# Supplementary material for: Oncogenic enhancers prime quiescent metastatic cells to escape NK immune surveillance by eliciting transcriptional memory
Source: Nat Commun. 2024 Mar 19;15:2198. doi: 10.1038/s41467-024-46524-0 (PMC10951355; doi:10.1038/s41467-024-46524-0)
Supplement: Supplementary file 4 — Supplementary Data 1 [file 41467_2024_46524_MOESM4_ESM.xlsx]

## Sheet: Supplementary Data 1
Michelatti_Supplementary Data_1: List of differentially accessible distal peaks with coordinates and cluster information
chr	start	end	ID	cluster
chr12	50067271	50067771	peak_10003	cluster1
chr12	50099327	50099827	peak_10004	cluster1
chr12	52596954	52597454	peak_10075	cluster1
chr1	27098033	27098533	peak_1014	cluster1
chr12	54805153	54805653	peak_10178	cluster1
chr12	54833339	54833839	peak_10184	cluster1
chr12	57628820	57629320	peak_10263	cluster1
chr12	58283277	58283777	peak_10298	cluster1
chr12	59271007	59271507	peak_10308	cluster1
chr12	60092267	60092767	peak_10321	cluster1
chr1	27353611	27354111	peak_1033	cluster1
chr12	63687950	63688450	peak_10340	cluster1
chr12	67828626	67829126	peak_10394	cluster1
chr12	71862995	71863495	peak_10436	cluster1
chr12	76337699	76338199	peak_10468	cluster1
chr12	77005229	77005729	peak_10483	cluster1
chr12	78241711	78242211	peak_10492	cluster1
chr12	78684341	78684841	peak_10498	cluster1
chr12	79845743	79846243	peak_10504	cluster1
chr12	83028898	83029398	peak_10520	cluster1
chr1	27744845	27745345	peak_1053	cluster1
chr12	85401620	85402120	peak_10530	cluster1
chr12	88947809	88948309	peak_10554	cluster1
chr1	27855391	27855891	peak_1059	cluster1
chr12	96157630	96158130	peak_10646	cluster1
chr12	106142715	106143215	peak_10774	cluster1
chr12	106484755	106485255	peak_10777	cluster1
chr12	106529928	106530428	peak_10780	cluster1
chr12	108726711	108727211	peak_10816	cluster1
chr12	108754144	108754644	peak_10819	cluster1
chr12	108761251	108761751	peak_10821	cluster1
chr12	111275791	111276291	peak_10895	cluster1
chr12	111316257	111316757	peak_10896	cluster1
chr12	111875616	111876116	peak_10909	cluster1
chr12	111883848	111884348	peak_10910	cluster1
chr12	113478444	113478944	peak_10930	cluster1
chr12	113709713	113710213	peak_10949	cluster1
chr12	114298661	114299161	peak_10961	cluster1
chr12	116844296	116844796	peak_10983	cluster1
chr12	117096445	117096945	peak_10995	cluster1
chr12	118312497	118312997	peak_11016	cluster1
chr12	118418428	118418928	peak_11018	cluster1
chr12	120307533	120308033	peak_11045	cluster1
chr12	123541948	123542448	peak_11150	cluster1
chr12	124773890	124774390	peak_11184	cluster1
chr12	124982103	124982603	peak_11197	cluster1
chr12	125033377	125033877	peak_11205	cluster1
chr12	125230388	125230888	peak_11221	cluster1
chr12	125313317	125313817	peak_11229	cluster1
chr12	125625223	125625723	peak_11248	cluster1
chr12	127860994	127861494	peak_11263	cluster1
chr12	129404985	129405485	peak_11269	cluster1
chr12	132268453	132268953	peak_11305	cluster1
chr1	30852913	30853413	peak_1132	cluster1
chr1	30998696	30999196	peak_1133	cluster1
chr12	132824885	132825385	peak_11339	cluster1
chr12	132904230	132904730	peak_11348	cluster1
chr12	132933223	132933723	peak_11349	cluster1
chr12	133199119	133199619	peak_11374	cluster1
chr13	20998865	20999365	peak_11411	cluster1
chr13	21607410	21607910	peak_11426	cluster1
chr13	23896700	23897200	peak_11444	cluster1
chr13	24040538	24041038	peak_11448	cluster1
chr13	24132958	24133458	peak_11449	cluster1
chr13	24845934	24846434	peak_11457	cluster1
chr13	26460833	26461333	peak_11470	cluster1
chr13	40102077	40102577	peak_11588	cluster1
chr13	40951862	40952362	peak_11603	cluster1
chr13	44817261	44817761	peak_11642	cluster1
chr13	45389764	45390264	peak_11657	cluster1
chr13	47063725	47064225	peak_11681	cluster1
chr13	49392503	49393003	peak_11707	cluster1
chr13	49887975	49888475	peak_11715	cluster1
chr13	50796729	50797229	peak_11731	cluster1
chr13	52094535	52095035	peak_11743	cluster1
chr13	52529380	52529880	peak_11757	cluster1
chr13	52979697	52980197	peak_11765	cluster1
chr13	73630074	73630574	peak_11800	cluster1
chr13	74445081	74445581	peak_11805	cluster1
chr13	78082000	78082500	peak_11845	cluster1
chr13	78676332	78676832	peak_11849	cluster1
chr13	79702214	79702714	peak_11853	cluster1
chr13	81047768	81048268	peak_11875	cluster1
chr13	95309010	95309510	peak_11926	cluster1
chr13	95923633	95924133	peak_11929	cluster1
chr13	95966708	95967208	peak_11932	cluster1
chr13	98252807	98253307	peak_11967	cluster1
chr13	98450914	98451414	peak_11971	cluster1
chr13	99413887	99414387	peak_11987	cluster1
chr13	101910349	101910849	peak_12024	cluster1
chr13	102358937	102359437	peak_12033	cluster1
chr13	106971277	106971777	peak_12054	cluster1
chr13	110885555	110886055	peak_12098	cluster1
chr13	111097502	111098002	peak_12116	cluster1
chr13	114866323	114866823	peak_12220	cluster1
chr14	23623447	23623947	peak_12338	cluster1
chr14	24779924	24780424	peak_12374	cluster1
chr14	34386297	34386797	peak_12419	cluster1
chr14	34499918	34500418	peak_12422	cluster1
chr14	34522744	34523244	peak_12423	cluster1
chr1	33807832	33808332	peak_1243	cluster1
chr14	37504022	37504522	peak_12474	cluster1
chr14	38371095	38371595	peak_12483	cluster1
chr14	41452672	41453172	peak_12493	cluster1
chr14	49871959	49872459	peak_12507	cluster1
chr14	49978820	49979320	peak_12508	cluster1
chr14	50810724	50811224	peak_12541	cluster1
chr14	52543067	52543567	peak_12570	cluster1
chr14	59213902	59214402	peak_12644	cluster1
chr14	62055102	62055602	peak_12681	cluster1
chr14	65112004	65112504	peak_12708	cluster1
chr14	65121009	65121509	peak_12710	cluster1
chr14	66469840	66470340	peak_12734	cluster1
chr14	69030141	69030641	peak_12774	cluster1
chr14	69065363	69065863	peak_12775	cluster1
chr14	71173971	71174471	peak_12830	cluster1
chr14	72178358	72178858	peak_12841	cluster1
chr14	73930037	73930537	peak_12867	cluster1
chr1	36573992	36574492	peak_1288	cluster1
chr14	74977169	74977669	peak_12902	cluster1
chr14	75050003	75050503	peak_12910	cluster1
chr14	75447718	75448218	peak_12920	cluster1
chr14	76071668	76072168	peak_12947	cluster1
chr1	36669243	36669743	peak_1295	cluster1
chr1	36714014	36714514	peak_1298	cluster1
chr14	78451361	78451861	peak_13011	cluster1
chr14	81051571	81052071	peak_13020	cluster1
chr14	81603587	81604087	peak_13025	cluster1
chr14	86053471	86053971	peak_13048	cluster1
chr14	89452388	89452888	peak_13065	cluster1
chr14	90553824	90554324	peak_13078	cluster1
chr14	90909875	90910375	peak_13092	cluster1
chr14	91121079	91121579	peak_13103	cluster1
chr14	91783711	91784211	peak_13122	cluster1
chr14	91833513	91834013	peak_13126	cluster1
chr14	93599834	93600334	peak_13174	cluster1
chr14	94840007	94840507	peak_13206	cluster1
chr14	94932211	94932711	peak_13211	cluster1
chr14	95038263	95038763	peak_13214	cluster1
chr14	95112736	95113236	peak_13219	cluster1
chr14	95855848	95856348	peak_13233	cluster1
chr14	95927248	95927748	peak_13235	cluster1
chr14	96226300	96226800	peak_13250	cluster1
chr14	96551653	96552153	peak_13255	cluster1
chr14	96592651	96593151	peak_13262	cluster1
chr14	96602633	96603133	peak_13264	cluster1
chr14	96719411	96719911	peak_13273	cluster1
chr14	97050604	97051104	peak_13283	cluster1
chr14	97543552	97544052	peak_13287	cluster1
chr14	99220783	99221283	peak_13299	cluster1
chr14	99233114	99233614	peak_13300	cluster1
chr14	99621601	99622101	peak_13309	cluster1
chr14	99681602	99682102	peak_13311	cluster1
chr14	99988786	99989286	peak_13326	cluster1
chr14	100212922	100213422	peak_13342	cluster1
chr14	100233134	100233634	peak_13345	cluster1
chr14	100942619	100943119	peak_13372	cluster1
chr14	101000699	101001199	peak_13374	cluster1
chr14	101020427	101020927	peak_13376	cluster1
chr14	101155129	101155629	peak_13385	cluster1
chr14	101947215	101947715	peak_13393	cluster1
chr14	103018403	103018903	peak_13430	cluster1
chr14	103046018	103046518	peak_13431	cluster1
chr14	104902475	104902975	peak_13502	cluster1
chr1	39569005	39569505	peak_1357	cluster1
chr14	105978049	105978549	peak_13598	cluster1
chr1	39670001	39670501	peak_1363	cluster1
chr1	39974559	39975059	peak_1369	cluster1
chr15	39655182	39655682	peak_13788	cluster1
chr15	41953743	41954243	peak_13865	cluster1
chr1	40733373	40733873	peak_1390	cluster1
chr15	51424841	51425341	peak_13989	cluster1
chr15	51495975	51496475	peak_13993	cluster1
chr15	57802729	57803229	peak_14047	cluster1
chr15	60095715	60096215	peak_14078	cluster1
chr15	61450100	61450600	peak_14100	cluster1
chr15	62391325	62391825	peak_14106	cluster1
chr15	65041258	65041758	peak_14151	cluster1
chr1	41807649	41808149	peak_1417	cluster1
chr15	65669598	65670098	peak_14174	cluster1
chr15	67342120	67342620	peak_14197	cluster1
chr15	68143378	68143878	peak_14212	cluster1
chr15	68644801	68645301	peak_14228	cluster1
chr15	68913002	68913502	peak_14231	cluster1
chr15	71087495	71087995	peak_14281	cluster1
chr1	41967222	41967722	peak_1432	cluster1
chr1	42115764	42116264	peak_1437	cluster1
chr15	75079944	75080444	peak_14376	cluster1
chr1	42204703	42205203	peak_1439	cluster1
chr15	75335992	75336492	peak_14392	cluster1
chr1	42248751	42249251	peak_1440	cluster1
chr15	77323558	77324058	peak_14445	cluster1
chr15	77748011	77748511	peak_14452	cluster1
chr15	77801026	77801526	peak_14456	cluster1
chr15	78357629	78358129	peak_14485	cluster1
chr15	80085234	80085734	peak_14519	cluster1
chr15	81217977	81218477	peak_14544	cluster1
chr15	81250065	81250565	peak_14547	cluster1
chr1	43629020	43629520	peak_1461	cluster1
chr15	86622755	86623255	peak_14666	cluster1
chr15	87459009	87459509	peak_14668	cluster1
chr15	88021045	88021545	peak_14669	cluster1
chr15	88152747	88153247	peak_14670	cluster1
chr15	89425955	89426455	peak_14685	cluster1
chr15	89454887	89455387	peak_14689	cluster1
chr15	89892179	89892679	peak_14703	cluster1
chr15	89926594	89927094	peak_14705	cluster1
chr15	91223645	91224145	peak_14762	cluster1
chr15	92080014	92080514	peak_14787	cluster1
chr15	92612732	92613232	peak_14799	cluster1
chr15	93160739	93161239	peak_14804	cluster1
chr15	93210134	93210634	peak_14805	cluster1
chr15	93224451	93224951	peak_14806	cluster1
chr15	93456712	93457212	peak_14820	cluster1
chr15	93571828	93572328	peak_14822	cluster1
chr15	93842064	93842564	peak_14832	cluster1
chr15	94613524	94614024	peak_14838	cluster1
chr15	94626734	94627234	peak_14840	cluster1
chr15	98971626	98972126	peak_14867	cluster1
chr15	99048808	99049308	peak_14870	cluster1
chr15	99227661	99228161	peak_14876	cluster1
chr15	99864295	99864795	peak_14900	cluster1
chr15	99954962	99955462	peak_14902	cluster1
chr15	100048034	100048534	peak_14913	cluster1
chr15	100076766	100077266	peak_14914	cluster1
chr15	100573253	100573753	peak_14929	cluster1
chr15	101610708	101611208	peak_14951	cluster1
chr16	134657	135157	peak_14996	cluster1
chr16	447502	448002	peak_15017	cluster1
chr16	1772009	1772509	peak_15127	cluster1
chr1	45390500	45391000	peak_1521	cluster1
chr1	45412836	45413336	peak_1522	cluster1
chr16	4000245	4000745	peak_15253	cluster1
chr16	4103641	4104141	peak_15257	cluster1
chr1	45731865	45732365	peak_1526	cluster1
chr16	8978412	8978912	peak_15332	cluster1
chr16	9948433	9948933	peak_15343	cluster1
chr16	10208204	10208704	peak_15348	cluster1
chr16	10220450	10220950	peak_15350	cluster1
chr16	10652583	10653083	peak_15357	cluster1
chr16	10672206	10672706	peak_15358	cluster1
chr16	11043210	11043710	peak_15376	cluster1
chr16	11306573	11307073	peak_15386	cluster1
chr16	12156390	12156890	peak_15418	cluster1
chr16	14109709	14110209	peak_15432	cluster1
chr16	14458290	14458790	peak_15439	cluster1
chr16	15583292	15583792	peak_15474	cluster1
chr16	15684563	15685063	peak_15475	cluster1
chr16	16119249	16119749	peak_15488	cluster1
chr16	19142175	19142675	peak_15541	cluster1
chr16	29280283	29280783	peak_15722	cluster1
chr16	29478957	29479457	peak_15732	cluster1
chr1	48115933	48116433	peak_1589	cluster1
chr1	48580510	48581010	peak_1607	cluster1
chr1	48959921	48960421	peak_1611	cluster1
chr16	48115460	48115960	peak_16122	cluster1
chr1	49085118	49085618	peak_1614	cluster1
chr16	49056937	49057437	peak_16140	cluster1
chr16	50236752	50237252	peak_16148	cluster1
chr16	50293179	50293679	peak_16153	cluster1
chr16	54480433	54480933	peak_16191	cluster1
chr16	55298684	55299184	peak_16201	cluster1
chr16	57411566	57412066	peak_16248	cluster1
chr16	64195229	64195729	peak_16308	cluster1
chr16	64474327	64474827	peak_16309	cluster1
chr16	64898175	64898675	peak_16310	cluster1
chr16	64944222	64944722	peak_16311	cluster1
chr16	66284617	66285117	peak_16313	cluster1
chr16	70425861	70426361	peak_16470	cluster1
chr16	70771297	70771797	peak_16492	cluster1
chr16	72911358	72911858	peak_16525	cluster1
chr16	73160186	73160686	peak_16538	cluster1
chr16	74758689	74759189	peak_16562	cluster1
chr16	75078837	75079337	peak_16570	cluster1
chr16	75257961	75258461	peak_16575	cluster1
chr1	2253740	2254240	peak_166	cluster1
chr16	76980753	76981253	peak_16607	cluster1
chr1	53611809	53612309	peak_1661	cluster1
chr16	78330855	78331355	peak_16623	cluster1
chr16	78495445	78495945	peak_16626	cluster1
chr16	78539482	78539982	peak_16627	cluster1
chr16	78824598	78825098	peak_16632	cluster1
chr16	79685184	79685684	peak_16637	cluster1
chr1	53760175	53760675	peak_1666	cluster1
chr16	81741015	81741515	peak_16683	cluster1
chr1	53769816	53770316	peak_1669	cluster1
chr16	84325483	84325983	peak_16731	cluster1
chr1	53879001	53879501	peak_1674	cluster1
chr16	84839987	84840487	peak_16746	cluster1
chr16	84869765	84870265	peak_16748	cluster1
chr16	84871403	84871903	peak_16749	cluster1
chr16	85268799	85269299	peak_16775	cluster1
chr16	85271809	85272309	peak_16776	cluster1
chr1	54007579	54008079	peak_1678	cluster1
chr16	86774760	86775260	peak_16830	cluster1
chr16	86899433	86899933	peak_16834	cluster1
chr16	86958129	86958629	peak_16836	cluster1
chr16	86985450	86985950	peak_16838	cluster1
chr16	87339150	87339650	peak_16846	cluster1
chr16	87575222	87575722	peak_16858	cluster1
chr16	87615533	87616033	peak_16861	cluster1
chr1	54870684	54871184	peak_1697	cluster1
chr17	1366423	1366923	peak_17048	cluster1
chr17	1493327	1493827	peak_17057	cluster1
chr17	1520954	1521454	peak_17058	cluster1
chr17	2885980	2886480	peak_17123	cluster1
chr17	3791605	3792105	peak_17138	cluster1
chr17	4133350	4133850	peak_17149	cluster1
chr17	4812268	4812768	peak_17172	cluster1
chr1	55776158	55776658	peak_1720	cluster1
chr1	55894768	55895268	peak_1721	cluster1
chr1	55909093	55909593	peak_1722	cluster1
chr1	56890653	56891153	peak_1728	cluster1
chr17	8838534	8839034	peak_17305	cluster1
chr17	9745402	9745902	peak_17312	cluster1
chr17	10018333	10018833	peak_17317	cluster1
chr17	10519805	10520305	peak_17318	cluster1
chr17	13574826	13575326	peak_17340	cluster1
chr17	14641412	14641912	peak_17347	cluster1
chr17	16322324	16322824	peak_17375	cluster1
chr17	16428092	16428592	peak_17384	cluster1
chr1	59314534	59315034	peak_1750	cluster1
chr1	59833338	59833838	peak_1763	cluster1
chr1	59972685	59973185	peak_1766	cluster1
chr1	60216213	60216713	peak_1768	cluster1
chr17	27972538	27973038	peak_17699	cluster1
chr1	61369152	61369652	peak_1775	cluster1
chr17	33814214	33814714	peak_17790	cluster1
chr1	61767822	61768322	peak_1787	cluster1
chr17	36608128	36608628	peak_17877	cluster1
chr17	39790994	39791494	peak_18002	cluster1
chr17	40563362	40563862	peak_18036	cluster1
chr17	41656118	41656618	peak_18094	cluster1
chr17	45356467	45356967	peak_18203	cluster1
chr17	47049614	47050114	peak_18237	cluster1
chr17	48343813	48344313	peak_18285	cluster1
chr1	64602618	64603118	peak_1829	cluster1
chr17	53654871	53655371	peak_18352	cluster1
chr17	55110565	55111065	peak_18371	cluster1
chr17	55186928	55187428	peak_18378	cluster1
chr17	55536687	55537187	peak_18386	cluster1
chr17	60729588	60730088	peak_18488	cluster1
chr1	65661638	65662138	peak_1850	cluster1
chr17	63624350	63624850	peak_18556	cluster1
chr17	64455943	64456443	peak_18564	cluster1
chr17	64536225	64536725	peak_18569	cluster1
chr1	67029907	67030407	peak_1869	cluster1
chr17	73074834	73075334	peak_18723	cluster1
chr1	67526367	67526867	peak_1876	cluster1
chr17	74480631	74481131	peak_18784	cluster1
chr17	75441327	75441827	peak_18835	cluster1
chr17	75871944	75872444	peak_18848	cluster1
chr17	76320466	76320966	peak_18871	cluster1
chr17	76744798	76745298	peak_18885	cluster1
chr1	68185467	68185967	peak_1895	cluster1
chr1	68201768	68202268	peak_1898	cluster1
chr17	79844019	79844519	peak_19048	cluster1
chr1	68663527	68664027	peak_1907	cluster1
chr17	80031447	80031947	peak_19078	cluster1
chr1	68674576	68675076	peak_1908	cluster1
chr17	80356930	80357430	peak_19117	cluster1
chr17	81039073	81039573	peak_19146	cluster1
chr17	81103176	81103676	peak_19151	cluster1
chr17	81143192	81143692	peak_19153	cluster1
chr18	839268	839768	peak_19179	cluster1
chr18	3129200	3129700	peak_19188	cluster1
chr18	9782224	9782724	peak_19260	cluster1
chr18	10660396	10660896	peak_19268	cluster1
chr18	11500363	11500863	peak_19270	cluster1
chr18	12838118	12838618	peak_19303	cluster1
chr18	18850372	18850872	peak_19345	cluster1
chr18	24038588	24039088	peak_19402	cluster1
chr18	29228886	29229386	peak_19421	cluster1
chr18	30122310	30122810	peak_19436	cluster1
chr18	32289088	32289588	peak_19440	cluster1
chr1	76430026	76430526	peak_1945	cluster1
chr18	34062848	34063348	peak_19464	cluster1
chr18	42630845	42631345	peak_19515	cluster1
chr18	43168200	43168700	peak_19522	cluster1
chr18	43382878	43383378	peak_19526	cluster1
chr18	45853358	45853858	peak_19572	cluster1
chr18	45967708	45968208	peak_19580	cluster1
chr18	46465805	46466305	peak_19609	cluster1
chr18	47252537	47253037	peak_19627	cluster1
chr18	48185400	48185900	peak_19637	cluster1
chr18	48869202	48869702	peak_19654	cluster1
chr18	52409776	52410276	peak_19670	cluster1
chr18	55404843	55405343	peak_19690	cluster1
chr18	55460036	55460536	peak_19695	cluster1
chr18	56503254	56503754	peak_19722	cluster1
chr18	56689738	56690238	peak_19727	cluster1
chr18	56691996	56692496	peak_19728	cluster1
chr18	56718873	56719373	peak_19729	cluster1
chr18	57069591	57070091	peak_19737	cluster1
chr18	57504773	57505273	peak_19740	cluster1
chr18	60548810	60549310	peak_19772	cluster1
chr18	67800171	67800671	peak_19809	cluster1
chr18	72663108	72663608	peak_19835	cluster1
chr18	72942892	72943392	peak_19842	cluster1
chr18	74766959	74767459	peak_19869	cluster1
chr18	74783621	74784121	peak_19873	cluster1
chr18	76916621	76917121	peak_19893	cluster1
chr18	77181830	77182330	peak_19899	cluster1
chr18	77245684	77246184	peak_19904	cluster1
chr18	77330881	77331381	peak_19906	cluster1
chr19	2495233	2495733	peak_20025	cluster1
chr19	3450850	3451350	peak_20075	cluster1
chr19	3684019	3684519	peak_20087	cluster1
chr19	4744735	4745235	peak_20151	cluster1
chr19	5031387	5031887	peak_20166	cluster1
chr19	6273830	6274330	peak_20199	cluster1
chr19	6537964	6538464	peak_20209	cluster1
chr19	8488617	8489117	peak_20274	cluster1
chr1	85826674	85827174	peak_2030	cluster1
chr19	10301964	10302464	peak_20333	cluster1
chr19	10408607	10409107	peak_20341	cluster1
chr1	86672957	86673457	peak_2042	cluster1
chr19	13120794	13121294	peak_20455	cluster1
chr1	87239943	87240443	peak_2047	cluster1
chr19	13965105	13965605	peak_20498	cluster1
chr19	14656123	14656623	peak_20533	cluster1
chr19	14895773	14896273	peak_20543	cluster1
chr19	15361178	15361678	peak_20551	cluster1
chr19	16997160	16997660	peak_20599	cluster1
chr19	18130828	18131328	peak_20659	cluster1
chr19	30369819	30370319	peak_20902	cluster1
chr1	92018572	92019072	peak_2093	cluster1
chr19	34965931	34966431	peak_20952	cluster1
chr1	92246815	92247315	peak_2101	cluster1
chr19	38700269	38700769	peak_21069	cluster1
chr1	92366024	92366524	peak_2110	cluster1
chr1	92407066	92407566	peak_2111	cluster1
chr19	42076773	42077273	peak_21195	cluster1
chr19	42972456	42972956	peak_21235	cluster1
chr19	45430196	45430696	peak_21311	cluster1
chr19	47033206	47033706	peak_21390	cluster1
chr1	94488048	94488548	peak_2144	cluster1
chr1	94560654	94561154	peak_2146	cluster1
chr19	51866077	51866577	peak_21603	cluster1
chr19	54370667	54371167	peak_21650	cluster1
chr19	54712062	54712562	peak_21660	cluster1
chr19	54713721	54714221	peak_21661	cluster1
chr2	1595622	1596122	peak_21800	cluster1
chr2	9548801	9549301	peak_21847	cluster1
chr2	11076239	11076739	peak_21875	cluster1
chr2	13024844	13025344	peak_21901	cluster1
chr1	98519505	98520005	peak_2193	cluster1
chr2	25914855	25915355	peak_21979	cluster1
chr2	26800597	26801097	peak_22044	cluster1
chr2	26968530	26969030	peak_22080	cluster1
chr2	26980904	26981404	peak_22081	cluster1
chr2	27485123	27485623	peak_22145	cluster1
chr2	27924486	27924986	peak_22178	cluster1
chr2	28032649	28033149	peak_22193	cluster1
chr2	28177704	28178204	peak_22195	cluster1
chr2	28325291	28325791	peak_22198	cluster1
chr2	28561141	28561641	peak_22208	cluster1
chr2	29751821	29752321	peak_22295	cluster1
chr2	29970910	29971410	peak_22298	cluster1
chr2	30249051	30249551	peak_22303	cluster1
chr2	30338326	30338826	peak_22306	cluster1
chr2	30447972	30448472	peak_22311	cluster1
chr2	31541307	31541807	peak_22350	cluster1
chr2	32205770	32206270	peak_22366	cluster1
chr2	33141248	33141748	peak_22380	cluster1
chr2	33294950	33295450	peak_22383	cluster1
chr2	33336059	33336559	peak_22384	cluster1
chr2	33500782	33501282	peak_22389	cluster1
chr2	33516426	33516926	peak_22390	cluster1
chr2	33723547	33724047	peak_22398	cluster1
chr2	34035084	34035584	peak_22405	cluster1
chr2	34073470	34073970	peak_22406	cluster1
chr2	36600226	36600726	peak_22422	cluster1
chr1	108595817	108596317	peak_2243	cluster1
chr2	36705415	36705915	peak_22433	cluster1
chr2	37510240	37510740	peak_22455	cluster1
chr2	37676962	37677462	peak_22463	cluster1
chr2	37947794	37948294	peak_22475	cluster1
chr2	38333625	38334125	peak_22492	cluster1
chr2	38343957	38344457	peak_22495	cluster1
chr2	38373836	38374336	peak_22497	cluster1
chr2	38405332	38405832	peak_22501	cluster1
chr2	40420001	40420501	peak_22579	cluster1
chr2	40447341	40447841	peak_22582	cluster1
chr2	40611691	40612191	peak_22598	cluster1
chr2	40658574	40659074	peak_22600	cluster1
chr2	40661965	40662465	peak_22601	cluster1
chr2	40678124	40678624	peak_22603	cluster1
chr2	40738865	40739365	peak_22608	cluster1
chr2	40781842	40782342	peak_22611	cluster1
chr2	41641682	41642182	peak_22622	cluster1
chr2	42067859	42068359	peak_22651	cluster1
chr2	42155700	42156200	peak_22669	cluster1
chr2	42158081	42158581	peak_22670	cluster1
chr2	42159379	42159879	peak_22671	cluster1
chr2	42161112	42161612	peak_22672	cluster1
chr2	42193601	42194101	peak_22679	cluster1
chr2	42311440	42311940	peak_22708	cluster1
chr2	42374868	42375368	peak_22727	cluster1
chr2	42569620	42570120	peak_22745	cluster1
chr2	43075433	43075933	peak_22810	cluster1
chr2	43160703	43161203	peak_22833	cluster1
chr2	43186527	43187027	peak_22841	cluster1
chr2	43196620	43197120	peak_22845	cluster1
chr2	43269026	43269526	peak_22861	cluster1
chr2	43313545	43314045	peak_22876	cluster1
chr2	43385911	43386411	peak_22898	cluster1
chr2	43520920	43521420	peak_22936	cluster1
chr2	43626993	43627493	peak_22946	cluster1
chr2	43746913	43747413	peak_22953	cluster1
chr2	43767142	43767642	peak_22954	cluster1
chr2	44518607	44519107	peak_23016	cluster1
chr2	44799522	44800022	peak_23027	cluster1
chr2	44805497	44805997	peak_23029	cluster1
chr2	45139728	45140228	peak_23057	cluster1
chr2	45186031	45186531	peak_23070	cluster1
chr2	45355634	45356134	peak_23104	cluster1
chr2	45358724	45359224	peak_23105	cluster1
chr2	45400564	45401064	peak_23109	cluster1
chr2	45404965	45405465	peak_23110	cluster1
chr2	45465172	45465672	peak_23117	cluster1
chr2	45510990	45511490	peak_23130	cluster1
chr2	45908722	45909222	peak_23159	cluster1
chr2	46039151	46039651	peak_23189	cluster1
chr1	111817669	111818169	peak_2319	cluster1
chr2	46078658	46079158	peak_23202	cluster1
chr2	46163332	46163832	peak_23218	cluster1
chr2	46165860	46166360	peak_23219	cluster1
chr2	46219430	46219930	peak_23226	cluster1
chr2	46300615	46301115	peak_23230	cluster1
chr2	46309609	46310109	peak_23234	cluster1
chr2	46378244	46378744	peak_23240	cluster1
chr2	46451892	46452392	peak_23257	cluster1
chr2	46526630	46527130	peak_23275	cluster1
chr2	46708695	46709195	peak_23316	cluster1
chr2	46771045	46771545	peak_23330	cluster1
chr2	47029021	47029521	peak_23351	cluster1
chr2	47100726	47101226	peak_23373	cluster1
chr2	47194291	47194791	peak_23394	cluster1
chr2	47212163	47212663	peak_23401	cluster1
chr2	47261329	47261829	peak_23419	cluster1
chr2	47496699	47497199	peak_23471	cluster1
chr2	47499371	47499871	peak_23472	cluster1
chr2	47581399	47581899	peak_23488	cluster1
chr2	47761371	47761871	peak_23512	cluster1
chr2	47859059	47859559	peak_23531	cluster1
chr2	48333760	48334260	peak_23576	cluster1
chr2	48338479	48338979	peak_23578	cluster1
chr2	48340368	48340868	peak_23579	cluster1
chr2	48358941	48359441	peak_23581	cluster1
chr2	48675908	48676408	peak_23599	cluster1
chr2	49475513	49476013	peak_23652	cluster1
chr1	115794270	115794770	peak_2370	cluster1
chr2	53356908	53357408	peak_23734	cluster1
chr2	53580494	53580994	peak_23743	cluster1
chr2	53631096	53631596	peak_23744	cluster1
chr2	53725296	53725796	peak_23756	cluster1
chr2	53821208	53821708	peak_23765	cluster1
chr2	54123941	54124441	peak_23783	cluster1
chr1	116270438	116270938	peak_2379	cluster1
chr2	54243205	54243705	peak_23792	cluster1
chr2	54439554	54440054	peak_23813	cluster1
chr2	54706669	54707169	peak_23826	cluster1
chr2	54715267	54715767	peak_23828	cluster1
chr2	54751431	54751931	peak_23832	cluster1
chr2	54786793	54787293	peak_23839	cluster1
chr2	54840984	54841484	peak_23847	cluster1
chr2	54861827	54862327	peak_23851	cluster1
chr2	54900668	54901168	peak_23857	cluster1
chr2	54955786	54956286	peak_23863	cluster1
chr2	54999408	54999908	peak_23870	cluster1
chr2	55131126	55131626	peak_23879	cluster1
chr2	55297347	55297847	peak_23897	cluster1
chr2	55336584	55337084	peak_23903	cluster1
chr2	55392678	55393178	peak_23913	cluster1
chr2	55727083	55727583	peak_23929	cluster1
chr2	56037108	56037608	peak_23940	cluster1
chr2	56089587	56090087	peak_23943	cluster1
chr2	56112743	56113243	peak_23944	cluster1
chr2	56185338	56185838	peak_23949	cluster1
chr2	56418639	56419139	peak_23962	cluster1
chr2	56968650	56969150	peak_23978	cluster1
chr2	58208399	58208899	peak_24007	cluster1
chr2	58273539	58274039	peak_24009	cluster1
chr1	117424627	117425127	peak_2401	cluster1
chr2	58334967	58335467	peak_24011	cluster1
chr2	59528871	59529371	peak_24048	cluster1
chr2	61239401	61239901	peak_24086	cluster1
chr1	3456703	3457203	peak_241	cluster1
chr2	62241253	62241753	peak_24103	cluster1
chr2	62695022	62695522	peak_24107	cluster1
chr1	118679048	118679548	peak_2415	cluster1
chr2	65839880	65840380	peak_24165	cluster1
chr2	69994082	69994582	peak_24206	cluster1
chr2	70212742	70213242	peak_24210	cluster1
chr2	74974624	74975124	peak_24310	cluster1
chr2	85146996	85147496	peak_24345	cluster1
chr2	85536099	85536599	peak_24353	cluster1
chr2	85889897	85890397	peak_24374	cluster1
chr1	120674432	120674932	peak_2438	cluster1
chr2	86113711	86114211	peak_24388	cluster1
chr2	86148192	86148692	peak_24390	cluster1
chr2	86151564	86152064	peak_24391	cluster1
chr2	86242010	86242510	peak_24393	cluster1
chr2	86248183	86248683	peak_24395	cluster1
chr2	86501836	86502336	peak_24403	cluster1
chr2	88958998	88959498	peak_24450	cluster1
chr2	96426900	96427400	peak_24656	cluster1
chr2	96814188	96814688	peak_24672	cluster1
chr2	96926225	96926725	peak_24677	cluster1
chr2	99374416	99374916	peak_24731	cluster1
chr2	100496751	100497251	peak_24751	cluster1
chr2	100591693	100592193	peak_24753	cluster1
chr2	102577657	102578157	peak_24787	cluster1
chr2	103583855	103584355	peak_24803	cluster1
chr2	103769022	103769522	peak_24805	cluster1
chr2	105514176	105514676	peak_24811	cluster1
chr2	106484393	106484893	peak_24827	cluster1
chr2	106647057	106647557	peak_24830	cluster1
chr2	109228685	109229185	peak_24852	cluster1
chr2	109830335	109830835	peak_24867	cluster1
chr2	109901576	109902076	peak_24871	cluster1
chr2	110653715	110654215	peak_24883	cluster1
chr2	112152999	112153499	peak_24911	cluster1
chr2	112375562	112376062	peak_24917	cluster1
chr2	112463407	112463907	peak_24922	cluster1
chr2	113398394	113398894	peak_24936	cluster1
chr2	120010330	120010830	peak_25004	cluster1
chr2	120189936	120190436	peak_25013	cluster1
chr2	121303665	121304165	peak_25039	cluster1
chr2	121317006	121317506	peak_25041	cluster1
chr2	121528875	121529375	peak_25051	cluster1
chr2	121575937	121576437	peak_25053	cluster1
chr2	121583362	121583862	peak_25055	cluster1
chr2	121672338	121672838	peak_25058	cluster1
chr2	121776548	121777048	peak_25059	cluster1
chr2	121846407	121846907	peak_25063	cluster1
chr2	121954926	121955426	peak_25065	cluster1
chr2	122452114	122452614	peak_25071	cluster1
chr2	122993938	122994438	peak_25082	cluster1
chr2	123718499	123718999	peak_25085	cluster1
chr2	127824465	127824965	peak_25102	cluster1
chr2	127933827	127934327	peak_25113	cluster1
chr2	128273565	128274065	peak_25127	cluster1
chr2	128326833	128327333	peak_25129	cluster1
chr2	133005951	133006451	peak_25227	cluster1
chr2	135130292	135130792	peak_25263	cluster1
chr2	137003534	137004034	peak_25290	cluster1
chr2	137063019	137063519	peak_25292	cluster1
chr2	137067546	137068046	peak_25293	cluster1
chr2	138726811	138727311	peak_25299	cluster1
chr2	139464980	139465480	peak_25305	cluster1
chr2	145310896	145311396	peak_25329	cluster1
chr2	149539408	149539908	peak_25348	cluster1
chr2	152190579	152191079	peak_25370	cluster1
chr2	158030152	158030652	peak_25423	cluster1
chr2	158337079	158337579	peak_25428	cluster1
chr2	160895994	160896494	peak_25459	cluster1
chr2	162949536	162950036	peak_25497	cluster1
chr2	172917052	172917552	peak_25572	cluster1
chr2	175480655	175481155	peak_25617	cluster1
chr2	177594444	177594944	peak_25646	cluster1
chr2	179735328	179735828	peak_25676	cluster1
chr2	180839464	180839964	peak_25693	cluster1
chr2	186447957	186448457	peak_25738	cluster1
chr2	193365431	193365931	peak_25829	cluster1
chr2	198440674	198441174	peak_25871	cluster1
chr2	200622050	200622550	peak_25888	cluster1
chr2	204538550	204539050	peak_25953	cluster1
chr2	205889750	205890250	peak_25969	cluster1
chr2	208497601	208498101	peak_26008	cluster1
chr2	208790843	208791343	peak_26012	cluster1
chr2	215412551	215413051	peak_26055	cluster1
chr2	216558146	216558646	peak_26070	cluster1
chr2	216593217	216593717	peak_26073	cluster1
chr2	216764838	216765338	peak_26080	cluster1
chr2	216782894	216783394	peak_26081	cluster1
chr2	216882141	216882641	peak_26087	cluster1
chr2	217461698	217462198	peak_26103	cluster1
chr2	218298814	218299314	peak_26122	cluster1
chr2	218353757	218354257	peak_26123	cluster1
chr2	218549898	218550398	peak_26125	cluster1
chr2	218715073	218715573	peak_26132	cluster1
chr2	219761444	219761944	peak_26178	cluster1
chr2	219762702	219763202	peak_26179	cluster1
chr2	220006966	220007466	peak_26187	cluster1
chr2	220154216	220154716	peak_26200	cluster1
chr2	220227226	220227726	peak_26203	cluster1
chr2	221969174	221969674	peak_26237	cluster1
chr2	223223571	223224071	peak_26244	cluster1
chr2	223574006	223574506	peak_26250	cluster1
chr2	223595125	223595625	peak_26251	cluster1
chr2	224625569	224626069	peak_26275	cluster1
chr2	225350030	225350530	peak_26288	cluster1
chr2	227526473	227526973	peak_26308	cluster1
chr2	228272262	228272762	peak_26326	cluster1
chr2	228324716	228325216	peak_26329	cluster1
chr2	231639217	231639717	peak_26367	cluster1
chr2	232253005	232253505	peak_26383	cluster1
chr1	144005271	144005771	peak_2639	cluster1
chr2	232505363	232505863	peak_26392	cluster1
chr2	232563636	232564136	peak_26402	cluster1
chr2	234881672	234882172	peak_26459	cluster1
chr2	238065001	238065501	peak_26517	cluster1
chr2	238132001	238132501	peak_26521	cluster1
chr2	238188802	238189302	peak_26526	cluster1
chr2	238364791	238365291	peak_26531	cluster1
chr2	238368410	238368910	peak_26532	cluster1
chr2	238391919	238392419	peak_26534	cluster1
chr2	238455197	238455697	peak_26538	cluster1
chr2	238603827	238604327	peak_26551	cluster1
chr2	238609246	238609746	peak_26552	cluster1
chr2	239860211	239860711	peak_26585	cluster1
chr2	240035722	240036222	peak_26593	cluster1
chr2	240482946	240483446	peak_26603	cluster1
chr2	240876324	240876824	peak_26613	cluster1
chr2	240892913	240893413	peak_26614	cluster1
chr2	241855979	241856479	peak_26652	cluster1
chr2	241926541	241927041	peak_26659	cluster1
chr2	241931035	241931535	peak_26661	cluster1
chr2	242100972	242101472	peak_26669	cluster1
chr1	144989436	144989936	peak_2668	cluster1
chr2	242841470	242841970	peak_26699	cluster1
chr2	242908069	242908569	peak_26701	cluster1
chr20	1450681	1451181	peak_26741	cluster1
chr20	5824850	5825350	peak_26843	cluster1
chr20	13010485	13010985	peak_26902	cluster1
chr20	16439920	16440420	peak_26914	cluster1
chr20	17816758	17817258	peak_26930	cluster1
chr20	17891499	17891999	peak_26936	cluster1
chr20	20875224	20875724	peak_26983	cluster1
chr20	23117433	23117933	peak_26992	cluster1
chr20	23136704	23137204	peak_26995	cluster1
chr20	23138317	23138817	peak_26996	cluster1
chr20	23205972	23206472	peak_26998	cluster1
chr20	23209451	23209951	peak_26999	cluster1
chr20	24754259	24754759	peak_27017	cluster1
chr1	145144322	145144822	peak_2712	cluster1
chr20	31240526	31241026	peak_27184	cluster1
chr20	36035628	36036128	peak_27291	cluster1
chr20	36701685	36702185	peak_27298	cluster1
chr20	38334871	38335371	peak_27322	cluster1
chr20	41130448	41130948	peak_27355	cluster1
chr20	44977564	44978064	peak_27430	cluster1
chr20	46315223	46315723	peak_27458	cluster1
chr20	48210757	48211257	peak_27498	cluster1
chr1	146556181	146556681	peak_2754	cluster1
chr20	49277689	49278189	peak_27554	cluster1
chr20	49962088	49962588	peak_27573	cluster1
chr20	50026453	50026953	peak_27576	cluster1
chr20	50028868	50029368	peak_27577	cluster1
chr20	50065403	50065903	peak_27579	cluster1
chr1	146745156	146745656	peak_2758	cluster1
chr20	50366624	50367124	peak_27590	cluster1
chr20	52199417	52199917	peak_27599	cluster1
chr20	52873594	52874094	peak_27616	cluster1
chr20	55129832	55130332	peak_27625	cluster1
chr20	55606113	55606613	peak_27633	cluster1
chr20	55615839	55616339	peak_27634	cluster1
chr20	58410653	58411153	peak_27696	cluster1
chr20	61518855	61519355	peak_27780	cluster1
chr21	27885561	27886061	peak_28163	cluster1
chr21	30590069	30590569	peak_28181	cluster1
chr21	31028978	31029478	peak_28187	cluster1
chr21	35392412	35392912	peak_28257	cluster1
chr21	36421491	36421991	peak_28275	cluster1
chr21	38824409	38824909	peak_28305	cluster1
chr21	38936610	38937110	peak_28309	cluster1
chr21	42932093	42932593	peak_28344	cluster1
chr21	43514054	43514554	peak_28367	cluster1
chr21	44739147	44739647	peak_28396	cluster1
chr21	45564763	45565263	peak_28436	cluster1
chr21	46875116	46875616	peak_28507	cluster1
chr21	47458702	47459202	peak_28543	cluster1
chr21	47469095	47469595	peak_28545	cluster1
chr21	47474477	47474977	peak_28547	cluster1
chr21	47476433	47476933	peak_28548	cluster1
chr21	47485127	47485627	peak_28550	cluster1
chr22	20142748	20143248	peak_28684	cluster1
chr22	24603731	24604231	peak_28821	cluster1
chr22	27816773	27817273	peak_28878	cluster1
chr22	28065352	28065852	peak_28880	cluster1
chr22	37828156	37828656	peak_29084	cluster1
chr22	43186858	43187358	peak_29274	cluster1
chr22	44173024	44173524	peak_29298	cluster1
chr22	44185257	44185757	peak_29299	cluster1
chr1	151952883	151953383	peak_2930	cluster1
chr22	47225329	47225829	peak_29417	cluster1
chr3	3346689	3347189	peak_29505	cluster1
chr3	4516387	4516887	peak_29513	cluster1
chr3	9130049	9130549	peak_29571	cluster1
chr3	9252885	9253385	peak_29573	cluster1
chr3	10065365	10065865	peak_29605	cluster1
chr3	11550546	11551046	peak_29639	cluster1
chr3	11590072	11590572	peak_29642	cluster1
chr3	11595183	11595683	peak_29643	cluster1
chr3	12976009	12976509	peak_29676	cluster1
chr3	13472776	13473276	peak_29693	cluster1
chr1	153581404	153581904	peak_2970	cluster1
chr3	13616991	13617491	peak_29713	cluster1
chr3	13640987	13641487	peak_29714	cluster1
chr3	13689529	13690029	peak_29717	cluster1
chr3	14473544	14474044	peak_29736	cluster1
chr3	16490093	16490593	peak_29788	cluster1
chr3	16553454	16553954	peak_29789	cluster1
chr3	17064356	17064856	peak_29794	cluster1
chr3	17673887	17674387	peak_29798	cluster1
chr3	24007745	24008245	peak_29862	cluster1
chr3	24009956	24010456	peak_29863	cluster1
chr3	24719801	24720301	peak_29874	cluster1
chr3	28417817	28418317	peak_29905	cluster1
chr3	28982074	28982574	peak_29908	cluster1
chr3	30535329	30535829	peak_29918	cluster1
chr3	30700881	30701381	peak_29924	cluster1
chr3	32185557	32186057	peak_29939	cluster1
chr3	33188346	33188846	peak_29956	cluster1
chr3	34053474	34053974	peak_29964	cluster1
chr3	37204610	37205110	peak_29975	cluster1
chr3	37254435	37254935	peak_29977	cluster1
chr3	40341212	40341712	peak_30031	cluster1
chr3	40588234	40588734	peak_30039	cluster1
chr3	40821972	40822472	peak_30042	cluster1
chr3	45175231	45175731	peak_30119	cluster1
chr3	45684243	45684743	peak_30133	cluster1
chr3	46949624	46950124	peak_30162	cluster1
chr1	6333369	6333869	peak_303	cluster1
chr3	50628026	50628526	peak_30311	cluster1
chr3	51720379	51720879	peak_30331	cluster1
chr3	53202955	53203455	peak_30388	cluster1
chr3	55194464	55194964	peak_30408	cluster1
chr3	55364238	55364738	peak_30411	cluster1
chr3	56166195	56166695	peak_30416	cluster1
chr3	70881315	70881815	peak_30579	cluster1
chr3	71225699	71226199	peak_30589	cluster1
chr3	72204613	72205113	peak_30613	cluster1
chr3	72359656	72360156	peak_30625	cluster1
chr3	72367695	72368195	peak_30626	cluster1
chr3	93562796	93563296	peak_30764	cluster1
chr3	98231918	98232418	peak_30781	cluster1
chr3	98503678	98504178	peak_30790	cluster1
chr3	99223057	99223557	peak_30793	cluster1
chr3	99268971	99269471	peak_30796	cluster1
chr3	99764502	99765002	peak_30807	cluster1
chr3	105625681	105626181	peak_30845	cluster1
chr3	105684187	105684687	peak_30846	cluster1
chr3	106917464	106917964	peak_30860	cluster1
chr3	107646231	107646731	peak_30872	cluster1
chr3	108636262	108636762	peak_30883	cluster1
chr3	112497220	112497720	peak_30918	cluster1
chr3	115237257	115237757	peak_30950	cluster1
chr3	115519080	115519580	peak_30956	cluster1
chr3	119878882	119879382	peak_30982	cluster1
chr3	122798287	122798787	peak_31026	cluster1
chr3	122815450	122815950	peak_31027	cluster1
chr3	123695188	123695688	peak_31040	cluster1
chr3	124326019	124326519	peak_31044	cluster1
chr3	126936461	126936961	peak_31106	cluster1
chr3	127416028	127416528	peak_31119	cluster1
chr3	129977329	129977829	peak_31197	cluster1
chr3	131727989	131728489	peak_31209	cluster1
chr3	136062618	136063118	peak_31278	cluster1
chr1	156876998	156877498	peak_3131	cluster1
chr3	138640643	138641143	peak_31319	cluster1
chr3	139812580	139813080	peak_31336	cluster1
chr3	140247888	140248388	peak_31339	cluster1
chr3	140962066	140962566	peak_31348	cluster1
chr3	142569307	142569807	peak_31379	cluster1
chr3	144733914	144734414	peak_31400	cluster1
chr3	145848699	145849199	peak_31404	cluster1
chr3	148673373	148673873	peak_31423	cluster1
chr3	148897795	148898295	peak_31429	cluster1
chr3	149102749	149103249	peak_31436	cluster1
chr3	149316942	149317442	peak_31448	cluster1
chr3	149815323	149815823	peak_31460	cluster1
chr3	151693869	151694369	peak_31483	cluster1
chr3	152805921	152806421	peak_31495	cluster1
chr3	153090051	153090551	peak_31501	cluster1
chr3	158429543	158430043	peak_31552	cluster1
chr3	158486812	158487312	peak_31557	cluster1
chr3	160519175	160519675	peak_31590	cluster1
chr3	171543058	171543558	peak_31668	cluster1
chr3	171685008	171685508	peak_31673	cluster1
chr3	172073577	172074077	peak_31689	cluster1
chr3	181835778	181836278	peak_31783	cluster1
chr3	185050004	185050504	peak_31850	cluster1
chr3	185080652	185081152	peak_31852	cluster1
chr3	185191086	185191586	peak_31854	cluster1
chr3	185960142	185960642	peak_31885	cluster1
chr3	186695044	186695544	peak_31903	cluster1
chr3	189809896	189810396	peak_31959	cluster1
chr3	190099863	190100363	peak_31966	cluster1
chr3	190415701	190416201	peak_31974	cluster1
chr3	191055594	191056094	peak_31979	cluster1
chr3	193968469	193968969	peak_32018	cluster1
chr3	194040501	194041001	peak_32028	cluster1
chr3	194085571	194086071	peak_32032	cluster1
chr3	194247796	194248296	peak_32036	cluster1
chr3	194296444	194296944	peak_32039	cluster1
chr3	194930642	194931142	peak_32062	cluster1
chr3	194944035	194944535	peak_32064	cluster1
chr3	197247789	197248289	peak_32157	cluster1
chr4	736401	736901	peak_32224	cluster1
chr4	737614	738114	peak_32225	cluster1
chr4	743525	744025	peak_32226	cluster1
chr4	980989	981489	peak_32234	cluster1
chr4	1194244	1194744	peak_32252	cluster1
chr4	1201797	1202297	peak_32254	cluster1
chr4	3043299	3043799	peak_32334	cluster1
chr4	4475420	4475920	peak_32392	cluster1
chr4	7208857	7209357	peak_32457	cluster1
chr4	7359957	7360457	peak_32466	cluster1
chr1	161972869	161973369	peak_3248	cluster1
chr4	7957854	7958354	peak_32485	cluster1
chr4	7962440	7962940	peak_32486	cluster1
chr4	7971813	7972313	peak_32489	cluster1
chr1	162878535	162879035	peak_3261	cluster1
chr4	13893595	13894095	peak_32610	cluster1
chr4	13908895	13909395	peak_32611	cluster1
chr4	15490495	15490995	peak_32631	cluster1
chr4	15780935	15781435	peak_32636	cluster1
chr4	17029057	17029557	peak_32649	cluster1
chr4	17143848	17144348	peak_32654	cluster1
chr4	20605480	20605980	peak_32676	cluster1
chr4	24211984	24212484	peak_32689	cluster1
chr4	25175067	25175567	peak_32705	cluster1
chr4	26021665	26022165	peak_32715	cluster1
chr4	26023755	26024255	peak_32716	cluster1
chr4	26090016	26090516	peak_32719	cluster1
chr4	26207913	26208413	peak_32723	cluster1
chr4	26502161	26502661	peak_32728	cluster1
chr4	35868594	35869094	peak_32750	cluster1
chr4	38754576	38755076	peak_32787	cluster1
chr4	40578983	40579483	peak_32818	cluster1
chr1	165665153	165665653	peak_3284	cluster1
chr4	41993800	41994300	peak_32841	cluster1
chr4	54187410	54187910	peak_33012	cluster1
chr4	54373839	54374339	peak_33016	cluster1
chr4	54559963	54560463	peak_33022	cluster1
chr4	54798940	54799440	peak_33027	cluster1
chr4	54948284	54948784	peak_33031	cluster1
chr4	56050257	56050757	peak_33041	cluster1
chr1	167486603	167487103	peak_3305	cluster1
chr4	57623931	57624431	peak_33071	cluster1
chr4	75240123	75240623	peak_33149	cluster1
chr4	76106261	76106761	peak_33159	cluster1
chr4	77674295	77674795	peak_33180	cluster1
chr4	78842786	78843286	peak_33198	cluster1
chr4	86932224	86932724	peak_33273	cluster1
chr4	88764991	88765491	peak_33298	cluster1
chr4	93890975	93891475	peak_33333	cluster1
chr4	95428733	95429233	peak_33344	cluster1
chr4	100325677	100326177	peak_33379	cluster1
chr4	105649543	105650043	peak_33420	cluster1
chr4	107208442	107208942	peak_33438	cluster1
chr4	108817242	108817742	peak_33447	cluster1
chr4	109999778	110000278	peak_33465	cluster1
chr1	171111388	171111888	peak_3351	cluster1
chr4	114705902	114706402	peak_33524	cluster1
chr4	119487219	119487719	peak_33544	cluster1
chr4	119888531	119889031	peak_33552	cluster1
chr4	126243104	126243604	peak_33611	cluster1
chr4	126289785	126290285	peak_33612	cluster1
chr4	127648534	127649034	peak_33615	cluster1
chr4	140656026	140656526	peak_33711	cluster1
chr4	140793407	140793907	peak_33713	cluster1
chr4	140910453	140910953	peak_33714	cluster1
chr4	141134899	141135399	peak_33723	cluster1
chr4	143738494	143738994	peak_33744	cluster1
chr4	145815629	145816129	peak_33761	cluster1
chr4	146096653	146097153	peak_33763	cluster1
chr4	146220611	146221111	peak_33767	cluster1
chr4	148024586	148025086	peak_33792	cluster1
chr4	148419247	148419747	peak_33795	cluster1
chr4	148708402	148708902	peak_33806	cluster1
chr4	148848814	148849314	peak_33810	cluster1
chr4	155385982	155386482	peak_33880	cluster1
chr4	156588384	156588884	peak_33890	cluster1
chr4	156775655	156776155	peak_33892	cluster1
chr4	159235912	159236412	peak_33921	cluster1
chr4	159367247	159367747	peak_33923	cluster1
chr4	167862760	167863260	peak_33972	cluster1
chr4	169019332	169019832	peak_33975	cluster1
chr4	174131370	174131870	peak_34024	cluster1
chr4	175475009	175475509	peak_34050	cluster1
chr1	175462932	175463432	peak_3406	cluster1
chr4	177543686	177544186	peak_34061	cluster1
chr4	177822129	177822629	peak_34067	cluster1
chr4	178640018	178640518	peak_34080	cluster1
chr4	182830461	182830961	peak_34097	cluster1
chr4	182873578	182874078	peak_34099	cluster1
chr1	175524293	175524793	peak_3410	cluster1
chr4	182936945	182937445	peak_34101	cluster1
chr4	182984098	182984598	peak_34102	cluster1
chr4	183097057	183097557	peak_34104	cluster1
chr4	185018348	185018848	peak_34145	cluster1
chr4	185188929	185189429	peak_34150	cluster1
chr4	186631697	186632197	peak_34184	cluster1
chr4	186682817	186683317	peak_34187	cluster1
chr1	177178365	177178865	peak_3419	cluster1
chr4	186795844	186796344	peak_34190	cluster1
chr4	187065396	187065896	peak_34193	cluster1
chr4	187678806	187679306	peak_34208	cluster1
chr4	187729655	187730155	peak_34210	cluster1
chr4	188399855	188400355	peak_34212	cluster1
chr4	188401672	188402172	peak_34213	cluster1
chr4	188829196	188829696	peak_34215	cluster1
chr4	189048498	189048998	peak_34222	cluster1
chr4	189862829	189863329	peak_34228	cluster1
chr1	178029982	178030482	peak_3425	cluster1
chr1	178653836	178654336	peak_3435	cluster1
chr5	373558	374058	peak_34350	cluster1
chr5	761532	762032	peak_34375	cluster1
chr1	178910962	178911462	peak_3439	cluster1
chr5	1555389	1555889	peak_34417	cluster1
chr5	1792866	1793366	peak_34425	cluster1
chr5	1794442	1794942	peak_34426	cluster1
chr5	1919561	1920061	peak_34435	cluster1
chr5	2656182	2656682	peak_34443	cluster1
chr5	6833110	6833610	peak_34472	cluster1
chr5	7816248	7816748	peak_34478	cluster1
chr5	8829297	8829797	peak_34481	cluster1
chr5	10267538	10268038	peak_34489	cluster1
chr5	10632223	10632723	peak_34515	cluster1
chr5	10635362	10635862	peak_34516	cluster1
chr5	14781102	14781602	peak_34551	cluster1
chr5	14926024	14926524	peak_34559	cluster1
chr5	16785175	16785675	peak_34573	cluster1
chr5	16867015	16867515	peak_34575	cluster1
chr5	17000272	17000772	peak_34584	cluster1
chr5	17127843	17128343	peak_34589	cluster1
chr5	17185856	17186356	peak_34590	cluster1
chr5	17343690	17344190	peak_34597	cluster1
chr5	18746212	18746712	peak_34617	cluster1
chr5	32531864	32532364	peak_34667	cluster1
chr5	32534775	32535275	peak_34668	cluster1
chr5	32768139	32768639	peak_34671	cluster1
chr1	180279088	180279588	peak_3468	cluster1
chr5	35198139	35198639	peak_34695	cluster1
chr5	36305617	36306117	peak_34709	cluster1
chr1	180497861	180498361	peak_3472	cluster1
chr5	39399540	39400040	peak_34741	cluster1
chr5	41156785	41157285	peak_34754	cluster1
chr5	41193779	41194279	peak_34755	cluster1
chr1	180895689	180896189	peak_3476	cluster1
chr5	44665234	44665734	peak_34797	cluster1
chr1	181065416	181065916	peak_3484	cluster1
chr5	53942318	53942818	peak_34907	cluster1
chr1	7351490	7351990	peak_350	cluster1
chr5	78203273	78203773	peak_35060	cluster1
chr1	182163001	182163501	peak_3507	cluster1
chr5	84457111	84457611	peak_35110	cluster1
chr5	86270841	86271341	peak_35114	cluster1
chr5	86490764	86491264	peak_35118	cluster1
chr5	102960417	102960917	peak_35234	cluster1
chr5	110245498	110245998	peak_35284	cluster1
chr5	118664502	118665002	peak_35383	cluster1
chr5	118679394	118679894	peak_35385	cluster1
chr5	123090172	123090672	peak_35426	cluster1
chr5	123935022	123935522	peak_35447	cluster1
chr5	124013112	124013612	peak_35454	cluster1
chr1	183958120	183958620	peak_3546	cluster1
chr5	124177894	124178394	peak_35462	cluster1
chr5	124287593	124288093	peak_35467	cluster1
chr5	125460306	125460806	peak_35481	cluster1
chr5	127040864	127041364	peak_35517	cluster1
chr5	130578476	130578976	peak_35583	cluster1
chr5	130715357	130715857	peak_35587	cluster1
chr5	133265719	133266219	peak_35781	cluster1
chr5	133288657	133289157	peak_35785	cluster1
chr1	186677845	186678345	peak_3581	cluster1
chr5	133891622	133892122	peak_35854	cluster1
chr5	134791985	134792485	peak_35934	cluster1
chr5	134824450	134824950	peak_35942	cluster1
chr5	136478310	136478810	peak_36017	cluster1
chr5	136806310	136806810	peak_36023	cluster1
chr5	138180659	138181159	peak_36112	cluster1
chr5	138440452	138440952	peak_36122	cluster1
chr5	138616646	138617146	peak_36135	cluster1
chr5	139055119	139055619	peak_36177	cluster1
chr5	139076489	139076989	peak_36185	cluster1
chr5	139107223	139107723	peak_36192	cluster1
chr5	139126503	139127003	peak_36199	cluster1
chr1	198189550	198190050	peak_3624	cluster1
chr5	139556870	139557370	peak_36257	cluster1
chr1	198650904	198651404	peak_3629	cluster1
chr5	139971237	139971737	peak_36290	cluster1
chr5	141050304	141050804	peak_36356	cluster1
chr1	199241654	199242154	peak_3636	cluster1
chr5	141151838	141152338	peak_36370	cluster1
chr5	141320752	141321252	peak_36396	cluster1
chr5	141990546	141991046	peak_36442	cluster1
chr5	142382251	142382751	peak_36476	cluster1
chr1	200384904	200385404	peak_3648	cluster1
chr5	143266670	143267170	peak_36508	cluster1
chr5	145354844	145355344	peak_36544	cluster1
chr5	146416997	146417497	peak_36582	cluster1
chr5	146778284	146778784	peak_36599	cluster1
chr1	7953797	7954297	peak_366	cluster1
chr5	146796847	146797347	peak_36601	cluster1
chr5	146914142	146914642	peak_36616	cluster1
chr5	149522691	149523191	peak_36791	cluster1
chr5	149593064	149593564	peak_36809	cluster1
chr5	149998850	149999350	peak_36889	cluster1
chr5	150051873	150052373	peak_36903	cluster1
chr5	150484342	150484842	peak_36942	cluster1
chr5	150521036	150521536	peak_36948	cluster1
chr5	152685645	152686145	peak_37028	cluster1
chr5	153457163	153457663	peak_37045	cluster1
chr5	153466233	153466733	peak_37046	cluster1
chr5	153555730	153556230	peak_37050	cluster1
chr1	201594037	201594537	peak_3709	cluster1
chr5	154120413	154120913	peak_37096	cluster1
chr5	154150818	154151318	peak_37099	cluster1
chr1	201665370	201665870	peak_3711	cluster1
chr5	154460282	154460782	peak_37116	cluster1
chr5	154461929	154462429	peak_37117	cluster1
chr1	201680146	201680646	peak_3713	cluster1
chr5	155564656	155565156	peak_37132	cluster1
chr5	155628843	155629343	peak_37133	cluster1
chr5	155810508	155811008	peak_37136	cluster1
chr5	155960987	155961487	peak_37145	cluster1
chr5	156503461	156503961	peak_37157	cluster1
chr5	156527268	156527768	peak_37158	cluster1
chr5	156763061	156763561	peak_37168	cluster1
chr5	156814614	156815114	peak_37170	cluster1
chr5	156943802	156944302	peak_37180	cluster1
chr5	156975405	156975905	peak_37183	cluster1
chr5	157030314	157030814	peak_37187	cluster1
chr5	157344829	157345329	peak_37199	cluster1
chr5	157346976	157347476	peak_37200	cluster1
chr5	157425042	157425542	peak_37204	cluster1
chr5	158430049	158430549	peak_37231	cluster1
chr5	158448947	158449447	peak_37233	cluster1
chr5	158562972	158563472	peak_37239	cluster1
chr5	158871304	158871804	peak_37254	cluster1
chr5	159602432	159602932	peak_37303	cluster1
chr5	159657956	159658456	peak_37310	cluster1
chr5	159701531	159702031	peak_37319	cluster1
chr5	159760694	159761194	peak_37328	cluster1
chr1	202129636	202130136	peak_3739	cluster1
chr5	166659608	166660108	peak_37404	cluster1
chr5	166721807	166722307	peak_37407	cluster1
chr5	167376996	167377496	peak_37415	cluster1
chr5	167513216	167513716	peak_37421	cluster1
chr5	167836504	167837004	peak_37442	cluster1
chr1	8137132	8137632	peak_375	cluster1
chr5	169694798	169695298	peak_37502	cluster1
chr5	169878981	169879481	peak_37527	cluster1
chr5	169924553	169925053	peak_37534	cluster1
chr5	170763778	170764278	peak_37575	cluster1
chr5	170948238	170948738	peak_37595	cluster1
chr5	171023321	171023821	peak_37599	cluster1
chr5	171074211	171074711	peak_37606	cluster1
chr5	171533728	171534228	peak_37629	cluster1
chr5	171856344	171856844	peak_37658	cluster1
chr5	171961196	171961696	peak_37670	cluster1
chr5	172184982	172185482	peak_37696	cluster1
chr1	8176625	8177125	peak_377	cluster1
chr5	172225367	172225867	peak_37707	cluster1
chr5	172234096	172234596	peak_37709	cluster1
chr5	172305685	172306185	peak_37720	cluster1
chr5	172742579	172743079	peak_37756	cluster1
chr1	8181308	8181808	peak_378	cluster1
chr5	174805444	174805944	peak_37843	cluster1
chr5	175236774	175237274	peak_37866	cluster1
chr5	175312815	175313315	peak_37881	cluster1
chr5	176000782	176001282	peak_37927	cluster1
chr5	176040869	176041369	peak_37935	cluster1
chr5	176621207	176621707	peak_38024	cluster1
chr5	177505132	177505632	peak_38124	cluster1
chr5	178078222	178078722	peak_38201	cluster1
chr5	178688314	178688814	peak_38232	cluster1
chr5	178702624	178703124	peak_38237	cluster1
chr5	178721779	178722279	peak_38240	cluster1
chr5	178741074	178741574	peak_38244	cluster1
chr1	205141806	205142306	peak_3831	cluster1
chr5	179557158	179557658	peak_38330	cluster1
chr5	179757702	179758202	peak_38355	cluster1
chr5	179822428	179822928	peak_38368	cluster1
chr5	179851079	179851579	peak_38371	cluster1
chr1	8264344	8264844	peak_384	cluster1
chr1	205343691	205344191	peak_3845	cluster1
chr6	1200760	1201260	peak_38483	cluster1
chr1	205512570	205513070	peak_3854	cluster1
chr6	5287849	5288349	peak_38565	cluster1
chr6	6556496	6556996	peak_38578	cluster1
chr6	6712695	6713195	peak_38583	cluster1
chr6	6856930	6857430	peak_38595	cluster1
chr6	7051015	7051515	peak_38596	cluster1
chr6	7052701	7053201	peak_38597	cluster1
chr6	7172803	7173303	peak_38603	cluster1
chr6	8085251	8085751	peak_38629	cluster1
chr6	10355524	10356024	peak_38645	cluster1
chr6	13461807	13462307	peak_38705	cluster1
chr6	14542998	14543498	peak_38722	cluster1
chr6	16320144	16320644	peak_38746	cluster1
chr6	16689252	16689752	peak_38754	cluster1
chr6	18585225	18585725	peak_38792	cluster1
chr6	22881112	22881612	peak_38820	cluster1
chr6	23175091	23175591	peak_38821	cluster1
chr6	23180802	23181302	peak_38822	cluster1
chr6	23269662	23270162	peak_38824	cluster1
chr6	24078670	24079170	peak_38826	cluster1
chr1	206741593	206742093	peak_3890	cluster1
chr1	206887961	206888461	peak_3900	cluster1
chr6	30650271	30650771	peak_39016	cluster1
chr1	207071842	207072342	peak_3904	cluster1
chr6	31409290	31409790	peak_39049	cluster1
chr6	32075878	32076378	peak_39087	cluster1
chr1	207378331	207378831	peak_3912	cluster1
chr6	35490488	35490988	peak_39201	cluster1
chr6	38099353	38099853	peak_39269	cluster1
chr1	8772753	8773253	peak_393	cluster1
chr6	41471511	41472011	peak_39304	cluster1
chr1	208357594	208358094	peak_3933	cluster1
chr6	42306365	42306865	peak_39338	cluster1
chr6	43637344	43637844	peak_39390	cluster1
chr6	43682175	43682675	peak_39396	cluster1
chr6	43979791	43980291	peak_39409	cluster1
chr6	46893404	46893904	peak_39450	cluster1
chr6	47060080	47060580	peak_39458	cluster1
chr6	52217199	52217699	peak_39481	cluster1
chr6	52461361	52461861	peak_39494	cluster1
chr6	53297339	53297839	peak_39509	cluster1
chr6	56557882	56558382	peak_39532	cluster1
chr6	73073488	73073988	peak_39625	cluster1
chr6	76540662	76541162	peak_39663	cluster1
chr6	79010432	79010932	peak_39674	cluster1
chr6	79308560	79309060	peak_39676	cluster1
chr6	82723380	82723880	peak_39704	cluster1
chr1	209942564	209943064	peak_3973	cluster1
chr6	86114370	86114870	peak_39736	cluster1
chr6	89086587	89087087	peak_39771	cluster1
chr6	90008278	90008778	peak_39784	cluster1
chr6	90695129	90695629	peak_39794	cluster1
chr6	91998370	91998870	peak_39808	cluster1
chr6	92009196	92009696	peak_39809	cluster1
chr6	100623656	100624156	peak_39837	cluster1
chr6	102209038	102209538	peak_39848	cluster1
chr6	106611526	106612026	peak_39876	cluster1
chr1	210466486	210466986	peak_3990	cluster1
chr6	107979093	107979593	peak_39902	cluster1
chr1	210468280	210468780	peak_3991	cluster1
chr6	109018784	109019284	peak_39923	cluster1
chr6	109268599	109269099	peak_39928	cluster1
chr6	109288122	109288622	peak_39929	cluster1
chr1	210566927	210567427	peak_3998	cluster1
chr6	113441445	113441945	peak_39991	cluster1
chr6	113443175	113443675	peak_39992	cluster1
chr6	116768659	116769159	peak_40017	cluster1
chr6	116822143	116822643	peak_40018	cluster1
chr6	118709325	118709825	peak_40039	cluster1
chr6	119451184	119451684	peak_40052	cluster1
chr6	119458579	119459079	peak_40053	cluster1
chr6	119468317	119468817	peak_40054	cluster1
chr6	122273097	122273597	peak_40078	cluster1
chr6	123412223	123412723	peak_40088	cluster1
chr1	211530243	211530743	peak_4009	cluster1
chr6	125470482	125470982	peak_40097	cluster1
chr6	127423391	127423891	peak_40123	cluster1
chr6	131345120	131345620	peak_40168	cluster1
chr6	138571925	138572425	peak_40257	cluster1
chr6	144999902	145000402	peak_40334	cluster1
chr6	148524914	148525414	peak_40360	cluster1
chr6	149178704	149179204	peak_40374	cluster1
chr6	150175813	150176313	peak_40401	cluster1
chr6	152432203	152432703	peak_40448	cluster1
chr6	154477180	154477680	peak_40467	cluster1
chr6	154485510	154486010	peak_40468	cluster1
chr6	154769571	154770071	peak_40470	cluster1
chr6	154809991	154810491	peak_40472	cluster1
chr6	154936635	154937135	peak_40474	cluster1
chr6	155492164	155492664	peak_40485	cluster1
chr6	155510082	155510582	peak_40488	cluster1
chr6	155739258	155739758	peak_40491	cluster1
chr1	9127051	9127551	peak_405	cluster1
chr6	157187288	157187788	peak_40506	cluster1
chr6	157274525	157275025	peak_40508	cluster1
chr6	158136669	158137169	peak_40525	cluster1
chr6	158383744	158384244	peak_40533	cluster1
chr6	160364131	160364631	peak_40583	cluster1
chr6	160374234	160374734	peak_40584	cluster1
chr6	160560347	160560847	peak_40596	cluster1
chr6	161041958	161042458	peak_40607	cluster1
chr6	161303720	161304220	peak_40618	cluster1
chr6	161607188	161607688	peak_40626	cluster1
chr6	161678779	161679279	peak_40630	cluster1
chr6	162798655	162799155	peak_40644	cluster1
chr6	163777323	163777823	peak_40650	cluster1
chr6	166526043	166526543	peak_40676	cluster1
chr6	166954433	166954933	peak_40686	cluster1
chr6	168778005	168778505	peak_40714	cluster1
chr6	169399459	169399959	peak_40724	cluster1
chr6	169562978	169563478	peak_40728	cluster1
chr6	170183608	170184108	peak_40744	cluster1
chr6	170494125	170494625	peak_40759	cluster1
chr7	229316	229816	peak_40791	cluster1
chr7	500854	501354	peak_40804	cluster1
chr7	976148	976648	peak_40834	cluster1
chr7	1610679	1611179	peak_40877	cluster1
chr7	2259638	2260138	peak_40900	cluster1
chr7	2760515	2761015	peak_40933	cluster1
chr7	3961733	3962233	peak_40950	cluster1
chr7	4497889	4498389	peak_40953	cluster1
chr1	215690774	215691274	peak_4098	cluster1
chr7	6357400	6357900	peak_41028	cluster1
chr7	7532032	7532532	peak_41056	cluster1
chr7	13818481	13818981	peak_41083	cluster1
chr7	17729586	17730086	peak_41113	cluster1
chr7	18429509	18430009	peak_41117	cluster1
chr7	19997981	19998481	peak_41125	cluster1
chr7	20259444	20259944	peak_41127	cluster1
chr7	21657468	21657968	peak_41136	cluster1
chr7	22629346	22629846	peak_41153	cluster1
chr7	23355910	23356410	peak_41171	cluster1
chr7	24517243	24517743	peak_41181	cluster1
chr7	26195080	26195580	peak_41207	cluster1
chr7	26744340	26744840	peak_41218	cluster1
chr7	28895243	28895743	peak_41261	cluster1
chr7	32819445	32819945	peak_41320	cluster1
chr7	34135720	34136220	peak_41339	cluster1
chr7	36494688	36495188	peak_41370	cluster1
chr7	38361054	38361554	peak_41385	cluster1
chr7	41956089	41956589	peak_41406	cluster1
chr7	43012583	43013083	peak_41426	cluster1
chr7	43204251	43204751	peak_41427	cluster1
chr7	43341776	43342276	peak_41429	cluster1
chr7	44299042	44299542	peak_41474	cluster1
chr7	47267280	47267780	peak_41525	cluster1
chr1	221080155	221080655	peak_4154	cluster1
chr7	48429420	48429920	peak_41555	cluster1
chr7	49334565	49335065	peak_41558	cluster1
chr7	49821522	49822022	peak_41562	cluster1
chr7	55509324	55509824	peak_41620	cluster1
chr7	55602101	55602601	peak_41622	cluster1
chr7	55620271	55620771	peak_41625	cluster1
chr7	57259963	57260463	peak_41656	cluster1
chr1	223066631	223067131	peak_4184	cluster1
chr7	64035413	64035913	peak_41904	cluster1
chr7	64654031	64654531	peak_41917	cluster1
chr7	64712630	64713130	peak_41918	cluster1
chr1	223567103	223567603	peak_4197	cluster1
chr7	73686781	73687281	peak_42024	cluster1
chr1	223908589	223909089	peak_4205	cluster1
chr7	75956761	75957261	peak_42103	cluster1
chr7	77082860	77083360	peak_42140	cluster1
chr7	77084601	77085101	peak_42141	cluster1
chr7	80928470	80928970	peak_42167	cluster1
chr7	90812228	90812728	peak_42217	cluster1
chr7	90868402	90868902	peak_42218	cluster1
chr7	92786023	92786523	peak_42247	cluster1
chr1	224752837	224753337	peak_4227	cluster1
chr7	96578826	96579326	peak_42277	cluster1
chr7	97050706	97051206	peak_42283	cluster1
chr7	98825002	98825502	peak_42319	cluster1
chr7	98833546	98834046	peak_42320	cluster1
chr7	100143291	100143791	peak_42367	cluster1
chr1	9410402	9410902	peak_424	cluster1
chr7	101950368	101950868	peak_42452	cluster1
chr7	102556762	102557262	peak_42530	cluster1
chr7	102613637	102614137	peak_42531	cluster1
chr7	104190720	104191220	peak_42544	cluster1
chr7	111743273	111743773	peak_42627	cluster1
chr7	112124687	112125187	peak_42639	cluster1
chr7	112625491	112625991	peak_42646	cluster1
chr7	113436540	113437040	peak_42649	cluster1
chr7	114429883	114430383	peak_42652	cluster1
chr7	114570984	114571484	peak_42657	cluster1
chr7	122189119	122189619	peak_42717	cluster1
chr7	123712862	123713362	peak_42739	cluster1
chr7	130849307	130849807	peak_42839	cluster1
chr7	135665390	135665890	peak_42918	cluster1
chr7	137774120	137774620	peak_42942	cluster1
chr7	138425789	138426289	peak_42950	cluster1
chr7	139136333	139136833	peak_42964	cluster1
chr7	140267188	140267688	peak_42994	cluster1
chr7	140858346	140858846	peak_43005	cluster1
chr1	227993373	227993873	peak_4301	cluster1
chr7	143065011	143065511	peak_43043	cluster1
chr7	144081506	144082006	peak_43058	cluster1
chr7	148642293	148642793	peak_43078	cluster1
chr7	150037132	150037632	peak_43121	cluster1
chr7	150125767	150126267	peak_43128	cluster1
chr7	150143505	150144005	peak_43130	cluster1
chr7	150595229	150595729	peak_43134	cluster1
chr7	151479862	151480362	peak_43192	cluster1
chr7	151491666	151492166	peak_43193	cluster1
chr7	151493497	151493997	peak_43194	cluster1
chr7	152408298	152408798	peak_43240	cluster1
chr7	154997024	154997524	peak_43258	cluster1
chr7	155021853	155022353	peak_43263	cluster1
chr7	155150207	155150707	peak_43276	cluster1
chr1	228562702	228563202	peak_4328	cluster1
chr7	155754706	155755206	peak_43287	cluster1
chr7	156397123	156397623	peak_43294	cluster1
chr7	156543983	156544483	peak_43297	cluster1
chr7	157092561	157093061	peak_43311	cluster1
chr7	157094994	157095494	peak_43312	cluster1
chr7	158823286	158823786	peak_43359	cluster1
chr8	1914485	1914985	peak_43383	cluster1
chr8	47057595	47058095	peak_43674	cluster1
chr8	47126981	47127481	peak_43675	cluster1
chr8	47144373	47144873	peak_43676	cluster1
chr8	47154417	47154917	peak_43677	cluster1
chr8	47330807	47331307	peak_43683	cluster1
chr8	47355614	47356114	peak_43684	cluster1
chr1	229829926	229830426	peak_4370	cluster1
chr8	49804026	49804526	peak_43722	cluster1
chr8	50787301	50787801	peak_43731	cluster1
chr8	52370396	52370896	peak_43737	cluster1
chr8	54798233	54798733	peak_43763	cluster1
chr8	59770717	59771217	peak_43822	cluster1
chr8	62381288	62381788	peak_43846	cluster1
chr8	65669343	65669843	peak_43864	cluster1
chr1	230985232	230985732	peak_4390	cluster1
chr8	68514732	68515232	peak_43909	cluster1
chr8	72474805	72475305	peak_43934	cluster1
chr8	74258600	74259100	peak_43949	cluster1
chr8	74705830	74706330	peak_43954	cluster1
chr8	75746785	75747285	peak_43964	cluster1
chr8	78995846	78996346	peak_43971	cluster1
chr8	79786589	79787089	peak_43978	cluster1
chr1	231275734	231276234	peak_4398	cluster1
chr8	80740114	80740614	peak_43988	cluster1
chr8	81170221	81170721	peak_44000	cluster1
chr8	81938575	81939075	peak_44023	cluster1
chr8	82482299	82482799	peak_44037	cluster1
chr8	82770953	82771453	peak_44042	cluster1
chr8	86544486	86544986	peak_44051	cluster1
chr1	232059032	232059532	peak_4407	cluster1
chr1	232278228	232278728	peak_4408	cluster1
chr8	91243228	91243728	peak_44129	cluster1
chr8	91705015	91705515	peak_44132	cluster1
chr8	92612614	92613114	peak_44139	cluster1
chr8	92910953	92911453	peak_44140	cluster1
chr8	94080483	94080983	peak_44145	cluster1
chr8	95254300	95254800	peak_44165	cluster1
chr8	95429834	95430334	peak_44171	cluster1
chr8	96705385	96705885	peak_44191	cluster1
chr8	96715786	96716286	peak_44192	cluster1
chr8	97507243	97507743	peak_44199	cluster1
chr8	97534969	97535469	peak_44201	cluster1
chr8	101450414	101450914	peak_44246	cluster1
chr8	101919001	101919501	peak_44257	cluster1
chr8	102149293	102149793	peak_44271	cluster1
chr8	102550409	102550909	peak_44279	cluster1
chr8	103612938	103613438	peak_44290	cluster1
chr1	233679300	233679800	peak_4430	cluster1
chr8	107072514	107073014	peak_44340	cluster1
chr8	108715557	108716057	peak_44353	cluster1
chr8	110241350	110241850	peak_44366	cluster1
chr8	112843157	112843657	peak_44389	cluster1
chr8	117595511	117596011	peak_44415	cluster1
chr8	119208116	119208616	peak_44448	cluster1
chr8	119356121	119356621	peak_44449	cluster1
chr8	120547498	120547998	peak_44458	cluster1
chr8	125878701	125879201	peak_44545	cluster1
chr8	126649673	126650173	peak_44574	cluster1
chr8	126980895	126981395	peak_44581	cluster1
chr8	128923526	128924026	peak_44614	cluster1
chr8	128961779	128962279	peak_44617	cluster1
chr8	129047295	129047795	peak_44619	cluster1
chr8	130279734	130280234	peak_44632	cluster1
chr1	235116465	235116965	peak_4465	cluster1
chr8	131687767	131688267	peak_44667	cluster1
chr8	133905802	133906302	peak_44692	cluster1
chr8	133959400	133959900	peak_44694	cluster1
chr8	134029348	134029848	peak_44701	cluster1
chr8	134228658	134229158	peak_44714	cluster1
chr8	134248155	134248655	peak_44718	cluster1
chr8	134498443	134498943	peak_44735	cluster1
chr8	135033563	135034063	peak_44747	cluster1
chr8	136221471	136221971	peak_44759	cluster1
chr8	136527718	136528218	peak_44766	cluster1
chr8	140876044	140876544	peak_44805	cluster1
chr8	141248123	141248623	peak_44811	cluster1
chr8	141369830	141370330	peak_44813	cluster1
chr8	141501701	141502201	peak_44820	cluster1
chr8	141619230	141619730	peak_44828	cluster1
chr8	142425836	142426336	peak_44886	cluster1
chr1	236694969	236695469	peak_4495	cluster1
chr8	143748642	143749142	peak_44953	cluster1
chr8	144576191	144576691	peak_45009	cluster1
chr8	144629346	144629846	peak_45019	cluster1
chr8	146055164	146055664	peak_45139	cluster1
chr1	238811188	238811688	peak_4514	cluster1
chr9	734975	735475	peak_45163	cluster1
chr9	1232084	1232584	peak_45171	cluster1
chr9	3863128	3863628	peak_45189	cluster1
chr9	3875368	3875868	peak_45190	cluster1
chr9	4167052	4167552	peak_45194	cluster1
chr9	4855787	4856287	peak_45208	cluster1
chr9	4904895	4905395	peak_45212	cluster1
chr9	5843759	5844259	peak_45226	cluster1
chr9	8254424	8254924	peak_45250	cluster1
chr9	11064937	11065437	peak_45253	cluster1
chr9	12934900	12935400	peak_45260	cluster1
chr9	15157314	15157814	peak_45280	cluster1
chr9	16030517	16031017	peak_45293	cluster1
chr9	16138848	16139348	peak_45296	cluster1
chr1	240163849	240164349	peak_4530	cluster1
chr9	16626647	16627147	peak_45304	cluster1
chr9	16726790	16727290	peak_45306	cluster1
chr9	16985840	16986340	peak_45309	cluster1
chr9	21549322	21549822	peak_45344	cluster1
chr1	240473631	240474131	peak_4536	cluster1
chr1	240476182	240476682	peak_4537	cluster1
chr9	22683094	22683594	peak_45370	cluster1
chr9	27539884	27540384	peak_45391	cluster1
chr9	33391235	33391735	peak_45433	cluster1
chr1	241767022	241767522	peak_4547	cluster1
chr9	35470933	35471433	peak_45486	cluster1
chr9	35924309	35924809	peak_45511	cluster1
chr9	36154476	36154976	peak_45517	cluster1
chr9	36995793	36996293	peak_45528	cluster1
chr9	37984777	37985277	peak_45555	cluster1
chr9	42869030	42869530	peak_45600	cluster1
chr1	243277315	243277815	peak_4563	cluster1
chr1	243279553	243280053	peak_4564	cluster1
chr1	243397167	243397667	peak_4565	cluster1
chr1	243759652	243760152	peak_4567	cluster1
chr1	243893751	243894251	peak_4568	cluster1
chr9	67027014	67027514	peak_45717	cluster1
chr9	67042021	67042521	peak_45720	cluster1
chr9	67277924	67278424	peak_45722	cluster1
chr9	69639865	69640365	peak_45808	cluster1
chr9	71991450	71991950	peak_45881	cluster1
chr9	71994340	71994840	peak_45882	cluster1
chr9	74930688	74931188	peak_45915	cluster1
chr9	75172378	75172878	peak_45924	cluster1
chr9	80744860	80745360	peak_45977	cluster1
chr9	82676942	82677442	peak_45989	cluster1
chr9	84489799	84490299	peak_46009	cluster1
chr1	245762695	245763195	peak_4601	cluster1
chr9	84521583	84522083	peak_46011	cluster1
chr9	86500446	86500946	peak_46031	cluster1
chr9	86573989	86574489	peak_46034	cluster1
chr9	90109821	90110321	peak_46072	cluster1
chr1	246379647	246380147	peak_4608	cluster1
chr1	246382756	246383256	peak_4609	cluster1
chr9	91346952	91347452	peak_46090	cluster1
chr9	91613666	91614166	peak_46097	cluster1
chr1	246384774	246385274	peak_4610	cluster1
chr1	246945718	246946218	peak_4620	cluster1
chr9	93219907	93220407	peak_46236	cluster1
chr1	247506089	247506589	peak_4632	cluster1
chr9	93863039	93863539	peak_46471	cluster1
chr9	94277359	94277859	peak_46597	cluster1
chr9	94351472	94351972	peak_46623	cluster1
chr9	94503791	94504291	peak_46669	cluster1
chr9	94509174	94509674	peak_46671	cluster1
chr9	94514200	94514700	peak_46673	cluster1
chr9	94533291	94533791	peak_46683	cluster1
chr9	94539834	94540334	peak_46686	cluster1
chr9	94559109	94559609	peak_46692	cluster1
chr9	94580172	94580672	peak_46699	cluster1
chr9	94583579	94584079	peak_46700	cluster1
chr9	94586849	94587349	peak_46701	cluster1
chr9	94600426	94600926	peak_46706	cluster1
chr9	94649636	94650136	peak_46725	cluster1
chr9	94661024	94661524	peak_46728	cluster1
chr9	94671272	94671772	peak_46733	cluster1
chr9	94708048	94708548	peak_46749	cluster1
chr9	94710883	94711383	peak_46750	cluster1
chr9	95094890	95095390	peak_46874	cluster1
chr9	95172641	95173141	peak_46894	cluster1
chr9	95240841	95241341	peak_46914	cluster1
chr9	95268583	95269083	peak_46925	cluster1
chr10	4889733	4890233	peak_4711	cluster1
chr9	95843347	95843847	peak_47111	cluster1
chr10	5596387	5596887	peak_4732	cluster1
chr9	96818723	96819223	peak_47470	cluster1
chr9	97062302	97062802	peak_47561	cluster1
chr10	6213719	6214219	peak_4763	cluster1
chr9	97316584	97317084	peak_47648	cluster1
chr10	6234144	6234644	peak_4765	cluster1
chr9	97554916	97555416	peak_47743	cluster1
chr9	97662789	97663289	peak_47790	cluster1
chr9	97828982	97829482	peak_47854	cluster1
chr9	97906356	97906856	peak_47886	cluster1
chr9	97951606	97952106	peak_47901	cluster1
chr9	98045439	98045939	peak_47938	cluster1
chr10	8408080	8408580	peak_4795	cluster1
chr9	98143521	98144021	peak_47978	cluster1
chr10	11581358	11581858	peak_4801	cluster1
chr9	98363143	98363643	peak_48068	cluster1
chr9	98534610	98535110	peak_48140	cluster1
chr9	98556419	98556919	peak_48150	cluster1
chr9	98585090	98585590	peak_48165	cluster1
chr9	98771973	98772473	peak_48184	cluster1
chr9	98793717	98794217	peak_48189	cluster1
chr9	98797624	98798124	peak_48191	cluster1
chr9	98899567	98900067	peak_48233	cluster1
chr9	98901844	98902344	peak_48234	cluster1
chr9	98918535	98919035	peak_48241	cluster1
chr9	98931671	98932171	peak_48246	cluster1
chr9	98939137	98939637	peak_48249	cluster1
chr9	98964274	98964774	peak_48259	cluster1
chr9	98966188	98966688	peak_48260	cluster1
chr9	99009245	99009745	peak_48275	cluster1
chr9	99018995	99019495	peak_48278	cluster1
chr9	99061965	99062465	peak_48288	cluster1
chr9	99366091	99366591	peak_48355	cluster1
chr10	13602463	13602963	peak_4838	cluster1
chr9	99519484	99519984	peak_48392	cluster1
chr1	11218656	11219156	peak_485	cluster1
chr9	100503473	100503973	peak_48522	cluster1
chr9	100931245	100931745	peak_48548	cluster1
chr9	101337974	101338474	peak_48585	cluster1
chr9	101570171	101570671	peak_48603	cluster1
chr9	101623113	101623613	peak_48607	cluster1
chr9	101661654	101662154	peak_48611	cluster1
chr9	101670872	101671372	peak_48613	cluster1
chr9	101691318	101691818	peak_48614	cluster1
chr9	101751762	101752262	peak_48620	cluster1
chr9	102016177	102016677	peak_48633	cluster1
chr9	102115706	102116206	peak_48636	cluster1
chr9	102119984	102120484	peak_48637	cluster1
chr9	102128072	102128572	peak_48639	cluster1
chr9	102873469	102873969	peak_48654	cluster1
chr10	16870701	16871201	peak_4866	cluster1
chr9	108200354	108200854	peak_48761	cluster1
chr9	109561376	109561876	peak_48778	cluster1
chr9	110267035	110267535	peak_48818	cluster1
chr10	18446815	18447315	peak_4884	cluster1
chr9	110925735	110926235	peak_48844	cluster1
chr9	111994688	111995188	peak_48881	cluster1
chr9	113113224	113113724	peak_48934	cluster1
chr9	113507118	113507618	peak_48948	cluster1
chr10	21290994	21291494	peak_4901	cluster1
chr9	116341001	116341501	peak_49077	cluster1
chr9	116343996	116344496	peak_49079	cluster1
chr9	116534486	116534986	peak_49104	cluster1
chr9	116925763	116926263	peak_49135	cluster1
chr9	117047675	117048175	peak_49164	cluster1
chr9	117264378	117264878	peak_49200	cluster1
chr9	117507600	117508100	peak_49224	cluster1
chr9	117541588	117542088	peak_49225	cluster1
chr10	22535514	22536014	peak_4923	cluster1
chr9	117652054	117652554	peak_49234	cluster1
chr9	117681776	117682276	peak_49240	cluster1
chr9	117919558	117920058	peak_49256	cluster1
chr9	118850109	118850609	peak_49281	cluster1
chr9	118863724	118864224	peak_49282	cluster1
chr9	119050904	119051404	peak_49290	cluster1
chr9	119139612	119140112	peak_49298	cluster1
chr9	119212841	119213341	peak_49300	cluster1
chr9	119508028	119508528	peak_49310	cluster1
chr9	119674097	119674597	peak_49317	cluster1
chr9	121181304	121181804	peak_49346	cluster1
chr9	122828563	122829063	peak_49368	cluster1
chr9	123051314	123051814	peak_49376	cluster1
chr9	123128834	123129334	peak_49383	cluster1
chr9	123146641	123147141	peak_49384	cluster1
chr9	123156405	123156905	peak_49388	cluster1
chr9	123165440	123165940	peak_49389	cluster1
chr10	23640833	23641333	peak_4945	cluster1
chr9	124412413	124412913	peak_49492	cluster1
chr9	124487238	124487738	peak_49508	cluster1
chr9	124649889	124650389	peak_49532	cluster1
chr9	124867463	124867963	peak_49540	cluster1
chr9	124942891	124943391	peak_49552	cluster1
chr9	124963547	124964047	peak_49557	cluster1
chr9	125987575	125988075	peak_49598	cluster1
chr9	126095224	126095724	peak_49605	cluster1
chr9	126102476	126102976	peak_49608	cluster1
chr9	126208233	126208733	peak_49634	cluster1
chr9	127594853	127595353	peak_49751	cluster1
chr9	128307292	128307792	peak_49794	cluster1
chr9	128311690	128312190	peak_49796	cluster1
chr9	129460972	129461472	peak_49870	cluster1
chr9	129553688	129554188	peak_49885	cluster1
chr9	129614405	129614905	peak_49889	cluster1
chr9	129893302	129893802	peak_49903	cluster1
chr9	129895474	129895974	peak_49904	cluster1
chr10	28620724	28621224	peak_4994	cluster1
chr10	29546033	29546533	peak_5008	cluster1
chr10	30093092	30093592	peak_5022	cluster1
chr10	30100650	30101150	peak_5023	cluster1
chr9	132366705	132367205	peak_50305	cluster1
chr9	132982687	132983187	peak_50380	cluster1
chr10	30971250	30971750	peak_5044	cluster1
chr9	136001674	136002174	peak_50674	cluster1
chr9	136266831	136267331	peak_50721	cluster1
chr9	136527193	136527693	peak_50791	cluster1
chr10	34722982	34723482	peak_5080	cluster1
chr9	136757296	136757796	peak_50844	cluster1
chr9	136800728	136801228	peak_50851	cluster1
chr9	137295582	137296082	peak_50958	cluster1
chr10	35507235	35507735	peak_5096	cluster1
chr9	137418806	137419306	peak_50992	cluster1
chr9	137625158	137625658	peak_51029	cluster1
chr9	138597957	138598457	peak_51209	cluster1
chr9	138779068	138779568	peak_51249	cluster1
chr1	12192981	12193481	peak_516	cluster1
chr9	140199801	140200301	peak_51638	cluster1
chr9	140376582	140377082	peak_51684	cluster1
chr9	140438701	140439201	peak_51704	cluster1
chrX	8310158	8310658	peak_51810	cluster1
chrX	16790896	16791396	peak_51860	cluster1
chrX	24497934	24498434	peak_51911	cluster1
chrX	67791642	67792142	peak_52228	cluster1
chrX	68165474	68165974	peak_52236	cluster1
chrX	73756200	73756700	peak_52268	cluster1
chrX	109529226	109529726	peak_52379	cluster1
chrX	109661537	109662037	peak_52383	cluster1
chrX	118561178	118561678	peak_52423	cluster1
chrX	122980362	122980862	peak_52447	cluster1
chrX	135792502	135793002	peak_52509	cluster1
chrX	138844546	138845046	peak_52518	cluster1
chrX	150865970	150866470	peak_52551	cluster1
chrX	153513074	153513574	peak_52583	cluster1
chr10	43265083	43265583	peak_5263	cluster1
chr10	43624658	43625158	peak_5269	cluster1
chrY	13841251	13841751	peak_52741	cluster1
chr1	12599943	12600443	peak_528	cluster1
chr1	33104731	33105231	peak_53070	cluster1
chr10	47004020	47004520	peak_5340	cluster1
chr10	70497803	70498303	peak_53905	cluster1
chr10	52257351	52257851	peak_5414	cluster1
chr12	38139202	38139702	peak_54773	cluster1
chr13	36639500	36640000	peak_55068	cluster1
chr1	15068606	15069106	peak_551	cluster1
chr1	15116098	15116598	peak_552	cluster1
chr10	69366254	69366754	peak_5520	cluster1
chr10	69389037	69389537	peak_5521	cluster1
chr1	15266364	15266864	peak_556	cluster1
chr1	15294954	15295454	peak_561	cluster1
chr1	15327774	15328274	peak_564	cluster1
chr10	74003636	74004136	peak_5648	cluster1
chr10	74075447	74075947	peak_5656	cluster1
chr10	74544302	74544802	peak_5668	cluster1
chr10	75758835	75759335	peak_5701	cluster1
chr10	76559593	76560093	peak_5708	cluster1
chr10	76817662	76818162	peak_5712	cluster1
chr10	77862979	77863479	peak_5732	cluster1
chr2	32283936	32284436	peak_57530	cluster1
chr1	15505400	15505900	peak_576	cluster1
chr10	79699170	79699670	peak_5779	cluster1
chr2	131033922	131034422	peak_57821	cluster1
chr2	158773544	158774044	peak_57868	cluster1
chr10	80712511	80713011	peak_5794	cluster1
chr2	181089356	181089856	peak_57940	cluster1
chr1	15616895	15617395	peak_580	cluster1
chr2	224219496	224219996	peak_58054	cluster1
chr10	80918796	80919296	peak_5816	cluster1
chr1	15649801	15650301	peak_582	cluster1
chr20	37119162	37119662	peak_58234	cluster1
chr10	81026354	81026854	peak_5825	cluster1
chr10	81034468	81034968	peak_5826	cluster1
chr21	29258003	29258503	peak_58391	cluster1
chr1	15682596	15683096	peak_585	cluster1
chr10	81895835	81896335	peak_5855	cluster1
chr10	81915032	81915532	peak_5857	cluster1
chr3	9547102	9547602	peak_58646	cluster1
chr10	84480996	84481496	peak_5883	cluster1
chr4	53583918	53584418	peak_59325	cluster1
chr4	146164852	146165352	peak_59452	cluster1
chr10	91262299	91262799	peak_5948	cluster1
chr10	91939364	91939864	peak_5952	cluster1
chr10	92755157	92755657	peak_5959	cluster1
chr5	16142595	16143095	peak_59656	cluster1
chr10	93350126	93350626	peak_5968	cluster1
chr10	94940214	94940714	peak_5993	cluster1
chr10	97151493	97151993	peak_6019	cluster1
chr10	97168256	97168756	peak_6023	cluster1
chr10	97233926	97234426	peak_6027	cluster1
chr10	98129532	98130032	peak_6042	cluster1
chr10	98475447	98475947	peak_6048	cluster1
chr1	16118385	16118885	peak_606	cluster1
chr5	171022627	171023127	peak_60688	cluster1
chr10	99648510	99649010	peak_6093	cluster1
chr10	100104282	100104782	peak_6104	cluster1
chr10	101548353	101548853	peak_6116	cluster1
chr7	16830419	16830919	peak_61434	cluster1
chr7	61455675	61456175	peak_61568	cluster1
chr7	61624298	61624798	peak_61580	cluster1
chr10	105032740	105033240	peak_6225	cluster1
chr10	105404807	105405307	peak_6236	cluster1
chr10	105419690	105420190	peak_6237	cluster1
chr10	105541129	105541629	peak_6249	cluster1
chr10	106069574	106070074	peak_6267	cluster1
chr9	94587446	94587946	peak_62855	cluster1
chr10	111694777	111695277	peak_6288	cluster1
chr10	111725167	111725667	peak_6290	cluster1
chr10	112185710	112186210	peak_6310	cluster1
chr10	112295790	112296290	peak_6321	cluster1
chr10	112600007	112600507	peak_6331	cluster1
chr10	114571446	114571946	peak_6346	cluster1
chr10	114675271	114675771	peak_6348	cluster1
chr10	114805283	114805783	peak_6356	cluster1
chr10	115027801	115028301	peak_6365	cluster1
chr10	115718408	115718908	peak_6374	cluster1
chr10	117709705	117710205	peak_6415	cluster1
chr10	117797718	117798218	peak_6417	cluster1
chr10	120766315	120766815	peak_6467	cluster1
chr10	120782598	120783098	peak_6469	cluster1
chrX	123367576	123368076	peak_64738	cluster1
chr10	123702222	123702722	peak_6521	cluster1
chr10	123890195	123890695	peak_6530	cluster1
chr10	123914363	123914863	peak_6535	cluster1
chr9	94540334	94540725	peak_65471	cluster1
chr10	124614119	124614619	peak_6558	cluster1
chr10	125262862	125263362	peak_6566	cluster1
chr10	125755075	125755575	peak_6571	cluster1
chr10	125756859	125757359	peak_6572	cluster1
chr10	125847697	125848197	peak_6577	cluster1
chr1	17099141	17099641	peak_65774	cluster1
chr1	27853665	27854165	peak_65798	cluster1
chr10	126028430	126028930	peak_6583	cluster1
chr1	85485601	85486101	peak_65862	cluster1
chr1	171110625	171111125	peak_65936	cluster1
chr1	194117744	194118244	peak_65965	cluster1
chr1	221489694	221490194	peak_66010	cluster1
chr10	96995671	96996171	peak_66161	cluster1
chr12	34641318	34641818	peak_66421	cluster1
chr10	128148607	128149107	peak_6643	cluster1
chr13	45246159	45246659	peak_66562	cluster1
chr10	129687779	129688279	peak_6658	cluster1
chr10	129789221	129789721	peak_6665	cluster1
chr10	130062104	130062604	peak_6677	cluster1
chr15	89663093	89663593	peak_66881	cluster1
chr15	89928913	89929413	peak_66882	cluster1
chr10	133811176	133811676	peak_6698	cluster1
chr16	84844255	84844755	peak_66994	cluster1
chr17	66285548	66286048	peak_67109	cluster1
chr18	68388094	68388594	peak_67197	cluster1
chr18	71900860	71901360	peak_67198	cluster1
chr19	18590627	18591127	peak_67259	cluster1
chr19	38067651	38068151	peak_67277	cluster1
chr10	134311363	134311863	peak_6738	cluster1
chr2	42355148	42355648	peak_67391	cluster1
chr2	47296628	47297128	peak_67393	cluster1
chr2	48758302	48758802	peak_67394	cluster1
chr2	54196288	54196788	peak_67395	cluster1
chr2	86264241	86264741	peak_67439	cluster1
chr10	134388800	134389300	peak_6744	cluster1
chr10	134479599	134480099	peak_6746	cluster1
chr21	16564615	16565115	peak_67772	cluster1
chr3	12189666	12190166	peak_67861	cluster1
chr3	13689020	13689520	peak_67870	cluster1
chr3	26682977	26683477	peak_67890	cluster1
chr3	111431250	111431750	peak_67976	cluster1
chr3	118943397	118943897	peak_67983	cluster1
chr3	141994652	141995152	peak_68000	cluster1
chr3	152272727	152273227	peak_68017	cluster1
chr4	4316973	4317473	peak_68100	cluster1
chr4	15724945	15725445	peak_68119	cluster1
chr4	42050328	42050828	peak_68138	cluster1
chr4	54374491	54374991	peak_68156	cluster1
chr4	167342729	167343229	peak_68262	cluster1
chr4	186631053	186631553	peak_68298	cluster1
chr4	187858086	187858586	peak_68302	cluster1
chr5	34499188	34499688	peak_68350	cluster1
chr5	66478154	66478654	peak_68408	cluster1
chr5	104128814	104129314	peak_68494	cluster1
chr5	115193500	115194000	peak_68528	cluster1
chr11	709070	709570	peak_6855	cluster1
chr5	146915169	146915669	peak_68589	cluster1
chr5	171007671	171008171	peak_68624	cluster1
chr6	9520895	9521395	peak_68694	cluster1
chr6	52782946	52783446	peak_68750	cluster1
chr6	109266944	109267444	peak_68788	cluster1
chr6	153439702	153440202	peak_68849	cluster1
chr7	8569002	8569502	peak_68911	cluster1
chr7	87459474	87459974	peak_69001	cluster1
chr7	152208855	152209355	peak_69075	cluster1
chr8	38152369	38152869	peak_69160	cluster1
chr8	127033597	127034097	peak_69273	cluster1
chr11	1771079	1771579	peak_6936	cluster1
chr9	98450983	98451483	peak_69588	cluster1
chr9	135047077	135047577	peak_69735	cluster1
chr9	136579997	136580497	peak_69746	cluster1
chr10	81034017	81034468	peak_70016	cluster1
chr9	136581306	136581778	peak_70391	cluster1
chr11	6378374	6378874	peak_7077	cluster1
chr11	10004517	10005017	peak_7150	cluster1
chr11	10408902	10409402	peak_7157	cluster1
chr11	13894666	13895166	peak_7225	cluster1
chr11	13950227	13950727	peak_7226	cluster1
chr11	14924131	14924631	peak_7240	cluster1
chr11	17034300	17034800	peak_7267	cluster1
chr11	19617427	19617927	peak_7310	cluster1
chr11	19691863	19692363	peak_7316	cluster1
chr11	19701632	19702132	peak_7317	cluster1
chr11	19745078	19745578	peak_7321	cluster1
chr11	19979258	19979758	peak_7326	cluster1
chr11	20132734	20133234	peak_7334	cluster1
chr11	20984099	20984599	peak_7341	cluster1
chr11	35325372	35325872	peak_7452	cluster1
chr11	36096458	36096958	peak_7464	cluster1
chr11	43852442	43852942	peak_7494	cluster1
chr11	44323391	44323891	peak_7505	cluster1
chr11	44628938	44629438	peak_7517	cluster1
chr11	44731255	44731755	peak_7524	cluster1
chr11	45273970	45274470	peak_7538	cluster1
chr11	46240316	46240816	peak_7558	cluster1
chr11	46294373	46294873	peak_7563	cluster1
chr11	46312068	46312568	peak_7565	cluster1
chr11	46388978	46389478	peak_7572	cluster1
chr11	48022908	48023408	peak_7626	cluster1
chr1	17887866	17888366	peak_768	cluster1
chr11	56840036	56840536	peak_7795	cluster1
chr11	58941476	58941976	peak_7851	cluster1
chr11	58955007	58955507	peak_7852	cluster1
chr11	58975449	58975949	peak_7854	cluster1
chr11	61366525	61367025	peak_7899	cluster1
chr11	61367844	61368344	peak_7900	cluster1
chr11	63686632	63687132	peak_7992	cluster1
chr1	20915955	20916455	peak_818	cluster1
chr11	66654213	66654713	peak_8193	cluster1
chr11	66801137	66801637	peak_8205	cluster1
chr11	67807824	67808324	peak_8266	cluster1
chr11	68844302	68844802	peak_8294	cluster1
chr11	70851652	70852152	peak_8326	cluster1
chr11	72354558	72355058	peak_8358	cluster1
chr11	73025386	73025886	peak_8379	cluster1
chr1	21650999	21651499	peak_838	cluster1
chr11	73045559	73046059	peak_8383	cluster1
chr11	75265333	75265833	peak_8427	cluster1
chr11	76029560	76030060	peak_8438	cluster1
chr11	76331515	76332015	peak_8444	cluster1
chr11	76411325	76411825	peak_8446	cluster1
chr11	76596333	76596833	peak_8468	cluster1
chr11	76820747	76821247	peak_8477	cluster1
chr11	78808394	78808894	peak_8524	cluster1
chr11	78947609	78948109	peak_8528	cluster1
chr11	78955404	78955904	peak_8529	cluster1
chr11	85885122	85885622	peak_8568	cluster1
chr1	22236146	22236646	peak_860	cluster1
chr11	90814802	90815302	peak_8606	cluster1
chr11	91525930	91526430	peak_8607	cluster1
chr11	91590244	91590744	peak_8608	cluster1
chr11	92499091	92499591	peak_8613	cluster1
chr11	93270838	93271338	peak_8625	cluster1
chr11	93927806	93928306	peak_8643	cluster1
chr11	94307561	94308061	peak_8648	cluster1
chr11	97232789	97233289	peak_8695	cluster1
chr11	101301715	101302215	peak_8702	cluster1
chr11	102048846	102049346	peak_8712	cluster1
chr11	102491780	102492280	peak_8724	cluster1
chr11	102757674	102758174	peak_8727	cluster1
chr11	102866862	102867362	peak_8728	cluster1
chr11	103273039	103273539	peak_8732	cluster1
chr11	105115054	105115554	peak_8746	cluster1
chr11	108502874	108503374	peak_8774	cluster1
chr11	110728491	110728991	peak_8790	cluster1
chr11	111312085	111312585	peak_8798	cluster1
chr1	23066148	23066648	peak_880	cluster1
chr11	111606408	111606908	peak_8803	cluster1
chr11	112655268	112655768	peak_8832	cluster1
chr11	113981980	113982480	peak_8857	cluster1
chr11	115493682	115494182	peak_8878	cluster1
chr11	116147238	116147738	peak_8880	cluster1
chr11	118691082	118691582	peak_8933	cluster1
chr1	23703670	23704170	peak_899	cluster1
chr11	121287796	121288296	peak_9024	cluster1
chr11	122067704	122068204	peak_9045	cluster1
chr11	122106267	122106767	peak_9050	cluster1
chr11	123068403	123068903	peak_9078	cluster1
chr11	123132043	123132543	peak_9080	cluster1
chr11	125133191	125133691	peak_9117	cluster1
chr11	125961786	125962286	peak_9137	cluster1
chr11	126032908	126033408	peak_9142	cluster1
chr11	128159955	128160455	peak_9185	cluster1
chr11	130067566	130068066	peak_9228	cluster1
chr11	130815717	130816217	peak_9256	cluster1
chr11	133917401	133917901	peak_9279	cluster1
chr11	134136632	134137132	peak_9287	cluster1
chr11	134818971	134819471	peak_9296	cluster1
chr12	590367	590867	peak_9322	cluster1
chr12	2749703	2750203	peak_9357	cluster1
chr12	3107971	3108471	peak_9363	cluster1
chr12	3879986	3880486	peak_9385	cluster1
chr12	6276886	6277386	peak_9404	cluster1
chr12	6338976	6339476	peak_9414	cluster1
chr12	8119131	8119631	peak_9487	cluster1
chr1	25010068	25010568	peak_950	cluster1
chr12	13500130	13500630	peak_9576	cluster1
chr12	14392237	14392737	peak_9579	cluster1
chr12	15154932	15155432	peak_9594	cluster1
chr12	15284442	15284942	peak_9595	cluster1
chr12	15743099	15743599	peak_9605	cluster1
chr12	19635564	19636064	peak_9632	cluster1
chr12	23127699	23128199	peak_9652	cluster1
chr12	25982063	25982563	peak_9671	cluster1
chr12	25993643	25994143	peak_9672	cluster1
chr12	26147185	26147685	peak_9674	cluster1
chr12	29394968	29395468	peak_9715	cluster1
chr1	26022421	26022921	peak_976	cluster1
chr1	26132554	26133054	peak_978	cluster1
chr12	38778717	38779217	peak_9862	cluster1
chr12	43795911	43796411	peak_9895	cluster1
chr12	47058599	47059099	peak_9922	cluster1
chr12	47167770	47168270	peak_9923	cluster1
chr1	26683517	26684017	peak_1000	cluster2
chr12	51835264	51835764	peak_10044	cluster2
chr12	53298758	53299258	peak_10098	cluster2
[truncated: 5,968 more rows]
