# Supplementary material for: Oncogenic enhancers prime quiescent metastatic cells to escape NK immune surveillance by eliciting transcriptional memory
Source: Nat Commun. 2024 Mar 19;15:2198. doi: 10.1038/s41467-024-46524-0 (PMC10951355; doi:10.1038/s41467-024-46524-0)
Supplement: Supplementary file 5 — Supplementary Data 2 [file 41467_2024_46524_MOESM5_ESM.xlsx]

## Sheet: Table 2
Michelatti_Supplementary Data_2: Results of integration of ATAC-seq and RNA-seq for all differential distal peaks.
chr	start	end	ID	cluster
chr1	1107093	1107592	peak_68	cluster1
chr2	40007923	40008422	peak_22554	cluster1
chr3	75679730	75680229	peak_30658	cluster1
chr2	219536493	219536992	peak_26164	cluster1
chr7	30790435	30790934	peak_41290	cluster1
chr14	77647741	77648240	peak_12992	cluster1
chr2	217497771	217498270	peak_26105	cluster1
chr1	116652407	116652906	peak_2384	cluster1
chr17	33760468	33760967	peak_17788	cluster1
chr2	54683080	54683579	peak_23823	cluster1
chr5	179225745	179226244	peak_38300	cluster1
chr2	172378701	172379200	peak_25565	cluster1
chr14	91883883	91884382	peak_66716	cluster1
chr9	135547670	135548169	peak_50625	cluster1
chr12	2113431	2113930	peak_9348	cluster1
chr16	85170578	85171077	peak_16762	cluster1
chr2	145277625	145278124	peak_25328	cluster1
chr20	62338969	62339468	peak_27835	cluster1
chr19	49617180	49617679	peak_21521	cluster1
chr20	29637635	29638134	peak_27124	cluster1
chr6	170200784	170201283	peak_40746	cluster1
chr17	74372544	74373043	peak_18777	cluster1
chr11	64877905	64878404	peak_8070	cluster1
chr14	91884875	91885374	peak_13129	cluster1
chr22	50452210	50452709	peak_29448	cluster1
chr19	12476331	12476830	peak_20420	cluster1
chr15	45670280	45670779	peak_13935	cluster1
chr1	27288159	27288658	peak_1024	cluster1
chr7	102789419	102789918	peak_42535	cluster1
chr2	228582546	228583045	peak_26336	cluster1
chr2	46748243	46748742	peak_23327	cluster1
chr8	144656045	144656544	peak_45023	cluster1
chr6	133036261	133036760	peak_68817	cluster1
chr1	55266983	55267482	peak_1707	cluster1
chr2	27341797	27342296	peak_22124	cluster1
chr2	26781695	26782194	peak_22039	cluster1
chr2	42273325	42273824	peak_22697	cluster1
chr9	94712383	94712882	peak_46751	cluster1
chr12	15373997	15374496	peak_9600	cluster1
chr20	23030738	23031237	peak_26990	cluster1
chr15	51633327	51633826	peak_13996	cluster1
chr19	19976461	19976960	peak_20751	cluster1
chr17	29860437	29860936	peak_17727	cluster1
chr10	100029155	100029654	peak_6101	cluster1
chr2	27345808	27346307	peak_22125	cluster1
chr19	46171113	46171612	peak_21348	cluster1
chr7	102234443	102234942	peak_42498	cluster1
chr1	203155821	203156320	peak_3775	cluster1
chr9	115875233	115875732	peak_49038	cluster1
chr10	25351248	25351747	peak_4974	cluster1
chr11	307900	308399	peak_6815	cluster1
chr2	46769442	46769941	peak_23329	cluster1
chr6	43967896	43968395	peak_39406	cluster1
chr11	68079631	68080130	peak_8273	cluster1
chr1	3568529	3569028	peak_252	cluster1
chr1	38412480	38412979	peak_1332	cluster1
chr9	98224812	98225311	peak_48009	cluster1
chr19	20011503	20012002	peak_20752	cluster1
chr22	38029717	38030216	peak_29097	cluster1
chr1	36273271	36273770	peak_1280	cluster1
chr14	105446435	105446934	peak_13545	cluster1
chr2	48541348	48541847	peak_23590	cluster1
chr2	46524122	46524621	peak_23274	cluster1
chr19	10196698	10197197	peak_20327	cluster1
chr2	48757319	48757818	peak_23606	cluster1
chr16	19897413	19897912	peak_15554	cluster1
chr7	128094221	128094720	peak_42772	cluster1
chr16	3306586	3307085	peak_15239	cluster1
chr9	115873359	115873858	peak_49037	cluster1
chr20	55964218	55964717	peak_27645	cluster1
chr8	86375428	86375927	peak_44050	cluster1
chr5	132763047	132763546	peak_35752	cluster1
chr2	47629974	47630473	peak_23497	cluster1
chr2	162932159	162932658	peak_25496	cluster1
chr4	75230449	75230948	peak_33146	cluster1
chr3	45067365	45067864	peak_30114	cluster1
chr12	27484178	27484677	peak_9696	cluster1
chr4	36245558	36246057	peak_32752	cluster1
chr19	48415937	48416436	peak_21451	cluster1
chr6	106958347	106958846	peak_39883	cluster1
chr11	67182611	67183110	peak_8232	cluster1
chr6	139613045	139613544	peak_40276	cluster1
chr19	40696850	40697349	peak_21135	cluster1
chr7	108096652	108097151	peak_42614	cluster1
chr9	138453699	138454198	peak_51181	cluster1
chr2	47798032	47798531	peak_23519	cluster1
chr1	1368592	1369091	peak_102	cluster1
chr1	24438760	24439259	peak_934	cluster1
chr8	134202889	134203388	peak_44710	cluster1
chr7	26437732	26438231	peak_41213	cluster1
chr10	73079080	73079579	peak_5619	cluster1
chr9	101705608	101706107	peak_48615	cluster1
chr16	57406207	57406706	peak_16247	cluster1
chr2	54013901	54014400	peak_23778	cluster1
chr2	96810962	96811461	peak_24671	cluster1
chr9	123835200	123835699	peak_49435	cluster1
chr1	32930247	32930746	peak_1203	cluster1
chr3	181429204	181429703	peak_31782	cluster1
chr10	106113130	106113629	peak_6275	cluster1
chr19	56058540	56059039	peak_21712	cluster1
chr1	2139707	2140206	peak_151	cluster1
chr22	48027118	48027617	peak_29426	cluster1
chr3	49836841	49837340	peak_30255	cluster1
chr2	58468169	58468668	peak_24016	cluster1
chr6	43043780	43044279	peak_39358	cluster1
chr3	125899450	125899949	peak_31076	cluster1
chr1	156676263	156676762	peak_3116	cluster1
chr5	140868316	140868815	peak_36335	cluster1
chr17	43322872	43323371	peak_18161	cluster1
chr4	36246058	36246515	peak_70181	cluster1
chr2	38892935	38893434	peak_22523	cluster1
chr7	23509961	23510460	peak_41174	cluster1
chr12	15038685	15039184	peak_9593	cluster1
chr16	2262200	2262699	peak_15177	cluster1
chr19	10381412	10381911	peak_20339	cluster1
chr19	2702581	2703080	peak_56970	cluster1
chr17	15372555	15373054	peak_17354	cluster1
chr17	34122204	34122703	peak_17797	cluster1
chr11	1858834	1859333	peak_6947	cluster1
chr9	131006974	131007473	peak_50097	cluster1
chr4	109089643	109090142	peak_33456	cluster1
chr2	40006187	40006686	peak_22553	cluster1
chr3	47023204	47023703	peak_30168	cluster1
chr9	140769844	140770343	peak_51744	cluster1
chr13	107028844	107029343	peak_12056	cluster1
chr11	705179	705678	peak_6853	cluster1
chr1	1711827	1712326	peak_129	cluster1
chr2	42396260	42396759	peak_22731	cluster1
chr2	85895380	85895879	peak_24375	cluster1
chr2	44776180	44776679	peak_23024	cluster1
chr16	50300203	50300702	peak_16154	cluster1
chr9	129884854	129885353	peak_49902	cluster1
chr7	135433467	135433966	peak_42913	cluster1
chr6	119031038	119031537	peak_40044	cluster1
chr17	1956885	1957384	peak_17088	cluster1
chr16	12897382	12897881	peak_15422	cluster1
chr2	55746470	55746969	peak_23930	cluster1
chr15	102498774	102499273	peak_14983	cluster1
chr1	9293227	9293726	peak_411	cluster1
chr7	38380797	38381296	peak_41387	cluster1
chr9	131009140	131009639	peak_50098	cluster1
chr7	93519894	93520393	peak_42249	cluster1
chr2	42991588	42992087	peak_22790	cluster1
chr1	4712658	4713157	peak_275	cluster1
chr17	38171526	38172025	peak_17952	cluster1
chr9	33447457	33447956	peak_45438	cluster1
chr20	48599075	48599574	peak_27513	cluster1
chr20	44937054	44937553	peak_27427	cluster1
chr2	55920683	55921182	peak_23937	cluster1
chr3	49026959	49027458	peak_30217	cluster1
chr2	42182049	42182548	peak_22677	cluster1
chr4	9358137	9358636	peak_59227	cluster1
chr1	182583892	182584391	peak_3513	cluster1
chr5	31935905	31936404	peak_34649	cluster1
chr17	7197920	7198419	peak_17226	cluster1
chr21	19273072	19273571	peak_28144	cluster1
chr19	47162877	47163376	peak_21396	cluster1
chr2	216708222	216708721	peak_26079	cluster1
chr5	36301897	36302396	peak_34708	cluster1
chr16	30798410	30798909	peak_15813	cluster1
chr12	108732957	108733456	peak_10818	cluster1
chr2	103235882	103236381	peak_24799	cluster1
chr12	15375876	15376375	peak_9601	cluster1
chr2	47142841	47143340	peak_23382	cluster1
chr4	1203511	1204010	peak_32255	cluster1
chr17	28258302	28258801	peak_17703	cluster1
chr9	131682710	131683209	peak_50192	cluster1
chr16	55357544	55358043	peak_16204	cluster1
chr14	105864509	105865008	peak_13582	cluster1
chr2	43903413	43903912	peak_22965	cluster1
chr5	171882595	171883094	peak_37664	cluster1
chr17	37381919	37382418	peak_17918	cluster1
chr12	113841558	113842057	peak_10956	cluster1
chr2	55496094	55496593	peak_23918	cluster1
chr1	236046785	236047284	peak_4482	cluster1
chr9	139745976	139746475	peak_51498	cluster1
chr2	7017658	7018157	peak_57376	cluster2
chr5	89825296	89825795	peak_35134	cluster2
chr5	95997625	95998124	peak_35189	cluster2
chr5	89705427	89705926	peak_35132	cluster2
chr9	123342255	123342754	peak_49395	cluster2
chr7	19748417	19748916	peak_41124	cluster2
chr5	140070768	140071267	peak_36300	cluster2
chr5	126853141	126853640	peak_35513	cluster2
chr11	123612045	123612544	peak_9090	cluster2
chr5	70585192	70585691	peak_34980	cluster2
chr2	192711597	192712096	peak_25823	cluster2
chr3	145878798	145879297	peak_58987	cluster2
chr8	120885728	120886227	peak_44464	cluster2
chr4	148538342	148538841	peak_33799	cluster2
chr5	80597185	80597684	peak_35076	cluster2
chr5	93954043	93954542	peak_35167	cluster2
chr13	38923535	38924034	peak_11586	cluster2
chr8	12522907	12523406	peak_61992	cluster2
chr12	14956313	14956812	peak_9591	cluster2
chr14	45553104	45553603	peak_12500	cluster2
chr1	86861725	86862224	peak_2043	cluster2
chrX	65858788	65859287	peak_52220	cluster2
chr2	211341234	211341733	peak_26038	cluster2
chr1	89530801	89531300	peak_2069	cluster2
chr3	4534721	4535220	peak_29514	cluster2
chr3	167452563	167453062	peak_31620	cluster2
chr3	113775179	113775678	peak_30936	cluster2
chr9	77703030	77703529	peak_45947	cluster2
chr7	77427715	77428214	peak_42147	cluster2
chr9	115818803	115819302	peak_49017	cluster2
chr4	139229486	139229985	peak_33690	cluster2
chr1	169455029	169455528	peak_3341	cluster2
chr6	79943292	79943791	peak_39680	cluster2
chr3	152878911	152879410	peak_31498	cluster2
chr2	17720124	17720623	peak_21911	cluster2
chr2	197504103	197504602	peak_25850	cluster2
chrX	131157094	131157593	peak_52475	cluster2
chr5	89770299	89770798	peak_35133	cluster2
chr7	156803162	156803661	peak_43304	cluster2
chr14	39733990	39734489	peak_55308	cluster2
chr5	102455612	102456111	peak_35229	cluster2
chr3	129830552	129831051	peak_31196	cluster2
chr3	75484321	75484820	peak_30657	cluster2
chr6	126307413	126307912	peak_40120	cluster2
chr5	40679177	40679551	peak_65302	cluster2
chr7	90893453	90893952	peak_42221	cluster2
chr2	102686549	102687048	peak_57751	cluster2
chr8	38853968	38854467	peak_43583	cluster2
chr2	157188908	157189407	peak_25413	cluster2
chr2	20850696	20851195	peak_21946	cluster2
chr5	92956157	92956656	peak_35164	cluster2
chr4	102268685	102269184	peak_33395	cluster2
chr2	187454548	187455047	peak_25747	cluster2
chr6	75915554	75916053	peak_39657	cluster2
chr8	20054583	20055082	peak_43465	cluster2
chr4	68566684	68567183	peak_33091	cluster2
chr10	101190348	101190847	peak_6111	cluster2
chr5	52405367	52405866	peak_34901	cluster2
chr5	118323929	118324428	peak_35376	cluster2
chr12	8395750	8396249	peak_9496	cluster2
chr2	68479582	68480081	peak_24189	cluster2
chrX	73163877	73164376	peak_52262	cluster2
chr1	100598398	100598897	peak_2209	cluster2
chr8	22844376	22844875	peak_62066	cluster2
chr13	98085231	98085730	peak_11964	cluster2
chr1	47655748	47656247	peak_1578	cluster2
chr5	153418255	153418754	peak_37042	cluster2
chrX	15872777	15873276	peak_51855	cluster2
chr2	176032855	176033354	peak_25627	cluster2
chr11	102187917	102188416	peak_8715	cluster2
chrX	15353519	15354018	peak_51850	cluster2
chr5	87564454	87564953	peak_35126	cluster2
chr14	37641076	37641575	peak_12478	cluster2
chr5	122758884	122759383	peak_35420	cluster2
chr3	25831415	25831914	peak_29886	cluster2
chr1	109584416	109584915	peak_2258	cluster2
chr3	114866161	114866660	peak_30947	cluster2
chr3	5020397	5020896	peak_29525	cluster2
chr5	82373021	82373520	peak_35096	cluster2
chr18	32820733	32821232	peak_19445	cluster2
chr8	30585177	30585676	peak_43546	cluster2
chr5	86563439	86563938	peak_35120	cluster2
chr7	150754955	150755454	peak_43152	cluster2
chr1	243419005	243419504	peak_4566	cluster2
chr2	3605796	3606295	peak_21820	cluster2
chr12	4430035	4430534	peak_9392	cluster2
chr14	45431042	45431541	peak_12498	cluster2
chr5	121297330	121297829	peak_35405	cluster2
chr1	169336922	169337421	peak_3339	cluster2
chrX	20159847	20160346	peak_51882	cluster2
chr2	192542524	192543023	peak_25819	cluster2
chr4	139163331	139163830	peak_33689	cluster2
chr1	85742182	85742681	peak_2021	cluster2
chr3	169482597	169483096	peak_31637	cluster2
chr19	588153	588652	peak_56872	cluster2
chr8	11627011	11627510	peak_43421	cluster2
chr2	198364570	198365069	peak_25869	cluster2
chr1	70876527	70877026	peak_1923	cluster2
chr5	111496170	111496669	peak_35307	cluster2
chr9	71650566	71651065	peak_45873	cluster2
chr7	97501503	97502002	peak_42284	cluster2
chr3	30647731	30648230	peak_29922	cluster2
chr2	3381505	3382004	peak_21816	cluster2
chr5	99870909	99871408	peak_35220	cluster2
chr4	80994155	80994654	peak_33206	cluster2
chr5	92918475	92918974	peak_35162	cluster2
chr1	184723909	184724408	peak_3556	cluster2
chrX	100352732	100353231	peak_52312	cluster2
chr9	115248784	115249283	peak_49001	cluster2
chr8	33342243	33342742	peak_43555	cluster2
chr5	61699517	61700016	peak_34938	cluster2
chrX	13671043	13671542	peak_51841	cluster2
chr3	17784038	17784537	peak_29800	cluster2
chr8	41435422	41435921	peak_43590	cluster2
chr18	30050704	30051203	peak_19435	cluster2
chr4	68411033	68411532	peak_33090	cluster2
chrX	150066947	150067446	peak_52548	cluster2
chr16	66960955	66961454	peak_16345	cluster2
chr4	52708942	52709441	peak_33000	cluster2
chr6	135818652	135819151	peak_40231	cluster2
chr2	198175222	198175721	peak_25866	cluster2
chr7	56119000	56119499	peak_41636	cluster2
chr13	76123427	76123926	peak_11824	cluster2
chr5	126366110	126366609	peak_35504	cluster2
chr7	92157735	92158234	peak_42230	cluster2
chr6	18155255	18155754	peak_38784	cluster2
chr5	112196736	112197235	peak_35315	cluster2
chr8	681001	681500	peak_43376	cluster2
chr6	108582147	108582646	peak_39912	cluster2
chr8	28747448	28747947	peak_43538	cluster2
chr10	12171263	12171762	peak_4812	cluster2
chr5	98108897	98109396	peak_35206	cluster2
chr3	151984421	151984920	peak_31486	cluster2
chr5	107008059	107008558	peak_35256	cluster2
chr1	246729472	246729971	peak_4613	cluster2
chrX	3761679	3762178	peak_51802	cluster2
chr6	80246906	80247405	peak_39682	cluster2
chr20	18488076	18488575	peak_26947	cluster2
chr1	170043593	170044092	peak_3346	cluster2
chr4	170541350	170541849	peak_34005	cluster2
chr6	80816077	80816576	peak_39691	cluster2
chr5	72921601	72922100	peak_35001	cluster2
chr2	11295147	11295646	peak_21879	cluster2
chr13	103451182	103451681	peak_12041	cluster2
chr8	30515511	30516010	peak_43545	cluster2
chr6	116600840	116601339	peak_40012	cluster2
chr5	119799754	119800253	peak_35401	cluster2
chr13	96329045	96329544	peak_11945	cluster2
chr2	264695	265194	peak_21793	cluster2
chrX	63425445	63425944	peak_52205	cluster2
chrX	16141244	16141743	peak_64468	cluster2
chr12	119616321	119616820	peak_11035	cluster2
chr1	171282923	171283422	peak_3353	cluster2
chr3	150264161	150264660	peak_31469	cluster2
chr4	84255907	84256406	peak_33249	cluster2
chr4	120133490	120133989	peak_33559	cluster2
chr5	112312176	112312675	peak_35320	cluster2
chr2	18741647	18742146	peak_21920	cluster2
chr4	141294425	141294924	peak_33729	cluster2
chr14	73493637	73494136	peak_12855	cluster2
chr3	27525769	27526268	peak_29890	cluster2
chr11	111288379	111288878	peak_8795	cluster2
chr1	72748350	72748849	peak_1928	cluster2
chr1	100715228	100715727	peak_2211	cluster2
chr2	232378953	232379452	peak_26388	cluster2
chr10	97320953	97321452	peak_6029	cluster2
chr5	95769738	95770237	peak_59986	cluster2
chr10	62537910	62538409	peak_5474	cluster2
chr2	198317850	198318349	peak_25868	cluster2
chr15	101817382	101817881	peak_14964	cluster2
chr4	184365501	184366000	peak_34129	cluster2
chr13	114144979	114145478	peak_12190	cluster2
chr4	100871408	100871907	peak_33386	cluster2
chr12	129308332	129308831	peak_11268	cluster2
chr2	200775753	200776252	peak_25890	cluster2
chr3	156530269	156530768	peak_59006	cluster2
chr13	67804417	67804916	peak_11791	cluster2
chr9	114658683	114659182	peak_48979	cluster2
chr16	46917830	46918329	peak_16111	cluster2
chr7	95064034	95064533	peak_42265	cluster2
chr5	52284892	52285391	peak_34899	cluster2
chr11	94706502	94707001	peak_8655	cluster2
chr3	169939822	169940321	peak_31649	cluster2
chr9	68726165	68726664	peak_45790	cluster2
chr5	81574108	81574607	peak_35087	cluster2
chr5	93447040	93447539	peak_35165	cluster2
chr3	105085350	105085849	peak_30838	cluster2
chr11	124768313	124768812	peak_9107	cluster2
chr4	174255477	174255976	peak_34033	cluster2
chr4	48271799	48272298	peak_32865	cluster2
chr2	20189539	20190038	peak_21930	cluster2
chr1	68150607	68151106	peak_1890	cluster2
chr5	112824951	112825450	peak_35329	cluster2
chr1	169863013	169863512	peak_3345	cluster2
chr11	6865536	6866035	peak_54196	cluster2
chr12	50503954	50504453	peak_66435	cluster2
chr8	28347633	28348132	peak_43535	cluster2
chrX	133507031	133507530	peak_52486	cluster2
chr6	136172569	136173068	peak_40232	cluster2
chr12	79257569	79258068	peak_54893	cluster2
chr12	96252415	96252914	peak_10649	cluster2
chr14	75469185	75469684	peak_12922	cluster2
chr5	102594103	102594602	peak_35231	cluster2
chrX	55209628	55210127	peak_69881	cluster2
chr5	118604124	118604623	peak_35378	cluster2
chr7	64498277	64498776	peak_41915	cluster2
chr8	1771649	1772148	peak_43382	cluster2
chr14	59950744	59951243	peak_12652	cluster2
chr1	213031214	213031713	peak_4060	cluster2
chr4	177191773	177192272	peak_34057	cluster2
chr4	170947440	170947939	peak_34009	cluster2
chr7	138144643	138145142	peak_42946	cluster2
chr1	169763818	169764317	peak_3344	cluster2
chr6	139455959	139456458	peak_40272	cluster2
chr7	92747254	92747753	peak_61662	cluster2
chr5	108745627	108746126	peak_35269	cluster2
chr2	159313053	159313552	peak_25441	cluster2
chr4	175204157	175204656	peak_34042	cluster2
chr5	112042917	112043416	peak_35311	cluster2
chr12	88535640	88536139	peak_10547	cluster2
chrX	71496846	71497345	peak_52257	cluster2
chr9	2014969	2015468	peak_45176	cluster2
chrX	14047676	14048175	peak_51847	cluster2
chr7	7758890	7759389	peak_41062	cluster2
chr5	86708570	86709069	peak_35122	cluster2
chr18	77439144	77439643	peak_19911	cluster2
chr12	75874251	75874750	peak_10456	cluster2
chr14	100842479	100842978	peak_13365	cluster2
chr15	42867357	42867856	peak_13886	cluster2
chr2	208394362	208394861	peak_26006	cluster2
chr12	30907655	30908154	peak_9728	cluster2
chr9	113018827	113019326	peak_48931	cluster2
chr8	25315912	25316411	peak_43508	cluster2
chr2	139259043	139259542	peak_25303	cluster2
chr7	23145234	23145733	peak_41167	cluster2
chr1	63249344	63249843	peak_1812	cluster2
chrX	117861118	117861617	peak_52418	cluster2
chr5	68462585	68463084	peak_34960	cluster2
chr8	9413106	9413605	peak_43411	cluster2
chr8	42995182	42995681	peak_43607	cluster2
chr14	77564196	77564695	peak_12988	cluster2
chr12	74931319	74931818	peak_10449	cluster2
chr5	118406385	118406884	peak_35377	cluster2
chr8	109799488	109799987	peak_44362	cluster2
chr7	76751578	76752077	peak_42135	cluster2
chr5	95158328	95158827	peak_35175	cluster2
chr13	44733672	44734171	peak_11640	cluster2
chr5	114631994	114632493	peak_35344	cluster2
chr2	206546991	206547490	peak_25973	cluster2
chr10	11653350	11653849	peak_4803	cluster2
chr3	25706171	25706670	peak_29884	cluster2
chr6	136610846	136611345	peak_40235	cluster2
chr1	174128333	174128832	peak_3392	cluster2
chr4	159644299	159644798	peak_33925	cluster2
chr5	70363338	70363837	peak_59816	cluster2
chrX	117479757	117480256	peak_52414	cluster2
chr6	26923915	26924414	peak_38907	cluster2
chr1	70671115	70671614	peak_1919	cluster2
chr7	122526400	122526899	peak_42719	cluster2
chr5	79783814	79784313	peak_35071	cluster2
chr5	114961616	114962115	peak_35353	cluster2
chr3	20227539	20228038	peak_29823	cluster2
chr4	170678809	170679308	peak_34007	cluster2
chr10	38691745	38692244	peak_5116	cluster2
chr8	12293937	12294436	peak_43433	cluster2
chr8	8085277	8085776	peak_43401	cluster2
chr7	2883877	2884376	peak_40938	cluster2
chr7	7680031	7680530	peak_41060	cluster2
chr5	108063765	108064264	peak_35264	cluster2
chr8	97273652	97274151	peak_44197	cluster2
chrX	48660073	48660572	peak_52002	cluster2
chr8	41386424	41386923	peak_43589	cluster2
chr11	82782712	82783211	peak_8543	cluster2
chr5	102898190	102898689	peak_35233	cluster2
chr4	128982123	128982622	peak_33631	cluster2
chr8	94766844	94767343	peak_44151	cluster2
chr3	28390163	28390662	peak_29904	cluster2
chr16	72127375	72127874	peak_16519	cluster2
chr5	110848114	110848613	peak_35294	cluster2
chr3	5228982	5229481	peak_29539	cluster2
chr5	85913496	85913995	peak_35112	cluster2
chr13	111367685	111368184	peak_12129	cluster2
chr5	75012965	75013464	peak_35023	cluster2
chr9	80911711	80912210	peak_45982	cluster2
chr11	111472778	111473277	peak_8801	cluster2
chr10	112678796	112679295	peak_6337	cluster2
chr7	86849557	86850056	peak_42194	cluster2
chr15	23086365	23086864	peak_13739	cluster2
chr3	167813488	167813987	peak_31624	cluster2
chr15	35261773	35262272	peak_13775	cluster2
chr8	103251221	103251720	peak_44283	cluster2
chr12	99038548	99039047	peak_10689	cluster2
chr1	101360218	101360717	peak_53265	cluster2
chr6	25279204	25279703	peak_38845	cluster2
chr19	18747355	18747854	peak_20709	cluster2
chr8	17354277	17354776	peak_43449	cluster2
chr2	198569728	198570227	peak_25873	cluster2
chr12	95867600	95868099	peak_10642	cluster2
chr9	115512761	115513260	peak_49006	cluster2
chr9	117267618	117268117	peak_49202	cluster2
chr8	11141854	11142353	peak_43418	cluster2
chr7	21466689	21467188	peak_41134	cluster2
chrX	64754450	64754949	peak_52209	cluster2
chr11	86666368	86666867	peak_8587	cluster2
chr11	85565809	85566308	peak_8561	cluster2
chr4	122744859	122745358	peak_33581	cluster2
chr4	169931201	169931700	peak_33995	cluster2
chr8	38758441	38758940	peak_70251	cluster2
chr3	15901207	15901706	peak_29773	cluster2
chrX	134186015	134186514	peak_52496	cluster2
chr3	158362075	158362574	peak_31551	cluster2
chr11	86013018	86013517	peak_8572	cluster2
chr5	110427826	110428325	peak_35289	cluster2
chr5	9903842	9904341	peak_34485	cluster2
chr7	102715172	102715671	peak_42534	cluster2
chr5	158527091	158527590	peak_37236	cluster2
chr5	133984054	133984553	peak_35866	cluster2
chr7	123388983	123389482	peak_42729	cluster2
chr2	179315623	179316122	peak_25672	cluster2
chr8	37619885	37620384	peak_43565	cluster2
chr5	94982322	94982821	peak_35173	cluster2
chr1	63832952	63833451	peak_1817	cluster2
chr5	96270684	96271183	peak_35194	cluster2
chr2	192109904	192110403	peak_25809	cluster2
chr9	29213958	29214457	peak_62513	cluster2
chr12	69080373	69080872	peak_10411	cluster2
chr2	201390604	201391103	peak_25901	cluster2
chr6	144416550	144417049	peak_40323	cluster2
chr8	12051707	12052206	peak_43430	cluster2
chr9	74526018	74526517	peak_45914	cluster2
chr12	21654339	21654838	peak_9640	cluster2
chr1	244211414	244211913	peak_4577	cluster2
chr5	159435909	159436408	peak_37295	cluster2
chr3	150480911	150481410	peak_31473	cluster2
chr1	170501130	170501629	peak_3347	cluster2
chr4	113152511	113153010	peak_33498	cluster2
chr1	244615142	244615641	peak_4589	cluster2
chr2	19558053	19558552	peak_21923	cluster2
chr5	114880262	114880761	peak_35351	cluster2
chr5	177019003	177019502	peak_38095	cluster2
chr19	2015858	2016357	peak_70113	cluster2
chr11	43942162	43942661	peak_7497	cluster2
chr5	109024915	109025414	peak_35273	cluster2
chr13	107187953	107188452	peak_12060	cluster2
chr3	105587902	105588401	peak_30844	cluster2
chr8	97247529	97248028	peak_44196	cluster2
chr7	35077084	35077583	peak_41348	cluster2
chr9	108006526	108007025	peak_48753	cluster2
chr7	8008081	8008580	peak_41065	cluster2
chr5	118787914	118788413	peak_35392	cluster2
chr19	2977094	2977593	peak_20048	cluster2
chr14	90085348	90085847	peak_13071	cluster2
chr11	96076270	96076769	peak_8690	cluster2
chr9	106856097	106856596	peak_48715	cluster2
chrX	15511289	15511788	peak_51851	cluster2
chr11	31531009	31531508	peak_7389	cluster2
chr15	94774280	94774779	peak_14844	cluster2
chr1	171750347	171750846	peak_3360	cluster2
chr13	25496851	25497350	peak_11462	cluster2
chr19	633270	633769	peak_19940	cluster3
chrX	34675277	34675776	peak_51926	cluster3
chr5	168727937	168728436	peak_60667	cluster3
chr14	21538248	21538747	peak_55268	cluster3
chr5	72251527	72252026	peak_34988	cluster3
chr8	23314745	23315244	peak_62075	cluster3
chr13	33112752	33113251	peak_11556	cluster3
chr9	20622345	20622844	peak_45334	cluster3
chr15	20711244	20711743	peak_13721	cluster3
chr1	225840610	225841109	peak_4237	cluster3
chr8	11324007	11324506	peak_69105	cluster3
chr3	142166664	142167163	peak_31373	cluster3
chr1	64013295	64013794	peak_53179	cluster3
chr8	11058817	11059316	peak_43417	cluster3
chr5	68485155	68485654	peak_34961	cluster3
chr5	65017751	65018250	peak_34947	cluster3
chr5	110559624	110560123	peak_35292	cluster3
chr8	117886779	117887278	peak_44420	cluster3
chr6	165722777	165723276	peak_61355	cluster3
chr5	59995597	59996096	peak_34929	cluster3
chr1	154842614	154843113	peak_53424	cluster3
chr18	25756984	25757483	peak_56744	cluster3
chr1	762710	763209	peak_21	cluster3
chr5	90680512	90681011	peak_35149	cluster3
chr6	128841455	128841954	peak_40138	cluster3
chr5	112257693	112258192	peak_60134	cluster3
chr13	74708164	74708663	peak_11806	cluster3
chr10	977515	978014	peak_4669	cluster3
chrX	24168117	24168616	peak_51907	cluster3
chr3	169490751	169491250	peak_31638	cluster3
chr6	26021640	26022139	peak_68714	cluster3
chr5	68710770	68711269	peak_59799	cluster3
chr4	48343106	48343605	peak_32866	cluster3
chr11	65430300	65430799	peak_8121	cluster3
chr2	19547711	19548210	peak_21922	cluster3
chr8	27631725	27632224	peak_43526	cluster3
chr8	10697133	10697632	peak_43414	cluster3
chr5	53813199	53813698	peak_34906	cluster3
chr3	12882942	12883441	peak_29674	cluster3
chr13	80915196	80915695	peak_11872	cluster3
chr2	60780726	60781225	peak_67399	cluster3
chr5	115177216	115177715	peak_35361	cluster3
chr15	48937612	48938042	peak_70066	cluster3
chrX	13752541	13753040	peak_51844	cluster3
chr2	201676104	201676603	peak_25907	cluster3
chr2	24149798	24150297	peak_21961	cluster3
chr5	71615908	71616407	peak_34986	cluster3
chr5	95297464	95297963	peak_35180	cluster3
chr5	65221181	65221680	peak_34948	cluster3
chr2	220492232	220492731	peak_58045	cluster3
chr3	110790218	110790717	peak_30891	cluster3
chrX	13707095	13707594	peak_51843	cluster3
chr8	42195876	42196375	peak_62183	cluster3
chr5	122372226	122372725	peak_35416	cluster3
chr1	54871888	54872387	peak_1698	cluster3
chrX	129535776	129536275	peak_64751	cluster3
chr7	16685273	16685772	peak_41097	cluster3
chr15	23378157	23378656	peak_13740	cluster3
chr2	158732694	158733193	peak_25438	cluster3
chr1	117635716	117636215	peak_2404	cluster3
chr5	54529272	54529771	peak_34911	cluster3
chr2	17934981	17935480	peak_21915	cluster3
chr10	76967900	76968399	peak_53928	cluster3
chr2	10091472	10091971	peak_21855	cluster3
chr2	159824891	159825390	peak_25446	cluster3
chr10	123357849	123358348	peak_66188	cluster3
chr5	70882877	70883376	peak_34982	cluster3
chr15	32162730	32163229	peak_13760	cluster3
chr4	183064941	183065440	peak_34103	cluster3
chr5	70751313	70751812	peak_34981	cluster3
chr15	34630015	34630514	peak_13773	cluster3
chr4	124570867	124571366	peak_33602	cluster3
chr3	64172757	64173256	peak_30515	cluster3
chr9	125667438	125667937	peak_49590	cluster3
chr1	117909396	117909769	peak_64911	cluster3
chr8	42911174	42911673	peak_43605	cluster3
chr1	85156058	85156557	peak_2006	cluster3
chr7	140772231	140772730	peak_61828	cluster3
chr11	130541994	130542493	peak_54651	cluster3
chrX	71792568	71793067	peak_64653	cluster3
chr2	20251475	20251974	peak_21931	cluster3
chr15	34635121	34635620	peak_55719	cluster3
chr4	156297731	156298230	peak_33887	cluster3
chrX	123093984	123094483	peak_52449	cluster3
chr3	85007828	85008327	peak_58861	cluster3
chr8	8860156	8860655	peak_43408	cluster3
chr8	6565684	6566183	peak_43394	cluster3
chr5	56469343	56469842	peak_34921	cluster3
chr1	150254481	150254980	peak_2871	cluster3
chrX	53449435	53449934	peak_52046	cluster3
chr15	38746284	38746783	peak_13786	cluster3
chr2	10262508	10263007	peak_21861	cluster3
chrX	47420434	47420933	peak_51984	cluster3
chr15	23208220	23208719	peak_55674	cluster3
chr2	8977519	8978018	peak_21842	cluster3
chr2	9771004	9771503	peak_21850	cluster3
chr5	90675843	90676342	peak_35147	cluster3
chr14	55737764	55738263	peak_12615	cluster3
chr3	57741604	57742103	peak_30437	cluster3
chr1	72750161	72750660	peak_65851	cluster3
chr6	114178196	114178695	peak_39998	cluster3
chr14	20801149	20801648	peak_12272	cluster3
chr10	75006654	75007153	peak_5672	cluster3
chrX	23799444	23799943	peak_51898	cluster3
chr2	3622609	3623108	peak_21821	cluster3
chr8	38088835	38089334	peak_43573	cluster3
chr2	8821904	8822403	peak_21838	cluster3
chr8	37552796	37553295	peak_43562	cluster3
chr15	34501939	34502438	peak_13772	cluster3
chr19	1490600	1491099	peak_19966	cluster3
chr5	74062690	74063189	peak_35014	cluster3
chr2	109150262	109150761	peak_24849	cluster3
chr8	38243826	38244325	peak_43576	cluster3
chr6	99282288	99282787	peak_39821	cluster3
chr2	23607848	23608347	peak_21951	cluster3
chr5	96271400	96271899	peak_59999	cluster3
chr5	52775579	52776078	peak_59748	cluster3
chr5	121413882	121414381	peak_35408	cluster3
chr5	52856371	52856870	peak_59749	cluster3
chr11	79151576	79152075	peak_54488	cluster3
chr2	21022466	21022965	peak_21947	cluster3
chr5	72793918	72794417	peak_34997	cluster3
chr8	42249012	42249511	peak_43602	cluster3
chr2	152266184	152266683	peak_25372	cluster3
chr8	101322092	101322591	peak_44245	cluster3
chr15	85291425	85291903	peak_65046	cluster3
chr12	133656657	133657156	peak_66525	cluster3
chr7	16793046	16793545	peak_41100	cluster3
chr9	15307036	15307535	peak_45282	cluster3
chr2	157190919	157191418	peak_25414	cluster3
chr5	96518933	96519432	peak_35196	cluster3
chr2	9563390	9563889	peak_21848	cluster3
chr15	59225720	59226219	peak_14061	cluster3
chr5	125936535	125937034	peak_35491	cluster3
chr12	69004245	69004744	peak_10408	cluster3
chr2	3383291	3383790	peak_21817	cluster3
chr1	159930445	159930944	peak_65922	cluster3
chr8	37962812	37963311	peak_43570	cluster3
chr12	65153012	65153511	peak_10360	cluster3
chr13	52027089	52027588	peak_11742	cluster3
chr5	72861246	72861745	peak_35000	cluster3
chr3	69101171	69101670	peak_30565	cluster3
chr9	74383514	74384013	peak_45912	cluster3
chr15	26095481	26095980	peak_55684	cluster3
chr5	74807389	74807888	peak_35021	cluster3
chr2	202221860	202222359	peak_57987	cluster3
chr2	61108459	61108958	peak_24085	cluster3
chr2	99952617	99953116	peak_24745	cluster3
chrX	47077209	47077708	peak_51977	cluster3
chr19	1039786	1040285	peak_56906	cluster3
chr6	143267291	143267790	peak_40305	cluster3
chr8	42398241	42398740	peak_62187	cluster3
chr5	69710880	69711379	peak_68419	cluster3
chr8	30601429	30601928	peak_43547	cluster3
chr2	167232338	167232837	peak_57908	cluster3
chrX	21857565	21858064	peak_51889	cluster3
chr6	143266188	143266687	peak_68837	cluster3
chr15	33486630	33487129	peak_13767	cluster3
chr14	39583317	39583816	peak_12487	cluster3
chr2	25565140	25565639	peak_21974	cluster3
chr8	28351472	28351971	peak_43536	cluster3
chr5	54603351	54603850	peak_34912	cluster3
chr3	50192073	50192572	peak_30270	cluster3
chr5	102201423	102201922	peak_35227	cluster3
chr5	60627633	60628132	peak_34934	cluster3
chr4	160024010	160024509	peak_33932	cluster3
chr15	40226034	40226533	peak_13793	cluster3
chr2	25015775	25016274	peak_21971	cluster3
chr8	29940368	29940867	peak_43542	cluster3
chr14	58764812	58765311	peak_12639	cluster3
chrX	16888343	16888842	peak_51862	cluster3
chr15	34659334	34659833	peak_13774	cluster3
chr7	30066145	30066644	peak_41271	cluster3
chr5	65439884	65440383	peak_34950	cluster3
chr9	95087754	95088253	peak_46871	cluster3
chr13	77901025	77901524	peak_11842	cluster3
chr5	98103773	98104272	peak_60007	cluster3
chr2	9143764	9144263	peak_21843	cluster3
chr14	90863047	90863546	peak_13087	cluster3
chr13	102102549	102103048	peak_12027	cluster3
chr2	24270163	24270662	peak_21963	cluster3
chr5	76326044	76326543	peak_35033	cluster3
chr2	99771188	99771687	peak_24741	cluster3
chr6	82462219	82462718	peak_39700	cluster3
chr2	12856681	12857180	peak_21899	cluster3
chr15	31283579	31284078	peak_55699	cluster3
chr2	9695786	9696285	peak_21849	cluster3
chr15	35280488	35280987	peak_13776	cluster3
chr8	42698251	42698750	peak_43603	cluster3
chr5	61708248	61708747	peak_34939	cluster3
chr15	31618519	31619018	peak_13756	cluster3
chr14	53258107	53258606	peak_12578	cluster3
chr5	122110436	122110935	peak_35414	cluster3
chr3	42132457	42132956	peak_58729	cluster3
chrX	44732001	44732500	peak_51959	cluster3
chr12	62860338	62860837	peak_10329	cluster3
chr17	54993064	54993563	peak_18368	cluster3
chrX	109324863	109325362	peak_64703	cluster3
chr19	639623	640122	peak_56875	cluster3
chr1	158147428	158147927	peak_53456	cluster3
chr2	10442617	10443116	peak_21863	cluster3
chr2	153573880	153574379	peak_25400	cluster3
chr5	69881227	69881726	peak_34973	cluster3
chr4	186346854	186347353	peak_34179	cluster3
chr9	88358295	88358794	peak_46052	cluster3
chr13	91999596	92000095	peak_11904	cluster3
chr2	183580602	183581101	peak_25718	cluster3
chr2	9983385	9983884	peak_21854	cluster3
chr15	37393614	37394113	peak_13782	cluster3
chr5	64777486	64777985	peak_34943	cluster3
chr2	24272228	24272727	peak_57499	cluster3
chr5	55007969	55008468	peak_34915	cluster3
chr9	135036745	135037244	peak_64016	cluster3
chr5	55146813	55147312	peak_59755	cluster3
chr21	17102089	17102588	peak_28127	cluster3
chr5	34929351	34929850	peak_34691	cluster3
chr15	28567167	28567666	peak_13744	cluster3
chr5	78907945	78908444	peak_35066	cluster3
chrX	77359319	77359818	peak_52285	cluster3
chrX	16737467	16737966	peak_51858	cluster3
chrX	85302273	85302772	peak_52296	cluster3
chr2	12854965	12855464	peak_21898	cluster3
chr5	92916954	92917453	peak_35161	cluster3
chr5	55290731	55291230	peak_34917	cluster3
chr5	67511215	67511714	peak_34956	cluster3
chr5	9546026	9546525	peak_59639	cluster3
chrX	21958451	21958950	peak_51890	cluster3
chr8	17013629	17014128	peak_62006	cluster3
chr5	2751662	2752161	peak_34446	cluster3
chr5	54522846	54523251	peak_65307	cluster3
chr5	64920087	64920586	peak_34946	cluster3
chrX	16804191	16804690	peak_51861	cluster3
chr5	81046857	81047356	peak_35078	cluster3
chr5	95414713	95415212	peak_59975	cluster3
chr3	33481976	33482475	peak_29960	cluster3
chr8	38325977	38326476	peak_43577	cluster3
chr3	170075042	170075541	peak_31651	cluster3
chr8	42128767	42129266	peak_43600	cluster3
chr5	114598182	114598681	peak_35343	cluster3
chr5	140937179	140937678	peak_36342	cluster3
chr11	111749678	111750177	peak_8807	cluster3
chr5	122180969	122181468	peak_35415	cluster3
chr3	61546835	61547334	peak_30481	cluster3
chr15	34393880	34394379	peak_13769	cluster3
chr8	17780036	17780535	peak_43453	cluster3
chr8	38239680	38240179	peak_43575	cluster3
chr1	165667480	165667979	peak_3285	cluster3
chr1	52605543	52606042	peak_1648	cluster3
chr8	26724449	26724948	peak_69138	cluster3
chr2	170683758	170684257	peak_25551	cluster3
chr12	860295	860794	peak_66376	cluster3
chr7	22893784	22894283	peak_41160	cluster3
chrX	15692855	15693354	peak_69835	cluster3
chr7	129932605	129933104	peak_42810	cluster3
chr14	32545783	32546282	peak_12408	cluster3
chr8	17658508	17659007	peak_43452	cluster3
chr2	46497	46996	peak_57344	cluster3
chr2	11484714	11485213	peak_21880	cluster3
chr5	79551779	79552278	peak_35069	cluster3
chr7	17338052	17338551	peak_41107	cluster3
chr1	167905325	167905824	peak_3314	cluster3
chr3	111851830	111852329	peak_58916	cluster3
chr20	39317728	39318227	peak_27330	cluster3
chr5	60240753	60241252	peak_34931	cluster3
chrX	107334577	107335076	peak_52363	cluster3
chr2	162164721	162165220	peak_25491	cluster3
chr6	144164197	144164696	peak_40319	cluster3
chr3	107809651	107810150	peak_30876	cluster3
chr5	79950521	79951020	peak_35074	cluster3
chr15	32828609	32829108	peak_13762	cluster3
chr2	196521558	196522057	peak_25836	cluster3
chr8	30891033	30891532	peak_43549	cluster3
chr5	68389479	68389978	peak_34959	cluster3
chr17	6554677	6555176	peak_17206	cluster3
chrX	100877856	100878355	peak_52317	cluster3
chr5	3595819	3596318	peak_59625	cluster3
chrX	24072309	24072808	peak_51904	cluster3
chr13	76111968	76112467	peak_11823	cluster3
chr2	24299147	24299646	peak_21964	cluster3
chr5	53606168	53606667	peak_34905	cluster3
chr2	9346599	9347098	peak_57385	cluster3
chr2	211035869	211036368	peak_26037	cluster3
chr8	22454922	22455421	peak_43486	cluster3
chr19	1102402	1102901	peak_56912	cluster3
chr4	77134751	77135250	peak_33172	cluster3
chr5	90679049	90679548	peak_35148	cluster3
chr17	6544015	6544514	peak_56312	cluster3
chr5	54830543	54831042	peak_34914	cluster3
chr6	157950142	157950641	peak_40522	cluster3
chr6	24775166	24775665	peak_38839	cluster3
chr14	75743653	75744152	peak_12932	cluster3
chr19	1205475	1205974	peak_19954	cluster3
chr2	190305733	190306232	peak_25775	cluster3
chr8	96145648	96146147	peak_44185	cluster3
chr5	68665318	68665817	peak_34963	cluster3
chr20	62526145	62526644	peak_27847	cluster3
chr5	68530320	68530819	peak_59796	cluster3
chr2	160568560	160569059	peak_25457	cluster3
chr4	95372769	95373268	peak_33341	cluster3
chr14	69865012	69865511	peak_12807	cluster3
chr12	54332182	54332681	peak_10141	cluster3
chr7	65215698	65216197	peak_41924	cluster3
chr5	110062212	110062711	peak_60106	cluster3
chr9	116172612	116173111	peak_49056	cluster3
chr1	201438047	201438546	peak_3686	cluster3
chr2	25194518	25195017	peak_21972	cluster3
chr19	850580	851079	peak_56884	cluster3
chr14	52456087	52456586	peak_12569	cluster3
chr15	38544050	38544549	peak_13785	cluster3
chr8	37593881	37594380	peak_43564	cluster3
chr18	72265013	72265512	peak_19833	cluster3
chr5	17217544	17218043	peak_59664	cluster3
chr5	61601696	61602195	peak_34937	cluster3
chr5	72112129	72112628	peak_34987	cluster3
chr10	28966139	28966638	peak_5002	cluster3
chr10	64564157	64564656	peak_5495	cluster3
chr10	116164176	116164675	peak_6385	cluster3
chr6	112194445	112194944	peak_39968	cluster3
chr19	663142	663641	peak_56877	cluster3
chr5	77656131	77656630	peak_35048	cluster3
chr5	60457972	60458471	peak_34932	cluster3
chr5	57755843	57756342	peak_34923	cluster3
chr8	28558787	28559286	peak_62121	cluster3
chr9	35161786	35162285	peak_45485	cluster3
chr1	182992127	182992626	peak_53535	cluster3
chrX	19906302	19906801	peak_64490	cluster3
chr1	212458343	212458842	peak_4038	cluster3
chr2	187350749	187351248	peak_25742	cluster3
chr9	5509636	5510135	peak_69319	cluster3
chr15	25200056	25200555	peak_55679	cluster3
chr19	1592853	1593220	peak_70112	cluster3
chr5	76007277	76007776	peak_59853	cluster3
chr8	38033985	38034484	peak_43572	cluster3
chr8	30670008	30670507	peak_62138	cluster3
chr15	35837964	35838463	peak_13779	cluster3
chr8	18871086	18871585	peak_43458	cluster3
chr15	30114232	30114731	peak_13748	cluster3
chr5	115420707	115421206	peak_35363	cluster3
chrX	53254337	53254836	peak_52043	cluster3
chr2	214016196	214016695	peak_26042	cluster3
chr13	31191626	31192125	peak_11533	cluster3
chr2	190044226	190044725	peak_57953	cluster3
chr18	13726444	13726943	peak_19315	cluster3
chr7	149194588	149195087	peak_43098	cluster3
chrX	9430925	9431424	peak_51817	cluster3
chr5	68513644	68514143	peak_34962	cluster3
chr14	21150641	21151140	peak_12283	cluster3
chrX	15808307	15808806	peak_51854	cluster3
chr5	77071912	77072411	peak_35041	cluster3
chr4	85503598	85504097	peak_33257	cluster3
chr8	24813786	24814285	peak_69133	cluster3
chr2	172290489	172290988	peak_25564	cluster3
chr8	41347731	41348230	peak_43588	cluster3
chr8	33370707	33371206	peak_43556	cluster3
chr3	149530445	149530944	peak_31453	cluster3
chr8	12612827	12613326	peak_43437	cluster3
chr7	84816006	84816505	peak_42189	cluster3
chr5	65892021	65892520	peak_59785	cluster3
chr2	24583244	24583743	peak_21968	cluster3
chr2	20101393	20101892	peak_21928	cluster3
chr2	20646495	20646994	peak_21941	cluster3
chr2	10588427	10588926	peak_21867	cluster3
chr2	16846812	16847311	peak_57429	cluster3
chr11	119252184	119252683	peak_8978	cluster3
chr8	74790948	74791447	peak_43955	cluster3
chr14	89020963	89021462	peak_13059	cluster3
chr2	148778125	148778624	peak_25344	cluster3
chr8	42010185	42010684	peak_43596	cluster3
chr5	64858808	64859307	peak_34945	cluster3
chr5	107717759	107718258	peak_35262	cluster3
chr2	10260370	10260869	peak_21860	cluster3
chr11	20408779	20409278	peak_7339	cluster3
chr8	17352638	17353137	peak_62007	cluster3
chr11	74811293	74811792	peak_66301	cluster3
chrX	103401383	103401882	peak_52334	cluster3
chr15	25683987	25684486	peak_13742	cluster3
chr14	53162285	53162784	peak_12574	cluster3
chr7	107384036	107384535	peak_42601	cluster3
chr6	126277637	126278136	peak_40119	cluster3
chr5	76114488	76114987	peak_35031	cluster3
chrX	40943674	40944173	peak_51949	cluster3
chr5	79286727	79287226	peak_35067	cluster3
chr1	212208218	212208656	peak_64938	cluster3
chr12	4647601	4648100	peak_9393	cluster3
chr8	33424419	33424918	peak_43557	cluster3
chr8	26240429	26240928	peak_43514	cluster3
chr8	37887860	37888359	peak_62157	cluster3
chr17	58754758	58755257	peak_18466	cluster3
chr1	100111263	100111762	peak_53260	cluster3
chr2	20550471	20550970	peak_21940	cluster3
chr1	173793648	173794147	peak_3387	cluster3
chrX	3189558	3190057	peak_64417	cluster3
chr8	23540084	23540583	peak_62077	cluster3
chr5	54468963	54469462	peak_34909	cluster3
chr5	139943941	139944440	peak_36289	cluster3
chr14	23835727	23836226	peak_55278	cluster3
chr15	36871661	36872160	peak_13780	cluster3
chr5	64064339	64064838	peak_34940	cluster3
chr5	69320971	69321470	peak_59804	cluster3
chr2	25264743	25265242	peak_21973	cluster3
chr5	79703521	79704020	peak_35070	cluster3
chr5	81267673	81268172	peak_35085	cluster3
chr6	111804825	111805324	peak_39959	cluster3
chr2	15731684	15732183	peak_21905	cluster3
chr12	64797863	64798362	peak_10351	cluster3
chr5	50678921	50679420	peak_59740	cluster3
chr14	85996151	85996650	peak_13045	cluster3
chr5	68855710	68856209	peak_59800	cluster3
chr8	12219384	12219883	peak_61981	cluster3
chr4	141075161	141075660	peak_33720	cluster3
chr2	179058908	179059407	peak_25664	cluster3
chr4	159689786	159690285	peak_33926	cluster3
chr8	49835899	49836398	peak_43725	cluster3
chr1	183440720	183441219	peak_3538	cluster3
chr19	1479060	1479559	peak_56945	cluster3
chr15	22892289	22892788	peak_55670	cluster3
chr22	38301973	38302472	peak_58538	cluster3
chr7	93633425	93633924	peak_42251	cluster3
chr8	37707149	37707648	peak_62152	cluster3
chr15	29561710	29562209	peak_13746	cluster3
chr3	129612321	129612820	peak_31193	cluster3
chr15	23034208	23034707	peak_13738	cluster3
chr7	102984931	102985430	peak_42538	cluster3
chr11	73472023	73472522	peak_8393	cluster3
chr14	60558438	60558937	peak_12657	cluster3
chr3	127309513	127310012	peak_31115	cluster3
chr2	220143729	220144228	peak_26198	cluster3
chr7	129592486	129592985	peak_42799	cluster3
chr5	60139843	60140342	peak_59778	cluster3
chr17	8089964	8090463	peak_67025	cluster3
chr2	71295363	71295862	peak_24232	cluster4
chr13	27998335	27998834	peak_11490	cluster4
chr1	23694618	23695117	peak_898	cluster4
chrX	133676427	133676926	peak_64769	cluster4
chr3	126194453	126194952	peak_31089	cluster4
chr9	94185944	94186443	peak_46572	cluster4
chr9	36400710	36401209	peak_45523	cluster4
chr18	3013078	3013577	peak_19187	cluster4
chr17	80376179	80376678	peak_19118	cluster4
chr15	20486133	20486632	peak_55545	cluster4
chr1	9932	10431	peak_1	cluster4
chr22	29467338	29467837	peak_58512	cluster4
chr8	23021200	23021699	peak_43495	cluster4
chr5	1799627	1800126	peak_34427	cluster4
chr6	47009914	47010413	peak_61111	cluster4
chr21	33784511	33784957	peak_65213	cluster4
chr8	11324711	11325210	peak_61969	cluster4
chr2	220116529	220117028	peak_58041	cluster4
chr14	35451713	35452212	peak_12443	cluster4
chr5	10563946	10564445	peak_34510	cluster4
chr4	94749480	94749979	peak_59381	cluster4
chr14	103523571	103524070	peak_13444	cluster4
chr5	40679552	40680051	peak_34748	cluster4
chr8	10529819	10530318	peak_61958	cluster4
chr1	954768	955267	peak_49	cluster4
chr7	98923247	98923746	peak_42324	cluster4
chr4	1242745	1243244	peak_32259	cluster4
chr19	1268984	1269483	peak_19961	cluster4
chr8	19674522	19675021	peak_43464	cluster4
chr1	203830470	203830969	peak_3799	cluster4
chr15	31195713	31196212	peak_13753	cluster4
chr17	7743272	7743771	peak_56324	cluster4
chr15	66993195	66993694	peak_14190	cluster4
chr16	28303351	28303850	peak_15686	cluster4
chr2	70056441	70056940	peak_24208	cluster4
chr6	108880655	108881154	peak_61214	cluster4
chr7	152133395	152133894	peak_43233	cluster4
chr8	356460	356959	peak_43373	cluster4
chr13	113862926	113863425	peak_12175	cluster4
chr1	6453459	6453958	peak_315	cluster4
chr10	88727860	88728359	peak_5909	cluster4
chr11	27061836	27062335	peak_54252	cluster4
chr13	113242215	113242601	peak_65015	cluster4
chr9	130186256	130186755	peak_49939	cluster4
chr19	664849	665348	peak_56878	cluster4
chr6	106773301	106773800	peak_39878	cluster4
chr5	172067939	172068438	peak_37682	cluster4
chr2	10829790	10830289	peak_57407	cluster4
chr12	1799799	1800298	peak_9344	cluster4
chr9	110251986	110252485	peak_48817	cluster4
chr9	140513115	140513614	peak_51721	cluster4
chr1	26197868	26198367	peak_53033	cluster4
chr7	100026200	100026692	peak_65394	cluster4
chr9	139688910	139689409	peak_64297	cluster4
chr8	22298309	22298808	peak_43485	cluster4
chr14	96721996	96722495	peak_55444	cluster4
chr13	113951171	113951670	peak_12179	cluster4
chr6	109804364	109804863	peak_39936	cluster4
chr19	1026209	1026708	peak_56902	cluster4
chr2	97001418	97001917	peak_24681	cluster4
chr12	121343660	121344159	peak_54990	cluster4
chr8	8750825	8751324	peak_61950	cluster4
chr8	6692729	6693228	peak_61927	cluster4
chr19	50887234	50887733	peak_21575	cluster4
chr19	1568333	1568832	peak_56949	cluster4
chr7	121513057	121513556	peak_42711	cluster4
chr19	7069249	7069748	peak_20227	cluster4
chr6	44222348	44222847	peak_61108	cluster4
chr7	2353875	2354374	peak_40903	cluster4
chr1	11713344	11713843	peak_52941	cluster4
chr12	12869870	12870369	peak_9548	cluster4
chr8	70378685	70379184	peak_62243	cluster4
chr3	52029591	52030090	peak_30338	cluster4
chr19	982574	983073	peak_56896	cluster4
chr9	129376092	129376591	peak_63784	cluster4
chr11	63606111	63606610	peak_7988	cluster4
chrX	140271068	140271567	peak_64786	cluster4
chr9	139981029	139981528	peak_51566	cluster4
chr8	7812395	7812894	peak_61939	cluster4
chr12	104234881	104235380	peak_54929	cluster4
chr9	101472619	101473118	peak_63465	cluster4
chr11	75062611	75063110	peak_54473	cluster4
chr8	42751657	42752156	peak_43604	cluster4
chr19	1407203	1407702	peak_19965	cluster4
chr19	1383349	1383848	peak_19964	cluster4
chr2	73964284	73964783	peak_24276	cluster4
chr4	925901	926400	peak_32231	cluster4
chr17	5487687	5488186	peak_17196	cluster4
chr8	22456961	22457460	peak_43487	cluster4
chr19	376573	377072	peak_56857	cluster4
chr14	105331706	105332107	peak_65025	cluster4
chr3	9834307	9834806	peak_29588	cluster4
chr21	9825792	9826291	peak_27904	cluster4
chr2	113403080	113403579	peak_24937	cluster4
chr3	195384567	195385066	peak_32082	cluster4
chrX	49028074	49028573	peak_64562	cluster4
chr1	10092679	10093178	peak_455	cluster4
chr1	86889572	86890071	peak_53225	cluster4
chr10	22609978	22610477	peak_4926	cluster4
chr12	57916114	57916613	peak_10277	cluster4
chr8	144815786	144816285	peak_62432	cluster4
chr17	5185320	5185819	peak_17189	cluster4
chr15	100105940	100106358	peak_65047	cluster4
chr4	2936419	2936918	peak_32330	cluster4
chr2	17721568	17722067	peak_21912	cluster4
chr2	239148579	239149078	peak_26569	cluster4
chr10	99185614	99186113	peak_6065	cluster4
chr11	64889487	64889986	peak_8073	cluster4
chr1	154531136	154531635	peak_3006	cluster4
chr12	8332732	8333231	peak_54688	cluster4
chr13	99229370	99229869	peak_11984	cluster4
chr9	97488654	97489153	peak_47716	cluster4
chr11	777195	777694	peak_54138	cluster4
chr10	134145327	134145826	peak_6713	cluster4
chr17	36861804	36862303	peak_56450	cluster4
chr9	130547990	130548489	peak_63826	cluster4
chr10	21814569	21815068	peak_4914	cluster4
chr5	148930903	148931402	peak_36724	cluster4
chr11	125934782	125935281	peak_54631	cluster4
chr5	140796958	140797457	peak_60428	cluster4
chr22	42830219	42830571	peak_65232	cluster4
chr14	96670913	96671412	peak_13269	cluster4
chr19	1021101	1021600	peak_19945	cluster4
chr4	667959	668458	peak_32215	cluster4
chr21	38738629	38739128	peak_28304	cluster4
chr15	44580697	44581196	peak_13914	cluster4
chr19	4123985	4124484	peak_20110	cluster4
chr7	4681485	4681984	peak_40957	cluster4
chr8	27629926	27630425	peak_62111	cluster4
chr19	19144152	19144651	peak_20723	cluster4
chr19	925453	925952	peak_56892	cluster4
chrX	48815300	48815799	peak_52008	cluster4
chr8	10512046	10512545	peak_61957	cluster4
chr19	1174051	1174550	peak_56920	cluster4
chr19	1438091	1438590	peak_56940	cluster4
chr19	1354638	1355137	peak_56935	cluster4
chr1	159915364	159915863	peak_3182	cluster4
chr19	1241456	1241955	peak_56929	cluster4
chr8	22462089	22462588	peak_43488	cluster4
chrX	23311150	23311649	peak_64500	cluster4
chr4	186317479	186317978	peak_34178	cluster4
chr17	37309632	37310131	peak_56456	cluster4
chr17	40118775	40119128	peak_65098	cluster4
chr17	45266499	45266998	peak_18200	cluster4
chr2	99061203	99061702	peak_24724	cluster4
chr9	140063656	140064155	peak_64347	cluster4
chr8	16884377	16884876	peak_62005	cluster4
chr17	17942338	17942837	peak_17443	cluster4
chr2	114360556	114361055	peak_57778	cluster4
chr19	1605477	1605976	peak_19970	cluster4
chr5	160365566	160366065	peak_37346	cluster4
chr5	149107776	149108275	peak_60505	cluster4
chr16	3014099	3014598	peak_15214	cluster4
chr9	138799337	138799836	peak_51251	cluster4
chr22	20067355	20067854	peak_28678	cluster4
chr18	23806170	23806669	peak_19399	cluster4
chr1	93297349	93297848	peak_2117	cluster4
chr8	103667836	103668335	peak_44292	cluster4
chr17	259755	260254	peak_17007	cluster4
chr19	984135	984634	peak_56897	cluster4
chr1	95582813	95583210	peak_64908	cluster4
chr6	35888649	35889148	peak_39215	cluster4
chr17	1419862	1420361	peak_17053	cluster4
chr7	5229610	5230109	peak_40973	cluster4
chr19	531139	531638	peak_19938	cluster4
chr11	65264847	65265346	peak_8102	cluster4
chr16	776884	777383	peak_15057	cluster4
chr1	6673303	6673802	peak_340	cluster4
chr19	1103722	1104221	peak_19949	cluster4
chr12	57848716	57849215	peak_54855	cluster4
chr8	21988642	21989141	peak_62039	cluster4
chr14	24778897	24779396	peak_55285	cluster4
chr22	18507079	18507578	peak_58465	cluster4
chr3	179754456	179754955	peak_59064	cluster4
chr6	147524691	147525190	peak_61307	cluster4
chr5	78810038	78810537	peak_35065	cluster4
chr1	202857935	202858434	peak_3759	cluster4
chr13	99739750	99740249	peak_11993	cluster4
chr1	209601794	209602293	peak_53601	cluster4
chr15	34516949	34517448	peak_55718	cluster4
chr8	1711782	1712281	peak_43380	cluster4
chr1	159895138	159895637	peak_3179	cluster4
chr1	85666629	85667128	peak_2019	cluster4
chr19	1095132	1095631	peak_56911	cluster4
chr8	21776819	21777318	peak_43473	cluster4
chr1	241520215	241520714	peak_53701	cluster4
chr16	2961696	2962195	peak_15210	cluster4
chrX	7065977	7066476	peak_51807	cluster4
chr3	48471455	48471954	peak_30193	cluster4
chr22	23487335	23487834	peak_28779	cluster4
chr1	176176339	176176838	peak_3415	cluster4
chr16	81478159	81478658	peak_16666	cluster4
chr1	185014321	185014820	peak_3563	cluster4
chr17	4852876	4853375	peak_56306	cluster4
chr16	89574574	89575073	peak_16952	cluster4
chr5	113697318	113697817	peak_60157	cluster4
chr8	11973081	11973580	peak_61980	cluster4
chrX	17755186	17755685	peak_51871	cluster4
chr21	40721110	40721609	peak_28332	cluster4
chr8	6263765	6264264	peak_43392	cluster4
chr5	40798096	40798595	peak_34751	cluster4
chr1	35220715	35221214	peak_1258	cluster4
chr11	2906746	2907245	peak_7002	cluster4
chr12	124457276	124457775	peak_11180	cluster4
chr8	21999156	21999655	peak_43478	cluster4
chr1	209604167	209604666	peak_53602	cluster4
chr10	6130640	6131139	peak_4758	cluster4
chr9	126030794	126031293	peak_49599	cluster4
chr16	87425488	87425987	peak_16850	cluster4
chr19	47777336	47777835	peak_21428	cluster4
chr2	101767675	101768174	peak_24777	cluster4
chr14	105444466	105444965	peak_55496	cluster4
chr8	30013720	30014219	peak_43543	cluster4
chr9	115142017	115142516	peak_48999	cluster4
chr5	131349220	131349719	peak_60271	cluster4
chr19	3700318	3700817	peak_56979	cluster4
chr2	114361144	114361643	peak_24969	cluster4
chr15	22546659	22547158	peak_55662	cluster4
chr3	196046930	196047429	peak_59124	cluster4
chr8	37756865	37757364	peak_43568	cluster4
chrX	153167592	153168091	peak_64814	cluster4
chr12	85306354	85306853	peak_54902	cluster4
chr21	43186998	43187497	peak_58423	cluster4
chr19	5689978	5690477	peak_20178	cluster4
chrX	153029417	153029916	peak_64812	cluster4
chr9	10032	10531	peak_45147	cluster4
chr8	41909529	41910028	peak_43594	cluster4
chr6	110500972	110501471	peak_39940	cluster4
chr2	99757534	99758033	peak_24740	cluster4
chr9	131486262	131486761	peak_50156	cluster4
chr1	55007759	55008258	peak_1702	cluster4
chr19	1275516	1276015	peak_19962	cluster4
chrX	40506583	40507082	peak_64536	cluster4
chr8	17104116	17104615	peak_43447	cluster4
chr8	27168732	27169231	peak_43522	cluster4
chr6	27440655	27441154	peak_38921	cluster4
chr3	46734731	46735230	peak_58743	cluster4
chr5	137688123	137688622	peak_36067	cluster4
chr12	54673991	54674490	peak_54837	cluster4
chr21	38445319	38445818	peak_28300	cluster4
chr4	74977621	74978120	peak_59355	cluster4
chr19	506967	507466	peak_19937	cluster4
chr17	47439473	47439972	peak_18243	cluster4
chr21	38639630	38640129	peak_28302	cluster4
chr5	74191764	74192263	peak_59843	cluster4
chr16	56642166	56642665	peak_56154	cluster4
chr18	21083072	21083571	peak_19377	cluster4
chr5	77590368	77590867	peak_35047	cluster4
chr19	49223881	49224380	peak_21499	cluster4
chr1	33168568	33169067	peak_53071	cluster4
chr20	30539588	30540087	peak_27173	cluster4
chr9	6008209	6008708	peak_45229	cluster4
chr10	21822734	21823233	peak_4915	cluster4
chr12	131200605	131201104	peak_11279	cluster4
chr9	123964065	123964564	peak_49438	cluster4
chr11	73587698	73588197	peak_8396	cluster4
chr1	32479102	32479601	peak_1183	cluster4
chr20	31407562	31408061	peak_27186	cluster4
chr19	1592353	1592852	peak_19969	cluster4
chr2	14772590	14773089	peak_57423	cluster4
chr7	117513185	117513684	peak_42691	cluster4
chr17	79479614	79480113	peak_19022	cluster4
chr8	96281089	96281588	peak_62302	cluster4
chr17	58677222	58677721	peak_18465	cluster4
chr19	40854157	40854656	peak_21138	cluster4
chr12	110151255	110151754	peak_10862	cluster4
chr16	51185993	51186492	peak_56141	cluster4
chr13	30169722	30170221	peak_11510	cluster4
chr8	29120282	29120781	peak_62122	cluster4
chr18	55711365	55711727	peak_65113	cluster4
chr19	18392325	18392824	peak_20680	cluster4
chr12	113374752	113375251	peak_54968	cluster4
chr8	38126600	38127099	peak_43574	cluster4
chr19	410823	411322	peak_56859	cluster4
chr8	22102456	22102955	peak_43481	cluster4
chr9	139440349	139440848	peak_51411	cluster4
chr5	68929586	68930085	peak_59801	cluster4
chr17	58469421	58469920	peak_18461	cluster4
chr10	47746688	47747187	peak_53863	cluster4
chr16	2587570	2588069	peak_15193	cluster4
chr11	9594833	9595332	peak_7143	cluster4
chr8	30242331	30242830	peak_62135	cluster4
chr7	100808684	100809183	peak_42413	cluster4
chrX	16730567	16731066	peak_51857	cluster4
chr9	130497319	130497818	peak_49986	cluster4
chr22	46933240	46933739	peak_29403	cluster4
chr12	52913924	52914423	peak_10086	cluster4
chr2	174829926	174830425	peak_25607	cluster4
chr19	796941	797440	peak_19942	cluster4
chr15	40074647	40075146	peak_13791	cluster4
chr14	51955417	51955916	peak_55316	cluster4
chr3	69591582	69592081	peak_58839	cluster4
chr5	94890510	94891009	peak_35171	cluster4
chr11	66886329	66886828	peak_8213	cluster4
chr1	167189706	167190205	peak_3300	cluster4
chr19	17530465	17530964	peak_20626	cluster4
chr1	62207965	62208464	peak_1794	cluster4
chr1	12678132	12678631	peak_52948	cluster4
chr19	1237782	1238281	peak_56927	cluster4
chr9	140095153	140095652	peak_51604	cluster4
chr15	41523161	41523660	peak_13850	cluster4
chr2	163200350	163200849	peak_57892	cluster4
chr17	73717125	73717624	peak_56615	cluster4
chr10	69644105	69644499	peak_64952	cluster4
chr15	102521018	102521382	peak_14987	cluster4
chr3	50604948	50605447	peak_58778	cluster4
chr8	11725219	11725718	peak_61977	cluster4
chr3	101405381	101405880	peak_30825	cluster4
chr7	97735963	97736462	peak_42286	cluster4
chr12	6772168	6772667	peak_9443	cluster4
chr13	108870517	108871016	peak_12071	cluster4
chr4	11430510	11431009	peak_59235	cluster4
chr2	20424856	20425355	peak_21938	cluster4
chr7	102212882	102213381	peak_42490	cluster4
chr9	21559653	21560152	peak_45345	cluster4
chr19	1240102	1240601	peak_56928	cluster4
chr8	125384655	125385154	peak_44533	cluster4
chr15	66161490	66161989	peak_14182	cluster4
