# Supplementary material for: Oncogenic enhancers prime quiescent metastatic cells to escape NK immune surveillance by eliciting transcriptional memory
Source: Nat Commun. 2024 Mar 19;15:2198. doi: 10.1038/s41467-024-46524-0 (PMC10951355; doi:10.1038/s41467-024-46524-0)
Supplement: Supplementary file 6 — Supplementary Data 3 [file 41467_2024_46524_MOESM6_ESM.xlsx]

## Sheet: Table 3
Michelatti_Supplementary Table_3: Results of integration of ATAC-seq and RNA-seq for all differential distal peaks. P-value was calculated through one-sided Student's t-test within the IMAGE algorithm and to define the false discovery rate (FDR) multiple test corrections via the Benjamini-Hochberg procedure was applied.
Factor	Motif	Evidence	tIMEC	XD	MD	MinimalActivityPvalue	WeightedPvalue	log10(Weighted.pval)	fdr(Weighted.val)	Pearsons	CausalTF	Family	Is.TF.	tIMEC_ex	XD_ex	MD_ex	logFC_MD-vs-XD	Pval_MD-vs-XD	FDR_MD-vs-XD	logFC_XD-vs-tIMEC	Pval_XD-vs-tIMEC	FDR_XD-vs-tIMEC	logFC_MD-vs-tIMEC	Pval_MD-vs-tIMEC	FDR_MD-vs-tIMEC
AHR	AHR_1.motif	Direct	-0.0118717	-0.00486228	-0.000143506	0.00136428	0.00400022	2.39792	0.0180736	0.23623	2	bHLH	Yes	4.13224	4.80084	4.55777	-0.375322	0.248437	0.581868	0.764426	0.0305797	0.355283	0.389105	0.233795	0.553282
ALX3	ALX3_1.motif	Direct	-0.000882387	-0.000224863	-0.000730718	0.0069569	0.112967	0.947048	0.136487	-0.377524	0	Homeodomain	Yes	2.92888	2.26013	2.60083	0.314363	0.392011	0.730798	-0.652883	0.090511	0.583321	-0.33852	0.349076	0.659117
ALX3	ALX3_2.motif	Direct	0.0012073	3.80011e-06	-0.000251467	0.0275681	0.154925	0.809878	0.175086	0.644696	0	Homeodomain	Yes	2.92888	2.26013	2.60083	0.314363	0.392011	0.730798	-0.652883	0.090511	0.583321	-0.33852	0.349076	0.659117
AR	AR_1.motif	Direct	-0.00318114	0.000133251	0.000373336	0.00605596	0.0105687	1.97598	0.0309121	-0.732131	0	Nuclear receptor	Yes	4.31542	3.59867	4.04302	0.424132	0.0180711	0.138108	-0.69769	0.000744512	0.0337972	-0.273558	0.100656	0.34029
ARID1A	ARID3A_2.motif	Inferred	-0.00447239	-0.00221625	-0.000645843	4.20096e-05	0.00221047	2.65552	0.0139452	-0.285552	2	ARID/BRIGHT	No	4.33655	4.09374	4.14722	0.0596696	0.813289	1	-0.315574	0.226656	0.777348	-0.255904	0.319645	0.621307
ARID1B	ARID3A_2.motif	Inferred	-0.00447239	-0.00221625	-0.000645843	4.20096e-05	0.00310662	2.50771	0.015664	0.430718	2	ARID/BRIGHT	No	3.85619	3.78378	4.18209	0.394482	0.0523965	0.257627	-0.0836958	0.656894	1	0.310786	0.114896	0.368895
ARID2	ARID2_1.motif	Direct	0.00763237	0.00665849	0.00112937	0.00398139	0.00941096	2.02637	0.02903	-0.324213	0	ARID/BRIGHT; RFX	Yes	4.00599	3.88252	4.1064	0.226298	0.145165	0.454767	-0.135684	0.369796	0.861982	0.0906138	0.542386	0.863598
ARID4A	ARID3A_2.motif	Inferred	-0.00447239	-0.00221625	-0.000645843	4.20096e-05	0.0011827	2.92712	0.0103509	0.374363	2	ARID/BRIGHT	No	3.64245	3.31057	4.07882	0.7354	0.00174661	0.0296425	-0.303196	0.125699	0.655981	0.432204	0.0347699	0.17111
ARID4B	ARID3A_2.motif	Inferred	-0.00447239	-0.00221625	-0.000645843	4.20096e-05	0.00178404	2.74859	0.0126354	0.738769	2	ARID/BRIGHT	No	3.89394	3.99426	4.33664	0.344202	0.0543516	0.262751	0.0835197	0.615741	1	0.427722	0.0210484	0.123167
ARID5A	ARID5A_1.motif	Direct	0.00396798	0.0044515	0.00105077	0.14799	0.00166665	2.77816	0.0124711	0.499817	0	ARID/BRIGHT	Yes	4.21787	3.58101	3.04763	-0.563318	0.0030535	0.0429459	-0.617766	0.00127324	0.0472061	-1.18108	4.11359e-06	0.000256217
ARID5B	ARID5B_1.motif	Direct	0.000652483	0.00193658	0.000666149	0.00138021	0.0137452	1.86185	0.0350301	-0.622536	0	ARID/BRIGHT	Yes	4.66934	4.55764	4.70107	0.141429	0.27752	0.623215	-0.113765	0.378979	0.871682	0.0276643	0.82718	1
ARNT	ARNT_1.motif	Direct	0.00211628	-0.000747348	0.000756661	0.0671711	0.0485814	1.31353	0.0773603	-0.0183522	0	bHLH	Yes	4.59415	4.75992	4.67089	-0.0965522	0.495709	0.833837	0.172214	0.235197	0.777348	0.0756618	0.591878	0.905444
ARNT	ARNT_2.motif	Direct	-0.00232761	-0.00358237	-0.00103209	0.023045	0.0664532	1.17748	0.0946099	-0.330805	0	bHLH	Yes	4.59415	4.75992	4.67089	-0.0965522	0.495709	0.833837	0.172214	0.235197	0.777348	0.0756618	0.591878	0.905444
ARNTL	ARNTL_1.motif	Direct	-0.00674614	-0.00197389	-0.00049826	0.0172715	0.0433248	1.36326	0.0720379	0.319798	0	bHLH	Yes	3.87155	3.48637	4.20234	0.667468	0.0173293	0.134538	-0.377255	0.148931	0.690666	0.290213	0.240728	0.557668
ARNTL2	ARNTL2_1.motif	Direct	-0.000627186	-0.00140248	-7.25776e-05	0.131549	0.126796	0.896894	0.148963	-0.268213	0	bHLH	Yes	3.86854	2.93378	3.80121	0.558502	0.245092	0.576942	-0.704959	0.149477	0.691483	-0.146456	0.750217	1
ATF1	ATF1_1.motif	Direct	-0.000376644	0.000253491	-0.00134382	0.00179685	0.0110494	1.95666	0.0315816	-0.158627	0	bZIP	Yes	4.43726	4.49446	4.86324	0.368459	0.0728701	0.312262	0.00478807	0.980193	1	0.373247	0.0682358	0.266062
ATF2	ATF2_1.motif	Direct	0.00497316	0.00680275	-0.000409054	0.0268618	0.00294296	2.53122	0.0154226	-0.378167	2	bZIP	Yes	4.20399	4.5087	4.91221	0.400361	0.0705521	0.30622	0.25586	0.231217	0.777348	0.656221	0.0070072	0.0579292
ATF3	ATF3_1.motif	Direct	0.00803127	0.00587483	0.000795007	0.0010728	0.00122721	2.91108	0.0105765	0.837194	2	bZIP	Yes	3.69693	3.44942	2.61779	-0.820762	0.00794377	0.0820778	-0.258492	0.323259	0.815833	-1.07925	0.00114711	0.0157992
ATF4	ATF4_1.motif	Direct	-0.00491969	-0.00339227	-0.00127809	0.602596	0.000531284	3.27467	0.00833083	-0.314426	0	bZIP	Yes	6.69519	6.91418	6.47598	-0.427095	0.0252281	0.169789	0.218851	0.21455	0.777348	-0.208244	0.236017	0.553282
ATF5	ATF5_1.motif	Direct	-0.01286	-0.0109493	-0.00419835	0.291638	0.191119	0.718697	0.207076	0.584913	0	bZIP	Yes	3.33906	3.52101	3.66207	0.146954	0.325516	0.664717	0.175	0.254443	0.788056	0.321954	0.0436899	0.198589
ATF6	ATF6_1.motif	Direct	0.00765342	0.00960369	0.00144556	0.00583227	0.00475728	2.32264	0.0196721	-0.144262	2	bZIP	Yes	4.33169	4.38182	4.48089	0.0979292	0.565612	0.896794	0.0229922	0.892186	1	0.120921	0.478813	0.802314
ATF7	ATF7_1.motif	Direct	0.0014585	0.00413338	-0.00193916	0.00543813	0.0239081	1.62146	0.0498932	-0.267495	0	bZIP	Yes	3.9372	4.1081	4.02386	-0.147713	0.605738	0.935394	0.177882	0.536721	1	0.0301696	0.915652	1
BACH1	BACH1_1.motif	Direct	0.00787798	0.00684185	0.00124721	0.081543	0.00260667	2.58391	0.014569	-0.268978	0	bZIP	Yes	4.68693	4.92677	5.31374	0.365021	0.0862575	0.344838	0.233474	0.256886	0.791496	0.598495	0.00990588	0.073434
BACH2	BACH2_1.motif	Direct	-0.00424307	-0.00359912	-0.000534448	0.00665165	0.00333468	2.47695	0.0162278	0.844237	2	bZIP	Yes	-0.512333	-0.694881	1.61653	2.38762	4.49837e-07	0.000136506	-0.191374	0.462309	0.948606	2.19624	8.68316e-07	9.19004e-05
BATF2	BATF_1.motif	Inferred	-0.00977466	-0.00599036	-0.00269972	0.575513	0.0473698	1.3245	0.07639	0.658238	0	bZIP	Yes	-0.659711	0.727819	1.12276	0.459	0.202091	0.542146	1.67506	0.00223775	0.0694923	2.13406	0.000180496	0.00405072
BATF3	BATF3_1.motif	Direct	0.00144289	0.00123669	0.00177898	0.101721	0.0530127	1.27562	0.0816239	0.543698	0	bZIP	Yes	3.16995	1.99286	2.8728	0.82825	0.0899383	0.352623	-1.13438	0.0268853	0.332853	-0.306131	0.487632	0.811421
BBX	BBX_1.Infer.motif	Indirect	0.00075248	-0.000665723	0.000366341	0.123428	0.047427	1.32397	0.07639	-0.511213	0	HMG/Sox	Yes	4.77909	4.81188	4.99477	0.17193	0.366859	0.701458	0.0051996	0.977886	1	0.17713	0.351874	0.662773
BCL11A	BCL11A_1.motif	Direct	-0.0051372	-0.0116191	-0.0070657	0.000221866	0.00277502	2.55673	0.0152087	-0.346768	2	C2H2 ZF	Yes	1.80378	2.23463	1.08853	-1.18909	0.000159473	0.00601938	0.453951	0.0569327	0.479326	-0.735139	0.00605014	0.0522935
BCL6	BCL6_1.motif	Direct	0.00139237	-0.0010165	-0.00212418	0.00206844	0.00932191	2.0305	0.0289986	-0.930572	0	C2H2 ZF	Yes	4.55181	4.75703	4.86179	0.042952	0.84374	1	0.26602	0.238709	0.777348	0.308972	0.173851	0.465885
BHLHE40	BHLHE40_1.motif	Direct	-0.00806938	-0.00606046	-0.000436915	0.00540996	0.001164	2.93405	0.0103477	-0.0163372	2	bHLH	Yes	4.2968	5.25959	4.75587	-0.618137	0.0432343	0.231951	1.07857	0.00217012	0.0682269	0.460434	0.12056	0.379275
BHLHE41	BHLHE41_1.motif	Direct	-0.00333713	-0.00288305	-0.000798089	0.17435	0.102841	0.987835	0.126893	0.250258	0	bHLH	Yes	4.24235	3.90215	4.1935	0.292093	0.0387726	0.218148	-0.341747	0.0191445	0.270894	-0.0496541	0.697163	0.996458
BPTF	BPTF_1.motif	Direct	0.0167034	0.0107481	0.00339206	0.0173709	0.000772556	3.11207	0.00900446	-0.810334	1	Unknown	Yes	4.40837	4.39067	4.69271	0.300535	0.0193395	0.143519	-0.0147201	0.897262	1	0.285815	0.0244652	0.135681
BRCA1	BRCA1_1.motif	Direct	0.000199454	0.00350127	0.000572159	0.00747966	0.0282069	1.54965	0.0550666	0.0185315	0	Unknown	No	4.00759	3.58103	3.94623	0.146986	0.703174	1	-0.240084	0.536272	1	-0.0930978	0.807756	1
CBFB	CBFB_1.motif	Direct	0.00657688	0.00723775	0.00147243	0.0210987	0.00264573	2.57745	0.0146423	-0.597236	2	Unknown	No	5.1397	5.07472	5.39904	0.303624	0.1591	0.479879	-0.0622904	0.76385	1	0.241334	0.254017	0.561493
CDC5L	CDC5L_1.motif	Direct	-0.00383978	-0.00330807	-0.00116189	0.496051	0.159729	0.796616	0.179081	0.732429	0	Myb/SANT	Yes	4.12545	4.19888	4.3989	0.177637	0.409776	0.749093	0.0643726	0.762886	1	0.24201	0.266236	0.578486
CEBPA	CEBPA_1.motif	Direct	-0.0106163	-0.00909975	-0.00296792	0.276083	0.0764743	1.11648	0.103401	0.28672	0	bZIP	Yes	4.44386	4.45105	4.86482	0.120732	0.756419	1	0.298114	0.453225	0.941803	0.418846	0.294709	0.60078
CEBPB	CEBPB_1.motif	Direct	-0.00241835	-0.00166347	-0.000150059	0.0288462	0.00410529	2.38666	0.018105	-0.463494	2	bZIP	Yes	5.43112	5.68026	5.23817	-0.444852	0.00842428	0.0852443	0.246738	0.106368	0.620737	-0.198115	0.185956	0.485832
CEBPD	CEBPD_1.motif	Direct	0.0079301	0.00605802	0.00228679	0.393013	0.000684174	3.16483	0.0089655	-0.0341244	0	bZIP	Yes	6.1093	6.27983	6.10297	-0.184778	0.308256	0.65632	0.176044	0.332055	0.825126	-0.00873402	0.960715	1
CEBPG	CEBPG_1.motif	Direct	0.00490495	0.00397785	0.00116946	0.042548	0.00610001	2.21467	0.0220949	0.433586	0	bZIP	Yes	5.29279	5.44103	5.141	-0.30192	0.0631067	0.288113	0.136306	0.37322	0.865359	-0.165614	0.282456	0.596736
CEBPZ	CEBPZ_1.motif	Direct	0.0121504	0.00933397	0.00263244	0.0677782	0.000492266	3.3078	0.00812932	-0.757726	0	Unknown	Yes	5.63567	5.64377	5.8861	0.247461	0.100567	0.372366	0.00493482	0.972345	1	0.252396	0.0941471	0.32574
CENPB	CENPB_1.motif	Direct	0.00316494	0.00214222	0.000863977	0.00194267	0.00255698	2.59227	0.0144992	0.635958	2	CENPB	Yes	5.63674	5.5558	5.47982	-0.0739718	0.607619	0.936688	-0.0830816	0.565068	1	-0.157053	0.283924	0.596736
CIC	CIC_1.Infer.motif	Indirect	0.000852173	-0.00110941	0.000130066	0.0135741	0.0236308	1.62652	0.0494976	0.263101	0	HMG/Sox	Yes	4.04526	3.97969	3.80637	-0.174692	0.636937	0.963742	-0.274031	0.462554	0.948746	-0.448723	0.236996	0.553282
CLOCK	CLOCK_1.motif	Direct	-0.00877223	-0.00594387	-0.00183759	0.0121359	0.0599389	1.22229	0.0883434	0.0246212	0	bHLH	Yes	4.24893	3.94854	4.27847	0.332096	0.101077	0.373559	-0.341108	0.0934522	0.591475	-0.00901212	0.962123	1
CREB1	CREB1_1.motif	Direct	0.000294595	-0.00083994	-9.90999e-05	0.227931	0.149815	0.824445	0.170192	-0.20103	0	bZIP	Yes	3.28996	3.15022	3.58782	0.415448	0.0831346	0.336907	-0.142321	0.530679	0.99855	0.273127	0.234773	0.553282
CREB3	CREB3_2.motif	Direct	0.00272899	0.00159242	-0.000504156	0.00268694	0.0147352	1.83165	0.0365626	0.637782	0	bZIP	Yes	4.86837	4.76581	4.75364	-0.0152644	0.896453	1	-0.102329	0.391822	0.885883	-0.117593	0.322211	0.624556
CREB3L2	CREB3L2_1.motif	Direct	-0.00911931	-0.00827401	-0.00236644	0.247677	0.00979595	2.00895	0.0296505	-0.661573	0	bZIP	Yes	4.89571	4.40409	4.06447	-0.354269	0.242215	0.573221	-0.561461	0.0705563	0.526541	-0.915729	0.00689642	0.0572678
CREB5	CREB5_1.motif	Direct	-0.000531894	-0.00128616	-0.000839829	0.053837	0.00234497	2.62986	0.0143885	-0.0163496	0	bZIP	Yes	3.5012	3.88804	4.86439	0.955557	0.00016553	0.00613714	0.397139	0.0457665	0.43195	1.3527	6.85558e-06	0.000370015
CREBL2	CREM_1.motif	Inferred	0.00529347	0.00289706	-0.000412593	3.4795e-06	4.22849e-05	4.37382	0.00294114	-0.610289	1	bZIP	Yes	4.24325	4.51863	4.67934	0.151833	0.49095	0.829833	0.221351	0.32321	0.815833	0.373184	0.106269	0.351686
CREBZF	ATF6_1.motif	Inferred	0.00765342	0.00960369	0.00144556	0.00583227	0.000731033	3.13606	0.00900446	-0.361704	1	bZIP	Yes	4.36029	4.76867	4.88757	0.116075	0.451804	0.793315	0.395181	0.0219296	0.294341	0.511256	0.00514736	0.0465664
CREM	CREM_1.motif	Direct	0.00529347	0.00289706	-0.000412593	3.4795e-06	0.000196465	3.70671	0.00607748	0.0698397	1	bZIP	Yes	2.72557	2.55786	2.60762	0.064711	0.827946	1	-0.246286	0.414739	0.908494	-0.181575	0.539051	0.861277
CTCF	CTCF_3.motif	Direct	0.00402106	0.00252886	0.00070079	0.123205	0.0325969	1.48682	0.0601338	-0.576201	0	C2H2 ZF	Yes	4.73399	4.71388	4.91385	0.188994	0.248842	0.58223	-0.0110881	0.944642	1	0.177906	0.274916	0.588461
CTCF	CTCF_1.motif	Direct	-0.00446758	-0.00512195	-0.00281914	0.1365	0.0838666	1.07641	0.110099	-0.368396	0	C2H2 ZF	Yes	4.73399	4.71388	4.91385	0.188994	0.248842	0.58223	-0.0110881	0.944642	1	0.177906	0.274916	0.588461
CTCF	CTCF_2.motif	Direct	0.0109641	0.0116397	0.000605435	0.00157554	0.000805864	3.09374	0.00900446	-0.268845	1	C2H2 ZF	Yes	4.73399	4.71388	4.91385	0.188994	0.248842	0.58223	-0.0110881	0.944642	1	0.177906	0.274916	0.588461
CUX1	CUX1_1.motif	Direct	-0.00541355	-0.00453454	-0.0011556	0.0745157	0.146599	0.83387	0.16752	0.354827	0	CUT; Homeodomain	Yes	3.65822	4.0223	3.88251	-0.202495	0.371283	0.706915	0.424357	0.0801075	0.554811	0.221862	0.333512	0.639402
CUX1	CUX1_2.motif	Direct	-0.00630612	-0.00224263	-0.000177442	0.000272968	0.0100564	1.99756	0.0301158	0.497482	0	CUT; Homeodomain	Yes	3.65822	4.0223	3.88251	-0.202495	0.371283	0.706915	0.424357	0.0801075	0.554811	0.221862	0.333512	0.639402
CXXC1	CXXC1_1.motif	Direct	0.0019911	0.00244236	0.000468037	0.444199	0.0809677	1.09169	0.107418	-0.325453	0	CxxC	Yes	4.50984	4.41648	4.40984	-0.0194269	0.898044	1	-0.0815564	0.59382	1	-0.100983	0.506921	0.830334
DBP	DBP_1.motif	Direct	-0.00280959	-0.00206022	-0.000650065	0.325578	0.103637	0.984486	0.127659	-0.763068	0	bZIP	Yes	3.94215	3.49149	3.11938	-0.56409	0.140682	0.448402	-0.252942	0.485631	0.966056	-0.817033	0.0395871	0.186342
DDIT3	DDIT3_1.motif	Direct	0.0026835	0.00196204	0.00107139	0.0122728	0.00121577	2.91515	0.0105585	-0.566988	2	bZIP	Yes	4.62338	5.32861	5.09729	-0.234121	0.0832541	0.337183	0.708021	0.000126626	0.0102279	0.473901	0.00276953	0.0297498
DLX1	DLX1_1.motif	Direct	-0.00179429	-0.000729906	-0.000858036	0.00477857	0.0989592	1.00454	0.124139	-0.718094	0	Homeodomain	Yes	2.39347	1.72383	2.04929	0.33774	0.282708	0.630604	-0.688508	0.040952	0.409051	-0.350767	0.255685	0.564283
DLX3	DLX3_1.motif	Direct	-0.0019799	-0.000839393	-0.000877308	0.0131405	0.0272524	1.5646	0.0539788	0.485432	0	Homeodomain	Yes	-0.508626	0.00613963	1.90428	1.58806	0.0151448	0.122697	1.10951	0.103368	0.615657	2.69757	0.000770589	0.0116467
DLX4	DLX4_1.motif	Direct	-0.00246498	-0.00118096	-0.000980973	0.0108602	0.064879	1.1879	0.0936648	0.457406	0	Homeodomain	Yes	0.426836	0.394156	1.51696	1.05396	0.0195709	0.144545	0.188026	0.679082	1	1.24199	0.00782424	0.0623343
DMTF1	MYBL1_1.motif	Inferred	0.0051778	0.00314954	0.000466664	0.00794048	0.00327509	2.48478	0.0161466	-0.737049	2	Myb/SANT	Yes	4.36744	4.59864	4.97826	0.380661	0.0467343	0.242334	0.198799	0.271912	0.796183	0.57946	0.005556	0.0491618
DMTF1	MYBL1_2.motif	Inferred	0.00328514	0.00112023	0.000498387	0.0254802	0.007266	2.1387	0.02468	-0.775459	0	Myb/SANT	Yes	4.36744	4.59864	4.97826	0.380661	0.0467343	0.242334	0.198799	0.271912	0.796183	0.57946	0.005556	0.0491618
DNAJC1	CDC5L_1.motif	Inferred	-0.00383978	-0.00330807	-0.00116189	0.496051	0.038717	1.4121	0.0666712	-0.462187	0	Myb/SANT	No	4.95409	4.55402	4.63883	0.0786117	0.538828	0.871473	-0.397222	0.00769572	0.15399	-0.318611	0.0233713	0.131523
DNAJC2	MYBL1_1.motif	Inferred	0.0051778	0.00314954	0.000466664	0.00794048	0.00281512	2.5505	0.0152813	-0.674835	2	Myb/SANT	No	4.63796	4.91835	5.16022	0.237779	0.150028	0.463482	0.262409	0.119139	0.649237	0.500188	0.00720161	0.0589948
DNAJC2	MYBL1_2.motif	Inferred	0.00328514	0.00112023	0.000498387	0.0254802	0.00624553	2.20443	0.0221041	-0.850469	0	Myb/SANT	No	4.63796	4.91835	5.16022	0.237779	0.150028	0.463482	0.262409	0.119139	0.649237	0.500188	0.00720161	0.0589948
E2F1	E2F1_1.motif	Direct	-0.00370741	-0.00444094	-0.00240749	0.0341624	0.0631311	1.19976	0.0920866	0.0484804	0	E2F	Yes	4.21254	3.37575	3.45555	-0.0914319	0.788425	1	-0.673067	0.0631377	0.501018	-0.764499	0.0352102	0.172524
E2F1	E2F1_2.motif	Direct	0.00464727	0.00325785	0.000111788	0.00271762	0.00935179	2.02911	0.0289986	0.50594	0	E2F	Yes	4.21254	3.37575	3.45555	-0.0914319	0.788425	1	-0.673067	0.0631377	0.501018	-0.764499	0.0352102	0.172524
E2F2	E2F2_1.motif	Direct	0.00265004	0.00168243	0.000203588	0.0884572	0.138154	0.859636	0.159975	0.0939521	0	E2F	Yes	3.05144	1.91011	2.49661	0.279123	0.526488	0.860164	-0.839011	0.0719914	0.531358	-0.559888	0.194861	0.500796
E2F2	E2F2_2.motif	Direct	0.00714306	0.00582347	6.77083e-05	0.00105957	0.0121366	1.9159	0.0329486	0.334779	0	E2F	Yes	3.05144	1.91011	2.49661	0.279123	0.526488	0.860164	-0.839011	0.0719914	0.531358	-0.559888	0.194861	0.500796
E2F3	E2F3_1.motif	Direct	-0.00297639	-0.00246566	-0.0009362	0.801979	0.0561505	1.25065	0.0847945	0.727415	0	E2F	Yes	4.01265	4.10322	4.48519	0.374656	0.0252718	0.169927	0.0964586	0.525692	0.994422	0.471115	0.0074021	0.0599194
E2F3	E2F3_2.motif	Direct	0.0137494	0.0124303	0.00462041	0.192655	0.00143336	2.84365	0.0116422	-0.835904	0	E2F	Yes	4.01265	4.10322	4.48519	0.374656	0.0252718	0.169927	0.0964586	0.525692	0.994422	0.471115	0.0074021	0.0599194
E2F4	E2F4_2.motif	Direct	-0.00343598	-0.0026798	0.000215145	0.00783995	0.0176835	1.75243	0.0414205	-0.393011	0	E2F	Yes	5.17505	5.10972	5.13612	0.0117081	0.940519	1	-0.0505653	0.748454	1	-0.0388572	0.803807	1
E2F4	E2F4_1.motif	Direct	0.0138715	0.0129484	0.00439345	0.265324	0.00196997	2.70554	0.0132971	0.362934	0	E2F	Yes	5.17505	5.10972	5.13612	0.0117081	0.940519	1	-0.0505653	0.748454	1	-0.0388572	0.803807	1
E2F5	E2F5_1.motif	Direct	0.00256516	0.00544937	0.000830732	0.011057	0.0105269	1.9777	0.0309121	0.045109	0	E2F	Yes	4.07898	4.34608	4.46107	0.0590301	0.78114	1	0.291445	0.194515	0.760359	0.350475	0.118041	0.374825
E2F6	E2F6_1.motif	Direct	-0.000468536	0.00242383	-0.000811523	0.0254091	0.0760614	1.11884	0.103337	0.479296	0	E2F	Yes	2.51894	3.14204	2.972	-0.166629	0.42303	0.763621	0.543845	0.0213186	0.289622	0.377216	0.0876277	0.31158
E2F7	E2F7_1.motif	Direct	0.0017576	0.00151483	0.00102391	0.063618	0.0505074	1.29665	0.0789002	-0.109688	0	E2F	Yes	3.59541	2.00707	2.3913	-0.393172	0.552513	0.884312	-0.833893	0.210273	0.777348	-1.22707	0.0737526	0.27919
E2F8	E2F8_1.motif	Direct	-0.0176079	-0.0106467	-0.00360576	0.0852037	0.27944	0.553711	0.28998	-0.264407	0	E2F	Yes	2.92841	2.10354	2.53062	0.31164	0.361613	0.695044	-0.735711	0.0442142	0.426233	-0.424071	0.202609	0.513328
E4F1	E4F1_1.motif	Direct	0.00149261	0.000390356	4.75891e-05	0.00464042	0.0139623	1.85504	0.035344	0.693334	0	C2H2 ZF	Yes	4.38299	4.19259	4.05178	-0.142847	0.299195	0.652106	-0.192742	0.168807	0.721157	-0.335589	0.0244396	0.135647
EBF1	EBF1_1.motif	Direct	-0.0205254	-0.0137024	-0.00363622	0.000419219	3.95384e-05	4.40298	0.00294114	0.869156	1	EBF1	Yes	-0.351816	3.15963	3.73179	0.565901	0.00472082	0.057255	3.48806	1.26723e-09	3.93095e-06	4.05396	1.93194e-10	3.1727e-07
EGR1	EGR1_1.motif	Direct	-0.0034156	-0.000501898	-0.00543303	0.00213986	0.0135286	1.86875	0.0350301	-0.148065	0	C2H2 ZF	Yes	4.7947	5.03435	4.82194	-0.211546	0.316621	0.660443	0.205156	0.33253	0.825696	-0.00638952	0.975359	1
EGR1	EGR1_2.motif	Direct	0.00614726	0.00462633	-0.000963496	0.000577935	0.00222332	2.653	0.0139452	-0.173209	2	C2H2 ZF	Yes	4.7947	5.03435	4.82194	-0.211546	0.316621	0.660443	0.205156	0.33253	0.825696	-0.00638952	0.975359	1
EHF	EHF_2.motif	Direct	0.0113429	0.010758	0.00457164	0.00441973	4.77173e-05	4.32132	0.00294114	-0.879798	1	Ets	Yes	2.01136	2.51337	4.14025	1.60394	1.98886e-05	0.00144054	0.441814	0.0977416	0.603627	2.04576	1.98532e-06	0.000155939
EHF	EHF_1.motif	Direct	0.00322883	-0.000796374	-0.00326497	0.000429291	0.00025901	3.58668	0.00649828	-0.748552	1	Ets	Yes	2.01136	2.51337	4.14025	1.60394	1.98886e-05	0.00144054	0.441814	0.0977416	0.603627	2.04576	1.98532e-06	0.000155939
ELF1	ELF1_1.motif	Direct	-0.000480078	0.00116309	0.00219391	0.00775573	0.000754868	3.12213	0.00900446	0.329556	1	Ets	Yes	4.42773	4.615	5.11818	0.505237	0.00697823	0.0751887	0.167345	0.305574	0.796183	0.672582	0.000992721	0.0141909
ELF2	ELF2_1.motif	Direct	0.00666328	0.00184423	-0.00643001	0.000783968	0.00263805	2.57872	0.0146423	-0.817488	2	Ets	Yes	4.32271	4.32192	4.73014	0.403651	0.0364943	0.209561	-0.0285719	0.871243	1	0.375079	0.0482266	0.211901
ELF4	ELF4_1.motif	Direct	0.00885738	0.00639322	0.000548026	0.000829623	0.00083073	3.08054	0.00900446	0.812647	1	Ets	Yes	3.9442	3.99041	3.3722	-0.620782	0.000926653	0.0195839	0.0402234	0.780579	1	-0.580559	0.0014949	0.0189962
ELK1	ELK1_2.motif	Direct	-0.0186398	-0.0159286	-0.00540613	0.467966	0.118894	0.924839	0.141594	-0.351606	0	Ets	Yes	4.90849	4.9705	4.86449	-0.10562	0.395796	0.734632	0.0623676	0.613836	1	-0.0432521	0.723842	1
ELK1	ELK1_1.motif	Direct	0.00738193	0.00510365	0.00172243	0.208043	0.0187225	1.72764	0.04278	0.219954	0	Ets	Yes	4.90849	4.9705	4.86449	-0.10562	0.395796	0.734632	0.0623676	0.613836	1	-0.0432521	0.723842	1
ELK3	ELK3_1.motif	Direct	-0.00122937	0.00278008	0.00255611	0.000319005	0.000557644	3.25364	0.00837941	0.415486	1	Ets	Yes	4.82963	4.98768	5.00703	-0.0147145	0.941502	1	0.183769	0.369736	0.861916	0.169054	0.405643	0.725015
ELK4	ELK4_1.motif	Direct	0.0137124	0.0112905	0.00336538	0.0764241	0.00410015	2.3872	0.018105	-0.617455	0	Ets	Yes	4.35534	4.43046	4.59858	0.167376	0.224674	0.550512	0.0627187	0.640951	1	0.230095	0.10346	0.346304
ENO1	ENO1_1.motif	Direct	0.000710734	0.000921897	0.000561032	0.0871172	0.000138133	3.8597	0.00470206	0.594835	0	Unknown	No	7.05324	7.25939	6.75878	-0.488847	0.0416555	0.227536	0.19097	0.389676	0.883201	-0.297877	0.189398	0.491613
EPAS1	EPAS1_1.motif	Direct	0.000751892	-0.000337394	-5.62645e-06	0.105934	0.0441902	1.35467	0.0731535	-0.445284	0	bHLH	Yes	4.93586	5.05971	4.96824	-0.0984618	0.518755	0.854161	0.125533	0.414324	0.908093	0.0270717	0.857923	1
ERF	ERF_1.motif	Direct	-0.000404967	0.00147691	0.00102778	0.00306707	0.00686232	2.16353	0.023707	-0.88041	0	Ets	Yes	5.11737	4.98281	4.99984	0.0149077	0.925584	1	-0.143823	0.376567	0.868986	-0.128915	0.424032	0.746132
ESRRA	ESRRA_2.motif	Direct	0.0114311	0.00869851	0.00244855	0.168321	0.000470313	3.32761	0.00812932	0.533582	0	Nuclear receptor	Yes	5.63673	5.3858	5.12176	-0.277769	0.10028	0.371744	-0.243545	0.143692	0.684146	-0.521314	0.00579884	0.0507022
ESRRA	ESRRA_1.motif	Direct	-0.00721022	-0.00462372	-0.00114286	0.0361852	0.00400212	2.39771	0.0180736	-0.707875	2	Nuclear receptor	Yes	5.63673	5.3858	5.12176	-0.277769	0.10028	0.371744	-0.243545	0.143692	0.684146	-0.521314	0.00579884	0.0507022
ESRRA	ESRRA_4.motif	Direct	0.00171892	0.00372085	0.000717012	0.106075	0.00183043	2.73745	0.0126782	0.390494	0	Nuclear receptor	Yes	5.63673	5.3858	5.12176	-0.277769	0.10028	0.371744	-0.243545	0.143692	0.684146	-0.521314	0.00579884	0.0507022
ESRRA	ESRRA_3.motif	Direct	0.0018215	0.00270991	0.000789837	0.0893403	0.00243382	2.61371	0.0144555	-0.124427	0	Nuclear receptor	Yes	5.63673	5.3858	5.12176	-0.277769	0.10028	0.371744	-0.243545	0.143692	0.684146	-0.521314	0.00579884	0.0507022
ETS1	ETS1_3.motif	Direct	0.0107515	0.0120184	0.00589147	0.00817054	3.08369e-05	4.51093	0.00294114	-0.410861	1	Ets	Yes	4.7075	5.30536	5.4045	0.0667241	0.740382	1	0.621297	0.00874457	0.165921	0.688021	0.00461446	0.0428564
ETS1	ETS1_2.motif	Direct	-0.010389	-0.00168074	-0.00226404	0.0145727	0.00281534	2.55047	0.0152813	0.739737	2	Ets	Yes	4.7075	5.30536	5.4045	0.0667241	0.740382	1	0.621297	0.00874457	0.165921	0.688021	0.00461446	0.0428564
ETS1	ETS1_1.motif	Direct	-0.00562588	-0.00150498	0.000451102	0.000833118	0.000574565	3.24066	0.00842447	0.967151	1	Ets	Yes	4.7075	5.30536	5.4045	0.0667241	0.740382	1	0.621297	0.00874457	0.165921	0.688021	0.00461446	0.0428564
ETS2	ETS2_1.motif	Direct	0.00313337	0.00361601	0.000789316	0.212551	0.000785073	3.10509	0.00900446	0.59123	0	Ets	Yes	5.60018	5.32517	4.74874	-0.590414	0.00150843	0.026995	-0.263403	0.0912945	0.586326	-0.853817	7.19635e-05	0.00200908
ETV1	ETV1_1.motif	Direct	0.00755868	0.0067495	0.00239095	0.440789	0.0158065	1.80117	0.0381314	-0.0623582	0	Ets	Yes	3.93866	3.72435	4.51056	0.712187	0.0464391	0.241162	-0.246758	0.456633	0.945081	0.465429	0.168873	0.458305
ETV3	ETV3_1.motif	Direct	0.0026664	0.00414188	0.00139152	0.0264656	0.0604538	1.21858	0.0888702	0.499128	0	Ets	Yes	3.65473	3.7806	3.76877	-0.0146767	0.920406	1	0.122992	0.411274	0.904732	0.108315	0.464938	0.789744
ETV4	ETV4_1.motif	Direct	0.0102067	0.00853846	0.00338409	0.23904	0.00637025	2.19584	0.022405	0.556181	0	Ets	Yes	4.48413	4.38448	4.29342	-0.17613	0.507375	0.843824	-0.0166509	0.949731	1	-0.192781	0.464012	0.788549
ETV5	ETV5_1.motif	Direct	-0.00519983	-0.00429769	-0.00097071	0.050181	0.0248359	1.60492	0.0507965	0.739881	0	Ets	Yes	5.00348	5.09467	5.31127	0.206234	0.20265	0.542298	0.100703	0.524236	0.993998	0.306937	0.0677623	0.264771
ETV6	ETV6_1.motif	Direct	0.00254927	0.00722478	0.000408074	0.00842882	0.0233983	1.63082	0.0493038	-0.000203736	0	Ets	Yes	3.51115	3.60878	3.5582	-0.0535319	0.742185	1	0.100693	0.540503	1	0.0471616	0.771491	1
FIZ1	FIZ1_2.motif	ZifRC	-0.00297144	-0.00227425	-0.00123296	0.00420283	0.136615	0.864503	0.158681	0.0315827	0	C2H2 ZF	Yes	2.52777	2.13007	2.49587	0.297663	0.408017	0.747246	-0.340594	0.349435	0.843943	-0.0429311	0.902444	1
FIZ1	FIZ1_1.motif	ZifRC	0.00588956	0.00175813	0.00186519	0.0016337	0.0222834	1.65202	0.0476477	0.0965925	0	C2H2 ZF	Yes	2.52777	2.13007	2.49587	0.297663	0.408017	0.747246	-0.340594	0.349435	0.843943	-0.0429311	0.902444	1
FIZ1	FIZ1_3.motif	ZifRC	0.00745787	0.00364196	0.000454935	0.000519336	0.0103713	1.98417	0.0305723	-0.0131204	0	C2H2 ZF	Yes	2.52777	2.13007	2.49587	0.297663	0.408017	0.747246	-0.340594	0.349435	0.843943	-0.0429311	0.902444	1
FIZ1	FIZ1_4.motif	ZifRC	0.000995882	0.0001737	0.000504783	0.019506	0.142856	0.845101	0.163741	-0.153844	0	C2H2 ZF	Yes	2.52777	2.13007	2.49587	0.297663	0.408017	0.747246	-0.340594	0.349435	0.843943	-0.0429311	0.902444	1
FOS	FOS_1.motif	Direct	-0.00206004	-0.00342471	-0.00399242	0.000292421	0.000251341	3.59974	0.00645612	-0.195962	1	bZIP	Yes	4.7201	5.35664	4.59602	-0.767595	9.7416e-05	0.00434451	0.635521	0.000491234	0.0256821	-0.132074	0.345466	0.654589
FOSL1	FOSL1_1.motif	Direct	-0.00971571	-0.00710622	-0.00344899	0.0493829	0.024277	1.61481	0.0504755	0.17106	0	bZIP	Yes	3.64132	4.1561	3.35087	-0.947157	0.0102678	0.096161	0.658711	0.0556728	0.472749	-0.288446	0.376811	0.692496
FOSL2	FOSL2_1.motif	Direct	0.00120739	5.82754e-05	-0.00136228	0.0226956	0.0117017	1.93175	0.0323364	0.60081	0	bZIP	Yes	5.46419	5.48811	5.42996	-0.0586125	0.723363	1	0.00653514	0.968491	1	-0.0520774	0.752729	1
FOXA1	FOXA1_1.motif	Direct	0.00523292	0.00564505	0.000833299	0.0389531	0.0126729	1.89712	0.0336651	-0.909223	0	Forkhead	Yes	-0.273216	-0.0697528	1.00843	1.17472	0.00414482	0.0526935	0.204777	0.576318	1	1.3795	0.00132235	0.0174715
FOXC1	FOXC1_1.motif	Direct	0.00351484	0.00513226	0.00167169	0.00509958	0.00614509	2.21147	0.0220949	-0.341755	0	Forkhead	Yes	3.01852	3.27827	3.57134	0.303484	0.0642443	0.291298	0.240718	0.141375	0.680551	0.544202	0.00328743	0.0337498
FOXC1	FOXC1_3.motif	Direct	-0.0128444	-0.00591036	-0.00170826	0.00450408	0.0244459	1.61179	0.0504755	0.841466	0	Forkhead	Yes	3.01852	3.27827	3.57134	0.303484	0.0642443	0.291298	0.240718	0.141375	0.680551	0.544202	0.00328743	0.0337498
FOXC2	FOXC2_2.motif	Direct	-0.0194218	-0.01777	-0.00245224	0.0003283	0.00743713	2.12859	0.0250502	0.440676	0	Forkhead	Yes	3.04525	3.90691	3.90783	0.00996735	0.970586	1	0.822355	0.0119493	0.203199	0.832323	0.0102713	0.0754887
FOXD1	FOXD1_1.motif	Direct	0.000595191	0.00219142	0.000459229	0.0179974	0.011424	1.94218	0.0320676	0.518172	0	Forkhead	Yes	3.83361	4.03753	3.24339	-0.805882	0.000915354	0.0194186	0.213575	0.263722	0.796183	-0.592307	0.00736214	0.0597663
FOXD2	FOXD2_2.motif	Direct	-0.0177299	-0.0114543	-0.00266992	9.59092e-06	0.00239382	2.62091	0.0144525	-0.191097	2	Forkhead	Yes	1.63447	1.01279	1.35843	0.356543	0.244901	0.576774	-0.652225	0.0456761	0.431489	-0.295682	0.321063	0.622806
FOXF2	FOXF2_1.motif	Direct	-0.00292867	-0.00444807	0.000543797	0.000812733	0.0198453	1.70234	0.044367	-0.527426	0	Forkhead	Yes	2.37146	1.96349	1.45588	-0.543257	0.182142	0.51936	-0.3629	0.356768	0.850705	-0.906156	0.034444	0.170401
FOXH1	FOXH1_1.motif	Direct	-0.00266043	-0.00321656	-0.00117017	0.0834324	0.173388	0.760981	0.192105	0.44278	0	Forkhead	Yes	1.79997	2.33505	2.47211	0.132964	0.652601	0.97675	0.562959	0.0805256	0.556087	0.695923	0.0344615	0.170433
FOXJ2	FOXJ2_4.motif	Direct	-0.00687799	-0.00888088	-0.00297317	0.04064	0.0341988	1.46599	0.0616595	-0.163874	0	Forkhead	Yes	4.09408	3.69901	3.47829	-0.216499	0.264782	0.604776	-0.41628	0.0437157	0.424467	-0.632778	0.00496378	0.0453168
FOXJ2	FOXJ2_1.motif	Direct	0.0110216	0.0089876	0.00413501	0.00666555	0.000659813	3.18058	0.0088682	0.676185	1	Forkhead	Yes	4.09408	3.69901	3.47829	-0.216499	0.264782	0.604776	-0.41628	0.0437157	0.424467	-0.632778	0.00496378	0.0453168
FOXJ3	FOXJ3_1.motif	Direct	-0.0153201	-0.0117124	-0.00641542	0.0151009	0.0374365	1.4267	0.0648249	0.850588	0	Forkhead	Yes	4.55105	4.7713	4.82888	0.0577171	0.654265	0.977772	0.221111	0.105313	0.618824	0.278828	0.0467072	0.20754
FOXJ3	FOXJ3_2.motif	Direct	0.0139317	0.00872187	0.0052186	0.0018463	0.000277021	3.55749	0.0065805	-0.924439	1	Forkhead	Yes	4.55105	4.7713	4.82888	0.0577171	0.654265	0.977772	0.221111	0.105313	0.618824	0.278828	0.0467072	0.20754
FOXK1	FOXK1_2.motif	Direct	0.000643605	-2.14959e-05	0.00108272	0.00245765	0.00566161	2.24706	0.0214495	0.740961	0	Forkhead	Yes	4.6415	4.75449	4.49857	-0.267065	0.323478	0.66214	0.0224789	0.932418	1	-0.244586	0.364156	0.677315
FOXK1	FOXK1_1.motif	Direct	0.000748462	0.00221071	0.000255134	0.106274	0.0244553	1.61163	0.0504755	-0.264225	0	Forkhead	Yes	4.6415	4.75449	4.49857	-0.267065	0.323478	0.66214	0.0224789	0.932418	1	-0.244586	0.364156	0.677315
FOXL1	FOXL1_2.motif	Direct	0.00224079	0.002682	0.000832071	0.0954072	0.009438	2.02512	0.0290341	-0.309162	0	Forkhead	Yes	1.49644	2.72933	2.76449	0.0428503	0.834652	1	1.27335	6.60382e-05	0.00663185	1.3162	4.37137e-05	0.00142404
FOXL1	FOXL1_1.motif	Direct	0.00620467	0.00371138	0.000711761	0.00331199	0.00181305	2.74159	0.0126354	-0.815569	2	Forkhead	Yes	1.49644	2.72933	2.76449	0.0428503	0.834652	1	1.27335	6.60382e-05	0.00663185	1.3162	4.37137e-05	0.00142404
FOXM1	FOXM1_1.motif	Direct	-0.00285658	-0.00261114	0.000560763	0.00723671	0.00060478	3.2184	0.0087538	-0.602803	1	Forkhead	Yes	5.79891	5.07592	5.02678	-0.104792	0.652877	0.977012	-0.679986	0.0112997	0.196552	-0.784777	0.00473588	0.043794
FOXN2	FOXJ3_1.motif	Inferred	-0.0153201	-0.0117124	-0.00641542	0.0151009	0.0114935	1.93955	0.0320676	0.590938	0	Forkhead	Yes	4.61676	4.32336	5.07193	0.746915	0.00225916	0.0350894	-0.338013	0.105712	0.619746	0.408902	0.0541266	0.228575
FOXN2	FOXJ3_2.motif	Inferred	0.0139317	0.00872187	0.0052186	0.0018463	8.50487e-05	4.07033	0.00392752	-0.365341	1	Forkhead	Yes	4.61676	4.32336	5.07193	0.746915	0.00225916	0.0350894	-0.338013	0.105712	0.619746	0.408902	0.0541266	0.228575
FOXN3	FOXJ3_2.motif	Inferred	0.0139317	0.00872187	0.0052186	0.0018463	5.88214e-06	5.23046	0.00133642	-0.945597	1	Forkhead	Yes	1.91867	3.54497	3.93423	0.392184	0.0116779	0.104763	1.62837	6.35359e-08	5.21705e-05	2.02056	5.77995e-09	3.16401e-06
FOXN3	FOXJ3_1.motif	Inferred	-0.0153201	-0.0117124	-0.00641542	0.0151009	0.000794912	3.09968	0.00900446	0.82774	1	Forkhead	Yes	1.91867	3.54497	3.93423	0.392184	0.0116779	0.104763	1.62837	6.35359e-08	5.21705e-05	2.02056	5.77995e-09	3.16401e-06
FOXO1	FOXO1_3.motif	Direct	0.00906469	0.00976603	0.00320952	0.0343544	0.000359186	3.44468	0.00724144	-0.718867	1	Forkhead	Yes	4.53862	4.83839	5.407	0.501219	0.0455206	0.238461	0.365926	0.131556	0.663612	0.867145	0.00238027	0.0266129
FOXO1	FOXO1_1.motif	Direct	0.000920441	-0.0011095	0.000262043	0.259083	0.00528054	2.27732	0.0206479	0.401002	0	Forkhead	Yes	4.53862	4.83839	5.407	0.501219	0.0455206	0.238461	0.365926	0.131556	0.663612	0.867145	0.00238027	0.0266129
FOXO3	FOXO3_1.motif	Direct	0.00125777	0.00776575	0.00345862	0.00245343	0.000112531	3.94873	0.00423492	0.219125	1	Forkhead	Yes	5.4768	5.60937	5.85395	0.225761	0.145023	0.454767	0.149716	0.324242	0.816423	0.375477	0.0236556	0.132534
FOXO3	FOXO3_3.motif	Direct	0.0231705	0.0176726	0.00531925	0.00834337	2.14546e-05	4.66848	0.00269136	-0.591102	1	Forkhead	Yes	5.4768	5.60937	5.85395	0.225761	0.145023	0.454767	0.149716	0.324242	0.816423	0.375477	0.0236556	0.132534
FOXO4	FOXO4_1.motif	Direct	-0.00607999	-0.00506434	0.000483518	0.000138277	0.00593552	2.22654	0.0217255	0.632609	0	Forkhead	Yes	3.20199	2.78858	3.33116	0.479714	0.0411549	0.226352	-0.354337	0.120908	0.652778	0.125377	0.550751	0.8714
FOXO4	FOXO4_3.motif	Direct	0.00584747	0.00721665	0.00294741	0.000713209	0.00286919	2.54224	0.0153184	-0.268422	2	Forkhead	Yes	3.20199	2.78858	3.33116	0.479714	0.0411549	0.226352	-0.354337	0.120908	0.652778	0.125377	0.550751	0.8714
FOXP1	FOXP1_1.motif	Direct	-0.00320562	0.000648412	-0.000522707	0.0291569	0.0159485	1.79728	0.0383921	0.182768	0	Forkhead	Yes	4.37458	4.17942	4.74957	0.566025	0.00369076	0.0486747	-0.206469	0.214731	0.777348	0.359556	0.0404424	0.188808
FOXP4	FOXP4_2.motif	Direct	-0.00741783	-0.00582209	0.00433523	0.000187601	0.000638075	3.19513	0.0087852	0.627861	1	Forkhead	Yes	1.87486	1.75423	2.31593	0.579136	0.129649	0.428755	-0.281566	0.455131	0.943492	0.297569	0.41158	0.73146
FOXP4	FOXP4_1.motif	Direct	-0.0120107	-0.012889	-0.00156782	0.00316634	0.0978667	1.00936	0.123042	0.496545	0	Forkhead	Yes	1.87486	1.75423	2.31593	0.579136	0.129649	0.428755	-0.281566	0.455131	0.943492	0.297569	0.41158	0.73146
FUBP1	FUBP1_1.motif	Direct	0.00839403	0.00569373	0.00266661	0.112087	0.00173163	2.76155	0.0125727	-0.62549	0	Unknown	No	5.52607	5.68679	5.71732	0.0267421	0.863638	1	0.164952	0.301906	0.796183	0.191694	0.232202	0.552461
GABPA	GABPA_1.motif	Direct	0.0075003	0.00813036	0.00274278	0.181473	0.00473151	2.325	0.0196721	-0.66725	0	Ets	Yes	3.5878	3.51033	4.27897	0.757335	0.00161596	0.0281965	-0.104182	0.589918	1	0.653153	0.00422497	0.0404501
GATAD1	GATA4_1.motif	Inferred	0.00571502	0.00267047	-0.000230413	0.00057904	0.00522191	2.28217	0.0206479	-0.627619	0	GATA	No	4.0722	4.26517	4.35401	0.0408261	0.841243	1	0.230452	0.273199	0.796183	0.271279	0.199157	0.50747
GATAD2A	GATA3_2.motif	Inferred	0.00754023	0.00513451	0.000676142	0.000361473	0.00142052	2.84755	0.0116215	0.209906	2	GATA	Yes	4.93885	4.96962	4.86892	-0.11477	0.52198	0.856912	0.0316295	0.859004	1	-0.0831406	0.640972	0.949072
GATAD2A	GATA3_4.motif	Inferred	0.00714783	0.00458281	0.000126527	0.00043046	0.00181221	2.74179	0.0126354	0.400259	2	GATA	Yes	4.93885	4.96962	4.86892	-0.11477	0.52198	0.856912	0.0316295	0.859004	1	-0.0831406	0.640972	0.949072
GATAD2B	GATA1_1.motif	Inferred	0.000733221	-0.000730418	-0.00101918	0.0105428	0.0393983	1.40452	0.067293	0.521994	0	GATA	Yes	4.26433	4.20829	4.13772	-0.0933331	0.711994	1	-0.0961584	0.704189	1	-0.189492	0.457144	0.782163
GLI1	GLI1_1.motif	Direct	0.0167988	0.0110281	0.00496175	0.207394	0.00458642	2.33853	0.019462	0.631143	0	C2H2 ZF	Yes	2.94422	2.36297	2.45289	0.102195	0.628364	0.95564	-0.566706	0.0172657	0.255041	-0.464511	0.038925	0.184364
GLI3	GLI3_1.motif	Direct	-0.00306541	-0.00424021	-0.0004301	0.0331123	0.0832431	1.07965	0.109791	0.732527	0	C2H2 ZF	Yes	3.94197	3.64651	4.03828	0.3677	0.153156	0.470138	-0.322742	0.206679	0.774239	0.0449576	0.854489	1
GLI4	GLI4_1.motif	ZifRC	0.00523394	0.00506716	0.00108923	0.000197333	0.00592826	2.22707	0.0217255	-0.290279	0	C2H2 ZF	Yes	3.33599	2.88013	3.1956	0.133895	0.732585	1	-0.280658	0.479486	0.962437	-0.146763	0.705562	1
GLIS2	GLIS2_1.motif	Direct	-0.00840656	-0.00930336	-0.00263245	0.217751	0.31981	0.495109	0.327645	0.429594	0	C2H2 ZF	Yes	2.13038	2.85792	2.87062	0.0359979	0.924234	1	0.543453	0.185562	0.746646	0.579451	0.152733	0.435731
GMEB2	GMEB2_1.motif	Direct	-0.00184751	-0.002042	-0.000687895	0.196869	0.116809	0.932525	0.139905	0.722014	0	SAND	Yes	3.6785	3.5388	3.84986	0.312431	0.0257819	0.171488	-0.139956	0.280373	0.796183	0.172475	0.182162	0.479684
GTF3A	GTF3A_1.motif	ZifRC	0.00116522	-0.00138184	0.00176543	8.63766e-06	6.93966e-06	5.15866	0.00133642	-0.698618	1	C2H2 ZF	Yes	5.9128	6.02392	5.73312	-0.289088	0.0741547	0.315888	0.113178	0.458768	0.946644	-0.17591	0.256208	0.565083
GTF3A	GTF3A_2.motif	ZifRC	0.00337261	0.00267713	0.000772111	0.447093	0.00286763	2.54248	0.0153184	0.523215	0	C2H2 ZF	Yes	5.9128	6.02392	5.73312	-0.289088	0.0741547	0.315888	0.113178	0.458768	0.946644	-0.17591	0.256208	0.565083
GZF1	GZF1_1.motif	ZifRC	-0.00127003	-0.00121784	-2.06962e-05	3.21918e-05	0.00347343	2.45924	0.0165577	0.19512	2	C2H2 ZF	Yes	4.01086	4.01377	4.09347	0.0831569	0.61878	0.946856	-0.0234703	0.888074	1	0.0596867	0.719247	1
HBP1	HBP1_1.motif	Direct	-0.001847	-0.00188446	0.000429914	0.000198564	0.000353577	3.45152	0.00724144	0.80471	1	HMG/Sox	Yes	5.08945	5.35255	5.67316	0.292709	0.15733	0.476908	0.269405	0.192589	0.757749	0.562114	0.0135887	0.0917928
HES1	HES1_1.motif	Direct	-0.0051826	-0.00170883	0.00224103	0.000854491	0.000764837	3.11643	0.00900446	0.78014	1	bHLH	Yes	2.76188	3.82168	3.81843	-0.0168294	0.939856	1	1.07405	0.000514904	0.026609	1.05722	0.000530211	0.00889669
HES2	HES2_1.motif	Direct	-0.00473213	-0.00453933	-0.000905778	0.0150694	0.0336398	1.47315	0.0612924	-0.226437	0	bHLH	Yes	2.76411	1.45244	1.60187	0.0496212	0.87152	1	-1.21955	0.00142632	0.0511682	-1.16993	0.00166491	0.0206216
HES6	HES1_1.motif	Inferred	-0.0051826	-0.00170883	0.00224103	0.000854491	0.00426067	2.37052	0.0185491	-0.645381	2	bHLH	Yes	3.77402	2.96521	3.08176	0.0268211	0.936869	1	-0.731515	0.0469407	0.43683	-0.704694	0.0504917	0.218323
HES7	HES7_1.motif	Direct	-0.0125228	-0.0140875	-0.0058652	0.0393147	0.0210078	1.67762	0.0458758	-0.662153	0	bHLH	Yes	4.40815	4.44626	3.80392	-0.654045	0.00103551	0.0212102	0.0554459	0.718457	1	-0.598599	0.00191466	0.0229173
HESX1	HESX1_1.motif	Direct	-0.00236584	-0.00363594	-0.000598667	0.0212889	0.181214	0.741809	0.198521	0.549509	0	Homeodomain	Yes	2.07079	1.62244	2.25484	0.661901	0.135303	0.438861	-0.604138	0.172134	0.725489	0.0577634	0.886568	1
HIC1	HIC1_1.motif	Direct	0.00608868	0.00273487	0.000155661	0.0537068	0.00056407	3.24867	0.00837941	-0.630385	0	C2H2 ZF	Yes	2.07643	2.62655	4.1641	1.5292	3.52014e-06	0.000471609	0.592212	0.0145269	0.229261	2.12141	1.54321e-07	3.16789e-05
HIC2	HIC2_1.motif	Direct	0.0100387	0.00360473	0.00175626	0.00365616	0.00884344	2.05338	0.0283643	0.479341	0	C2H2 ZF	Yes	2.27343	1.63296	2.16771	0.522348	0.0326832	0.196399	-0.630534	0.0135511	0.219901	-0.108187	0.612569	0.924416
HIF1A	HIF1A_1.motif	Direct	-0.00100074	-0.00126507	-0.000784922	0.0135323	0.00206916	2.68421	0.0135819	0.439054	2	bHLH	Yes	5.70704	5.88582	5.58156	-0.314553	0.0522224	0.257075	0.190799	0.215803	0.777348	-0.123753	0.412563	0.732646
HINFP	HINFP_1.motif	Direct	0.00439362	0.00321601	0.00105434	0.204501	0.0435644	1.36087	0.0723296	-0.612764	0	C2H2 ZF	Yes	4.102	4.20223	4.45194	0.205226	0.294321	0.645598	0.126102	0.519156	0.989609	0.331327	0.101004	0.340889
HINFP	HINFP_3.motif	Direct	0.00835534	0.00741693	0.00824376	4.01854e-06	1.00362e-06	5.99843	0.000566545	-0.109646	1	C2H2 ZF	Yes	4.102	4.20223	4.45194	0.205226	0.294321	0.645598	0.126102	0.519156	0.989609	0.331327	0.101004	0.340889
HIVEP1	HIVEP1_1.motif	Direct	-0.0243902	-0.0121453	-0.00414743	0.00032004	0.00523696	2.28092	0.0206479	0.457366	0	C2H2 ZF	Yes	3.43701	3.20015	3.79605	0.600324	0.00171123	0.0292734	-0.242875	0.130774	0.661882	0.357449	0.0329376	0.165864
HIVEP2	HIVEP2_1.motif	Direct	-0.00269772	-0.00233535	-0.000209444	0.0362647	0.119034	0.924328	0.141612	-0.56613	0	C2H2 ZF	Yes	3.9083	3.87139	3.72208	-0.183772	0.39493	0.733966	-0.0162443	0.939122	1	-0.200016	0.354732	0.666133
HKR1	HKR1_2.motif	ZifRC	0.00502602	0.000663978	-5.74315e-06	0.0256074	0.0354816	1.45	0.0631841	-0.455451	0	C2H2 ZF	Yes	4.10459	4.32863	4.21072	-0.13807	0.357605	0.69045	0.245106	0.118017	0.645659	0.107036	0.473114	0.797109
HKR1	HKR1_1.motif	ZifRC	-0.00601453	-0.00288714	-0.000354544	0.00580481	0.0533402	1.27294	0.0819204	0.362153	0	C2H2 ZF	Yes	4.10459	4.32863	4.21072	-0.13807	0.357605	0.69045	0.245106	0.118017	0.645659	0.107036	0.473114	0.797109
HLF	HLF_1.motif	Direct	0.00176973	0.00162497	0.000245471	0.0980399	0.296218	0.528389	0.305974	-0.179596	0	bZIP	Yes	1.28014	0.630219	1.0402	0.0784875	0.874805	1	-0.364331	0.469096	0.953979	-0.285843	0.563531	0.880327
HLTF	HLTF_1.motif	Direct	0.00107489	0.00126197	-0.000277179	0.0761509	0.101262	0.994554	0.12579	-0.458978	0	Unknown	No	4.246	4.31129	4.31388	-0.00104107	0.996293	1	0.00740462	0.973672	1	0.00636356	0.977269	1
HLTF	HLTF_2.motif	Direct	0.00236824	0.00164682	0.000225894	0.0105836	0.0480966	1.31789	0.0769902	-0.0810903	0	Unknown	No	4.246	4.31129	4.31388	-0.00104107	0.996293	1	0.00740462	0.973672	1	0.00636356	0.977269	1
HLX	HLX_1.motif	Direct	-0.00449858	-0.00328424	-0.00149534	0.25185	0.285075	0.545041	0.295546	-0.800576	0	Homeodomain	Yes	2.00848	1.42147	1.2871	-0.141208	0.711129	1	-0.624169	0.117705	0.644835	-0.765377	0.0588605	0.241007
HMBOX1	HMBOX1_1.motif	Direct	0.00448614	0.00379134	0.000478332	0.000424228	0.000704902	3.15187	0.0089655	0.8321	1	Homeodomain	Yes	4.60063	4.3706	3.99904	-0.372954	0.0143808	0.118817	-0.228475	0.103995	0.617074	-0.601429	0.000585749	0.00955236
HMG20B	HMG20B_1.Infer.motif	Indirect	0.00132586	9.75668e-05	-0.000830573	0.000659099	0.000465125	3.33243	0.00812932	0.634017	1	HMG/Sox	Yes	5.92532	5.67218	5.58766	-0.0822148	0.593138	0.924012	-0.255169	0.114221	0.635984	-0.337384	0.0430962	0.197046
HMGA1	HMGA1_1.motif	Direct	-0.0067481	-0.00285753	-0.00122243	0.027161	0.000702073	3.15362	0.0089655	0.278526	1	AT hook	Yes	6.04507	6.39296	6.0819	-0.319441	0.0974219	0.364943	0.352066	0.071634	0.530299	0.032625	0.857419	1
HMGA2	HMGA2_1.motif	Direct	-0.00484671	-0.00501303	-0.0011788	0.0417537	0.128272	0.891867	0.150204	0.224849	0	AT hook	Yes	3.60369	3.4149	3.96053	0.393454	0.240312	0.572338	-0.0553946	0.865999	1	0.338059	0.30433	0.605045
HMGXB3	T_1.motif	Inferred	0.00144544	6.89532e-05	-0.000411173	0.0195639	0.00745515	2.12754	0.0250502	0.537783	0	HMG/Sox	No	5.37601	5.31086	5.08337	-0.232001	0.0955416	0.361723	-0.0633048	0.630288	1	-0.295306	0.0397475	0.186845
HOMEZ	HOMEZ_1.motif	Direct	0.0029851	0.00190406	0.000637722	0.0397133	0.0671725	1.17281	0.0951922	-0.0602555	0	Homeodomain	Yes	4.08877	4.04676	4.27867	0.15719	0.483991	0.823004	0.0355954	0.873594	1	0.192786	0.392154	0.710181
HOXA1	HOXA1_1.motif	Direct	-0.0024013	-0.00120661	-0.000982513	0.0112425	0.083747	1.07703	0.110083	0.608755	0	Homeodomain	Yes	0.783524	0.908285	1.62926	0.759289	0.0456701	0.238767	0.123306	0.730756	1	0.882595	0.0230251	0.130072
HOXA10	HOXA10_1.motif	Direct	0.00318327	0.00293417	0.000919356	0.574944	0.029466	1.53068	0.0563849	-0.504236	0	Homeodomain	Yes	3.81555	3.54524	4.0528	0.510143	0.00388456	0.0503946	-0.286768	0.0715261	0.530063	0.223375	0.135193	0.404109
HOXA2	HOXA2_1.motif	Direct	-0.00415446	-0.0023856	-0.00150376	0.0568541	0.0111222	1.95381	0.0316186	0.0941222	0	Homeodomain	Yes	3.68484	3.13311	4.13758	1.01052	5.01597e-05	0.00272535	-0.560022	0.00583507	0.128879	0.450493	0.014505	0.0959824
HOXA3	HOXA3_1.motif	Direct	-0.001074	-0.00086346	-0.000518205	0.0505423	0.0153942	1.81264	0.0376191	-0.0488804	0	Homeodomain	Yes	3.59333	2.80334	3.58765	0.786169	0.000157462	0.00597597	-0.795139	0.000154142	0.0115093	-0.00896975	0.949532	1
HOXA4	HOXD4_1.motif	Inferred	0.00296058	0.00313261	0.000590661	0.0522188	0.0468214	1.32956	0.0761691	-0.680194	0	Homeodomain	Yes	2.05682	1.48692	2.60263	1.12493	0.011564	0.104109	-0.53404	0.187345	0.749756	0.590887	0.133988	0.402051
HOXA5	HOXA5_2.motif	Direct	-0.00647624	-0.00284781	-0.000551511	0.00145203	0.00578431	2.23775	0.0215343	0.166436	0	Homeodomain	Yes	5.35647	4.94744	5.4241	0.409434	0.0691732	0.302741	-0.340984	0.123831	0.655981	0.0684503	0.741762	1
HOXA6	HOXA6_8.motif	Direct	-0.00379536	-0.00325746	-0.00189173	0.00226633	0.040439	1.3932	0.0688462	-0.136032	0	Homeodomain	Yes	3.50918	2.55109	3.52277	0.936083	0.0339095	0.200357	-0.923876	0.0368588	0.390045	0.0122063	0.974701	1
HOXA6	HOXA6_13.motif	Direct	0.003603	0.00150885	-0.00021111	0.00348174	0.0218516	1.66052	0.0472614	0.114895	0	Homeodomain	Yes	3.50918	2.55109	3.52277	0.936083	0.0339095	0.200357	-0.923876	0.0368588	0.390045	0.0122063	0.974701	1
HOXA6	HOXA6_1.motif	Direct	-0.00415303	-0.00238689	-0.00150365	0.056622	0.121023	0.917132	0.143223	-0.353023	0	Homeodomain	Yes	3.50918	2.55109	3.52277	0.936083	0.0339095	0.200357	-0.923876	0.0368588	0.390045	0.0122063	0.974701	1
HOXA6	HOXA6_9.motif	Direct	-0.00137819	-0.000795921	-0.00109886	0.0264613	0.0861846	1.06457	0.1121	-0.382807	0	Homeodomain	Yes	3.50918	2.55109	3.52277	0.936083	0.0339095	0.200357	-0.923876	0.0368588	0.390045	0.0122063	0.974701	1
HOXA6	HOXA6_4.motif	Direct	-4.71796e-05	0.00157148	0.000312465	0.0733628	0.0740338	1.13057	0.101684	-0.885616	0	Homeodomain	Yes	3.50918	2.55109	3.52277	0.936083	0.0339095	0.200357	-0.923876	0.0368588	0.390045	0.0122063	0.974701	1
HOXA6	HOXA6_10.motif	Direct	-0.00170664	-0.00158236	-0.00103487	0.096561	0.12066	0.918438	0.143093	-0.359357	0	Homeodomain	Yes	3.50918	2.55109	3.52277	0.936083	0.0339095	0.200357	-0.923876	0.0368588	0.390045	0.0122063	0.974701	1
HOXA6	HOXA6_2.motif	Direct	-0.0041523	-0.00238763	-0.00150356	0.0565108	0.120853	0.917742	0.143172	-0.352802	0	Homeodomain	Yes	3.50918	2.55109	3.52277	0.936083	0.0339095	0.200357	-0.923876	0.0368588	0.390045	0.0122063	0.974701	1
HOXA6	HOXA6_7.motif	Direct	0.000312158	0.00123464	0.000218242	0.194889	0.0949489	1.02251	0.119979	-0.121613	0	Homeodomain	Yes	3.50918	2.55109	3.52277	0.936083	0.0339095	0.200357	-0.923876	0.0368588	0.390045	0.0122063	0.974701	1
HOXA7	HOXA7_1.motif	Direct	-0.00184879	-0.0031838	-0.000834543	0.0270951	0.0138078	1.85987	0.0350315	0.57612	0	Homeodomain	Yes	4.41726	3.66447	4.37291	0.695349	0.000576389	0.0142988	-0.73121	0.000407003	0.022456	-0.0358613	0.807733	1
HOXA9	HOXA9_1.motif	Direct	0.00217481	0.00283955	0.000734819	0.0997646	0.0339246	1.46948	0.0612924	-0.12715	0	Homeodomain	Yes	4.85985	4.57806	4.68084	0.088201	0.530608	0.863896	-0.271788	0.070374	0.525884	-0.183587	0.19919	0.507481
HOXA9	HOXA9_2.motif	Direct	-0.0153082	-0.0135424	-0.00346803	0.00333732	0.0300938	1.52152	0.057255	-0.083651	0	Homeodomain	Yes	4.85985	4.57806	4.68084	0.088201	0.530608	0.863896	-0.271788	0.070374	0.525884	-0.183587	0.19919	0.507481
HOXC4	HOXD4_1.motif	Inferred	0.00296058	0.00313261	0.000590661	0.0522188	0.0520464	1.28361	0.0804937	0.310831	0	Homeodomain	Yes	4.34716	4.33412	4.24694	-0.142882	0.4747	0.815548	0.043409	0.827503	1	-0.0994725	0.615066	0.927082
HOXC5	HOXC5_1.motif	Direct	-0.00286936	-0.00160835	-0.00132651	0.0122443	0.209652	0.6785	0.223933	-0.112767	0	Homeodomain	Yes	2.66372	2.42904	2.42598	-0.024218	0.939279	1	-0.224257	0.485428	0.966056	-0.248475	0.435784	0.759267
HOXC6	HOXC6_1.motif	Direct	-0.00845479	-0.00599305	-0.00259322	0.677465	0.255368	0.592834	0.267201	-0.821862	0	Homeodomain	Yes	3.21332	3.04924	2.7362	-0.31103	0.203316	0.54281	-0.150727	0.525459	0.994294	-0.461758	0.0669962	0.262898
HOXC8	HOXC8_1.motif	Direct	0.000717463	-0.000594219	2.92009e-05	0.0221244	0.00613523	2.21217	0.0220949	0.601497	0	Homeodomain	Yes	4.19403	3.65587	3.45588	-0.222812	0.135369	0.438861	-0.522053	0.00250376	0.0745999	-0.744865	0.000140267	0.00333273
HOXC9	HOXC9_1.motif	Direct	-0.00185028	-0.000754494	-0.00046999	0.31438	0.220106	0.657368	0.233666	0.367725	0	Homeodomain	Yes	2.95904	3.251	2.77452	-0.483803	0.109153	0.392295	0.259979	0.370329	0.862433	-0.223824	0.437587	0.760825
HSF1	HSF1_1.motif	Direct	-0.000248809	-0.00181761	-0.000231471	0.438602	0.0330037	1.48144	0.060686	0.258281	0	HSF	Yes	5.08858	5.18044	5.01577	-0.166982	0.406378	0.745712	0.0624898	0.753675	1	-0.104492	0.599745	0.912164
HSF2	HSF2_2.motif	Direct	-0.00221922	-0.00551271	-0.00270718	0.00345177	0.0676888	1.16948	0.0956817	-0.426439	0	HSF	Yes	4.04059	4.15875	4.1066	-0.0505542	0.796833	1	0.046755	0.812576	1	-0.00379919	0.984396	1
HSF4	HSF4_1.motif	Direct	-0.000749821	-0.000981219	-0.00077775	0.00567617	0.0539489	1.26802	0.0823085	0.522188	0	HSF	Yes	2.11108	2.89103	2.78877	-0.208549	0.493896	0.832243	0.906333	0.0118883	0.202501	0.697784	0.0404702	0.188874
ID1	ID1_1.Infer.motif	Indirect	0.000713868	-0.00103828	0.000407168	0.0164766	0.00090831	3.04177	0.00920487	-0.478573	1	bHLH	No	4.88159	5.23224	4.33866	-0.902821	4.15788e-06	0.000520537	0.356045	0.00808894	0.158032	-0.546777	0.000439411	0.00778394
IKZF5	IKZF5_2.motif	ZifRC	-0.000377338	0.000408306	0.000446486	0.00792173	0.0410415	1.38678	0.069469	-0.0991337	0	C2H2 ZF	Yes	3.83911	3.9557	4.15789	0.199524	0.277605	0.62328	0.0846738	0.63992	1	0.284198	0.130239	0.394114
IRF1	IRF1_1.motif	Direct	0.0123185	0.0116692	0.00534337	0.00132936	0.000421238	3.37547	0.00754886	0.460546	1	IRF	Yes	3.77612	3.93177	3.62754	-0.301858	0.0326652	0.196399	0.160152	0.225949	0.777348	-0.141707	0.277924	0.591994
IRF2	IRF2_1.motif	Direct	0.00381266	-0.00124795	-0.00325197	8.68613e-05	0.000946119	3.02405	0.00920835	0.425992	1	IRF	Yes	4.33922	4.38227	3.95191	-0.448986	0.0185857	0.140047	0.0512673	0.760132	1	-0.397719	0.0318293	0.162244
IRF3	IRF3_1.motif	Direct	-0.0137701	-0.012086	-0.00511855	0.0106882	0.0190282	1.7206	0.043225	-0.757518	0	IRF	Yes	5.12777	4.95371	4.8533	-0.102063	0.429969	0.770242	-0.176473	0.183329	0.743382	-0.278536	0.0428295	0.196308
IRF7	IRF7_2.motif	Direct	0.00112045	0.00105294	0.000381839	0.475294	0.228858	0.640433	0.241704	0.513766	0	IRF	Yes	1.80083	2.23425	1.64941	-0.640219	0.152276	0.468502	0.492822	0.263884	0.796183	-0.147396	0.73171	1
IRF7	IRF7_1.motif	Direct	-0.00442766	-0.00149369	0.000726019	0.00122949	0.036033	1.4433	0.0634652	-0.29634	0	IRF	Yes	1.80083	2.23425	1.64941	-0.640219	0.152276	0.468502	0.492822	0.263884	0.796183	-0.147396	0.73171	1
IRF9	IRF9_1.motif	Direct	0.0169065	0.0131826	0.00796011	0.00244264	9.63271e-05	4.01625	0.0040279	-0.775839	1	IRF	Yes	3.13943	3.65188	3.70647	0.0317076	0.871194	1	0.551796	0.0160603	0.244879	0.583504	0.0110218	0.0792056
IRX2	IRX2_1.motif	Direct	0.00247811	0.0038911	0.000210444	0.0479723	0.000298251	3.52542	0.00673452	0.76938	1	Homeodomain	Yes	4.60304	4.99342	3.35975	-1.66616	4.05764e-07	0.000130208	0.41203	0.0253701	0.320925	-1.25413	7.53795e-06	0.000384023
IRX3	IRX3_1.motif	Direct	-0.000637706	-0.00111844	0.000332014	0.0801899	0.0257572	1.5891	0.0517436	-0.0830704	0	Homeodomain	Yes	4.00899	4.09641	4.59122	0.452994	0.0305093	0.188442	0.130205	0.503674	0.979628	0.583199	0.00829887	0.0650443
IRX5	IRX5_1.motif	Direct	8.7287e-05	0.00193935	-0.00018944	0.160202	0.00866404	2.06228	0.0281083	-0.253457	0	Homeodomain	Yes	4.43621	3.86835	4.8145	0.895826	0.000561602	0.0140254	-0.518024	0.0209964	0.287202	0.377802	0.0668927	0.262697
JARID2	ARID3A_2.motif	Inferred	-0.00447239	-0.00221625	-0.000645843	4.20096e-05	0.0021676	2.66402	0.0139452	0.709164	2	ARID/BRIGHT	No	3.6497	3.60114	3.97987	0.382492	0.0115782	0.104204	-0.0485653	0.713454	1	0.333927	0.0228741	0.129507
JDP2	JDP2_2.motif	Direct	-0.0083459	-0.00735829	-0.00544636	0.00105748	0.0151213	1.82041	0.0371938	-0.785303	0	bZIP	Yes	4.59528	4.21664	4.14834	-0.136123	0.552703	0.88449	-0.319324	0.177203	0.735026	-0.455447	0.0628083	0.251684
JDP2	JDP2_1.motif	Direct	-0.0187807	-0.0154455	-0.00580457	0.345887	0.0894663	1.04834	0.11526	-0.568554	0	bZIP	Yes	4.59528	4.21664	4.14834	-0.136123	0.552703	0.88449	-0.319324	0.177203	0.735026	-0.455447	0.0628083	0.251684
JUN	JUN_1.motif	Direct	0.00136101	0.00018502	-0.00289462	0.000127077	0.000793026	3.10071	0.00900446	0.714842	1	bZIP	Yes	4.76579	4.91723	4.48888	-0.491242	0.0492822	0.24925	0.209276	0.369216	0.861709	-0.281967	0.232458	0.552461
JUN	JUN_2.motif	Direct	0.00325528	0.00418787	0.000117961	0.0178291	0.00484569	2.31464	0.0197501	0.86702	2	bZIP	Yes	4.76579	4.91723	4.48888	-0.491242	0.0492822	0.24925	0.209276	0.369216	0.861709	-0.281967	0.232458	0.552461
JUNB	JUNB_1.motif	Direct	-0.00414349	0.000627744	-0.00387105	0.00271605	0.000212318	3.67301	0.00614635	0.297469	1	bZIP	Yes	6.04758	6.3109	5.72777	-0.584924	0.00164098	0.0284728	0.262307	0.0942547	0.594566	-0.322617	0.0454474	0.20402
JUND	JUND_2.motif	Direct	-0.0109906	-0.0119445	-0.00491351	0.00638835	0.00878493	2.05626	0.0282569	-0.641523	0	bZIP	Yes	5.35654	5.52681	5.17668	-0.350881	0.0424698	0.229959	0.163283	0.311929	0.802968	-0.187598	0.247911	0.557668
JUND	JUND_1.motif	Direct	-0.0129488	-0.0054548	-0.0019132	0.0139123	0.0109186	1.96183	0.0315272	-0.383228	0	bZIP	Yes	5.35654	5.52681	5.17668	-0.350881	0.0424698	0.229959	0.163283	0.311929	0.802968	-0.187598	0.247911	0.557668
KDM5A	ARID3A_2.motif	Inferred	-0.00447239	-0.00221625	-0.000645843	4.20096e-05	0.00277299	2.55705	0.0152087	0.648612	2	ARID/BRIGHT	No	4.46278	4.51404	4.64999	0.135637	0.27291	0.616782	0.0433232	0.720659	1	0.17896	0.154785	0.43853
KDM5B	ARID3A_2.motif	Inferred	-0.00447239	-0.00221625	-0.000645843	4.20096e-05	0.00351397	2.4542	0.0166692	0.361652	2	ARID/BRIGHT	Yes	4.30952	4.39972	4.46239	0.0408149	0.792777	1	0.11247	0.47463	0.958807	0.153285	0.332815	0.638652
KDM5C	ARID3A_2.motif	Inferred	-0.00447239	-0.00221625	-0.000645843	4.20096e-05	0.000561264	3.25083	0.00837941	-0.665238	1	ARID/BRIGHT	No	5.08252	5.12998	4.74607	-0.385905	0.0118709	0.105781	0.0436307	0.74301	1	-0.342274	0.0219506	0.126269
KLF11	KLF13_1.motif	Inferred	0.00856818	0.00224866	0.0029492	0.0924741	0.00139627	2.85503	0.0115064	-0.339103	0	C2H2 ZF	Yes	2.46616	3.37793	1.73685	-1.68723	1.67552e-05	0.00128863	0.903316	0.00246474	0.0737519	-0.783918	0.00806191	0.0635978
KLF12	KLF12_1.motif	Direct	0.00121985	0.000714647	0.00356698	0.0118743	9.04478e-05	4.0436	0.00392752	0.200301	1	C2H2 ZF	Yes	0.125816	2.33951	3.17234	0.836911	0.00379869	0.0496705	2.10007	3.3425e-06	0.000840684	2.93699	9.43911e-08	2.27173e-05
KLF12	KLF12_2.motif	Direct	-0.000157104	0.00233677	0.000346496	0.0630266	0.0011583	2.93618	0.0103477	0.298474	0	C2H2 ZF	Yes	0.125816	2.33951	3.17234	0.836911	0.00379869	0.0496705	2.10007	3.3425e-06	0.000840684	2.93699	9.43911e-08	2.27173e-05
KLF13	KLF13_1.motif	Direct	0.00856818	0.00224866	0.0029492	0.0924741	0.000517653	3.28596	0.00823141	0.310724	0	C2H2 ZF	Yes	5.35163	5.52963	5.05459	-0.482959	0.00151336	0.0270314	0.183549	0.145696	0.686762	-0.299409	0.02612	0.141743
KLF15	KLF15_1.motif	Direct	-0.0100977	-0.0111126	-0.00104532	0.00519937	0.0534942	1.27169	0.0819204	0.592329	0	C2H2 ZF	Yes	4.34113	3.46304	4.36522	0.568241	0.153936	0.471381	-0.540347	0.176147	0.733108	0.0278939	0.940355	1
KLF16	KLF16_1.motif	Direct	0.0065393	0.0049258	0.00131962	0.020097	0.00197866	2.70363	0.0132971	0.797062	2	C2H2 ZF	Yes	4.8188	4.54998	4.13879	-0.416179	0.054596	0.263613	-0.303374	0.144429	0.684146	-0.719552	0.00306231	0.032012
KLF3	KLF3_1.motif	Direct	0.000718342	0.000563482	-0.000131147	0.378452	0.0252272	1.59813	0.051367	-0.561705	0	C2H2 ZF	Yes	4.29422	4.56016	4.77388	0.212994	0.168157	0.496784	0.258986	0.101362	0.610137	0.47198	0.00703795	0.0580631
KLF4	KLF4_1.motif	Direct	-0.000328867	0.00326164	-0.00275413	0.000901364	0.00232376	2.63381	0.0143362	0.361625	2	C2H2 ZF	Yes	4.83339	5.25563	5.02197	-0.23843	0.159028	0.479713	0.419304	0.022167	0.29568	0.180874	0.277848	0.591908
KLF5	KLF5_1.motif	Direct	0.00755078	-8.71713e-05	-0.00362242	0.00270398	0.00611434	2.21365	0.0220949	-0.236914	0	C2H2 ZF	Yes	3.88572	3.84423	4.32028	0.410559	0.102593	0.377295	0.0116575	0.961338	1	0.422217	0.0915365	0.320778
KLF6	KLF6_1.motif	Direct	0.0151399	0.0103225	0.00555608	0.00959222	5.83735e-05	4.23378	0.00319827	0.136864	1	C2H2 ZF	Yes	5.00899	5.41861	5.0841	-0.396504	0.0950214	0.360866	0.471864	0.0526646	0.462065	0.0753609	0.736481	1
KLF7	KLF7_1.motif	Direct	-0.00222454	-0.00242828	0.000445051	0.0883041	0.0425315	1.37129	0.0714042	-0.768419	0	C2H2 ZF	Yes	2.74743	2.66772	1.54467	-1.30911	0.00434052	0.0541376	0.106865	0.771534	1	-1.20224	0.00702332	0.0580281
KLF8	KLF8_1.motif	Direct	-0.00693958	-0.00229884	0.00654111	3.79669e-05	3.39423e-05	4.46926	0.00294114	-0.324458	1	C2H2 ZF	Yes	2.45549	1.6155	1.87048	0.11991	0.668714	0.9903	-0.6977	0.0246553	0.316618	-0.57779	0.0502988	0.21786
KLF9	KLF9_1.Infer.motif	Indirect	0.0045953	0.00241213	0.000323163	0.00204252	0.000849815	3.07068	0.00900446	-0.925051	1	C2H2 ZF	Yes	4.23559	4.52207	4.93753	0.41066	0.0137569	0.116613	0.2893	0.0664339	0.512349	0.699961	0.000369806	0.00683272
LEF1	LEF1_1.motif	Direct	0.00206673	-4.3999e-05	-0.00230344	0.00132212	0.0379682	1.42058	0.0655445	0.214738	0	HMG/Sox	Yes	1.62158	2.29192	1.88814	-0.656181	0.168489	0.497345	0.93959	0.0612977	0.495387	0.283409	0.543328	0.864605
LHX4	LHX4_1.motif	Direct	-0.00216095	-0.00107699	-0.000935214	0.0110108	0.112176	0.950099	0.135742	0.237041	0	Homeodomain	Yes	1.80273	1.51965	2.26658	0.789022	0.0485225	0.247334	-0.279319	0.458154	0.946088	0.509703	0.174808	0.46737
LHX6	LHX6_1.motif	Direct	-0.001831	0.00096603	-0.00138224	0.00139978	0.00307949	2.51152	0.015664	-0.601256	2	Homeodomain	Yes	-1.04638	-2.20334	1.19987	3.96559	3.45076e-06	0.000471609	-1.40573	0.0416099	0.412669	2.55986	3.47253e-05	0.00119202
LHX6	LHX6_3.motif	Direct	-0.00752823	-0.00554875	-0.00139737	0.0085311	0.00919297	2.03654	0.0289913	0.715232	0	Homeodomain	Yes	-1.04638	-2.20334	1.19987	3.96559	3.45076e-06	0.000471609	-1.40573	0.0416099	0.412669	2.55986	3.47253e-05	0.00119202
MAF	MAF_1.motif	Direct	0.00384338	0.00199977	0.000659132	0.210758	0.0025269	2.59741	0.0144992	-0.760744	0	bZIP	Yes	1.91745	3.20853	4.18053	0.863747	0.00593373	0.067068	1.4041	0.000234573	0.0156495	2.26784	2.6598e-06	0.000190401
MAFB	MAFB_1.motif	Direct	2.7186e-05	0.00382694	0.00208088	0.000321456	0.00062301	3.20551	0.0087852	0.0647933	1	bZIP	Yes	3.46515	3.67762	2.77915	-0.898954	0.000729823	0.0165652	0.22402	0.276956	0.796183	-0.674933	0.00550076	0.04883
MAFF	MAFF_2.motif	Direct	0.0127761	0.00342722	-0.00253045	1.15328e-05	4.67483e-05	4.33023	0.00294114	-0.00188222	1	bZIP	Yes	2.38505	3.14229	2.78258	-0.748874	0.148483	0.46044	1.16037	0.0383044	0.39754	0.411492	0.42391	0.746046
MAFF	MAFF_1.motif	Direct	-0.0041505	-0.00344393	-0.000662405	0.117914	0.0930269	1.03139	0.118486	0.328514	0	bZIP	Yes	2.38505	3.14229	2.78258	-0.748874	0.148483	0.46044	1.16037	0.0383044	0.39754	0.411492	0.42391	0.746046
MAFG	MAFG_1.motif	Direct	0.00663818	0.00638269	0.00161669	0.201887	0.0192495	1.71558	0.0434438	0.840667	0	bZIP	Yes	4.40406	4.48965	4.24831	-0.241882	0.104269	0.381269	0.0887819	0.531272	0.999262	-0.153101	0.286952	0.596736
MAFK	MAFK_1.motif	Direct	0.00446994	0.0036669	0.00107459	0.460443	0.025264	1.5975	0.051367	0.488646	0	bZIP	Yes	4.35914	4.03466	3.77847	-0.326202	0.200073	0.539073	-0.250257	0.316442	0.807233	-0.576459	0.0325116	0.164394
MAFK	MAFK_2.motif	Direct	0.0189899	0.0114307	0.00181569	0.000650941	0.000155597	3.808	0.00501911	0.748399	1	bZIP	Yes	4.35914	4.03466	3.77847	-0.326202	0.200073	0.539073	-0.250257	0.316442	0.807233	-0.576459	0.0325116	0.164394
MAX	MAX_2.motif	Direct	-0.00259251	-0.00294113	-0.000669986	0.152965	0.248804	0.604142	0.260817	-0.0552149	0	bHLH	Yes	3.95049	3.93337	3.98823	0.0443039	0.855612	1	-0.0270937	0.911763	1	0.0172101	0.943196	1
MAX	MAX_3.motif	Direct	-0.00561079	-0.00309921	0.000605363	0.0115845	0.0762147	1.11796	0.103401	-0.231908	0	bHLH	Yes	3.95049	3.93337	3.98823	0.0443039	0.855612	1	-0.0270937	0.911763	1	0.0172101	0.943196	1
MAZ	MAZ_2.motif	Direct	0.0135056	0.00853343	0.00482873	0.0314271	2.69866e-05	4.56885	0.00294114	0.367695	1	C2H2 ZF	Yes	6.30574	6.23514	6.04956	-0.182144	0.296527	0.648931	-0.0861226	0.615248	1	-0.268266	0.133398	0.40071
MAZ	MAZ_1.motif	Direct	0.00148087	-0.000194695	0.00512061	0.000488774	4.43116e-06	5.35348	0.00133642	-0.0764751	1	C2H2 ZF	Yes	6.30574	6.23514	6.04956	-0.182144	0.296527	0.648931	-0.0861226	0.615248	1	-0.268266	0.133398	0.40071
MBD2	MBD2_1.motif	Direct	-0.00619687	-0.00491706	0.000302894	0.000215375	0.0152928	1.81551	0.0375339	-0.386183	0	MBD	Yes	3.41697	3.37677	3.33078	-0.0770749	0.772971	1	-0.0197713	0.941067	1	-0.0968462	0.714997	1
MECOM	MECOM_2.motif	Direct	-0.000143206	-0.00130094	-0.00185265	0.000125185	0.00100771	2.99667	0.00963749	-0.468319	2	C2H2 ZF	Yes	2.91416	2.42254	3.67206	1.24135	0.000184615	0.0066078	-0.547966	0.0389562	0.400434	0.693382	0.0096023	0.0718475
MECOM	MECOM_1.motif	Direct	0.0139966	0.0134073	0.0068515	0.00259457	3.8069e-05	4.41943	0.00294114	-0.707401	1	C2H2 ZF	Yes	2.91416	2.42254	3.67206	1.24135	0.000184615	0.0066078	-0.547966	0.0389562	0.400434	0.693382	0.0096023	0.0718475
MECP2	MECP2_1.motif	Direct	-0.00116593	-9.86216e-05	0.00177116	0.000734808	0.00167038	2.77718	0.0124711	-0.836449	2	MBD; AT hook	Yes	4.71783	4.6711	4.40421	-0.267326	0.0442614	0.234521	-0.0452908	0.709889	1	-0.312617	0.021431	0.124664
MEF2A	MEF2A_1.motif	Direct	-0.00340876	-0.0031584	0.000202535	0.131023	0.0039288	2.40574	0.0180309	0.729803	0	MADS box	Yes	4.8259	5.01434	5.49609	0.480346	0.0139326	0.117163	0.167262	0.337753	0.830637	0.647607	0.00221128	0.0253425
MEF2B	MEF2B_1.motif	Direct	-0.0135623	-0.00798246	-0.00432083	0.0156127	0.334244	0.475937	0.340886	-0.202131	0	MADS box	Yes	2.42322	2.28191	2.28693	0.0220128	0.949866	1	-0.148625	0.674316	1	-0.126612	0.716373	1
MEF2D	MEF2D_1.motif	Direct	0.00134984	2.37435e-05	-0.00124673	0.00797657	0.0494498	1.30584	0.0784188	0.421803	0	MADS box	Yes	4.08795	3.9568	3.99671	0.0207909	0.929352	1	-0.151604	0.522637	0.99272	-0.130813	0.578538	0.893196
MEIS1	MEIS1_1.motif	Direct	0.0055587	0.00305022	-0.000232923	0.004266	0.00051282	3.29004	0.00823141	-0.873668	1	Homeodomain	Yes	2.78244	3.74747	4.63096	0.804528	0.00422838	0.0532948	1.03456	0.00107234	0.0428415	1.83909	5.59748e-06	0.000318463
MEIS2	MEIS2_1.motif	Direct	0.00376017	0.000967074	0.000132117	0.0136444	0.0590715	1.22862	0.0877523	0.108728	0	Homeodomain	Yes	2.72635	2.91105	2.52841	-0.376181	0.0737652	0.314986	0.162984	0.412915	0.906392	-0.213197	0.286642	0.596736
MEIS3	MEIS3_2.motif	Direct	0.00643996	0.00177329	0.00181603	0.0899009	0.0338097	1.47096	0.0612924	0.524311	0	Homeodomain	Yes	2.52037	1.80942	1.43546	-0.521652	0.25838	0.596597	-0.625995	0.172889	0.727245	-1.14765	0.0215239	0.124922
MESP1	MESP1_1.motif	Direct	0.00023281	0.000922812	0.000699734	0.159381	0.0274479	1.56149	0.0541344	-0.606538	0	bHLH	Yes	3.65555	2.77666	2.37966	-0.485723	0.185982	0.524469	-0.833923	0.0306059	0.355283	-1.31965	0.00230977	0.0261017
MGA	MGA_2.motif	Direct	0.0109374	0.00811169	0.00202538	0.0122463	0.00379503	2.42079	0.0175598	-0.719822	2	T-box	Yes	4.49064	4.658	4.75402	0.0931867	0.486588	0.82586	0.15416	0.259602	0.796175	0.247346	0.0808208	0.295832
MGA	MGA_1.motif	Direct	-0.0106003	-0.00389823	0.00108157	0.000636617	0.00460262	2.337	0.019462	0.377041	2	T-box	Yes	4.49064	4.658	4.75402	0.0931867	0.486588	0.82586	0.15416	0.259602	0.796175	0.247346	0.0808208	0.295832
MIER1	CDC5L_1.motif	Inferred	-0.00383978	-0.00330807	-0.00116189	0.496051	0.0938314	1.02765	0.119029	0.78456	0	Myb/SANT	No	4.17092	4.0741	4.5222	0.449998	0.032673	0.196399	-0.147361	0.446196	0.938252	0.302638	0.127674	0.389764
MIER2	CDC5L_1.motif	Inferred	-0.00383978	-0.00330807	-0.00116189	0.496051	0.0111463	1.95287	0.0316186	-0.939741	0	Myb/SANT	No	3.89657	3.53284	2.54532	-1.00067	0.00146472	0.0264502	-0.422365	0.0951581	0.596957	-1.42304	7.03599e-05	0.00197606
MIER3	CDC5L_1.motif	Inferred	-0.00383978	-0.00330807	-0.00116189	0.496051	0.228582	0.640958	0.241638	-0.221218	0	Myb/SANT	No	3.15976	3.15687	2.81858	-0.33557	0.157515	0.477017	-0.089894	0.691464	1	-0.425464	0.0772302	0.287712
MITF	MITF_1.motif	Direct	0.000956657	-0.000603147	-0.000154067	0.0381061	0.163444	0.786631	0.182701	0.153362	0	bHLH	Yes	2.64327	2.64909	2.38384	-0.319253	0.280114	0.626642	0.00968239	0.973159	1	-0.309571	0.287595	0.596736
MLX	MLX_1.motif	Direct	-0.00926339	-0.00845424	-0.00282125	0.293539	0.0221982	1.65368	0.0475555	-0.613358	0	bHLH	Yes	5.41043	5.5893	5.29086	-0.29967	0.0449067	0.236386	0.17695	0.211045	0.777348	-0.12272	0.376614	0.692324
MLXIP	MLXIP_1.Infer.motif	Indirect	0.000647636	-0.0011124	0.000416468	0.0161294	0.0342647	1.46515	0.0616595	0.550626	0	bHLH	Yes	3.7122	3.55337	3.38179	-0.218075	0.593241	0.924077	-0.319482	0.437244	0.930125	-0.537556	0.200756	0.509935
MNT	MNT_1.motif	Direct	0.000646157	-0.00111221	0.000416585	0.0161335	0.09697	1.01336	0.122186	0.489763	0	bHLH	Yes	3.08709	3.18182	3.06586	-0.122464	0.722163	1	-0.0378652	0.913009	1	-0.16033	0.641445	0.949218
MSC	MSC_1.motif	Direct	-0.00477602	-0.00417891	0.00016343	0.00225117	0.0223869	1.65001	0.0476882	-0.247594	0	bHLH	Yes	3.64716	4.10535	3.74239	-0.374834	0.0445329	0.235235	0.471193	0.0168724	0.251749	0.096359	0.578539	0.893196
MSX1	MSX1_1.motif	Direct	-0.000996742	-0.000617186	-0.000952124	1.5739e-05	0.000815229	3.08872	0.00900446	0.199364	1	Homeodomain	Yes	2.56956	1.88923	1.39567	-0.506302	0.210061	0.550414	-0.712369	0.0822159	0.562295	-1.21867	0.007187	0.058927
MTA1	GATA3_4.motif	Inferred	0.00714783	0.00458281	0.000126527	0.00043046	0.00164617	2.78353	0.0124711	-0.0353106	2	Myb/SANT; GATA	No	4.89698	4.95902	4.97147	-0.0022711	0.991656	1	0.0388826	0.858589	1	0.0366115	0.866118	1
MTA1	GATA3_2.motif	Inferred	0.00754023	0.00513451	0.000676142	0.000361473	0.00129036	2.88929	0.0108708	-0.236205	2	Myb/SANT; GATA	No	4.89698	4.95902	4.97147	-0.0022711	0.991656	1	0.0388826	0.858589	1	0.0366115	0.866118	1
MTF1	MTF1_1.motif	Direct	-0.000365102	-0.00114183	-0.00062959	0.102906	0.062019	1.20747	0.0908165	-0.272545	0	C2H2 ZF	Yes	3.53904	3.30913	2.97748	-0.348179	0.0657287	0.294403	-0.209469	0.244993	0.777348	-0.557648	0.00688439	0.0571849
MXD1	MXI1_1.motif	Inferred	0.00726499	0.00360403	0.00116813	0.0177783	0.0387983	1.41119	0.0666712	-0.0581797	0	bHLH	Yes	3.71885	3.71896	3.64816	-0.0704963	0.605192	0.935118	-0.00387803	0.977232	1	-0.0743743	0.584425	0.898639
MXD3	MXI1_1.motif	Inferred	0.00726499	0.00360403	0.00116813	0.0177783	0.00310782	2.50754	0.015664	0.848972	2	bHLH	Yes	4.99454	4.85909	4.55534	-0.308917	0.0514703	0.254858	-0.130427	0.37778	0.869888	-0.439343	0.00940004	0.0707741
MXD4	MXI1_1.motif	Inferred	0.00726499	0.00360403	0.00116813	0.0177783	0.000271559	3.56614	0.0065805	-0.748755	1	bHLH	Yes	6.0877	6.06694	6.49267	0.328319	0.237663	0.570171	0.0754042	0.781038	1	0.403723	0.152514	0.435723
MXI1	MXI1_1.motif	Direct	0.00726499	0.00360403	0.00116813	0.0177783	0.000936971	3.02827	0.00920487	0.195871	1	bHLH	Yes	5.35103	5.68553	5.31902	-0.372031	0.0249862	0.16894	0.337467	0.0387967	0.400269	-0.0345633	0.815815	1
MYB	MYB_1.motif	Direct	0.000833682	0.00207414	0.000857223	0.195218	0.0530664	1.27518	0.0816239	-0.243172	0	Myb/SANT	Yes	1.88046	0.602579	2.42034	1.71299	0.00333831	0.0457082	-1.27109	0.019298	0.272092	0.441905	0.33179	0.637183
MYBL1	MYBL1_1.motif	Direct	0.0051778	0.00314954	0.000466664	0.00794048	0.0290604	1.5367	0.056084	0.334249	0	Myb/SANT	Yes	4.11873	3.89052	4.01048	0.0709287	0.776129	1	-0.217023	0.391427	0.885419	-0.146094	0.557702	0.876421
MYBL1	MYBL1_2.motif	Direct	0.00328514	0.00112023	0.000498387	0.0254802	0.0644724	1.19063	0.0934395	-0.20038	0	Myb/SANT	Yes	4.11873	3.89052	4.01048	0.0709287	0.776129	1	-0.217023	0.391427	0.885419	-0.146094	0.557702	0.876421
MYBL2	MYBL2_1.motif	Direct	-0.00431018	-0.00304556	-0.000257097	0.000136094	0.00152053	2.818	0.0120893	-0.43155	2	Myb/SANT	Yes	4.81841	4.07526	4.67068	0.143761	0.778533	1	-0.29936	0.561293	1	-0.155598	0.758544	1
MYBL2	MYBL2_3.motif	Direct	0.00274394	0.00148029	0.00048345	0.0051591	0.0070566	2.1514	0.0242155	0.314993	0	Myb/SANT	Yes	4.81841	4.07526	4.67068	0.143761	0.778533	1	-0.29936	0.561293	1	-0.155598	0.758544	1
MYC	MYC_1.motif	Direct	0.00767436	0.00738812	0.00144086	0.0113145	0.00252753	2.5973	0.0144992	0.500794	2	bHLH	Yes	3.03821	3.8182	2.80645	-1.09765	0.00295853	0.0421194	0.843039	0.0145053	0.229179	-0.254615	0.410634	0.730157
MYNN	MYNN_1.motif	ZifRC	0.00849041	0.00540432	0.000658152	0.00704577	0.0131225	1.88198	0.0343743	-0.408109	0	C2H2 ZF	Yes	3.41376	3.6856	3.82519	0.119442	0.600357	0.930848	0.223608	0.336943	0.829797	0.343051	0.148074	0.427311
MZF1	MZF1_1.motif	Direct	-0.0110939	-0.00706799	-0.00104074	0.00256361	0.0336923	1.47247	0.0612924	0.669332	0	C2H2 ZF	Yes	4.279	4.39955	4.49089	-0.00345112	0.990031	1	0.184096	0.513918	0.985478	0.180644	0.51837	0.841436
MZF1	MZF1_2.motif	Direct	-0.00193834	0.000443357	-0.00177331	0.0279238	0.0599244	1.2224	0.0883434	-0.665639	0	C2H2 ZF	Yes	4.279	4.39955	4.49089	-0.00345112	0.990031	1	0.184096	0.513918	0.985478	0.180644	0.51837	0.841436
NCOR1	CDC5L_1.motif	Inferred	-0.00383978	-0.00330807	-0.00116189	0.496051	0.0725219	1.13953	0.100463	0.748755	0	Myb/SANT	No	4.91121	4.86359	5.01785	0.153935	0.141332	0.449562	-0.0484719	0.629774	1	0.105463	0.30069	0.605045
NCOR2	CDC5L_1.motif	Inferred	-0.00383978	-0.00330807	-0.00116189	0.496051	0.122393	0.912243	0.144391	-0.319314	0	Myb/SANT	No	3.42348	3.77973	3.4072	-0.384053	0.442994	0.783696	-0.0156306	0.974787	1	-0.399684	0.425393	0.747781
NFAT5	NFAT5_1.motif	Direct	-0.00270486	-0.00121085	-0.00105282	0.243007	0.0715263	1.14553	0.0995724	0.52689	0	Rel	Yes	4.38681	4.46775	4.67334	0.203788	0.154559	0.472254	0.0820274	0.553637	1	0.285816	0.0542774	0.229003
NFATC2	NFATC2_1.motif	Direct	-0.00337607	-0.00158367	-0.00160449	0.05348	0.0348628	1.45764	0.0623773	-0.400801	0	Rel	Yes	1.9281	1.2403	2.31949	1.06268	0.000222199	0.00743807	-0.662563	0.00797426	0.15711	0.400112	0.0629714	0.252157
NFATC3	NFATC3_1.motif	Direct	-0.00850479	-0.00467614	-0.00236516	0.0934591	0.0269382	1.56963	0.0535445	-0.911412	0	Rel	Yes	4.92558	4.68815	4.52344	-0.16696	0.21096	0.550414	-0.236098	0.0861254	0.571841	-0.403058	0.00769627	0.0615657
NFE2	NFE2_2.motif	Direct	-0.0204511	-0.011882	-0.00613847	0.0968091	0.371156	0.430443	0.376492	-0.122799	0	bZIP	Yes	2.79706	2.3703	2.83746	-0.285901	0.642732	0.967654	0.330588	0.59508	1	0.0446872	0.942209	1
NFE2	NFE2_1.motif	Direct	-0.0156601	-0.0104146	-0.00388922	0.116669	0.380775	0.419332	0.384865	-0.11194	0	bZIP	Yes	2.79706	2.3703	2.83746	-0.285901	0.642732	0.967654	0.330588	0.59508	1	0.0446872	0.942209	1
NFE2L1	NFE2L1_1.motif	Direct	0.00489236	0.00502946	8.19196e-05	1.88496e-05	7.1023e-06	5.1486	0.00133642	0.60467	1	bZIP	Yes	6.15828	6.22315	5.90622	-0.315973	0.0270712	0.176336	0.0577126	0.653736	1	-0.25826	0.0618118	0.249001
NFE2L2	NFE2L2_1.motif	Direct	-0.000180906	-0.000118588	-0.000914196	0.0154497	0.00996423	2.00156	0.0300172	0.0161834	0	bZIP	Yes	5.20848	5.50218	5.47339	-0.0261591	0.849121	1	0.293864	0.050526	0.453189	0.267705	0.0702811	0.270911
NFE2L3	NFE2L1_1.motif	Inferred	0.00489236	0.00502946	8.19196e-05	1.88496e-05	0.000140961	3.8509	0.00470206	-0.391035	1	bZIP	Yes	4.27757	4.42991	4.78047	0.318183	0.125141	0.421504	0.180069	0.372329	0.864566	0.498252	0.0240012	0.133964
NFIA	NFIA_1.motif	Direct	0.00301923	0.00439454	0.000472335	0.0690198	0.0108521	1.96448	0.0314156	-0.548456	0	SMAD	Yes	4.85288	4.62433	4.91361	0.289317	0.019238	0.143223	-0.23152	0.0518224	0.458406	0.0577966	0.597471	0.910034
NFIB	NFIB_1.motif	Direct	-0.00366409	-0.00505225	0.000722828	0.00402605	0.00177972	2.74965	0.0126354	0.641423	2	SMAD	Yes	5.32969	5.04509	5.40293	0.360771	0.0036965	0.0487247	-0.286307	0.014744	0.23151	0.0744645	0.469875	0.794499
NFIL3	NFIL3_1.motif	Direct	-0.000155486	0.000318387	-0.000610742	0.0489756	0.00247767	2.60596	0.0144992	0.0550092	2	bZIP	Yes	5.14365	5.74446	5.60439	-0.139728	0.318081	0.660443	0.604381	0.000779334	0.0347038	0.464653	0.00486522	0.0446506
NFIX	NFIX_2.motif	Direct	-0.0015374	-0.000468747	-0.00289252	0.00714631	0.00308564	2.51065	0.015664	0.466781	2	SMAD	Yes	4.83459	4.76232	4.20858	-0.564617	0.129583	0.428755	-0.241822	0.497083	0.975391	-0.806439	0.03866	0.18345
NFIX	NFIX_1.motif	Direct	0.000617075	0.0019477	-0.00166359	0.00107176	0.00101745	2.99249	0.00963749	0.0917194	2	SMAD	Yes	4.83459	4.76232	4.20858	-0.564617	0.129583	0.428755	-0.241822	0.497083	0.975391	-0.806439	0.03866	0.18345
NFKB1	NFKB1_1.motif	Direct	-0.00751195	-0.00844414	-0.0026987	0.20853	0.11698	0.931889	0.139905	-0.469532	0	Rel	Yes	4.71968	4.73131	4.57496	-0.159159	0.254368	0.590591	0.0134094	0.921392	1	-0.14575	0.293485	0.599336
NFKB1	NFKB1_2.motif	Direct	0.000982474	0.000506453	0.000274554	0.569957	0.0777143	1.1095	0.104327	0.350515	0	Rel	Yes	4.71968	4.73131	4.57496	-0.159159	0.254368	0.590591	0.0134094	0.921392	1	-0.14575	0.293485	0.599336
NFKB2	NFKB2_1.motif	Direct	-0.000266961	-0.00240106	-2.64131e-05	0.225587	0.0201867	1.69494	0.0446003	-0.354185	0	Rel	Yes	4.68747	4.64757	4.16202	-0.487816	0.0129068	0.111454	-0.0508151	0.765361	1	-0.538632	0.00723035	0.0591609
NFYA	NFYA_1.motif	Direct	0.00898477	0.00506945	0.00245163	0.142378	0.0388571	1.41053	0.0666712	-0.319996	0	CBF/NF-Y	Yes	3.96622	4.01239	3.97786	-0.036912	0.788815	1	0.0461343	0.738607	1	0.00922231	0.946463	1
NFYB	NFYB_1.motif	Direct	0.0123851	0.00768828	0.00313372	0.0940083	0.0137414	1.86197	0.0350301	-0.418513	0	Unknown	Yes	3.49754	3.41072	3.74124	0.326845	0.174559	0.506991	-0.175079	0.457943	0.945932	0.151766	0.507998	0.831459
NFYC	NFYC_1.motif	Direct	0.000714149	-0.00122318	0.000791795	0.0421896	0.041824	1.37857	0.0705819	0.111065	0	Unknown	Yes	4.87833	4.8137	4.82759	0.0103209	0.935933	1	-0.0693721	0.592321	1	-0.0590513	0.644998	0.952451
NKX2-5	NKX2_5_3.motif	Direct	0.0119259	0.00845952	0.00328734	0.20064	0.0253961	1.59523	0.051367	-0.0395027	0	Homeodomain	Yes	3.54128	3.63871	3.53705	-0.097204	0.603111	0.933154	0.0726902	0.698658	1	-0.0245138	0.894367	1
NKX2-5	NKX2_5_1.motif	Direct	0.00665911	0.00445236	0.00167985	0.00165545	0.0181374	1.74143	0.0419755	-0.00174009	0	Homeodomain	Yes	3.54128	3.63871	3.53705	-0.097204	0.603111	0.933154	0.0726902	0.698658	1	-0.0245138	0.894367	1
NPAS1	NPAS1_1.Infer.motif	Indirect	0.00830923	0.00758362	0.000467255	0.000936557	0.00751883	2.12385	0.0251892	-0.444955	0	bHLH	Yes	1.65834	0.87876	1.81601	0.845474	0.0920837	0.356274	-0.5941	0.234698	0.777348	0.251375	0.575939	0.890757
NPAS2	NPAS2_1.motif	Direct	-0.00952969	-0.00888094	-0.00224962	0.051206	0.0197542	1.70434	0.0442905	0.841297	0	bHLH	Yes	3.15477	3.10246	4.01834	0.934619	0.000242491	0.00779381	-0.0690414	0.717018	1	0.865578	0.000425391	0.00760311
NR0B1	NR0B1_1.motif	Direct	0.0139901	0.0109167	0.00256451	0.0322484	0.00235843	2.62738	0.0143928	-0.879847	2	Unknown	Yes	2.17702	2.43623	3.61064	1.03837	0.0257456	0.171461	0.363124	0.403744	0.897812	1.40149	0.00521363	0.0469681
NR1D1	NR1D1_1.motif	Direct	-0.0112309	-0.00675058	-0.00336674	0.138552	0.202871	0.692779	0.218343	-0.345192	0	Nuclear receptor	Yes	3.32779	3.50741	3.0957	-0.505048	0.131878	0.4332	0.236041	0.466417	0.951958	-0.269007	0.408485	0.727463
NR1D1	NR1D1_2.motif	Direct	-0.00798399	-0.000264625	0.000191639	0.000570162	0.0172575	1.76302	0.0407609	-0.141808	0	Nuclear receptor	Yes	3.32779	3.50741	3.0957	-0.505048	0.131878	0.4332	0.236041	0.466417	0.951958	-0.269007	0.408485	0.727463
NR1D2	NR1D2_1.motif	Direct	0.00342182	0.00376384	0.00129069	0.0157072	0.0320091	1.49473	0.0593404	-0.435238	0	Nuclear receptor	Yes	4.18534	4.28092	4.40688	0.112497	0.586046	0.916903	0.0660137	0.748969	1	0.178511	0.391156	0.709083
NR1H2	NR1H2_1.motif	Direct	-0.0128508	-0.0132318	-0.0126892	4.26333e-05	0.000907759	3.04203	0.00920487	-0.354405	1	Nuclear receptor	Yes	5.08517	4.92317	4.65137	-0.28331	0.057592	0.272887	-0.149203	0.288948	0.796183	-0.432513	0.00726722	0.0593378
NR1H3	NR1H3_1.motif	Direct	-0.000489951	0.000133406	0.000145086	0.00961193	0.0188349	1.72504	0.0428723	0.89658	0	Nuclear receptor	Yes	4.58779	4.78798	4.82023	-0.142503	0.633519	0.960654	0.378149	0.224397	0.777348	0.235646	0.437099	0.760307
NR1I3	NR1I3_1.motif	Direct	0.00151422	0.00164802	0.000624527	0.283616	0.188751	0.724111	0.205101	0.12429	0	Nuclear receptor	Yes	3.51146	3.17887	3.3193	0.145403	0.559871	0.891083	-0.348432	0.176952	0.734789	-0.203029	0.412008	0.731838
NR2C1	NR2C1_1.motif	Direct	-0.0015153	0.000542792	0.000741247	0.000262981	0.00576019	2.23956	0.0215343	0.775414	0	Nuclear receptor	Yes	3.74472	3.96106	4.04359	0.0641426	0.703067	1	0.20731	0.238905	0.777348	0.271452	0.123588	0.384239
NR2C2	NR2C2_1.motif	Direct	0.000563411	-0.000928006	-0.000714435	0.19129	0.00501346	2.29986	0.020143	-0.305734	0	Nuclear receptor	Yes	4.58563	4.68467	5.1385	0.453294	0.00172825	0.0294922	0.0996482	0.396575	0.890285	0.552942	0.000370486	0.00684076
NR2C2	NR2C2_2.motif	Direct	-0.00106856	0.00193361	0.00196228	0.000969694	0.000285602	3.54424	0.0065805	0.508357	1	Nuclear receptor	Yes	4.58563	4.68467	5.1385	0.453294	0.00172825	0.0294922	0.0996482	0.396575	0.890285	0.552942	0.000370486	0.00684076
NR2F1	NR2F1_1.motif	Direct	-0.00775108	-0.00656536	-0.00167089	0.147881	0.20767	0.682627	0.222447	-0.520704	0	Nuclear receptor	Yes	3.38337	3.31017	3.01619	-0.366706	0.191617	0.529419	0.00579749	0.982891	1	-0.360908	0.194412	0.500055
NR2F1	NR2F1_2.motif	Direct	-0.0137218	-0.00928023	-0.0018459	0.000153379	0.0120673	1.91839	0.0329083	-0.558713	0	Nuclear receptor	Yes	3.38337	3.31017	3.01619	-0.366706	0.191617	0.529419	0.00579749	0.982891	1	-0.360908	0.194412	0.500055
NR2F2	NR2F2_2.motif	Direct	-0.0114202	-0.0106785	-0.0026262	0.0156115	0.204841	0.688583	0.219834	0.215808	0	Nuclear receptor	Yes	3.16889	3.12922	3.27831	0.157748	0.408519	0.74792	-0.0629234	0.741355	1	0.0948243	0.613853	0.925803
NR2F6	NR2F6_3.motif	Direct	-0.00241681	-0.00166231	0.00135487	0.0135293	0.00129988	2.8861	0.0108708	-0.829783	2	Nuclear receptor	Yes	5.43451	5.17687	4.92996	-0.252607	0.090433	0.3535	-0.25653	0.0852676	0.568818	-0.509138	0.00286473	0.0304561
NR3C1	NR3C1_2.motif	Direct	-0.00911895	-0.0040127	0.000369067	0.00184613	0.00525465	2.27946	0.0206479	-0.343608	0	Nuclear receptor	Yes	5.41758	5.4063	5.37656	-0.0413555	0.798555	1	-0.00469265	0.976889	1	-0.0460481	0.775891	1
NR3C1	NR3C1_1.motif	Direct	0.00830638	0.00445107	0.00345944	0.00921726	0.00110344	2.95725	0.010203	-0.535648	2	Nuclear receptor	Yes	5.41758	5.4063	5.37656	-0.0413555	0.798555	1	-0.00469265	0.976889	1	-0.0460481	0.775891	1
NR4A1	NR4A1_1.motif	Direct	-0.0120126	-0.00959522	-0.0025716	0.0148946	0.17636	0.753601	0.194443	-0.468651	0	Nuclear receptor	Yes	2.60981	2.13387	2.09178	0.00081413	0.997795	1	-0.488208	0.117632	0.644739	-0.487393	0.113824	0.3667
NR6A1	NR6A1_1.motif	Direct	0.00493585	0.00348467	0.0011433	0.415432	0.158927	0.798802	0.178358	0.000823305	0	Nuclear receptor	Yes	2.95552	2.90878	2.97998	0.0798019	0.569815	0.901359	-0.046983	0.738511	1	0.032819	0.813027	1
NRF1	NRF1_1.motif	Direct	0.00216393	0.00284031	-0.0011186	0.00121354	0.0186365	1.72964	0.0426787	0.121015	0	Unknown	Yes	3.49092	3.1521	3.22473	0.0694363	0.630296	0.957482	-0.335885	0.0342994	0.375666	-0.266449	0.0765255	0.286233
OSR2	OSR2_1.motif	Direct	0.00980156	0.00734569	0.00213445	0.172692	0.017534	1.75612	0.0411557	-0.915279	0	C2H2 ZF	Yes	2.06189	2.24124	2.75086	0.524396	0.0667071	0.296669	0.18641	0.494833	0.973198	0.710806	0.0181885	0.111235
PATZ1	PATZ1_1.motif	Direct	-0.0130286	-0.0127606	-0.00120269	0.000586706	0.0346223	1.46064	0.0621439	0.639521	0	C2H2 ZF; AT hook	Yes	3.45763	3.32744	3.69285	0.294764	0.178468	0.513923	-0.0572318	0.788913	1	0.237532	0.268427	0.581647
PAX9	PAX9_1.motif	Direct	0.00510718	0.000355812	-0.000207733	0.00753927	0.0511338	1.29129	0.0794086	0.118115	0	Paired box	Yes	2.07306	2.02617	1.66704	-0.453439	0.229928	0.558751	0.0590748	0.871561	1	-0.394364	0.290103	0.596736
PBX1	PBX1_1.motif	Direct	0.00113965	0.00143602	0.000647886	0.0107593	0.00584697	2.23307	0.0215727	-0.726602	0	Homeodomain	Yes	2.27897	1.71156	3.54332	1.70707	8.46751e-05	0.00395311	-0.491374	0.133266	0.66648	1.2157	0.000983637	0.0141116
PBX2	PBX2_1.motif	Direct	-0.00342115	-0.00255146	0.000156849	0.0182895	0.0566172	1.24705	0.0852278	-0.126879	0	Homeodomain	Yes	4.48101	4.40094	4.3162	-0.0925935	0.495671	0.833837	-0.0722948	0.593981	1	-0.164888	0.232947	0.552464
PBX3	PBX3_1.motif	Direct	0.00030525	-0.000974663	0.000468926	0.00702831	0.0336343	1.47322	0.0612924	0.147882	0	Homeodomain	Yes	3.52292	3.23778	3.14757	-0.0987645	0.581003	0.911972	-0.310751	0.0977504	0.603627	-0.409516	0.0329914	0.165896
PITX1	PITX1_1.motif	Direct	0.00385358	0.00266919	0.0010728	0.0442276	0.0101315	1.99432	0.0301807	-0.525789	0	Homeodomain	Yes	4.84986	4.72981	5.11834	0.385803	0.0256139	0.171027	-0.123094	0.434856	0.927869	0.262709	0.106717	0.352624
PKNOX1	PKNOX1_1.motif	Direct	-0.00252326	-0.00290339	-0.00210372	0.0914318	0.273983	0.562276	0.284831	-0.414091	0	Homeodomain	Yes	3.48848	3.56535	3.47339	-0.0901571	0.484573	0.823592	0.0790192	0.541283	1	-0.0111379	0.930258	1
PLAGL1	PLAGL1_1.motif	Direct	0.00429449	0.00184603	0.00171018	0.0113089	0.0093085	2.03112	0.0289986	-0.66948	0	C2H2 ZF	Yes	2.25373	2.56537	2.89661	0.34773	0.0716891	0.309258	0.327204	0.0965717	0.600599	0.674934	0.00248157	0.0274487
PLAGL2	PLAGL2_1.motif	ZifRC	0.00122001	0.000494844	0.00146767	0.00345572	0.0223819	1.6501	0.0476882	0.2584	0	C2H2 ZF	Yes	2.64732	2.28624	2.34524	0.0628644	0.667011	0.988566	-0.366561	0.0246194	0.316598	-0.303697	0.0499692	0.216927
POU2F1	POU2F1_3.motif	Direct	0.000738819	0.00108219	-0.000506446	0.00922577	0.0453902	1.34304	0.0744847	0.024639	0	Homeodomain; POU	Yes	2.98428	3.15559	3.5561	0.377955	0.115052	0.401439	0.151882	0.509224	0.98238	0.529837	0.0345839	0.170709
POU2F1	POU2F1_2.motif	Direct	0.00664862	0.00444369	-0.000246548	0.000635832	0.00510806	2.29174	0.0203781	-0.577536	0	Homeodomain; POU	Yes	2.98428	3.15559	3.5561	0.377955	0.115052	0.401439	0.151882	0.509224	0.98238	0.529837	0.0345839	0.170709
POU2F1	POU2F1_1.motif	Direct	-0.0055036	-0.00363461	-0.00149697	0.620933	0.174615	0.75792	0.193274	0.886781	0	Homeodomain; POU	Yes	2.98428	3.15559	3.5561	0.377955	0.115052	0.401439	0.151882	0.509224	0.98238	0.529837	0.0345839	0.170709
POU3F3	POU3F3_2.motif	Direct	0.0135507	0.0100427	0.00196291	0.00815429	0.0034758	2.45895	0.0165577	-0.110998	2	Homeodomain; POU	Yes	3.82455	3.45063	3.87433	0.394915	0.0384778	0.216708	-0.342699	0.0677965	0.517794	0.0522166	0.760921	1
POU5F1	POU5F1_1.motif	Direct	-0.00273387	-0.00438064	-0.00125061	0.22034	0.469172	0.328668	0.471679	0.284342	0	Homeodomain; POU	Yes	2.34424	1.9986	2.08425	0.0505104	0.895846	1	-0.303358	0.438978	0.931578	-0.252847	0.510913	0.834279
POU5F2	POU5F1_1.motif	Inferred	-0.00273387	-0.00438064	-0.00125061	0.22034	0.15179	0.818756	0.171887	0.292683	0	Homeodomain; POU	Yes	1.11548	0.585757	1.6246	1.18942	0.00685877	0.0743103	-0.591014	0.165469	0.717028	0.598408	0.0911654	0.319944
POU6F1	POU6F1_2.motif	Direct	0.00140055	0.00168394	-0.00102544	0.0102863	0.0657466	1.18213	0.0940448	-0.439832	0	Homeodomain; POU	Yes	2.47969	2.26886	1.78992	-0.683102	0.0629776	0.287759	-0.0037471	0.991124	1	-0.686849	0.0606484	0.245738
PPARA	PPARA_1.motif	Direct	0.00755761	0.00405648	-4.82364e-05	9.83481e-05	0.00085339	3.06885	0.00900446	0.374011	1	Nuclear receptor	Yes	4.29982	4.01382	3.93708	-0.0942084	0.57074	0.90221	-0.266656	0.125003	0.655981	-0.360864	0.0450499	0.202725
PPARD	PPARD_1.motif	Direct	-0.00709285	-0.00410149	-0.000733925	0.00458146	0.00239121	2.62138	0.0144525	-0.785013	2	Nuclear receptor	Yes	4.21211	3.28662	2.91828	-0.375181	0.121497	0.415018	-0.970328	0.000871924	0.0371198	-1.34551	5.37352e-05	0.00164855
PPARG	PPARG_3.motif	Direct	-0.00110715	0.00251584	0.00124346	0.0194996	0.0481026	1.31783	0.0769902	0.35873	0	Nuclear receptor	Yes	3.98529	4.13572	4.02435	-0.120102	0.507497	0.843902	0.144568	0.431322	0.924502	0.0244663	0.890971	1
PPARG	PPARG_1.motif	Direct	-0.000349177	0.00134101	-6.34756e-05	0.0429906	0.099474	1.00229	0.124456	0.0445017	0	Nuclear receptor	Yes	3.98529	4.13572	4.02435	-0.120102	0.507497	0.843902	0.144568	0.431322	0.924502	0.0244663	0.890971	1
PRDM1	PRDM1_1.motif	Direct	0.000742685	0.000793833	0.000890727	0.00631917	0.00909576	2.04116	0.0289271	0.370685	0	C2H2 ZF	Yes	0.833248	-0.129374	2.28107	2.26623	0.000236962	0.00772859	-0.783524	0.103609	0.615861	1.4827	0.0039282	0.038463
PRDM10	PRDM10_1.motif	ZifRC	0.00930417	0.00903813	-5.95166e-05	0.000243106	0.000935819	3.02881	0.00920487	-0.296972	1	C2H2 ZF	Yes	3.4599	3.08416	3.55089	0.454126	0.0268106	0.175498	-0.37359	0.0610849	0.494884	0.0805358	0.657921	0.96485
PRDM15	PRDM15_5.motif	ZifRC	-0.00197822	0.000269369	9.9365e-06	0.00185621	0.0664354	1.1776	0.0946099	-0.665368	0	C2H2 ZF	Yes	3.28853	3.20046	3.16183	-0.0522659	0.772168	1	-0.0588412	0.745354	1	-0.111107	0.539065	0.861277
PRDM2	PRDM2_1.motif	ZifRC	-0.00156773	-0.00345901	-0.00133025	0.107855	0.230724	0.636908	0.243446	0.0916797	0	C2H2 ZF	Yes	3.12099	3.23358	3.02752	-0.207229	0.219405	0.550414	0.104373	0.528161	0.996566	-0.102856	0.531463	0.853949
PRDM4	PRDM4_1.motif	Direct	0.00843187	0.00639261	0.00396668	0.0148891	0.00306915	2.51298	0.015664	-0.0985055	2	C2H2 ZF	Yes	3.85967	4.0166	3.65476	-0.371867	0.072347	0.310832	0.155169	0.426918	0.919495	-0.216698	0.271615	0.58524
PRDM5	PRDM5_1.motif	ZifRC	0.00163748	7.81158e-05	-8.17214e-05	0.305694	0.101708	0.992645	0.126185	-0.620863	0	C2H2 ZF	Yes	0.120011	0.612708	1.41608	0.819351	0.0566794	0.269892	0.400961	0.33358	0.826305	1.22031	0.00890544	0.0680783
PURA	PURA_1.motif	Direct	-0.00725538	-0.00715611	-0.000971119	0.00629033	0.027569	1.55958	0.0542255	0.014092	0	Unknown	Yes	4.84057	4.56292	4.68433	0.122405	0.402413	0.741898	-0.286981	0.0648453	0.506533	-0.164576	0.263953	0.575307
RARA	RARA_2.motif	Direct	0.0168382	0.0114073	0.00298861	0.0127423	0.00244553	2.61163	0.0144555	0.0673899	2	Nuclear receptor	Yes	3.9461	4.15701	3.99783	-0.166556	0.416438	0.756071	0.188426	0.363529	0.856529	0.0218697	0.913847	1
RARA	RARA_3.motif	Direct	-0.00961193	-0.00881205	-0.00158015	0.00137742	0.0442992	1.3536	0.0732266	-0.145956	0	Nuclear receptor	Yes	3.9461	4.15701	3.99783	-0.166556	0.416438	0.756071	0.188426	0.363529	0.856529	0.0218697	0.913847	1
RARA	RARA_1.motif	Direct	0.00281023	0.00468612	0.00113283	0.138678	0.0513174	1.28974	0.0795842	0.320936	0	Nuclear receptor	Yes	3.9461	4.15701	3.99783	-0.166556	0.416438	0.756071	0.188426	0.363529	0.856529	0.0218697	0.913847	1
RARB	RARB_1.motif	Direct	-0.00807367	-0.00823699	-0.00432902	0.0157218	0.140946	0.850946	0.162045	0.876409	0	Nuclear receptor	Yes	1.32396	0.774461	2.23141	1.24364	0.0297082	0.185399	-0.352326	0.502744	0.979081	0.891312	0.0959633	0.33002
RARG	RARG_4.motif	Direct	0.00164379	0.00298904	0.00137881	7.18953e-05	0.000107202	3.9698	0.0041735	0.355657	1	Nuclear receptor	Yes	5.16464	4.91792	4.49929	-0.436537	0.0334234	0.198831	-0.246777	0.197674	0.763935	-0.683314	0.00270174	0.029224
RARG	RARG_2.motif	Direct	-0.00768138	-0.00601747	-0.00222167	0.824987	0.0110017	1.95854	0.0315816	-0.901644	0	Nuclear receptor	Yes	5.16464	4.91792	4.49929	-0.436537	0.0334234	0.198831	-0.246777	0.197674	0.763935	-0.683314	0.00270174	0.029224
RARG	RARG_1.motif	Direct	0.00635169	0.00776518	0.0018386	0.00328294	0.000334978	3.47498	0.00715111	0.496107	1	Nuclear receptor	Yes	5.16464	4.91792	4.49929	-0.436537	0.0334234	0.198831	-0.246777	0.197674	0.763935	-0.683314	0.00270174	0.029224
RARG	RARG_5.motif	Direct	0.00471482	0.00491375	5.61078e-05	0.0248172	0.00155667	2.8078	0.0122685	0.792436	2	Nuclear receptor	Yes	5.16464	4.91792	4.49929	-0.436537	0.0334234	0.198831	-0.246777	0.197674	0.763935	-0.683314	0.00270174	0.029224
RBAK	RBAK_2.motif	ZifRC	-0.00068395	-0.000235618	0.000227021	0.016688	0.0867829	1.06157	0.112618	0.444371	0	C2H2 ZF	Yes	3.68679	3.67514	3.89968	0.221556	0.233627	0.564172	-0.035706	0.843674	1	0.18585	0.311729	0.610084
RBAK	RBAK_1.motif	ZifRC	-0.00108794	0.000412984	0.000459633	0.0050978	0.0494721	1.30564	0.0784188	0.0258124	0	C2H2 ZF	Yes	3.68679	3.67514	3.89968	0.221556	0.233627	0.564172	-0.035706	0.843674	1	0.18585	0.311729	0.610084
RBPJ	RBPJ_1.motif	Direct	0.000398151	0.00216453	-0.000252349	0.0147219	0.0121573	1.91516	0.0329486	0.126264	0	CSL	Yes	4.60803	4.92333	4.9588	0.00273096	0.989624	1	0.322306	0.144706	0.684146	0.325037	0.140363	0.41406
RCOR1	MYBL2_3.motif	Inferred	0.00274394	0.00148029	0.00048345	0.0051591	0.00793432	2.10049	0.0262694	-0.57525	0	Myb/SANT	No	4.83282	4.79523	5.08467	0.288826	0.0388151	0.218212	-0.0361914	0.776771	1	0.252635	0.0647336	0.256538
RCOR1	MYBL2_1.motif	Inferred	-0.00431018	-0.00304556	-0.000257097	0.000136094	0.00170966	2.76709	0.0125727	0.580396	2	Myb/SANT	No	4.83282	4.79523	5.08467	0.288826	0.0388151	0.218212	-0.0361914	0.776771	1	0.252635	0.0647336	0.256538
RCOR2	MYB_1.motif	Inferred	0.000833682	0.00207414	0.000857223	0.195218	0.0534555	1.27201	0.0819204	-0.348838	0	Myb/SANT	No	2.48648	2.76251	3.18839	0.410815	0.106902	0.386842	0.315184	0.219279	0.777348	0.725999	0.00997368	0.0738386
RCOR3	MYB_1.motif	Inferred	0.000833682	0.00207414	0.000857223	0.195218	0.0213251	1.67111	0.0463893	0.0762469	0	Myb/SANT	No	3.99648	3.97131	4.48982	0.491337	0.007291	0.0773367	0.00339338	0.982964	1	0.494731	0.00661521	0.0557726
REL	REL_1.motif	Direct	0.00723345	0.00546381	0.00143316	0.0122857	0.0231055	1.63628	0.0489421	-0.558678	0	Rel	Yes	2.96549	2.81795	3.12054	0.308267	0.049761	0.250437	-0.144982	0.327972	0.819432	0.163285	0.266773	0.579277
RELA	RELA_1.motif	Direct	-0.00414885	-0.00443218	-0.00312941	0.000895073	0.00660793	2.17993	0.0229549	0.15084	0	Rel	Yes	4.64898	4.90333	4.47891	-0.42766	0.0224796	0.157606	0.244014	0.161781	0.712062	-0.183646	0.282908	0.596736
RELB	RELB_1.motif	Direct	0.00134355	0.00246434	-0.00110773	0.000999243	0.0116242	1.93464	0.0322449	0.275111	0	Rel	Yes	3.09324	3.59731	3.16561	-0.443313	0.0168398	0.13206	0.523878	0.00717232	0.14745	0.0805652	0.626596	0.936673
REST	REST_1.motif	Direct	0.00433412	0.00205367	-0.000905124	0.0013767	0.00292251	2.53424	0.0154226	-0.784482	2	C2H2 ZF	Yes	4.50818	4.6388	5.00515	0.356182	0.073066	0.312905	0.108571	0.561496	1	0.464753	0.0247567	0.136566
REST	REST_3.motif	Direct	-0.0111371	-0.00534527	-8.07915e-05	0.000713966	0.00402617	2.39511	0.0180997	0.572627	2	C2H2 ZF	Yes	4.50818	4.6388	5.00515	0.356182	0.073066	0.312905	0.108571	0.561496	1	0.464753	0.0247567	0.136566
RFX1	RFX1_1.motif	Direct	-0.000455935	0.000586487	-0.000137927	0.225547	0.172468	0.763291	0.191274	-0.359646	0	RFX	Yes	2.25154	1.82564	1.70554	-0.149043	0.740798	1	-0.597807	0.197575	0.763935	-0.74685	0.110758	0.360726
RFX1	RFX1_2.motif	Direct	0.00815209	0.00396351	0.0011531	0.0074422	0.0171136	1.76666	0.0405057	0.615555	0	RFX	Yes	2.25154	1.82564	1.70554	-0.149043	0.740798	1	-0.597807	0.197575	0.763935	-0.74685	0.110758	0.360726
RFX2	RFX2_2.motif	Direct	-0.0126249	-0.00947081	-0.00209777	0.00427144	0.00295064	2.53008	0.0154226	-0.939934	2	RFX	Yes	3.6299	3.25898	2.45264	-0.816094	0.000152118	0.0058747	-0.370643	0.0255793	0.322258	-1.18674	3.74143e-06	0.000241231
RFX2	RFX2_1.motif	Direct	-0.00654745	-0.00610426	-0.00142163	0.0303891	0.00551007	2.25884	0.0210359	-0.785554	0	RFX	Yes	3.6299	3.25898	2.45264	-0.816094	0.000152118	0.0058747	-0.370643	0.0255793	0.322258	-1.18674	3.74143e-06	0.000241231
RFX2	RFX2_3.motif	Direct	0.0125048	0.0100844	0.00139586	0.00101226	8.76465e-05	4.05727	0.00392752	0.898827	1	RFX	Yes	3.6299	3.25898	2.45264	-0.816094	0.000152118	0.0058747	-0.370643	0.0255793	0.322258	-1.18674	3.74143e-06	0.000241231
RFX3	RFX3_2.motif	Direct	0.0113379	0.00851942	-0.00134673	0.007276	0.00363387	2.43963	0.0170661	-0.869641	2	RFX	Yes	1.57925	1.37207	2.4264	1.10228	0.00244513	0.0369989	-0.209186	0.488682	0.968622	0.893094	0.00848419	0.0659598
RFX3	RFX3_1.motif	Direct	0.00292367	0.00291399	0.000122308	0.0206095	0.026476	1.57715	0.0529052	-0.808155	0	RFX	Yes	1.57925	1.37207	2.4264	1.10228	0.00244513	0.0369989	-0.209186	0.488682	0.968622	0.893094	0.00848419	0.0659598
RFX5	RFX5_1.motif	Direct	-0.00698096	-0.00464927	-0.00033445	0.000946476	0.00181145	2.74197	0.0126354	-0.214393	2	RFX	Yes	5.8942	5.58849	5.65114	0.0418583	0.793854	1	-0.282936	0.0963238	0.599859	-0.241078	0.148769	0.428799
RFX5	RFX5_2.motif	Direct	0.0112588	0.0107891	0.00139249	0.000572195	8.60278e-05	4.06536	0.00392752	0.183289	1	RFX	Yes	5.8942	5.58849	5.65114	0.0418583	0.793854	1	-0.282936	0.0963238	0.599859	-0.241078	0.148769	0.428799
RLF	RLF_1.motif	ZifRC	-0.00487218	-0.00260612	0.000408971	1.71564e-05	0.00108336	2.96523	0.0101083	0.0395828	2	C2H2 ZF	Yes	4.27484	4.27188	4.34602	0.0627041	0.773057	1	-0.044375	0.838355	1	0.0183291	0.932491	1
RORA	RORA_2.motif	Direct	-0.00422214	-0.00175797	-0.000750005	0.396804	0.161388	0.792129	0.180582	0.248964	0	Nuclear receptor	Yes	2.29834	1.71778	2.34849	0.654119	0.014852	0.121381	-0.653792	0.0152186	0.236587	0.000326681	0.998867	1
RORA	RORA_1.motif	Direct	0.00135847	0.00242971	-0.000101854	0.117066	0.0730534	1.13636	0.100828	0.323331	0	Nuclear receptor	Yes	2.29834	1.71778	2.34849	0.654119	0.014852	0.121381	-0.653792	0.0152186	0.236587	0.000326681	0.998867	1
RORC	RORC_1.motif	Direct	-0.0121959	-0.0140212	-0.00193465	0.000740053	0.0279001	1.55439	0.0546511	0.459994	0	Nuclear receptor	Yes	3.97673	3.27765	3.8366	-0.292153	0.615937	0.944322	0.152726	0.793028	1	-0.139427	0.810191	1
RREB1	RREB1_1.motif	Direct	0.000348758	-0.00284477	-0.00388821	0.00028732	0.00694236	2.15849	0.0238961	0.201111	0	C2H2 ZF	Yes	4.22558	4.22313	4.22103	-0.0244959	0.927579	1	-0.0622126	0.818041	1	-0.0867084	0.74798	1
RUNX1	RUNX1_1.motif	Direct	-0.0156434	-0.0104946	-0.00288704	0.00914486	0.0200739	1.69737	0.0445255	0.607862	0	Runt	Yes	3.41088	3.96768	4.12017	0.152492	0.410328	0.749977	0.551639	0.0114985	0.199017	0.704131	0.0022208	0.0254121
RUNX2	RUNX2_1.motif	Direct	-0.00203249	-0.000146537	-0.00156384	0.00123176	0.0671995	1.17263	0.0951922	0.22142	0	Runt	Yes	2.54887	2.69362	2.65892	-0.0588824	0.784805	1	0.189519	0.393473	0.887173	0.130637	0.545754	0.867081
RXRA	RXRA_1.motif	Direct	0.00214177	0.00122625	0.00169713	0.0341595	0.00161791	2.79105	0.012342	0.165518	2	Nuclear receptor	Yes	5.45886	5.74188	5.85177	0.104133	0.578635	0.910032	0.261055	0.180319	0.740401	0.365188	0.0690678	0.268108
RXRA	RXRA_4.motif	Direct	-0.00426769	-0.00204296	0.000954936	0.0159658	0.00213378	2.67085	0.01388	0.793682	2	Nuclear receptor	Yes	5.45886	5.74188	5.85177	0.104133	0.578635	0.910032	0.261055	0.180319	0.740401	0.365188	0.0690678	0.268108
RXRA	RXRA_3.motif	Direct	-0.000255705	0.00163223	0.00172921	0.000966572	0.000402035	3.39574	0.00744094	0.806192	1	Nuclear receptor	Yes	5.45886	5.74188	5.85177	0.104133	0.578635	0.910032	0.261055	0.180319	0.740401	0.365188	0.0690678	0.268108
RXRB	RXRB_1.motif	Direct	0.0139655	0.00899632	0.00124063	0.0193275	0.00254901	2.59363	0.0144992	0.19591	2	Nuclear receptor	Yes	4.81629	4.83252	4.76632	-0.117308	0.543583	0.875901	0.0665879	0.72984	1	-0.0507196	0.791178	1
SATB2	ONECUT1_1.motif	Inferred	-0.00619647	-0.00379987	-0.000242368	0.0013755	0.0767572	1.11488	0.103659	0.295729	0	CUT; Homeodomain	Yes	2.87138	2.87983	2.91653	0.0297366	0.842407	1	0.027747	0.854328	1	0.0574836	0.699468	0.998272
SCX	TWIST1_1.motif	Inferred	0.00406354	0.00294328	0.000284415	0.0844127	0.045128	1.34555	0.0741623	-0.608889	0	bHLH	Yes	0.51999	1.12198	1.38586	0.410911	0.240884	0.572338	0.779759	0.0861031	0.571841	1.19067	0.00615756	0.0530242
SEBOX	PHOX2A_1.motif	Inferred	0.00663654	0.00325313	0.00093812	0.0173254	0.0754189	1.12252	0.10296	0.0829356	0	Homeodomain	Yes	1.16845	1.29072	1.27812	0.0993175	0.875258	1	0.189565	0.783104	1	0.288883	0.641065	0.949072
SHOX2	SHOX2_1.motif	Direct	-0.00124192	-0.000420519	-0.000723048	0.00996565	0.0356086	1.44844	0.0633105	0.0523987	0	Homeodomain	Yes	1.93754	2.01897	2.73037	0.728572	0.00670149	0.07314	0.0599329	0.796646	1	0.788505	0.00390839	0.0383395
SIX2	SIX2_1.motif	Direct	0.0036568	0.00439531	0.00101523	0.319239	0.0279306	1.55392	0.0546511	0.338058	0	Homeodomain	Yes	2.05183	3.14746	2.50697	-0.64293	0.0222124	0.156559	1.10907	0.000841033	0.0362905	0.466144	0.0868061	0.310182
SIX4	SIX4_1.motif	Direct	0.00199385	0.00250252	0.000778815	0.0977628	0.0570742	1.24356	0.0855734	-0.794948	0	Homeodomain	Yes	3.77421	3.5331	4.09897	0.526869	0.0414889	0.227149	-0.232363	0.335028	0.827663	0.294506	0.222323	0.538319
SMAD1	SMAD1_1.motif	Direct	-0.0297528	-0.0239039	-0.00698096	0.0104075	0.065515	1.18366	0.0940197	0.571271	0	SMAD	Yes	3.36484	3.57014	3.9442	0.378822	0.0926384	0.357033	0.114924	0.596894	1	0.493746	0.0334384	0.167244
SMAD2	SMAD2_2.motif	Direct	-0.0237739	-0.0150637	-0.00272758	0.00222615	0.0255193	1.59313	0.0514488	0.558025	0	SMAD	No	4.55342	4.65355	4.80861	0.154201	0.336254	0.66974	0.0688295	0.663552	1	0.22303	0.172351	0.463287
SMAD3	SMAD3_1.motif	Direct	0.0034511	0.00299414	0.000202094	0.065939	0.0348376	1.45795	0.0623773	-0.236218	0	SMAD	Yes	4.74483	4.87234	4.85378	-0.020994	0.88177	1	0.1271	0.377127	0.869497	0.106106	0.45722	0.782229
SMAD3	SMAD3_2.motif	Direct	0.0118659	0.00548004	0.000256211	0.0227441	0.00476515	2.32192	0.0196721	-0.0739328	2	SMAD	Yes	4.74483	4.87234	4.85378	-0.020994	0.88177	1	0.1271	0.377127	0.869497	0.106106	0.45722	0.782229
SMAD4	SMAD4_1.motif	Direct	-0.00270143	-0.00452536	-0.00159073	0.00226078	0.0236103	1.6269	0.0494976	-0.0101256	0	SMAD	Yes	4.56476	4.69119	4.76794	0.0771313	0.611229	0.940233	0.103022	0.500098	0.977118	0.180153	0.245794	0.557668
SMAD5	SMAD1_1.motif	Inferred	-0.0297528	-0.0239039	-0.00698096	0.0104075	0.0282406	1.54913	0.0550666	0.11774	0	SMAD	Yes	5.08612	5.1715	5.23216	0.0504537	0.792509	1	0.0550733	0.774474	1	0.105527	0.583297	0.897557
SMAD7	SMAD3_1.motif	Inferred	0.0034511	0.00299414	0.000202094	0.065939	0.0187565	1.72685	0.04278	0.636708	0	SMAD	No	4.27425	4.48967	4.08791	-0.400378	0.00559353	0.0646091	0.210904	0.101702	0.611263	-0.189474	0.136171	0.406025
SMAD7	SMAD3_2.motif	Inferred	0.0118659	0.00548004	0.000256211	0.0227441	0.00256555	2.59082	0.0144992	0.235844	2	SMAD	No	4.27425	4.48967	4.08791	-0.400378	0.00559353	0.0646091	0.210904	0.101702	0.611263	-0.189474	0.136171	0.406025
SMAD9	SMAD1_1.motif	Inferred	-0.0297528	-0.0239039	-0.00698096	0.0104075	0.0496243	1.30431	0.0784215	0.289523	0	SMAD	Yes	1.55483	0.474087	1.58334	1.11499	0.00145272	0.0263016	-1.08024	0.00189627	0.062503	0.0347452	0.895303	1
SMARCC1	SMARCC1_1.motif	Direct	-0.00452439	-0.00331645	-0.00156561	0.335006	0.0325719	1.48716	0.0601338	0.20358	0	Myb/SANT	No	5.41642	5.54004	5.4963	-0.0460301	0.710259	1	0.127633	0.313436	0.804718	0.0816026	0.512493	0.835877
SMARCC2	SMARCC2_1.motif	Direct	-0.00602807	-0.00594588	-0.000615905	0.0032934	0.0304085	1.517	0.0576261	0.111604	0	Myb/SANT	No	4.7438	4.88052	4.84301	-0.0411329	0.775564	1	0.135072	0.358556	0.852293	0.0939395	0.517947	0.841092
SMARCE1	T_1.motif	Inferred	0.00144544	6.89532e-05	-0.000411173	0.0195639	0.0155489	1.8083	0.0379151	0.0865641	0	HMG/Sox	No	5.32979	5.45264	5.45742	0.00356844	0.983468	1	0.0993833	0.567596	1	0.102952	0.55228	0.872437
SNAI1	SNAI1_1.motif	Direct	0.00201141	-0.000886948	-0.000928349	0.0159562	0.139342	0.855918	0.160691	-0.63547	0	C2H2 ZF	Yes	1.57064	2.22757	1.88794	-0.351796	0.385887	0.723761	0.694343	0.107228	0.621589	0.342547	0.403916	0.7229
SNAI2	SNAI2_1.motif	Direct	0.00737313	0.00111644	-0.00032892	0.0197352	0.000714699	3.14588	0.0089655	-0.736492	1	C2H2 ZF	Yes	4.13609	5.03675	4.93002	-0.115766	0.46398	0.805559	0.892958	0.000101878	0.00905808	0.777192	0.00031837	0.00611748
SNAPC4	MYB_1.motif	Inferred	0.000833682	0.00207414	0.000857223	0.195218	0.102786	0.988068	0.126893	-0.618396	0	Myb/SANT	Yes	3.80354	3.89848	4.00879	0.11536	0.552825	0.884536	0.0684448	0.725365	1	0.183805	0.34929	0.659329
SOX13	SOX13_1.motif	Direct	0.00383903	0.00460054	0.000330725	3.81538e-05	0.000409754	3.38748	0.00746148	0.133502	1	HMG/Sox	Yes	3.30059	2.63045	2.5087	-0.177744	0.447101	0.787668	-0.625633	0.0158677	0.243062	-0.803377	0.00334138	0.0340579
SOX15	SOX15_1.motif	Direct	-0.0118772	-0.00516259	-0.00454413	4.13246e-05	0.000482666	3.31635	0.00812932	-0.621731	1	HMG/Sox	Yes	3.74966	3.44145	1.694	-1.68005	0.000644862	0.0153611	-0.300725	0.403402	0.897527	-1.98078	0.00015827	0.00364872
SOX15	SOX15_2.motif	Direct	-0.00187919	-0.00118035	-0.00148766	0.233827	0.0181807	1.74039	0.0419755	0.0868822	0	HMG/Sox	Yes	3.74966	3.44145	1.694	-1.68005	0.000644862	0.0153611	-0.300725	0.403402	0.897527	-1.98078	0.00015827	0.00364872
SOX2	SOX2_1.motif	Direct	0.0106396	0.00968694	0.00221478	0.0028748	0.000141603	3.84893	0.00470206	-0.84228	1	HMG/Sox	Yes	-2.4862	0.592278	2.5915	1.99723	0.00183699	0.0306277	5.42372	3.75534e-05	0.00465963	7.42095	8.06398e-07	8.8634e-05
SOX2	SOX2_4.motif	Direct	-0.000359579	-0.00455624	0.00115553	0.0196405	0.00157566	2.80254	0.0122685	0.065436	2	HMG/Sox	Yes	-2.4862	0.592278	2.5915	1.99723	0.00183699	0.0306277	5.42372	3.75534e-05	0.00465963	7.42095	8.06398e-07	8.8634e-05
SOX2	SOX2_3.motif	Direct	-0.0251694	-0.0235034	-0.00748293	0.0102585	0.00372012	2.42944	0.017284	0.82657	2	HMG/Sox	Yes	-2.4862	0.592278	2.5915	1.99723	0.00183699	0.0306277	5.42372	3.75534e-05	0.00465963	7.42095	8.06398e-07	8.8634e-05
SOX2	SOX2_2.motif	Direct	-0.0153799	-0.010878	-0.00166477	0.00725226	0.00298335	2.5253	0.0155217	0.907397	2	HMG/Sox	Yes	-2.4862	0.592278	2.5915	1.99723	0.00183699	0.0306277	5.42372	3.75534e-05	0.00465963	7.42095	8.06398e-07	8.8634e-05
SOX4	SOX4_1.motif	Direct	0.0091541	0.00405724	0.00148225	0.0128059	0.0110248	1.95763	0.0315816	-0.194696	0	HMG/Sox	Yes	4.3089	4.36725	4.40988	0.00399959	0.983058	1	0.0973398	0.608418	1	0.101339	0.592517	0.90601
SOX4	SOX4_2.motif	Direct	0.0114318	0.0154755	0.00630706	0.0198999	0.000849988	3.07059	0.00900446	-0.161372	1	HMG/Sox	Yes	4.3089	4.36725	4.40988	0.00399959	0.983058	1	0.0973398	0.608418	1	0.101339	0.592517	0.90601
SOX5	SOX5_1.motif	Direct	0.00123903	0.00146523	5.42109e-05	0.0366457	0.0266866	1.57371	0.0531481	-0.232646	0	HMG/Sox	Yes	4.31548	3.64097	4.12482	0.455311	0.0389737	0.218883	-0.661065	0.00571546	0.127197	-0.205754	0.311075	0.609446
SOX9	SOX9_1.motif	Direct	0.000428087	-0.000182149	-0.00126128	0.00216705	0.00950895	2.02187	0.0291728	-0.652397	0	HMG/Sox	Yes	4.30874	4.19884	4.67522	0.474288	0.0191011	0.142661	-0.119944	0.508826	0.98238	0.354344	0.065088	0.257529
SOX9	SOX9_2.motif	Direct	0.00617425	0.00620778	0.0095215	7.65163e-06	4.02849e-07	6.39486	0.000454817	0.612364	1	HMG/Sox	Yes	4.30874	4.19884	4.67522	0.474288	0.0191011	0.142661	-0.119944	0.508826	0.98238	0.354344	0.065088	0.257529
SOX9	SOX9_5.motif	Direct	0.00422225	0.00109395	0.00157138	0.0842601	0.0128793	1.89011	0.0341333	-0.498962	0	HMG/Sox	Yes	4.30874	4.19884	4.67522	0.474288	0.0191011	0.142661	-0.119944	0.508826	0.98238	0.354344	0.065088	0.257529
SOX9	SOX9_3.motif	Direct	0.00748762	0.00706332	0.0015318	0.0574656	0.00623505	2.20516	0.0221041	-0.870087	0	HMG/Sox	Yes	4.30874	4.19884	4.67522	0.474288	0.0191011	0.142661	-0.119944	0.508826	0.98238	0.354344	0.065088	0.257529
SP1	SP1_1.motif	Direct	-0.0198441	-0.0129241	-0.00271161	0.000347497	0.00435944	2.36057	0.0187141	0.196802	2	C2H2 ZF	Yes	5.45409	5.43102	5.47756	0.0474972	0.606483	0.936215	-0.0230668	0.802038	1	0.0244304	0.789719	1
SP2	SP2_1.motif	Direct	0.00302653	0.00317197	0.00404688	8.3453e-05	0.000484076	3.31509	0.00812932	0.786609	1	C2H2 ZF	Yes	2.36695	1.75887	2.02949	0.302283	0.50261	0.840583	-0.847115	0.0774225	0.546242	-0.544832	0.226968	0.544635
SP3	SP3_1.motif	Direct	0.0112648	0.00934437	0.00390516	0.0462391	0.000933404	3.02993	0.00920487	-0.515012	1	C2H2 ZF	Yes	4.62571	4.90633	5.15958	0.253297	0.196903	0.534965	0.236709	0.227541	0.777348	0.490006	0.0215675	0.125103
SP4	SP4_1.motif	Direct	0.0038942	0.00165721	-0.00377545	0.000926606	0.0117662	1.92936	0.0324002	-0.63094	0	C2H2 ZF	Yes	3.03826	2.79187	3.62878	0.755148	0.0336896	0.19967	-0.241477	0.461291	0.947573	0.513671	0.122986	0.382989
SREBF1	SREBF1_1.motif	Direct	0.0101704	0.00758273	0.00269818	0.550536	0.000711875	3.1476	0.0089655	0.0257041	0	bHLH	Yes	5.83654	5.96938	5.81759	-0.203303	0.420793	0.760758	0.146995	0.558768	1	-0.056308	0.821361	1
SREBF1	SREBF1_2.motif	Direct	0.000251467	-0.000198073	0.000493278	0.136779	0.00331886	2.47901	0.0162278	0.149199	0	bHLH	Yes	5.83654	5.96938	5.81759	-0.203303	0.420793	0.760758	0.146995	0.558768	1	-0.056308	0.821361	1
SREBF2	SREBF2_2.motif	Direct	0.0119166	0.0103418	0.00300364	0.276139	0.00034206	3.4659	0.00715159	0.282343	0	bHLH	Yes	5.77364	5.83492	5.56829	-0.267805	0.149171	0.461703	0.0318642	0.857566	1	-0.235941	0.199091	0.50744
SREBF2	SREBF2_1.motif	Direct	-0.0122447	-0.00980812	-0.00201855	0.00534306	0.00218579	2.66039	0.0139452	-0.366782	2	bHLH	Yes	5.77364	5.83492	5.56829	-0.267805	0.149171	0.461703	0.0318642	0.857566	1	-0.235941	0.199091	0.50744
SRF	SRF_1.motif	Direct	-0.0134372	-0.00824247	-0.00216007	0.0116446	0.0502897	1.29852	0.0787476	-0.604577	0	MADS box	Yes	4.57921	4.3717	4.29508	-0.0954188	0.573101	0.904529	-0.189967	0.271455	0.796183	-0.285386	0.107031	0.353287
STAT1	STAT1_1.motif	Direct	-0.0104655	-0.00477245	-0.00167417	0.0909454	0.0461576	1.33576	0.0754153	0.347013	0	STAT	Yes	5.15697	5.0006	5.22859	0.219187	0.19399	0.532214	-0.158518	0.340049	0.833492	0.0606686	0.708873	1
STAT2	STAT2_1.motif	Direct	0.00579711	0.0070001	0.00215661	0.0528514	0.00973623	2.01161	0.0295489	-0.456703	0	STAT	Yes	4.31206	4.52228	4.65394	0.0738713	0.730616	1	0.267119	0.229144	0.777348	0.34099	0.130413	0.394247
STAT3	STAT3_1.motif	Direct	-0.00745308	-0.00444853	-0.00351714	0.00888141	0.0122192	1.91296	0.0330036	0.49082	0	STAT	Yes	5.39591	5.62009	5.48792	-0.133878	0.317547	0.660443	0.223578	0.108057	0.62212	0.0896998	0.498124	0.821511
STAT5A	STAT5A_1.motif	Direct	-0.00204523	-0.00018582	0.000344073	0.0138253	0.0175218	1.75642	0.0411557	0.959785	0	STAT	Yes	1.00236	2.48792	2.59186	-0.121862	0.747554	1	1.7653	0.000970835	0.0399661	1.64344	0.00154015	0.0194143
STAT5B	STAT5B_1.motif	Direct	-0.0106187	-0.011723	-0.00377722	0.021566	0.0934643	1.02935	0.118696	-0.141667	0	STAT	Yes	4.30261	4.08754	4.03411	-0.0724772	0.653262	0.977136	-0.19814	0.232009	0.777348	-0.270617	0.109946	0.359045
STAT6	STAT6_2.motif	Direct	0.000344398	0.000722735	0.000377678	0.0880176	0.0130978	1.8828	0.0343743	0.393954	0	STAT	Yes	5.25503	5.44009	5.49267	0.0460686	0.734265	1	0.192077	0.174488	0.730446	0.238145	0.09783	0.334339
TADA2A	SMARCC1_1.motif	Inferred	-0.00452439	-0.00331645	-0.00156561	0.335006	0.333457	0.47696	0.340391	0.407746	0	Myb/SANT	No	3.44454	3.3776	3.59425	0.21571	0.304233	0.655418	-0.115676	0.578629	1	0.100035	0.622229	0.932992
TADA2B	SMARCC2_1.motif	Inferred	-0.00602807	-0.00594588	-0.000615905	0.0032934	0.0780297	1.10774	0.104627	-0.0168501	0	Myb/SANT	No	3.86632	3.67765	3.7756	0.10023	0.480929	0.820394	-0.184085	0.208012	0.776478	-0.0838554	0.55113	0.871556
TBP	TBP_1.motif	Direct	0.00429924	0.00380164	0.000337411	0.125828	0.0536219	1.27066	0.0819204	-0.0518003	0	TBP	Yes	4.05654	4.25829	4.021	-0.236351	0.161394	0.48447	0.160457	0.333328	0.826305	-0.0758938	0.63838	0.946886
TBX15	TBX15_2.motif	Direct	-0.00263918	-0.00454006	-0.000752299	0.0321717	0.0221808	1.65402	0.0475555	0.561336	0	T-box	Yes	-1.4307	0.0374447	1.29237	1.15273	0.0340764	0.201003	1.91127	0.00587273	0.129506	3.06399	0.000126047	0.00307334
TBX18	TBX15_2.motif	Inferred	-0.00263918	-0.00454006	-0.000752299	0.0321717	0.0204953	1.68835	0.045018	0.030199	0	T-box	Yes	3.03002	3.76987	4.21115	0.360812	0.203012	0.542312	0.781465	0.0143035	0.227727	1.14228	0.0012484	0.0167271
TBX19	TBX19_1.motif	Direct	0.0125402	0.00889659	0.00250367	0.0150361	0.00893196	2.04905	0.0284864	-0.651206	0	T-box	Yes	0.3765	0.514455	1.21341	0.761625	0.0634284	0.288779	0.123682	0.756179	1	0.885307	0.0348073	0.171231
TBX3	TBX3_1.motif	Direct	-0.0190139	-0.018763	-0.00754931	0.00298548	0.00406965	2.39044	0.0180997	-0.614561	2	T-box	Yes	4.50418	3.9024	3.70958	-0.209598	0.195983	0.534218	-0.589003	0.00228285	0.0705789	-0.7986	0.000210025	0.00451201
TCF12	TCF12_1.motif	Direct	0.00235336	0.00100292	0.000897176	0.0924468	0.0211159	1.67539	0.0460229	-0.748217	0	bHLH	Yes	4.60449	4.7832	4.97424	0.191409	0.256437	0.593682	0.15499	0.355302	0.8496	0.346399	0.0519799	0.222539
TCF3	TCF3_1.motif	Direct	-0.00525947	-0.00325054	0.000206597	0.00306041	0.00287644	2.54114	0.0153184	-0.332837	2	bHLH	Yes	4.54309	4.95295	4.25427	-0.708273	0.00142291	0.0259471	0.402514	0.0368727	0.390045	-0.305759	0.100127	0.339183
TCF4	TCF4_1.motif	Direct	-0.00547367	-0.00209062	-3.38166e-05	0.00268044	0.0001402	3.85325	0.00470206	0.854941	1	bHLH	Yes	0.317687	3.76491	4.30669	0.534387	0.018028	0.137893	3.41776	3.63603e-09	7.87952e-06	3.95215	7.91089e-10	7.76344e-07
TCF7	TCF7_1.motif	Direct	0.000621211	-0.00173499	-0.00177196	0.002211	0.00479535	2.31918	0.0196721	-0.180757	2	HMG/Sox	Yes	2.88558	2.59459	3.51445	0.935993	0.000154262	0.00592393	-0.305999	0.110534	0.626831	0.629994	0.00278204	0.0298497
TCF7L2	TCF7L2_1.motif	Direct	-0.0060761	-0.00183989	-0.000574261	0.00425657	0.0273122	1.56364	0.0540026	0.730377	0	HMG/Sox	Yes	3.65961	3.78461	4.08266	0.284062	0.101431	0.374561	0.137903	0.411721	0.905279	0.421965	0.0218215	0.125844
TCFL5	TCFL5_1.Infer.motif	Indirect	0.00036539	-0.000985058	0.00043964	0.023995	0.0149505	1.82534	0.0368652	-0.40161	0	bHLH	Yes	4.77293	4.72106	4.40986	-0.314787	0.0321686	0.194432	-0.0559918	0.673327	1	-0.370779	0.0141847	0.0945129
TEAD1	TEAD1_2.motif	Direct	0.000711756	0.00288533	0.000451715	0.257814	0.0353504	1.45161	0.0630499	0.199985	0	TEA	Yes	4.82856	4.68235	4.92608	0.191652	0.369667	0.704509	-0.106856	0.613343	1	0.0847952	0.686181	0.988687
TEAD1	TEAD1_1.motif	Direct	0.00371796	0.00450392	0.000748058	0.134376	0.0199248	1.70061	0.0444487	0.278511	0	TEA	Yes	4.82856	4.68235	4.92608	0.191652	0.369667	0.704509	-0.106856	0.613343	1	0.0847952	0.686181	0.988687
TEAD2	TEAD1_1.motif	Inferred	0.00371796	0.00450392	0.000748058	0.134376	0.00918831	2.03676	0.0289913	-0.269239	0	TEA	Yes	5.24669	4.79718	4.92277	0.10687	0.497949	0.83639	-0.433038	0.0152199	0.236587	-0.326168	0.0525559	0.224317
TEAD2	TEAD1_2.motif	Inferred	0.000711756	0.00288533	0.000451715	0.257814	0.0163018	1.78776	0.039076	-0.478683	0	TEA	Yes	5.24669	4.79718	4.92277	0.10687	0.497949	0.83639	-0.433038	0.0152199	0.236587	-0.326168	0.0525559	0.224317
TEAD3	TEAD3_2.motif	Direct	0.0106071	0.00842895	0.00150854	0.000881343	0.00111868	2.95129	0.010203	0.728084	2	TEA	Yes	3.21089	2.79379	2.43891	-0.334766	0.134742	0.437911	-0.433249	0.0574529	0.481094	-0.768016	0.00279053	0.0299293
TEAD4	TEAD4_1.motif	Direct	0.005778	0.00650835	0.000334242	0.00724106	0.0012699	2.89623	0.0108615	0.790273	2	TEA	Yes	4.74566	4.65648	4.25451	-0.405914	0.00396342	0.0511562	-0.0880371	0.452353	0.941202	-0.493951	0.000920657	0.0133818
TEF	TEF_1.motif	Direct	-0.00390561	-0.00185866	-0.00106834	0.114	0.067974	1.16766	0.0959283	-0.454998	0	bZIP	Yes	4.03443	3.51037	3.23514	-0.424292	0.155226	0.473671	-0.376889	0.198779	0.765874	-0.801181	0.0137754	0.0926923
TFAP2A	TFAP2A_1.motif	Direct	-0.021759	-0.0157935	-0.00490568	0.00111867	0.013536	1.86851	0.0350301	-0.511731	0	AP-2	Yes	4.21935	3.88863	3.76482	-0.130975	0.534255	0.867339	-0.365482	0.0989815	0.606267	-0.496457	0.0306829	0.158007
TFAP2A	TFAP2A_3.motif	Direct	-0.0110522	-0.0070652	-0.000157191	0.000244337	0.0032199	2.49216	0.0159679	-0.451018	2	AP-2	Yes	4.21935	3.88863	3.76482	-0.130975	0.534255	0.867339	-0.365482	0.0989815	0.606267	-0.496457	0.0306829	0.158007
TFAP2A	TFAP2A_2.motif	Direct	-0.00624694	-0.000258274	0.00168903	2.42521e-05	0.00024585	3.60933	0.00645612	-0.453367	1	AP-2	Yes	4.21935	3.88863	3.76482	-0.130975	0.534255	0.867339	-0.365482	0.0989815	0.606267	-0.496457	0.0306829	0.158007
TFAP4	TFAP4_2.motif	Direct	-0.0100946	-0.00839123	-0.00260372	0.158159	0.0981709	1.00802	0.123287	0.0317183	0	bHLH	Yes	4.40731	4.64311	4.41947	-0.249123	0.128795	0.427681	0.264123	0.111848	0.631013	0.015	0.923497	1
TFCP2	TFCP2_3.motif	Direct	-0.000559158	7.20996e-05	-0.000656083	0.0482825	0.148802	0.827392	0.169694	-0.36514	0	Grainyhead	Yes	4.15508	4.16398	4.197	0.0369637	0.777421	1	0.00733202	0.955424	1	0.0442958	0.734103	1
TFCP2L1	UBP1_1.motif	Inferred	0.00451207	0.00562371	0.000825274	0.0193742	0.0337847	1.47128	0.0612924	-0.074556	0	Grainyhead	Yes	3.76443	3.66041	3.7478	-0.105955	0.755395	1	0.0963573	0.777313	1	-0.00959738	0.977435	1
TFDP1	TFDP1_1.motif	Direct	0.00416964	0.00334501	0.00214526	0.0939511	0.00173724	2.76014	0.0125727	-0.107157	0	E2F	Yes	5.71439	5.5891	5.47973	-0.142292	0.486168	0.825297	-0.0895394	0.659274	1	-0.231831	0.263346	0.574741
TFE3	TFE3_1.motif	Direct	-0.00716149	-0.00504029	-0.00174034	0.248401	0.0851836	1.06964	0.111053	0.00866211	0	bHLH	Yes	4.86375	4.78177	4.75107	-0.0359827	0.831183	1	-0.0911886	0.591731	1	-0.127171	0.455169	0.780169
TFEB	TFEB_1.motif	Direct	-0.0022044	-0.000168527	0.000217124	0.00358501	0.0203566	1.6913	0.0448003	0.0097496	0	bHLH	Yes	3.87739	3.62328	4.12813	0.463759	0.0184085	0.139546	-0.209209	0.249687	0.779901	0.25455	0.153256	0.436591
TGIF1	TGIF1_1.motif	Direct	0.000189253	0.00184424	0.00181068	0.00148593	0.00407204	2.39019	0.0180997	0.0887614	2	Homeodomain	Yes	4.75695	4.98669	4.81948	-0.17004	0.283897	0.632348	0.199431	0.21554	0.777348	0.0293909	0.849036	1
TGIF1	TGIF1_2.motif	Direct	-0.00671509	-0.00439258	-0.000573432	0.013268	0.0339183	1.46957	0.0612924	0.133438	0	Homeodomain	Yes	4.75695	4.98669	4.81948	-0.17004	0.283897	0.632348	0.199431	0.21554	0.777348	0.0293909	0.849036	1
TGIF2	TGIF2_1.motif	Direct	0.00163447	0.00500403	0.00168578	0.000297909	0.000545147	3.26349	0.00837941	0.390005	1	Homeodomain	Yes	4.26218	4.67879	4.74223	0.0630471	0.63686	0.963723	0.418679	0.00787578	0.156162	0.481726	0.00313968	0.0325246
THAP1	THAP1_1.motif	Direct	0.010086	0.00805231	-0.000504694	0.000349466	0.00172249	2.76384	0.0125727	0.280749	2	THAP finger	Yes	3.98615	3.97064	3.78008	-0.194344	0.467941	0.809027	-0.105792	0.689356	1	-0.300136	0.261678	0.5724
THAP10	THAP1_1.motif	Inferred	0.010086	0.00805231	-0.000504694	0.000349466	0.00509457	2.29289	0.0203781	0.392746	0	THAP finger	Yes	2.24849	1.75684	1.91785	0.103041	0.817974	1	-0.441529	0.333193	0.826305	-0.338487	0.446338	0.770758
THAP11	PRKRIR_1.motif	Inferred	-0.00253662	-0.0006705	1.97639e-06	0.00824637	0.0197123	1.70526	0.0442905	-0.731534	0	THAP finger	Yes	5.21391	5.11384	5.08762	-0.0253479	0.83488	1	-0.101729	0.410283	0.903471	-0.127077	0.304077	0.605045
THAP2	THAP1_1.motif	Inferred	0.010086	0.00805231	-0.000504694	0.000349466	0.00474471	2.32379	0.0196721	-0.225355	2	THAP finger	Yes	2.73764	2.64183	2.68838	-0.0637989	0.832604	1	-0.0798755	0.791719	1	-0.143674	0.630808	0.940744
THAP3	THAP1_1.motif	Inferred	0.010086	0.00805231	-0.000504694	0.000349466	0.000635479	3.1969	0.0087852	0.259626	1	THAP finger	Yes	5.12214	5.00142	5.01814	0.0159856	0.915727	1	-0.129925	0.398326	0.891706	-0.11394	0.453949	0.778796
THAP4	THAP1_1.motif	Inferred	0.010086	0.00805231	-0.000504694	0.000349466	5.94895e-05	4.22556	0.00319827	0.884196	1	THAP finger	Yes	5.65929	5.57315	5.21419	-0.359578	0.0298021	0.185718	-0.091417	0.541692	1	-0.450995	0.00925057	0.0699896
THAP5	THAP1_1.motif	Inferred	0.010086	0.00805231	-0.000504694	0.000349466	0.00220127	2.65733	0.0139452	-0.312648	2	THAP finger	Yes	3.84786	3.97356	4.10272	0.132766	0.511153	0.847561	0.0623067	0.757766	1	0.195073	0.336706	0.643204
THAP6	THAP1_1.motif	Inferred	0.010086	0.00805231	-0.000504694	0.000349466	0.00305125	2.51552	0.015664	-0.930173	2	THAP finger	Yes	2.77754	2.82226	3.21612	0.396726	0.212413	0.550414	0.0555386	0.858553	1	0.452265	0.157451	0.442983
THAP7	PRKRIR_1.motif	Inferred	-0.00253662	-0.0006705	1.97639e-06	0.00824637	0.0183895	1.73543	0.0421988	-0.715319	0	THAP finger	Yes	4.63298	4.49326	4.30487	-0.1923	0.159858	0.481124	-0.138657	0.299969	0.796183	-0.330957	0.0224966	0.128026
THAP8	THAP1_1.motif	Inferred	0.010086	0.00805231	-0.000504694	0.000349466	0.00478441	2.32017	0.0196721	-0.35728	2	THAP finger	Yes	2.36461	1.96987	2.33499	0.351425	0.312063	0.660443	-0.383165	0.274849	0.796183	-0.0317402	0.924547	1
THAP9	THAP1_1.motif	Inferred	0.010086	0.00805231	-0.000504694	0.000349466	0.0015749	2.80275	0.0122685	-0.600453	2	THAP finger	Yes	2.37207	2.10007	2.69071	0.608883	0.0144413	0.119211	-0.322099	0.161648	0.711994	0.286784	0.192351	0.496674
THRA	THRA_1.motif	Direct	-0.000817789	0.0030655	0.00247914	0.000374467	0.000251612	3.59927	0.00645612	-0.0164055	1	Nuclear receptor	Yes	5.11139	4.91292	4.63682	-0.297393	0.129464	0.428577	-0.19722	0.30042	0.796183	-0.494613	0.0187479	0.113636
THRA	THRA_2.motif	Direct	0.00160579	-0.000293121	-0.000591922	0.00453085	0.00364299	2.43854	0.0170661	0.61778	2	Nuclear receptor	Yes	5.11139	4.91292	4.63682	-0.297393	0.129464	0.428577	-0.19722	0.30042	0.796183	-0.494613	0.0187479	0.113636
THRB	THRB_3.motif	Direct	-0.0123782	-0.00892585	0.000732999	0.00722828	0.00432043	2.36447	0.0186174	0.0320974	2	Nuclear receptor	Yes	4.59094	2.81708	4.07198	1.08358	0.00532025	0.0622249	-1.60946	0.000313077	0.0187564	-0.525888	0.11693	0.372755
THRB	THRB_4.motif	Direct	0.0133816	0.00895508	-0.000180808	0.00190406	0.000280689	3.55177	0.0065805	0.0102176	1	Nuclear receptor	Yes	4.59094	2.81708	4.07198	1.08358	0.00532025	0.0622249	-1.60946	0.000313077	0.0187564	-0.525888	0.11693	0.372755
TP53	TP53_1.motif	Direct	0.0217887	0.0120091	0.00170354	0.00102624	0.000379895	3.42034	0.00736571	-0.466536	1	p53	Yes	2.92277	3.04298	3.41711	0.305087	0.209706	0.550414	0.199685	0.415809	0.909121	0.504772	0.0493839	0.215017
TP63	TP63_1.motif	Direct	0.00451766	-0.001395	-0.00414661	9.41408e-05	6.48998e-05	4.18776	0.00333054	0.82753	1	p53	Yes	4.5668	4.24722	2.47741	-1.83877	1.61079e-05	0.00125627	-0.250327	0.341038	0.834526	-2.08909	4.64955e-06	0.000281137
TP73	TP73_1.motif	Direct	0.0144762	0.00687161	-0.00250067	0.000768796	0.000374971	3.426	0.00736571	0.873678	1	p53	Yes	2.74416	2.39393	1.31284	-1.24388	0.00500771	0.0596439	-0.226868	0.523469	0.993466	-1.47074	0.00152228	0.0192652
TSHZ1	ZEB1_1.motif	Inferred	0.000613992	-0.00197637	-0.00107212	0.00614581	0.0182991	1.73757	0.0421084	0.37871	0	C2H2 ZF	Yes	4.322	4.20139	4.61178	0.396411	0.021433	0.153262	-0.105702	0.495534	0.973649	0.290709	0.0754181	0.283458
TSHZ2	ZEB1_1.motif	Inferred	0.000613992	-0.00197637	-0.00107212	0.00614581	0.00424992	2.37162	0.0185491	0.764178	2	C2H2 ZF	Yes	3.41549	2.26132	1.65724	-0.71551	0.0158823	0.127013	-1.05011	0.00129527	0.0478326	-1.76562	1.70814e-05	0.000698068
TWIST1	TWIST1_1.motif	Direct	0.00406354	0.00294328	0.000284415	0.0844127	0.00528818	2.27669	0.0206479	-0.786596	0	bHLH	Yes	3.65555	4.14449	4.60466	0.419332	0.0436575	0.23306	0.501297	0.0238793	0.311233	0.920629	0.000380776	0.00695889
TWIST2	TWIST2_1.motif	Direct	0.0032177	0.00157256	0.00127212	0.187578	0.0108128	1.96606	0.0313971	-0.186837	0	bHLH	Yes	4.9315	4.75897	4.46499	-0.296489	0.116806	0.405294	-0.158326	0.381821	0.875119	-0.454815	0.0218834	0.126071
UBP1	UBP1_1.motif	Direct	0.00451207	0.00562371	0.000825274	0.0193742	0.00936202	2.02863	0.0289986	0.0362255	0	Grainyhead	Yes	4.96261	5.00095	5.01707	-0.00691784	0.96756	1	0.0608114	0.722032	1	0.0538936	0.751467	1
USF1	USF1_1.motif	Direct	-2.43852e-05	0.00110018	0.00143386	0.00116511	0.00605435	2.21793	0.0220496	-0.238764	0	bHLH	Yes	4.79574	4.90112	4.75633	-0.145933	0.248922	0.582321	0.0940193	0.451881	0.941202	-0.0519139	0.672655	0.97727
USF2	USF2_1.motif	Direct	0.00978536	0.00683975	0.00224504	0.0880702	0.00641597	2.19274	0.0224957	0.461317	0	bHLH	Yes	5.18254	5.21931	5.09506	-0.133604	0.331101	0.66974	0.0468214	0.72993	1	-0.0867828	0.521406	0.844107
VDR	VDR_1.motif	Direct	-0.00734428	-0.00624296	-0.000804985	0.0248086	0.00336213	2.47339	0.0162912	-0.24939	2	Nuclear receptor	Yes	5.27328	4.42176	4.48262	0.0343551	0.850903	1	-0.833544	0.000567426	0.0283896	-0.799189	0.000760633	0.011541
XBP1	XBP1_1.motif	Direct	-0.00846777	-0.0051027	-0.00126238	0.00414605	0.000335703	3.47404	0.00715111	-0.590108	1	bZIP	Yes	5.90074	6.14928	5.51791	-0.633697	0.000453593	0.0119466	0.250457	0.0824049	0.562295	-0.38324	0.013479	0.09127
YBX1	YBX1_1.motif	Direct	-0.00454147	-0.00573317	0.000932062	0.000120743	0.000391446	3.40733	0.00736571	-0.582894	1	CSD	Yes	5.5197	5.6377	5.3928	-0.241285	0.171725	0.502117	0.117193	0.493972	0.972175	-0.124091	0.468659	0.793372
YBX3	YBX1_1.motif	Inferred	-0.00454147	-0.00573317	0.000932062	0.000120743	4.44476e-05	4.35215	0.00294114	-0.350652	1	CSD	Yes	6.1238	6.47743	6.09582	-0.375747	0.0494477	0.249636	0.339149	0.0725517	0.533002	-0.0365975	0.835045	1
YY1	YY1_1.motif	Direct	0.00187777	0.00154654	-0.000274673	0.0534029	0.0123632	1.90787	0.0331216	0.133864	0	C2H2 ZF	Yes	5.5041	5.633	5.62128	-0.00991534	0.942774	1	0.129345	0.35916	0.852857	0.11943	0.394416	0.7128
YY1	YY1_2.motif	Direct	0.00420003	0.0060455	0.00158989	0.014466	0.00258135	2.58815	0.0144992	-0.0636771	2	C2H2 ZF	Yes	5.5041	5.633	5.62128	-0.00991534	0.942774	1	0.129345	0.35916	0.852857	0.11943	0.394416	0.7128
YY2	YY2_1.motif	Direct	-0.0115845	-0.00673937	-0.00152992	0.000995839	0.054545	1.26325	0.0828485	0.824261	0	C2H2 ZF	Yes	1.42397	1.69502	2.04983	0.360421	0.265044	0.604929	0.285816	0.381168	0.874544	0.646237	0.059032	0.241367
ZBED1	ZBED1_1.motif	Direct	0.00848324	0.00525614	0.00127574	0.00417058	0.0142373	1.84657	0.0358603	0.303313	0	BED ZF	Yes	3.76675	3.76202	3.64226	-0.119002	0.456935	0.798842	-0.00997111	0.949871	1	-0.128973	0.419304	0.740776
ZBED3	ZBED1_1.motif	Inferred	0.00848324	0.00525614	0.00127574	0.00417058	0.0177324	1.75123	0.0414491	-0.228058	0	BED ZF	Yes	2.65299	2.92507	3.06504	0.0716519	0.886374	1	0.136075	0.789497	1	0.207727	0.680991	0.984359
ZBED4	ZBED1_1.motif	Inferred	0.00848324	0.00525614	0.00127574	0.00417058	0.00717023	2.14447	0.0245309	0.710382	0	BED ZF	Yes	4.36763	4.3331	4.16632	-0.167014	0.237276	0.569684	-0.0363948	0.791036	1	-0.203408	0.155054	0.439015
ZBTB1	ZBTB1_1.Infer.motif	Indirect	-0.00996603	-0.00652649	-0.00150839	0.000756839	0.0064867	2.18798	0.0226733	0.774615	0	C2H2 ZF	Yes	4.56452	4.8089	4.98858	0.178859	0.296084	0.648269	0.221211	0.203649	0.772003	0.40007	0.0310597	0.159486
ZBTB11	ZBTB11_3.motif	ZifRC	0.0136428	0.00914879	0.00111018	0.0153913	0.00333272	2.4772	0.0162278	-0.648877	2	C2H2 ZF	Yes	4.59197	4.72079	4.77735	0.0572548	0.712841	1	0.111275	0.479103	0.962437	0.168529	0.288517	0.596736
ZBTB11	ZBTB11_4.motif	ZifRC	0.00195879	0.00146922	0.000332974	0.0809154	0.0543902	1.26448	0.0827582	-0.408675	0	C2H2 ZF	Yes	4.59197	4.72079	4.77735	0.0572548	0.712841	1	0.111275	0.479103	0.962437	0.168529	0.288517	0.596736
ZBTB11	ZBTB11_2.motif	ZifRC	0.00168813	0.00296811	0.00157409	0.00869982	0.0144352	1.84058	0.036136	-0.345182	0	C2H2 ZF	Yes	4.59197	4.72079	4.77735	0.0572548	0.712841	1	0.111275	0.479103	0.962437	0.168529	0.288517	0.596736
ZBTB12	ZBTB12_1.Infer.motif	Indirect	0.00171308	0.000852125	-0.000108254	0.0365938	0.128518	0.891035	0.150204	-0.0150007	0	C2H2 ZF	Yes	3.45949	3.19685	3.3071	0.0645381	0.825986	1	-0.230697	0.440525	0.933207	-0.166158	0.5693	0.884754
ZBTB14	ZBTB14_1.motif	ZifRC	0.00738591	0.00563693	0.000154149	0.00328348	0.0192784	1.71493	0.0434438	-0.500118	0	C2H2 ZF	Yes	3.52623	3.65114	3.71423	0.0818161	0.724875	1	0.0317919	0.891888	1	0.113608	0.622473	0.933159
ZBTB16	ZBTB16_1.motif	ZifRC	0.000278961	0.00177615	0.000320111	0.046745	0.00727939	2.1379	0.02468	-0.185978	0	C2H2 ZF	Yes	4.54292	5.00135	5.25129	0.194484	0.377546	0.713496	0.50297	0.0369019	0.39009	0.697454	0.00682586	0.056834
ZBTB17	ZBTB17_1.motif	ZifRC	-0.000271306	4.69038e-05	0.000472236	0.00738955	0.0502571	1.2988	0.0787476	0.579729	0	C2H2 ZF	Yes	4.1713	4.23749	4.28827	0.0497036	0.680103	1	0.0614425	0.613603	1	0.111146	0.361286	0.673728
ZBTB17	ZBTB17_2.motif	ZifRC	-0.000597365	-0.000242312	9.87468e-05	0.014975	0.0785265	1.10498	0.105168	0.581278	0	C2H2 ZF	Yes	4.1713	4.23749	4.28827	0.0497036	0.680103	1	0.0614425	0.613603	1	0.111146	0.361286	0.673728
ZBTB18	ZBTB18_2.motif	Direct	-0.00579451	0.000938621	0.00128258	0.00415722	0.0181543	1.74102	0.0419755	-0.267343	0	C2H2 ZF	Yes	3.83661	3.64652	3.93628	0.292501	0.0579138	0.274133	-0.205635	0.168114	0.719722	0.0868659	0.541079	0.862846
ZBTB20	ZBTB20_1.motif	ZifRC	0.00767723	0.00510915	0.000760325	0.00204386	0.000199173	3.70077	0.00607748	-0.987573	1	C2H2 ZF	Yes	-1.07061	0.876184	3.46184	2.33841	5.09059e-05	0.00274028	2.20735	0.000157839	0.0116884	4.54576	2.05005e-07	3.79021e-05
ZBTB21	ZBTB21_2.motif	ZifRC	0.00624588	0.00706967	0.00234411	0.0944387	0.0284853	1.54538	0.0551805	0.710611	0	C2H2 ZF	Yes	3.79	3.78107	3.59702	-0.197486	0.349805	0.681164	-0.0231891	0.910907	1	-0.220676	0.296836	0.603617
ZBTB22	ZBTB22_1.motif	ZifRC	0.0020588	-0.000110645	-0.000280073	0.00153166	0.0263212	1.57969	0.0526891	-0.189533	0	C2H2 ZF	Yes	4.27324	3.94648	4.14189	0.0838244	0.735733	1	-0.213426	0.398017	0.89152	-0.129602	0.599209	0.911685
ZBTB24	ZBTB24_1.motif	ZifRC	0.00541139	0.0034869	0.001075	0.0397785	0.0377869	1.42266	0.0653315	-0.354174	0	C2H2 ZF; AT hook	Yes	3.99046	4.22895	4.2345	0.00506659	0.979438	1	0.19872	0.329345	0.821391	0.203787	0.309099	0.607194
ZBTB26	ZBTB26_1.motif	ZifRC	0.00179739	0.00253044	0.000140492	0.0224291	0.0758986	1.11977	0.10324	-0.60401	0	C2H2 ZF	Yes	3.83742	3.84832	4.02244	0.157038	0.42523	0.766254	-0.00918083	0.962748	1	0.147857	0.446942	0.771337
ZBTB33	ZBTB33_1.motif	Direct	0.00505804	0.00334013	0.000800557	0.0218368	0.0214702	1.66816	0.0466151	-0.235004	0	C2H2 ZF	Yes	4.65432	4.56237	4.77147	0.196741	0.287632	0.637063	-0.103742	0.568881	1	0.0929995	0.607323	0.919206
ZBTB34	ZBTB34_1.motif	ZifRC	1.43122e-06	0.00167853	0.00109092	0.077921	0.0446521	1.35016	0.0735945	0.59357	0	C2H2 ZF	Yes	3.47216	3.46409	3.89627	0.423564	0.0324378	0.195467	-0.0176844	0.921602	1	0.40588	0.0382462	0.182029
ZBTB37	ZBTB37_1.motif	ZifRC	0.00271065	0.00228797	0.000752751	0.686692	0.0647311	1.18889	0.0935741	-0.502221	0	C2H2 ZF	Yes	3.25289	3.27544	3.8172	0.502569	0.0334618	0.198933	0.0282714	0.897331	1	0.53084	0.0248678	0.136908
ZBTB38	ZBTB38_2.motif	ZifRC	-0.00282781	-0.00299157	-0.00047785	0.00293948	0.0481662	1.31726	0.0769902	0.603354	0	C2H2 ZF	Yes	3.54182	3.63097	3.97909	0.318885	0.223406	0.550414	0.0566543	0.823977	1	0.37554	0.155318	0.439174
ZBTB38	ZBTB38_1.motif	ZifRC	0.00400368	0.00385199	0.000834492	0.36258	0.0742696	1.12919	0.101884	0.0883967	0	C2H2 ZF	Yes	3.54182	3.63097	3.97909	0.318885	0.223406	0.550414	0.0566543	0.823977	1	0.37554	0.155318	0.439174
ZBTB39	ZBTB39_1.motif	ZifRC	0.00450392	0.0038774	0.00050996	0.0461366	0.0310031	1.50859	0.0582404	0.571933	0	C2H2 ZF	Yes	3.19911	2.98668	2.74338	-0.222555	0.156781	0.476022	-0.219842	0.160208	0.710216	-0.442397	0.0103888	0.0760545
ZBTB39	ZBTB39_2.motif	ZifRC	-0.00122622	-0.000461881	-0.00103267	0.0191728	0.0568457	1.2453	0.0854577	0.0482415	0	C2H2 ZF	Yes	3.19911	2.98668	2.74338	-0.222555	0.156781	0.476022	-0.219842	0.160208	0.710216	-0.442397	0.0103888	0.0760545
ZBTB4	ZBTB4_1.motif	Direct	-0.000810716	-0.000429243	3.06895e-06	0.147649	0.00937417	2.02807	0.0289986	-0.950276	0	C2H2 ZF	Yes	4.98269	4.7486	4.31214	-0.460794	0.0450423	0.236771	-0.238388	0.268006	0.796183	-0.699182	0.00533963	0.0477488
ZBTB4	ZBTB4_2.motif	Direct	0.00747793	0.00544207	-0.000251958	0.00482755	0.000937608	3.02798	0.00920487	0.592219	1	C2H2 ZF	Yes	4.98269	4.7486	4.31214	-0.460794	0.0450423	0.236771	-0.238388	0.268006	0.796183	-0.699182	0.00533963	0.0477488
ZBTB40	ZBTB40_1.motif	ZifRC	-0.00498038	-0.00267353	-0.000410041	0.000184822	0.0117144	1.93128	0.0323364	0.546619	0	C2H2 ZF	Yes	4.13964	4.23209	4.22314	-0.00900602	0.943632	1	0.09309	0.47099	0.956229	0.084084	0.51272	0.836105
ZBTB41	ZBTB41_1.motif	ZifRC	0.00414126	0.0028621	0.000502277	0.0767361	0.0727034	1.13845	0.100468	-0.110558	0	C2H2 ZF	Yes	3.43597	2.97367	3.57096	0.486311	0.116374	0.404296	-0.380316	0.211163	0.777348	0.105995	0.716302	1
ZBTB42	ZBTB42_1.motif	Direct	-0.000492485	0.00101609	0.00462267	0.00181818	0.00114103	2.9427	0.0103058	0.4627	2	C2H2 ZF	Yes	3.58939	3.05977	3.61618	0.481025	0.0561327	0.26802	-0.442742	0.0780443	0.54731	0.0382829	0.866083	1
ZBTB43	ZBTB43_1.motif	ZifRC	0.00716399	0.00463402	6.02967e-05	0.00438262	0.00320834	2.49372	0.0159679	-0.737567	2	C2H2 ZF	Yes	4.54049	4.82347	4.891	0.0662937	0.632113	0.95926	0.277595	0.0631582	0.501018	0.343889	0.0257169	0.140309
ZBTB45	ZBTB45_1.motif	ZifRC	-0.00166129	-0.000438024	-0.000790021	0.0280624	0.188592	0.724478	0.205101	-0.626179	0	C2H2 ZF	Yes	3.05019	2.90055	2.85536	-0.0327656	0.89436	1	-0.166065	0.507097	0.981091	-0.198831	0.422291	0.743874
ZBTB47	ZBTB47_1.Infer.motif	Indirect	-0.00472553	-0.00442955	-0.00145373	0.311367	0.185954	0.730594	0.202647	0.59283	0	C2H2 ZF	Yes	3.27174	3.68909	3.68723	-0.106742	0.692119	1	0.531767	0.0694612	0.523295	0.425024	0.135144	0.404109
ZBTB48	ZBTB48_1.motif	ZifRC	0.00374061	0.00212238	0.000708612	0.130489	0.0577828	1.2382	0.0864064	0.74764	0	C2H2 ZF	Yes	4.38457	4.11632	4.15395	0.0238353	0.882166	1	-0.243861	0.148341	0.69052	-0.220026	0.182354	0.479962
ZBTB49	ZBTB49_1.motif	Direct	0.00595988	-0.000383126	0.00199863	0.0455824	0.0658064	1.18173	0.0940448	-0.0300928	0	C2H2 ZF	Yes	2.47951	2.32449	2.55814	0.244983	0.322313	0.660861	-0.215382	0.384427	0.87712	0.0296004	0.901258	1
ZBTB6	ZBTB6_1.motif	Direct	-0.00895236	-0.00584501	-0.00167385	0.0123475	0.0801882	1.09589	0.107012	0.302691	0	C2H2 ZF	Yes	4.21746	4.23804	4.47602	0.239314	0.284948	0.633562	-0.0509443	0.81623	1	0.18837	0.393384	0.711854
ZBTB7A	ZBTB7A_2.motif	Direct	-0.00313474	-3.95285e-05	0.000661511	0.000213256	0.00353115	2.45208	0.0166806	-0.187279	2	C2H2 ZF	Yes	4.07434	3.94687	3.77552	-0.168279	0.517671	0.853048	-0.204029	0.435053	0.927869	-0.372308	0.165398	0.455765
ZBTB7B	ZBTB7B_1.motif	Direct	0.00338446	0.00229998	0.000533487	0.0224301	0.00594613	2.22577	0.0217255	0.90606	0	C2H2 ZF	Yes	5.16439	4.89889	4.67287	-0.26287	0.200446	0.539404	-0.237973	0.242877	0.777348	-0.500843	0.0239067	0.133539
ZBTB7C	ZBTB7C_1.motif	Direct	-0.00393669	-0.00415431	-0.00141006	0.450214	0.00530371	2.27542	0.0206479	0.805192	0	C2H2 ZF	Yes	2.4302	3.2055	4.90182	1.40708	0.0025242	0.0377656	1.08529	0.0159843	0.243985	2.49236	3.45817e-05	0.00119045
ZEB1	ZEB1_1.motif	Direct	0.000613992	-0.00197637	-0.00107212	0.00614581	0.00538754	2.26861	0.0207595	0.123462	0	C2H2 ZF; Homeodomain	Yes	3.85817	3.82908	4.69913	0.845013	0.000908778	0.0193379	-0.0240221	0.90318	1	0.820991	0.00110528	0.0153825
ZEB2	ZEB1_1.motif	Inferred	0.000613992	-0.00197637	-0.00107212	0.00614581	0.000232081	3.63436	0.00639071	-0.727813	1	C2H2 ZF; Homeodomain	Yes	-0.885011	2.94426	3.05583	0.0991024	0.558484	0.889788	3.89247	3.2768e-10	1.52469e-06	3.99157	2.30756e-10	3.33968e-07
ZFAT	ZFAT_3.motif	ZifRC	-0.0109946	-0.00890427	-0.00199381	0.000324828	0.011523	1.93843	0.0320676	0.796189	0	C2H2 ZF	Yes	3.71752	3.80545	4.07172	0.255105	0.12593	0.423067	0.0894003	0.577656	1	0.344505	0.0459597	0.205231
ZFAT	ZFAT_1.motif	ZifRC	0.00420172	0.00162707	0.000773003	0.00759175	0.0206625	1.68482	0.0452092	-0.635212	0	C2H2 ZF	Yes	3.71752	3.80545	4.07172	0.255105	0.12593	0.423067	0.0894003	0.577656	1	0.344505	0.0459597	0.205231
ZFHX3	ZFHX3_1.motif	Direct	-0.00141497	-0.000850235	-6.01412e-05	0.0364213	0.0804156	1.09466	0.107118	-0.0618646	0	C2H2 ZF; Homeodomain	Yes	3.28145	3.0295	2.82807	-0.204605	0.444545	0.78554	-0.339599	0.214011	0.777348	-0.544204	0.0571245	0.235987
ZFP1	ZFP1_1.motif	ZifRC	-0.0080643	-0.00473069	-0.00285126	0.0224461	0.113227	0.94605	0.136574	0.562141	0	C2H2 ZF	Yes	3.89211	3.94224	4.22521	0.286254	0.167271	0.495058	-0.0122837	0.951095	1	0.27397	0.181619	0.478699
ZFP37	ZFP37_1.motif	ZifRC	0.000257562	0.00114162	0.000126093	0.0262548	0.128356	0.891583	0.150204	-0.428545	0	C2H2 ZF	Yes	3.34523	3.3003	3.55266	0.209308	0.261587	0.600822	-0.0199682	0.913597	1	0.189339	0.302386	0.605045
ZFP41	ZFP41_1.motif	ZifRC	-0.000604515	0.00159017	0.000535533	0.0640433	0.108473	0.96468	0.131684	-0.82138	0	C2H2 ZF	Yes	2.76483	2.31213	2.25542	-0.14343	0.654758	0.978195	-0.405226	0.217733	0.777348	-0.548656	0.0994031	0.337649
ZFP62	ZFP62_1.motif	ZifRC	-0.000431569	-0.00206025	-0.00096414	0.0118296	0.0306286	1.51387	0.0578446	0.102201	0	C2H2 ZF	Yes	4.82455	4.96282	5.02596	0.0634172	0.706177	1	0.111612	0.510843	0.9835	0.175029	0.306974	0.605045
ZFP62	ZFP62_2.motif	ZifRC	-0.00807563	-0.00556253	-0.00243397	0.314898	0.0917307	1.03749	0.117411	0.447314	0	C2H2 ZF	Yes	4.82455	4.96282	5.02596	0.0634172	0.706177	1	0.111612	0.510843	0.9835	0.175029	0.306974	0.605045
ZFP64	ZFP64_1.motif	ZifRC	0.00783471	0.00343989	0.000845438	0.0316106	0.0352609	1.45271	0.0629898	0.674807	0	C2H2 ZF	Yes	3.53283	3.34654	3.3879	0.0339245	0.781335	1	-0.177674	0.164548	0.717028	-0.143749	0.245353	0.557668
ZFP90	ZFP90_1.motif	ZifRC	0.00249531	0.00392247	0.000766091	0.0136184	0.0243093	1.61423	0.0504755	-0.636139	0	C2H2 ZF	Yes	4.51057	4.51361	4.66507	0.149554	0.329812	0.66974	-0.0049182	0.973971	1	0.144636	0.344196	0.652847
ZFP90	ZFP90_2.motif	ZifRC	0.00490378	0.00104135	0.000445379	0.000508435	0.00579611	2.23686	0.0215343	-0.362275	0	C2H2 ZF	Yes	4.51057	4.51361	4.66507	0.149554	0.329812	0.66974	-0.0049182	0.973971	1	0.144636	0.344196	0.652847
ZFP91	ZFP91_1.motif	ZifRC	0.00481708	0.00258234	0.000836978	0.0308502	0.00624272	2.20463	0.0221041	0.658071	0	C2H2 ZF	Yes	5.47153	5.45112	5.3037	-0.15138	0.245139	0.576999	-0.0187118	0.882466	1	-0.170092	0.19401	0.499343
ZFX	ZFX_1.motif	Direct	0.00609394	0.00506633	-0.000761631	0.00463738	0.0114459	1.94135	0.0320676	-0.0689879	0	C2H2 ZF	Yes	4.4446	4.3488	4.30619	-0.0441562	0.787909	1	-0.117496	0.478416	0.962139	-0.161652	0.332463	0.638181
ZGLP1	GATA2_1.motif	Inferred	-0.00244137	-0.000620954	-0.000535909	0.0370498	0.104511	0.980838	0.127803	0.742189	0	GATA	Yes	0.589044	1.06552	1.40592	0.390241	0.275991	0.621129	0.562535	0.149841	0.692364	0.952776	0.0187032	0.113438
ZIC2	ZIC2_1.motif	Direct	0.00381767	0.00234914	0.000765792	0.0751662	0.104098	0.982558	0.127659	0.447272	0	C2H2 ZF	Yes	2.86197	2.8811	2.57017	-0.319852	0.190742	0.529419	0.00825372	0.972021	1	-0.311599	0.199862	0.508609
ZIC5	ZIC5_1.motif	Direct	0.0023941	0.00103857	-0.0012228	0.00469139	0.0593701	1.22643	0.087849	-0.622742	0	C2H2 ZF	Yes	0.744888	0.566052	1.24235	0.707415	0.0435751	0.232829	-0.202091	0.53603	1	0.505324	0.128289	0.391172
ZIC5	ZIC5_2.motif	Direct	-0.0100237	-0.00786413	0.000226841	0.00069351	0.0298068	1.52568	0.0569406	0.729313	0	C2H2 ZF	Yes	0.744888	0.566052	1.24235	0.707415	0.0435751	0.232829	-0.202091	0.53603	1	0.505324	0.128289	0.391172
ZIC5	ZIC5_3.motif	Direct	-0.0084026	-0.00862678	-0.00309188	0.0288803	0.225017	0.647785	0.238315	0.728597	0	C2H2 ZF	Yes	0.744888	0.566052	1.24235	0.707415	0.0435751	0.232829	-0.202091	0.53603	1	0.505324	0.128289	0.391172
ZKSCAN2	ZKSCAN2_1.motif	ZifRC	-0.00571615	-0.00407012	-0.00182095	0.0869932	0.218032	0.661479	0.23216	-0.292978	0	C2H2 ZF	Yes	2.97077	2.6201	2.78523	0.170313	0.241768	0.572666	-0.364402	0.0220104	0.295143	-0.194089	0.179382	0.474922
ZKSCAN3	ZKSCAN3_1.motif	Direct	0.011002	0.00820196	0.00155911	0.0316327	0.033298	1.47758	0.0611275	0.255418	0	C2H2 ZF	Yes	2.62948	2.47619	2.55295	0.00546981	0.979452	1	-0.0840056	0.694887	1	-0.0785358	0.708611	1
ZKSCAN5	ZKSCAN5_1.motif	ZifRC	-0.00848325	-0.0046709	-0.000696098	0.00931869	0.0585204	1.23269	0.0870481	-0.250516	0	C2H2 ZF	Yes	4.22554	3.89999	4.10782	0.210897	0.13186	0.433191	-0.330239	0.0266219	0.330765	-0.119342	0.374013	0.689358
ZKSCAN5	ZKSCAN5_2.motif	ZifRC	0.00340084	0.00207956	0.00126649	0.0182828	0.0292548	1.5338	0.0563565	0.408448	0	C2H2 ZF	Yes	4.22554	3.89999	4.10782	0.210897	0.13186	0.433191	-0.330239	0.0266219	0.330765	-0.119342	0.374013	0.689358
ZKSCAN8	ZKSCAN8_1.motif	ZifRC	0.00258165	0.0031817	0.000961529	0.132696	0.0419544	1.37722	0.070591	-0.427802	0	C2H2 ZF	Yes	4.08442	4.13711	4.40325	0.257085	0.115272	0.401717	0.054835	0.724307	1	0.31192	0.0614996	0.248078
ZNF10	ZNF10_1.motif	ZifRC	0.000407588	0.00122116	0.000181648	0.0569917	0.0816311	1.08814	0.108171	-0.181263	0	C2H2 ZF	Yes	1.6641	1.67064	2.39075	0.744813	0.0128942	0.11138	-0.0808575	0.760945	1	0.663955	0.0214994	0.12489
ZNF100	ZNF100_1.motif	ZifRC	-0.00702078	-0.0038029	-0.000373096	0.0089699	0.226168	0.645568	0.23931	-0.0245339	0	C2H2 ZF	Yes	1.57068	1.66661	1.56767	-0.0880791	0.76144	1	0.030646	0.916044	1	-0.0574331	0.841693	1
ZNF101	ZNF101_1.motif	ZifRC	0.00213728	0.000657057	0.000571168	0.699211	0.116561	0.933448	0.139848	-0.137755	0	C2H2 ZF	Yes	3.13082	2.74587	2.75735	0.0259117	0.876836	1	-0.392994	0.0332262	0.369729	-0.367082	0.0403334	0.188601
ZNF112	ZNF112_1.motif	ZifRC	0.00331728	0.00207457	0.000524169	0.0901138	0.0498181	1.30261	0.0784215	-0.676091	0	C2H2 ZF	Yes	2.84367	2.74758	3.25158	0.500854	0.0124992	0.109219	-0.110095	0.538924	1	0.390759	0.0380751	0.181551
ZNF114	ZNF114_1.motif	ZifRC	0.00491838	0.00640669	0.00190625	0.0245928	0.0338975	1.46983	0.0612924	-0.661561	0	C2H2 ZF	Yes	1.50075	1.20771	1.88167	0.705732	0.0666507	0.296669	-0.315959	0.38881	0.882377	0.389774	0.278271	0.592327
ZNF117	ZNF117_1.motif	ZifRC	0.00450714	0.00158114	0.00117608	0.0441436	0.0628571	1.20165	0.0918055	-0.335891	0	C2H2 ZF	Yes	1.65345	1.46501	2.32745	0.678786	0.0491618	0.249002	0.0208349	0.949097	1	0.699621	0.0423008	0.194652
ZNF117	ZNF117_2.motif	ZifRC	-0.000335494	-0.00217219	0.000469751	0.11061	0.124137	0.906099	0.14599	0.857577	0	C2H2 ZF	Yes	1.65345	1.46501	2.32745	0.678786	0.0491618	0.249002	0.0208349	0.949097	1	0.699621	0.0423008	0.194652
ZNF121	ZNF121_1.motif	ZifRC	-0.00405828	-0.00128348	-0.000567621	0.0282499	0.0102326	1.99002	0.0303217	0.847817	0	C2H2 ZF	Yes	5.21056	5.45521	5.54677	0.0916436	0.531691	0.865122	0.236039	0.125765	0.655981	0.327683	0.0400549	0.187753
ZNF124	ZNF124_1.motif	ZifRC	-0.00734625	-0.00308588	-0.00192696	0.0392821	0.113034	0.946792	0.136487	0.655588	0	C2H2 ZF	Yes	3.74732	4.00614	4.09233	0.0824976	0.627477	0.954758	0.215627	0.223894	0.777348	0.298125	0.0964649	0.331243
ZNF131	ZNF131_3.motif	ZifRC	0.0115469	0.00611148	0.0014049	2.02423e-05	0.000100254	3.9989	0.00404238	-0.588971	1	C2H2 ZF	Yes	4.71192	4.76668	4.9352	0.169164	0.293884	0.645046	0.0344112	0.827676	1	0.203575	0.209986	0.524693
ZNF133	ZNF133_1.motif	ZifRC	0.00243797	0.00458924	0.000952192	0.00413401	0.0149065	1.82662	0.0368652	-0.40112	0	C2H2 ZF	Yes	4.42923	4.36929	4.59094	0.153583	0.46615	0.807318	0.00522927	0.980125	1	0.158813	0.449644	0.774581
ZNF133	ZNF133_2.motif	ZifRC	-0.000601358	-0.000324834	-0.000156304	0.683099	0.133613	0.874151	0.155675	0.649473	0	C2H2 ZF	Yes	4.42923	4.36929	4.59094	0.153583	0.46615	0.807318	0.00522927	0.980125	1	0.158813	0.449644	0.774581
ZNF134	ZNF134_1.motif	ZifRC	0.0057865	0.00369031	0.00167896	0.0356505	0.0284944	1.54524	0.0551805	-0.269277	0	C2H2 ZF	Yes	3.00712	3.11093	3.53691	0.406382	0.0775759	0.32414	0.0919901	0.674695	1	0.498372	0.0345742	0.170709
ZNF136	ZNF136_1.motif	ZifRC	-0.00951215	-0.00496016	-0.00083789	1.87999e-05	0.00405984	2.39149	0.0180997	0.296074	2	C2H2 ZF	Yes	1.02807	1.19246	1.65411	0.516126	0.22967	0.558337	0.0271489	0.948734	1	0.543275	0.203784	0.515081
ZNF140	ZNF140_1.motif	ZifRC	0.0106923	0.00482412	0.000455604	5.8916e-05	0.00117588	2.92964	0.0103509	-0.310581	2	C2H2 ZF	Yes	1.40248	2.0139	1.5113	-0.53299	0.119867	0.411689	0.6457	0.0674593	0.516405	0.11271	0.731105	1
ZNF142	ZNF142_3.motif	ZifRC	-0.0102802	-0.00808813	-0.00181547	0.00276827	0.0371292	1.43028	0.0643915	-0.461869	0	C2H2 ZF	Yes	3.86326	3.89889	3.52392	-0.373792	0.167182	0.494898	-0.039415	0.879258	1	-0.413207	0.129593	0.393558
ZNF142	ZNF142_4.motif	ZifRC	0.0112136	0.00872684	0.00231192	0.00758489	0.00467215	2.33048	0.0196721	0.408384	2	C2H2 ZF	Yes	3.86326	3.89889	3.52392	-0.373792	0.167182	0.494898	-0.039415	0.879258	1	-0.413207	0.129593	0.393558
ZNF143	ZNF143_1.motif	Direct	-0.0042148	-0.000917957	0.00297915	0.000100817	0.000803747	3.09488	0.00900446	0.200539	1	C2H2 ZF	Yes	3.7548	4.0361	4.11752	0.0754602	0.739722	1	0.196989	0.39715	0.891074	0.27245	0.241328	0.557668
ZNF146	ZNF146_1.motif	ZifRC	0.000402215	0.00273701	-0.00135376	0.053942	0.011494	1.93953	0.0320676	0.119601	0	C2H2 ZF	Yes	5.41147	5.45166	5.54654	0.0969088	0.480535	0.820027	0.0401808	0.76842	1	0.13709	0.322662	0.624954
ZNF148	ZNF148_1.motif	Direct	-0.000361524	0.00549646	0.00306938	0.00859452	0.00470539	2.3274	0.0196721	0.268455	2	C2H2 ZF	Yes	4.15234	4.09855	4.50528	0.375622	0.0809918	0.33213	-0.0488364	0.80887	1	0.326785	0.122414	0.382037
ZNF154	ZNF154_1.motif	ZifRC	0.0114301	0.00794761	0.00172862	0.000717063	0.00534906	2.27172	0.0206978	0.0478891	0	C2H2 ZF	Yes	1.1433	0.645947	1.20812	0.583923	0.19805	0.536169	-0.715854	0.123912	0.655981	-0.131931	0.757751	1
ZNF155	ZNF155_1.motif	ZifRC	-0.00820986	-0.00696669	-0.00152903	0.00571566	0.100528	0.997714	0.125271	0.597001	0	C2H2 ZF	Yes	2.56233	2.53594	3.10799	0.551268	0.079624	0.329276	-0.10273	0.731237	1	0.448537	0.139458	0.412259
ZNF16	ZNF16_1.motif	ZifRC	2.91212e-05	0.0026756	0.000919673	0.0740359	0.0319753	1.49519	0.0593404	0.108559	0	C2H2 ZF	Yes	3.44612	3.58643	4.16028	0.481718	0.0903983	0.353467	0.182294	0.51034	0.983277	0.664012	0.0257674	0.140448
ZNF160	ZNF160_1.motif	ZifRC	-0.000445884	-0.000276538	-6.84425e-05	0.00735071	0.0668763	1.17473	0.0950331	0.530912	0	C2H2 ZF	Yes	2.94688	3.18973	3.33601	0.146672	0.47221	0.812822	0.21932	0.297243	0.796183	0.365992	0.0879063	0.312354
ZNF165	ZNF165_1.motif	ZifRC	0.00475183	0.00320219	-0.000519375	0.000349735	0.0135889	1.86682	0.0350301	-0.112504	0	C2H2 ZF	Yes	2.28624	1.52537	2.0637	0.506935	0.220971	0.550414	-0.716551	0.0937855	0.592722	-0.209616	0.594425	0.907537
ZNF169	ZNF169_1.motif	ZifRC	0.00705282	0.00509819	0.00156576	0.1417	0.013737	1.86211	0.0350301	-0.760731	0	C2H2 ZF	Yes	3.63027	3.77756	4.04364	0.270235	0.055638	0.266615	0.147688	0.278975	0.796183	0.417923	0.00654225	0.0554085
ZNF169	ZNF169_2.motif	ZifRC	0.00792342	0.00501123	0.00132709	0.0352882	0.00796854	2.09862	0.0263055	-0.878984	0	C2H2 ZF	Yes	3.63027	3.77756	4.04364	0.270235	0.055638	0.266615	0.147688	0.278975	0.796183	0.417923	0.00654225	0.0554085
ZNF17	ZNF17_1.motif	ZifRC	0.000978919	0.000754744	0.000302023	0.0031847	0.0356679	1.44772	0.0633162	-0.566397	0	C2H2 ZF	Yes	3.72467	3.6592	3.91195	0.240116	0.111859	0.394944	-0.0456443	0.753253	1	0.194472	0.18561	0.485465
ZNF174	ZNF174_1.motif	ZifRC	-0.00631799	-0.00549412	-0.000868645	0.0128739	0.13799	0.860153	0.159949	-0.198752	0	C2H2 ZF	Yes	3.68957	3.45372	3.51759	0.0561669	0.790827	1	-0.241322	0.267522	0.796183	-0.185155	0.381482	0.697616
ZNF175	ZNF175_1.motif	ZifRC	0.00411573	0.0031393	0.00111855	0.559891	0.189033	0.723462	0.20521	-0.469416	0	C2H2 ZF	Yes	2.18933	2.27388	2.52893	0.247436	0.503523	0.841637	0.107965	0.772188	1	0.355401	0.341073	0.648499
ZNF18	ZNF18_1.motif	ZifRC	-0.00165293	-0.00126229	-0.000135218	0.00544686	0.0860117	1.06544	0.112004	0.388588	0	C2H2 ZF	Yes	3.21602	2.97566	3.31334	0.298913	0.234152	0.564841	-0.271354	0.280348	0.796183	0.0275591	0.90806	1
ZNF18	ZNF18_2.motif	ZifRC	0.00389981	-0.00102714	-0.000616007	0.00975903	0.0561792	1.25042	0.0847945	0.126562	0	C2H2 ZF	Yes	3.21602	2.97566	3.31334	0.298913	0.234152	0.564841	-0.271354	0.280348	0.796183	0.0275591	0.90806	1
ZNF180	ZNF180_1.motif	ZifRC	0.00427936	0.00455699	0.00122119	0.347829	0.0461157	1.33615	0.0754153	-0.41701	0	C2H2 ZF	Yes	2.54711	2.43166	3.16575	0.695804	0.0168613	0.132117	-0.114354	0.664298	1	0.58145	0.0353711	0.173153
ZNF181	ZNF181_1.motif	ZifRC	-0.000234049	-0.000279594	-0.000132771	0.60913	0.144552	0.839975	0.165517	-0.429629	0	C2H2 ZF	Yes	3.09104	3.24518	3.71701	0.383118	0.20221	0.542298	0.167075	0.576683	1	0.550192	0.0755774	0.283941
ZNF182	ZNF182_1.motif	ZifRC	0.0021798	0.00218042	0.000465316	0.257038	0.140111	0.853527	0.161333	-0.779388	0	C2H2 ZF	Yes	3.02003	3.04274	3.39858	0.334973	0.140329	0.447789	-0.0212213	0.92322	1	0.313752	0.159793	0.447149
ZNF184	ZNF184_1.motif	ZifRC	-0.00466019	-0.00370911	-0.00154172	0.342124	0.220214	0.657156	0.233666	-0.305386	0	C2H2 ZF	Yes	2.18196	1.43206	1.39003	-0.13364	0.695164	1	-0.695492	0.0569057	0.479244	-0.829133	0.0264821	0.14281
ZNF189	ZNF189_1.motif	ZifRC	-0.00193788	-0.00168562	0.00119364	0.00129509	0.00293314	2.53267	0.0154226	0.645614	2	C2H2 ZF	Yes	4.36754	4.35843	4.90201	0.542687	0.0160012	0.127452	-0.0557502	0.779298	1	0.486936	0.0265127	0.142865
ZNF189	ZNF189_2.motif	ZifRC	0.00245298	0.00300262	0.00113535	0.0398721	0.0106888	1.97107	0.0311826	-0.75117	0	C2H2 ZF	Yes	4.36754	4.35843	4.90201	0.542687	0.0160012	0.127452	-0.0557502	0.779298	1	0.486936	0.0265127	0.142865
ZNF19	ZNF19_1.motif	ZifRC	-0.00413227	-0.00583316	-0.00329981	0.00080319	0.0470589	1.32736	0.0763459	0.488632	0	C2H2 ZF	Yes	1.70275	1.59982	2.19655	0.629798	0.080898	0.332093	-0.0864067	0.800705	1	0.543392	0.12287	0.382974
ZNF195	ZNF195_1.motif	ZifRC	-0.00860128	-0.00446019	-0.00125165	0.00013069	0.000658936	3.18116	0.0088682	0.880737	1	C2H2 ZF	Yes	3.42726	3.66313	4.27601	0.603889	0.00133776	0.0248984	0.232066	0.144671	0.684146	0.835955	9.30276e-05	0.00248293
ZNF197	ZNF197_1.motif	ZifRC	-0.000153767	-0.000430584	5.0328e-05	0.182111	0.10399	0.983007	0.127659	0.49298	0	C2H2 ZF	Yes	3.55613	3.48988	3.89566	0.403794	0.0392038	0.219568	-0.0878034	0.624913	1	0.315991	0.0939597	0.325294
ZNF2	ZNF2_1.motif	ZifRC	0.0015916	-0.000335108	0.000364338	0.434215	0.186242	0.729923	0.202764	0.614713	0	C2H2 ZF	Yes	3.07068	3.00816	2.79339	-0.252561	0.202678	0.542298	-0.0288474	0.880126	1	-0.281408	0.155287	0.439174
ZNF20	ZNF20_1.motif	ZifRC	0.00275635	0.0014516	0.00106629	0.000472114	0.0153832	1.81295	0.0376191	0.525304	0	C2H2 ZF	Yes	2.4155	1.65577	2.03419	0.338512	0.282506	0.630304	-0.742942	0.029487	0.349413	-0.40443	0.193393	0.498352
ZNF200	ZNF200_1.motif	ZifRC	0.00230461	0.00319959	-0.00019274	0.0555875	0.13118	0.882131	0.153157	-0.758499	0	C2H2 ZF	Yes	3.09647	2.98112	3.05886	0.0611806	0.775847	1	-0.122749	0.572173	1	-0.0615681	0.77031	1
ZNF205	ZNF205_1.motif	ZifRC	0.0041439	0.00144262	0.000221981	0.00185244	0.0253504	1.59602	0.051367	0.0159226	0	C2H2 ZF	Yes	4.05646	4.0298	4.00543	-0.046816	0.776222	1	0.00880446	0.95766	1	-0.0380115	0.816122	1
ZNF211	ZNF211_1.motif	ZifRC	0.00192623	0.00181686	-0.000652718	0.000152115	0.0149551	1.82521	0.0368652	-0.202161	0	C2H2 ZF	Yes	2.44034	2.54877	2.58155	0.0492602	0.826122	1	0.0419635	0.853088	1	0.0912237	0.68163	0.985027
ZNF213	ZNF213_1.motif	ZifRC	-0.00755259	-0.00529874	0.000461028	1.98764e-05	0.00167901	2.77495	0.0124711	-0.393188	2	C2H2 ZF	Yes	3.09399	2.47771	2.72468	0.24217	0.388927	0.726924	-0.662631	0.0310151	0.357212	-0.420461	0.135732	0.405003
ZNF214	ZNF214_1.motif	ZifRC	-0.000208612	0.00145952	0.000184192	0.119682	0.0358293	1.44576	0.0634033	-0.123277	0	C2H2 ZF	Yes	-0.0399713	0.0301076	1.46926	1.49887	0.00108047	0.021706	0.0646135	0.860198	1	1.56348	0.000748463	0.0114235
ZNF219	ZNF219_1.motif	Direct	0.00346875	0.00373705	0.00202168	0.00226258	0.000220945	3.65572	0.00623616	0.737038	1	C2H2 ZF	Yes	4.90812	4.49779	3.93253	-0.565042	0.00437534	0.0544748	-0.417557	0.0226891	0.300491	-0.982599	5.30501e-05	0.00163111
ZNF221	ZNF221_1.motif	ZifRC	-0.00351158	-0.00316195	-0.000511111	0.0035076	0.0429848	1.36669	0.0716836	0.511817	0	C2H2 ZF	Yes	2.67606	2.20796	2.83402	0.6584	0.0157298	0.126154	-0.483891	0.0629104	0.500951	0.17451	0.460299	0.784724
ZNF221	ZNF221_2.motif	ZifRC	-0.00640668	-0.00287004	-0.000247397	0.0140074	0.0646822	1.18922	0.0935741	0.1356	0	C2H2 ZF	Yes	2.67606	2.20796	2.83402	0.6584	0.0157298	0.126154	-0.483891	0.0629104	0.500951	0.17451	0.460299	0.784724
ZNF222	ZNF222_1.motif	ZifRC	0.00584512	0.0060217	0.00195299	0.063738	0.0809078	1.09201	0.107418	0.0555689	0	C2H2 ZF	Yes	2.48927	2.67572	2.57043	-0.126745	0.714692	1	0.157062	0.652671	1	0.0303176	0.929961	1
ZNF223	ZNF223_1.motif	ZifRC	-0.00690348	-0.00596161	-0.00105548	0.00352485	0.0918282	1.03702	0.117411	0.621271	0	C2H2 ZF	Yes	1.981	1.78601	2.38532	0.633656	0.0775433	0.324128	-0.267026	0.435398	0.928232	0.366629	0.278193	0.592282
ZNF223	ZNF223_2.motif	ZifRC	0.000991288	0.000257569	-0.000154801	0.00510259	0.0708947	1.14939	0.0991823	-0.313553	0	C2H2 ZF	Yes	1.981	1.78601	2.38532	0.633656	0.0775433	0.324128	-0.267026	0.435398	0.928232	0.366629	0.278193	0.592282
ZNF224	ZNF224_1.motif	ZifRC	0.00225483	0.00102384	5.00681e-06	0.0549362	0.0119376	1.92308	0.0327921	-0.46851	0	C2H2 ZF	Yes	3.05808	3.28373	3.97794	0.702129	0.00230415	0.0355399	0.159756	0.408244	0.902384	0.861885	0.00047657	0.00827933
ZNF225	ZNF225_1.motif	ZifRC	0.000836991	0.000436469	0.000124038	0.0743339	0.0836145	1.07772	0.110083	-0.431828	0	C2H2 ZF	Yes	2.28233	2.2327	2.78588	0.570648	0.0137667	0.116613	-0.117851	0.570436	1	0.452797	0.0378387	0.180949
ZNF226	ZNF226_1.motif	ZifRC	-0.0051387	-0.00436394	-0.00227562	0.0778305	0.0580655	1.23608	0.0867014	0.482546	0	C2H2 ZF	Yes	3.76352	3.80454	4.23463	0.411896	0.0230379	0.1601	0.0476374	0.772437	1	0.459533	0.0127027	0.0878027
ZNF227	ZNF227_1.motif	ZifRC	-0.00576054	-0.00355486	-0.00353567	0.00735212	0.0528284	1.27713	0.0814798	-0.153269	0	C2H2 ZF	Yes	4.42094	4.39024	4.58581	0.191926	0.21785	0.550414	-0.0362002	0.811358	1	0.155725	0.309696	0.60763
ZNF23	ZNF23_1.motif	ZifRC	-0.0189672	-0.0183495	-0.00574345	0.103124	0.106678	0.971925	0.129924	0.193408	0	C2H2 ZF	Yes	3.53307	3.95487	4.04047	0.0699422	0.728516	1	0.388025	0.077311	0.545732	0.457967	0.0387964	0.183922
ZNF230	ZNF230_1.motif	ZifRC	-0.00597228	-0.00240236	-0.000904013	0.0643372	0.416808	0.380064	0.420157	0.273827	0	C2H2 ZF	Yes	1.69681	1.57454	1.76085	0.20036	0.500623	0.838818	-0.169485	0.569825	1	0.0308747	0.91548	1
ZNF232	ZNF232_1.motif	Direct	-0.0149492	-0.0112568	-0.00373906	0.210552	0.076335	1.11728	0.103401	-0.585141	0	C2H2 ZF	Yes	4.33381	4.48096	4.11738	-0.3618	0.0187698	0.141139	0.129085	0.351586	0.846097	-0.232715	0.10436	0.348339
ZNF233	ZNF233_1.motif	ZifRC	-0.0141648	-0.0114011	-0.00355492	0.10928	0.215986	0.665575	0.23048	0.373858	0	C2H2 ZF	Yes	2.68004	2.3165	3.06287	0.655772	0.03806	0.215117	-0.273062	0.359828	0.853645	0.38271	0.191881	0.495966
ZNF234	ZNF234_1.motif	ZifRC	-0.00346734	-0.00242314	-0.000696102	0.00918483	0.0444816	1.35182	0.0734206	0.845446	0	C2H2 ZF	Yes	3.09856	3.15323	3.52696	0.360954	0.0273597	0.177264	0.0558159	0.708998	1	0.41677	0.0129149	0.0888292
ZNF235	ZNF235_1.motif	ZifRC	0.0126714	0.00790409	0.00325346	0.0623536	0.00575004	2.24033	0.0215343	-0.418437	0	C2H2 ZF	Yes	2.58791	2.12921	3.19762	0.979627	0.00509118	0.0604061	-0.3729	0.228195	0.777348	0.606727	0.0508843	0.219306
ZNF236	ZNF236_1.motif	ZifRC	0.00117398	0.00171098	2.72204e-05	0.0268072	0.131342	0.881595	0.153188	-0.697747	0	C2H2 ZF	Yes	3.25405	3.13775	3.27221	0.14011	0.354748	0.687148	-0.127917	0.398115	0.89152	0.0121923	0.934255	1
ZNF236	ZNF236_3.motif	ZifRC	-0.01063	-0.00559818	-0.00206782	0.054854	0.298384	0.525224	0.307649	0.217986	0	C2H2 ZF	Yes	3.25405	3.13775	3.27221	0.14011	0.354748	0.687148	-0.127917	0.398115	0.89152	0.0121923	0.934255	1
ZNF236	ZNF236_4.motif	ZifRC	0.00212441	0.00104924	0.000780813	0.167196	0.170027	0.769481	0.189124	0.240537	0	C2H2 ZF	Yes	3.25405	3.13775	3.27221	0.14011	0.354748	0.687148	-0.127917	0.398115	0.89152	0.0121923	0.934255	1
ZNF236	ZNF236_6.motif	ZifRC	-0.00212948	-0.000130529	-0.000631229	0.0201062	0.161162	0.792737	0.180508	-0.122939	0	C2H2 ZF	Yes	3.25405	3.13775	3.27221	0.14011	0.354748	0.687148	-0.127917	0.398115	0.89152	0.0121923	0.934255	1
ZNF24	ZNF24_1.motif	ZifRC	-0.00120148	-0.000344339	-0.000644099	0.244751	0.0516261	1.28713	0.0799532	0.42422	0	C2H2 ZF	Yes	4.69567	4.66379	4.89855	0.245829	0.183046	0.520872	-0.0656312	0.716045	1	0.180198	0.313726	0.612746
ZNF248	ZNF248_1.motif	ZifRC	0.000700346	0.00119402	5.21848e-05	0.0846525	0.294464	0.530968	0.30472	-0.582376	0	C2H2 ZF	Yes	1.56369	1.78376	1.67125	-0.175134	0.561949	0.892863	0.280279	0.362709	0.855679	0.105145	0.726851	1
ZNF25	ZNF25_1.motif	ZifRC	0.00394263	0.0033696	0.000465193	0.00363613	0.054315	1.26508	0.0827553	0.149663	0	C2H2 ZF	Yes	2.46894	2.3177	2.30736	0.0145043	0.950033	1	-0.230028	0.330758	0.823517	-0.215524	0.350844	0.661322
ZNF250	ZNF250_1.motif	ZifRC	-0.0102076	-0.00601546	-0.0020014	0.00151799	0.0930888	1.0311	0.118486	-0.44365	0	C2H2 ZF	Yes	2.98213	2.9334	2.85884	-0.0790339	0.525926	0.859888	-0.0406049	0.74396	1	-0.119639	0.339273	0.64641
ZNF251	ZNF251_1.motif	ZifRC	-0.00600354	-0.0046064	-0.00145007	0.0745601	0.0427269	1.3693	0.0715707	0.635162	0	C2H2 ZF	Yes	3.62774	3.78079	4.24176	0.416332	0.0409907	0.225805	0.204641	0.292146	0.796183	0.620973	0.00517707	0.0467537
ZNF253	ZNF253_1.motif	ZifRC	0.00415059	0.00244197	-0.000234674	0.0199955	0.00428814	2.36773	0.0185491	-0.877058	2	C2H2 ZF	Yes	-0.728216	-0.289224	2.49457	2.84236	9.68791e-05	0.00433441	0.811666	0.178285	0.736948	3.65403	1.53402e-05	0.000644983
ZNF254	ZNF254_1.motif	ZifRC	-0.00237345	-0.00119477	0.000109489	0.0215891	0.0367713	1.43449	0.0641293	0.406477	0	C2H2 ZF	Yes	3.03525	2.84198	3.48943	0.628172	0.00388446	0.0503946	-0.200065	0.285611	0.796183	0.428107	0.0290703	0.15256
ZNF256	ZNF256_1.motif	ZifRC	-0.000950449	-4.48345e-05	0.000204828	0.030911	0.0848322	1.07144	0.110949	0.630501	0	C2H2 ZF	Yes	1.40777	1.47573	2.3201	0.863162	0.0333275	0.198515	0.0629951	0.866242	1	0.926157	0.0233714	0.131523
ZNF26	ZNF26_1.motif	ZifRC	-0.00120336	-0.00135005	-0.00175815	0.010636	0.0123264	1.90917	0.0331216	-0.0194048	0	C2H2 ZF	Yes	3.06567	3.29803	3.76634	0.477502	0.00663448	0.0728072	0.212901	0.181804	0.741808	0.690402	0.000477791	0.00829023
ZNF260	ZNF260_1.motif	ZifRC	-0.00342283	-0.00167674	0.00127892	0.00239154	0.0183129	1.73724	0.0421084	0.367071	0	C2H2 ZF	Yes	2.11946	1.81561	2.39381	0.58859	0.0208194	0.150337	-0.374752	0.120164	0.650727	0.213839	0.338715	0.645873
ZNF260	ZNF260_2.motif	ZifRC	-0.00556131	-0.00523976	-0.0012821	0.000810685	0.0315542	1.50094	0.0587866	0.619299	0	C2H2 ZF	Yes	2.11946	1.81561	2.39381	0.58859	0.0208194	0.150337	-0.374752	0.120164	0.650727	0.213839	0.338715	0.645873
ZNF263	ZNF263_1.motif	Direct	-0.00865174	-0.00493729	-0.00539794	0.00203013	0.0408083	1.38925	0.0692821	0.308759	0	C2H2 ZF	Yes	4.58248	4.63025	4.66277	0.0308448	0.816308	1	0.0485003	0.716404	1	0.0793451	0.551788	0.872052
ZNF263	ZNF263_2.motif	Direct	0.0101683	0.0103205	0.00414224	0.0049419	0.0020515	2.68793	0.0135583	-0.519125	2	C2H2 ZF	Yes	4.58248	4.63025	4.66277	0.0308448	0.816308	1	0.0485003	0.716404	1	0.0793451	0.551788	0.872052
ZNF264	ZNF264_1.motif	ZifRC	-0.00232972	-0.000794773	-0.000233353	0.328962	0.116954	0.931986	0.139905	0.170576	0	C2H2 ZF	Yes	3.19568	3.44125	3.04126	-0.399973	0.0187867	0.141159	0.250589	0.114845	0.63754	-0.149384	0.33018	0.635415
ZNF266	ZNF266_1.motif	ZifRC	-0.00139031	0.0013081	0.000317485	0.0307414	0.158846	0.799025	0.178358	-0.0531716	0	C2H2 ZF	Yes	2.81583	2.9476	2.75574	-0.197804	0.310682	0.65979	0.142491	0.463875	0.950096	-0.0553128	0.77129	1
ZNF267	ZNF267_1.motif	ZifRC	-0.00138376	0.000672659	0.000386557	0.00132984	0.0173698	1.76021	0.0409404	0.233635	0	C2H2 ZF	Yes	3.15552	3.1324	3.81437	0.659906	0.024861	0.168464	-0.107539	0.689267	1	0.552367	0.0489183	0.213758
ZNF268	ZNF268_1.motif	ZifRC	-0.00506293	-0.00322233	-0.00121858	0.357459	0.0879932	1.05555	0.113797	0.638736	0	C2H2 ZF	Yes	2.8638	2.89946	3.63954	0.721079	0.00652362	0.0719299	-0.00294967	0.989617	1	0.71813	0.00638629	0.0544405
ZNF273	ZNF273_1.motif	ZifRC	-0.00779295	-0.00161928	-0.000745906	0.016521	0.111286	0.953559	0.134954	-0.197307	0	C2H2 ZF	Yes	3.15589	2.90792	2.69988	-0.31632	0.26423	0.604	-0.192163	0.486013	0.966349	-0.508483	0.0801839	0.294588
ZNF273	ZNF273_2.motif	ZifRC	0.000872945	-0.00176425	9.1088e-05	0.1047	0.134144	0.872429	0.156132	0.333128	0	C2H2 ZF	Yes	3.15589	2.90792	2.69988	-0.31632	0.26423	0.604	-0.192163	0.486013	0.966349	-0.508483	0.0801839	0.294588
ZNF274	ZNF274_1.motif	Direct	0.00991511	0.00887328	0.00453608	0.0565247	0.00516931	2.28657	0.0205498	-0.734941	0	C2H2 ZF	Yes	3.81572	3.85634	4.0219	0.144094	0.458593	0.800687	0.0527374	0.786433	1	0.196831	0.312387	0.610815
ZNF275	ZNF275_1.motif	ZifRC	0.00285606	0.00132714	0.000765528	0.0499907	0.169373	0.771157	0.188581	0.237502	0	C2H2 ZF	Yes	2.99701	2.9339	2.91059	-0.0490875	0.784398	1	-0.0238049	0.894889	1	-0.0728924	0.683485	0.986313
ZNF275	ZNF275_2.motif	ZifRC	-7.82385e-05	-0.000242456	0.000572711	0.0219623	0.150293	0.823062	0.170533	0.664265	0	C2H2 ZF	Yes	2.99701	2.9339	2.91059	-0.0490875	0.784398	1	-0.0238049	0.894889	1	-0.0728924	0.683485	0.986313
ZNF276	ZNF276_1.motif	ZifRC	-0.00279608	-0.00168498	8.03831e-05	0.0260755	0.0574218	1.24092	0.0859804	0.0918506	0	C2H2 ZF	Yes	4.30095	4.53679	4.51711	-0.0564011	0.814006	1	0.231281	0.346846	0.841589	0.17488	0.471206	0.795497
ZNF28	ZNF28_1.motif	ZifRC	-0.00157507	-0.00173018	2.70359e-05	0.0430025	0.149409	0.825623	0.170113	0.807215	0	C2H2 ZF	Yes	1.54581	1.35855	1.9243	0.602146	0.0478454	0.245406	-0.230825	0.419715	0.913368	0.371321	0.191925	0.496009
ZNF281	ZNF281_1.motif	Direct	0.00959523	0.0101236	0.000770331	0.0185086	0.00242025	2.61614	0.0144555	-0.676086	2	C2H2 ZF	Yes	4.47506	4.51521	4.85809	0.333647	0.112665	0.396293	0.0123903	0.950496	1	0.346037	0.100373	0.339662
ZNF282	ZNF282_1.motif	Direct	-0.0014149	-0.00154169	-0.000730121	0.185829	0.118103	0.927738	0.140801	0.630062	0	C2H2 ZF	Yes	4.5434	4.46228	4.54458	0.0185639	0.937472	1	-0.0340792	0.885892	1	-0.0155153	0.947636	1
ZNF283	ZNF283_1.motif	ZifRC	-0.00881366	-0.00480349	-0.00325539	0.0338414	0.0789559	1.10262	0.105493	0.637073	0	C2H2 ZF	Yes	3.60066	3.80335	4.03903	0.239462	0.154362	0.472074	0.154923	0.353467	0.847588	0.394386	0.0270843	0.145132
ZNF284	ZNF284_1.motif	ZifRC	-0.00489129	-0.00415741	-0.00110889	0.0145833	0.0903548	1.04405	0.116185	0.906172	0	C2H2 ZF	Yes	2.90103	2.94987	3.18123	0.23848	0.0644044	0.291746	0.0403135	0.740839	1	0.278793	0.0334351	0.167244
ZNF284	ZNF284_2.motif	ZifRC	0.0013436	0.00129746	0.000457428	0.111537	0.0928831	1.03206	0.118486	-0.671905	0	C2H2 ZF	Yes	2.90103	2.94987	3.18123	0.23848	0.0644044	0.291746	0.0403135	0.740839	1	0.278793	0.0334351	0.167244
ZNF286A	ZNF286A_1.motif	ZifRC	-0.00137561	0.000232375	-0.000568339	0.0454477	0.128463	0.891223	0.150204	0.674515	0	C2H2 ZF	Yes	3.70246	3.85681	3.95662	0.08256	0.733053	1	0.111238	0.647931	1	0.193798	0.427063	0.749528
ZNF286B	ZNF286B_1.motif	ZifRC	0.0018586	0.00314025	0.00175321	0.0030738	0.0261804	1.58202	0.0525003	-0.461495	0	C2H2 ZF	Yes	3.20767	3.18002	3.35122	0.162331	0.434736	0.77539	-0.0543575	0.792617	1	0.107973	0.597236	0.909884
ZNF292	ZNF292_1.motif	ZifRC	-0.00479446	-0.00364416	-0.000979159	0.1706	0.0370211	1.43155	0.0643056	0.429776	0	C2H2 ZF	Yes	3.6344	3.38871	4.15332	0.73955	0.00131562	0.0246694	-0.230298	0.21903	0.777348	0.509252	0.0136989	0.0923339
ZNF3	ZNF3_1.motif	ZifRC	-0.00753631	-0.00614067	-0.00160652	0.000884786	0.0137356	1.86215	0.0350301	0.662671	0	C2H2 ZF	Yes	4.49068	4.65386	4.75789	0.078612	0.628991	0.956236	0.189767	0.257702	0.793208	0.268379	0.116477	0.371889
ZNF30	ZNF30_1.motif	ZifRC	0.0017225	-0.00160391	-0.000812199	0.00325434	0.0914232	1.03894	0.117339	0.201967	0	C2H2 ZF	Yes	2.68017	2.64653	2.68705	0.0723603	0.779594	1	-0.0954203	0.713784	1	-0.02306	0.927893	1
ZNF300	ZNF300_1.motif	ZifRC	0.00684795	0.00522371	0.00214955	0.149085	0.00213916	2.66976	0.01388	-0.691535	0	C2H2 ZF	Yes	4.13233	4.10499	4.99604	0.871431	0.000728634	0.0165651	-0.0326015	0.869837	1	0.838829	0.000932413	0.0135156
ZNF302	ZNF302_1.motif	ZifRC	-0.00374691	-0.00202531	0.000261021	0.000370974	0.00343743	2.46377	0.0165143	0.7492	2	C2H2 ZF	Yes	3.19129	3.39815	3.98725	0.595506	0.00996179	0.0944018	0.126732	0.538648	1	0.722238	0.00285259	0.0303732
ZNF304	ZNF304_1.motif	ZifRC	-0.00755052	-0.00653243	-0.00247649	0.146687	0.361069	0.442409	0.36725	-0.048173	0	C2H2 ZF	Yes	3.46918	3.6323	3.56928	-0.0606652	0.741909	1	0.129007	0.489693	0.969317	0.0683414	0.709784	1
ZNF316	ZNF316_1.motif	ZifRC	0.0016571	0.00258945	0.00070008	0.116759	0.122388	0.912263	0.144391	-0.429725	0	C2H2 ZF	Yes	3.20436	3.0861	3.37654	0.263991	0.239727	0.572074	-0.120831	0.584094	1	0.14316	0.513311	0.836677
ZNF316	ZNF316_2.motif	ZifRC	-0.00509089	-0.00024932	0.0018571	0.0109393	0.0311448	1.50662	0.0584094	0.286054	0	C2H2 ZF	Yes	3.20436	3.0861	3.37654	0.263991	0.239727	0.572074	-0.120831	0.584094	1	0.14316	0.513311	0.836677
ZNF317	ZNF317_1.motif	ZifRC	-0.00903643	-0.00536278	-0.00159436	0.0172743	0.0829789	1.08103	0.109614	0.441168	0	C2H2 ZF	Yes	4.41602	4.55682	4.57359	0.0148858	0.917307	1	0.140009	0.340346	0.83363	0.154895	0.291432	0.597197
ZNF319	ZNF319_1.motif	ZifRC	0.00818275	0.00530788	0.000885467	0.0225993	0.00221361	2.6549	0.0139452	0.78474	2	C2H2 ZF	Yes	2.82744	1.58302	1.58791	0.0234791	0.913129	1	-1.27887	4.86321e-05	0.00547258	-1.25539	4.70733e-05	0.00149853
ZNF319	ZNF319_2.motif	ZifRC	0.00122439	0.00316217	0.000934687	0.00117557	0.00188061	2.7257	0.0128679	-0.249267	2	C2H2 ZF	Yes	2.82744	1.58302	1.58791	0.0234791	0.913129	1	-1.27887	4.86321e-05	0.00547258	-1.25539	4.70733e-05	0.00149853
ZNF32	ZNF32_1.Infer.motif	Indirect	0.00298143	0.00112951	-0.000247413	0.00527341	0.0555199	1.25555	0.0840241	-0.744968	0	C2H2 ZF	Yes	2.02026	2.89554	2.64887	-0.31327	0.441094	0.782019	0.877432	0.0494766	0.447598	0.564162	0.183024	0.48118
ZNF322	ZNF322_1.motif	ZifRC	-0.00357004	-0.00250274	0.000410592	0.0164423	0.100356	0.998455	0.125196	0.19731	0	C2H2 ZF	Yes	3.30529	3.28546	3.54672	0.263138	0.282447	0.630223	-0.113674	0.637603	1	0.149465	0.530123	0.852863
ZNF324	ZNF324_1.motif	ZifRC	0.0098373	0.00673307	0.00232519	0.0075016	0.00890866	2.05019	0.0284864	0.0390799	0	C2H2 ZF	Yes	4.42053	4.13918	4.28081	0.106699	0.605309	0.935118	-0.243834	0.249989	0.780495	-0.137135	0.505198	0.828444
ZNF324B	ZNF324B_1.motif	ZifRC	0.00410858	0.000773555	0.000278043	0.00226365	0.0169111	1.77183	0.0403649	0.345243	0	C2H2 ZF	Yes	3.58601	3.45053	3.22832	-0.243546	0.217615	0.550414	-0.130513	0.49826	0.975391	-0.374059	0.0662611	0.26084
ZNF329	ZNF329_1.motif	ZifRC	0.009314	0.00499324	0.000359217	0.016354	0.0284367	1.54612	0.0551805	-0.6451	0	C2H2 ZF	Yes	2.6762	2.66342	2.85577	0.205904	0.305358	0.655418	-0.0406442	0.838174	1	0.16526	0.400428	0.719379
ZNF333	ZNF333_1.motif	Direct	0.00612472	0.00525675	0.000758553	0.00917711	0.0158026	1.80127	0.0381314	-0.871234	0	C2H2 ZF	Yes	1.39966	1.77263	2.22148	0.379893	0.172044	0.502366	0.467977	0.10859	0.622729	0.847871	0.00763397	0.0612253
ZNF335	ZNF335_1.motif	ZifRC	0.00380155	0.00350268	0.00122909	0.402865	0.0754101	1.12257	0.10296	-0.676417	0	C2H2 ZF	Yes	4.0217	4.09904	4.21029	0.109293	0.490768	0.829625	0.0697412	0.660082	1	0.179035	0.266416	0.578773
ZNF335	ZNF335_2.motif	ZifRC	0.00757504	0.00723055	0.00193834	0.0928362	0.0226712	1.64453	0.0482029	-0.334193	0	C2H2 ZF	Yes	4.0217	4.09904	4.21029	0.109293	0.490768	0.829625	0.0697412	0.660082	1	0.179035	0.266416	0.578773
ZNF337	ZNF337_1.motif	ZifRC	0.00110901	0.00316759	0.000638602	0.0310106	0.0826003	1.08302	0.109327	-0.124855	0	C2H2 ZF	Yes	3.97735	3.93444	3.94389	0.0121465	0.931712	1	-0.0381933	0.78859	1	-0.0260468	0.853758	1
ZNF33A	ZNF33A_1.motif	ZifRC	0.00137176	0.000116811	-2.51309e-05	0.261157	0.0837564	1.07698	0.110083	0.125147	0	C2H2 ZF	Yes	3.85602	3.76324	4.28795	0.451952	0.0826416	0.335759	-0.0208973	0.931923	1	0.431055	0.0952931	0.328444
ZNF33B	ZNF33B_1.motif	ZifRC	-0.00310863	-0.00644605	-0.00108613	0.0359743	0.0359188	1.44468	0.0634621	0.894761	0	C2H2 ZF	Yes	3.10201	2.94836	3.92479	0.91319	0.00185778	0.0307079	-0.0977874	0.680365	1	0.815402	0.00383457	0.0377614
ZNF33B	ZNF33B_2.motif	ZifRC	0.00107586	-0.000122856	0.00044861	0.0491053	0.0237054	1.62515	0.0495619	0.293631	0	C2H2 ZF	Yes	3.10201	2.94836	3.92479	0.91319	0.00185778	0.0307079	-0.0977874	0.680365	1	0.815402	0.00383457	0.0377614
ZNF341	ZNF341_2.motif	ZifRC	-0.000153389	-0.000252041	0.000350606	0.00967657	0.0339307	1.46941	0.0612924	-0.460194	0	C2H2 ZF	Yes	2.2279	1.61	1.37418	-0.238523	0.378864	0.715153	-0.637947	0.029816	0.350943	-0.876471	0.00524373	0.0471479
ZNF341	ZNF341_3.motif	ZifRC	-0.0082923	-0.00178518	-0.00330177	0.051093	0.0849066	1.07106	0.110949	-0.797274	0	C2H2 ZF	Yes	2.2279	1.61	1.37418	-0.238523	0.378864	0.715153	-0.637947	0.029816	0.350943	-0.876471	0.00524373	0.0471479
ZNF343	ZNF343_1.motif	ZifRC	-0.00183626	0.000215403	3.82644e-05	0.0354574	0.181626	0.740823	0.198697	0.281055	0	C2H2 ZF	Yes	3.31331	3.43524	3.24108	-0.208985	0.471051	0.811578	0.125654	0.663608	1	-0.083331	0.771097	1
ZNF350	ZNF350_1.motif	Direct	-0.0110851	-0.00623199	0.00099594	0.000423791	0.00205356	2.68749	0.0135583	0.878543	2	C2H2 ZF	Yes	2.05553	2.44934	3.24478	0.831382	0.008799	0.0879837	0.357869	0.216667	0.777348	1.18925	0.000809034	0.0121173
ZNF354A	ZNF354A_1.motif	ZifRC	0.00373726	0.00361513	-0.000868642	0.000470739	0.00822395	2.08492	0.0269908	-0.0793619	0	C2H2 ZF	Yes	4.0726	4.16724	4.23933	0.0647854	0.678646	0.999338	0.0823169	0.602724	1	0.147102	0.351064	0.661559
ZNF354A	ZNF354A_2.motif	ZifRC	0.00294104	0.000940021	-0.000619045	0.00031088	0.0073724	2.13239	0.0249205	-0.420172	0	C2H2 ZF	Yes	4.0726	4.16724	4.23933	0.0647854	0.678646	0.999338	0.0823169	0.602724	1	0.147102	0.351064	0.661559
ZNF354A	ZNF354A_3.motif	ZifRC	0.00443103	0.0033991	0.000841084	0.0444305	0.0505269	1.29648	0.0789002	-0.0888435	0	C2H2 ZF	Yes	4.0726	4.16724	4.23933	0.0647854	0.678646	0.999338	0.0823169	0.602724	1	0.147102	0.351064	0.661559
ZNF354B	ZNF354B_1.motif	ZifRC	-0.000300017	-0.000933337	-0.000540265	0.020888	0.123262	0.909171	0.145112	-0.215878	0	C2H2 ZF	Yes	3.77234	3.97713	3.90836	-0.0644433	0.642572	0.967654	0.181438	0.210313	0.777348	0.116995	0.402528	0.721619
ZNF354B	ZNF354B_2.motif	ZifRC	0.00294181	0.00093986	-0.000619113	0.000310643	0.0103636	1.98449	0.0305723	-0.503801	0	C2H2 ZF	Yes	3.77234	3.97713	3.90836	-0.0644433	0.642572	0.967654	0.181438	0.210313	0.777348	0.116995	0.402528	0.721619
ZNF354B	ZNF354B_3.motif	ZifRC	0.00531542	0.00240133	0.00105527	0.103996	0.0725075	1.13962	0.100463	-0.195139	0	C2H2 ZF	Yes	3.77234	3.97713	3.90836	-0.0644433	0.642572	0.967654	0.181438	0.210313	0.777348	0.116995	0.402528	0.721619
ZNF354C	ZNF354C_1.motif	Direct	0.00774433	0.00496634	0.00171962	0.164694	0.0734771	1.13385	0.101165	0.142935	0	C2H2 ZF	Yes	1.54149	1.83031	1.54368	-0.2858	0.189212	0.529419	0.293894	0.181132	0.740807	0.00809357	0.969262	1
ZNF358	ZNF358_1.motif	ZifRC	0.0147093	0.00955345	0.0025903	0.0217515	0.00286741	2.54251	0.0153184	-0.307213	2	C2H2 ZF	Yes	4.41958	4.29992	4.65267	0.147813	0.661415	0.983562	0.0682159	0.8415	1	0.216029	0.523818	0.846735
ZNF362	ZNF362_1.motif	ZifRC	0.0042588	0.0101708	0.00545532	0.00404217	0.00102386	2.98976	0.00963749	-0.501763	2	C2H2 ZF	Yes	1.89273	1.26443	2.23524	0.922531	0.0218341	0.155066	-0.557693	0.140809	0.680269	0.364838	0.30716	0.605045
ZNF37A	ZNF37A_1.motif	ZifRC	0.00188668	0.000662149	0.00064249	0.0172407	0.07395	1.13106	0.101684	0.419705	0	C2H2 ZF	Yes	3.67345	3.46812	3.38574	-0.0777055	0.748115	1	-0.219454	0.371413	0.86366	-0.297159	0.227823	0.546143
ZNF383	ZNF383_1.motif	ZifRC	0.00815679	0.00642692	0.0020972	0.430824	0.0425642	1.37096	0.0714042	-0.307545	0	C2H2 ZF	Yes	2.88596	3.11978	3.33017	0.207129	0.371665	0.707255	0.18238	0.437174	0.930125	0.389509	0.105237	0.350014
ZNF384	ZNF384_1.motif	Direct	0.00732216	0.00761009	0.0018578	0.00709375	0.00876053	2.05747	0.0282569	-0.348045	0	C2H2 ZF	Yes	4.21444	4.29954	4.37112	0.0681697	0.661564	0.983731	0.0833516	0.596111	1	0.151521	0.337547	0.644439
ZNF391	ZNF391_1.motif	ZifRC	0.00187699	0.000999851	0.00090149	0.0547903	0.115609	0.93701	0.138853	-0.293136	0	C2H2 ZF	Yes	2.66256	2.60581	2.86661	0.249576	0.145312	0.454767	-0.0564671	0.734435	1	0.193108	0.245373	0.557668
ZNF394	ZNF394_1.motif	ZifRC	0.000378838	-0.000236945	0.000368139	0.303354	0.11144	0.952959	0.134996	-0.188176	0	C2H2 ZF	Yes	4.13239	4.14908	4.29786	0.131018	0.373205	0.708929	0.0346868	0.813014	1	0.165705	0.262151	0.572895
ZNF394	ZNF394_2.motif	ZifRC	0.00681682	0.00271298	0.00186845	0.054705	0.0306387	1.51373	0.0578446	-0.527814	0	C2H2 ZF	Yes	4.13239	4.14908	4.29786	0.131018	0.373205	0.708929	0.0346868	0.813014	1	0.165705	0.262151	0.572895
ZNF397	ZNF397_1.motif	ZifRC	0.000589692	0.00106885	0.000737778	0.00216053	0.0243988	1.61263	0.0504755	-0.579309	0	C2H2 ZF	Yes	4.4105	4.42409	4.47872	0.0437647	0.763127	1	0.0170875	0.906677	1	0.0608522	0.674387	0.978695
ZNF397	ZNF397_2.motif	ZifRC	0.0048035	0.00342949	0.00154984	0.386076	0.0593587	1.22652	0.087849	0.0130578	0	C2H2 ZF	Yes	4.4105	4.42409	4.47872	0.0437647	0.763127	1	0.0170875	0.906677	1	0.0608522	0.674387	0.978695
ZNF398	ZNF398_1.motif	ZifRC	0.00884442	0.00551117	0.00170563	0.196928	0.0473698	1.3245	0.07639	-0.362037	0	C2H2 ZF	Yes	3.86836	3.86113	3.8878	0.0269859	0.84469	1	-0.00888341	0.9487	1	0.0181025	0.89507	1
ZNF404	ZNF404_1.motif	ZifRC	-0.0127839	-0.00895552	-0.00217929	0.0218547	0.268298	0.571383	0.279694	0.676479	0	C2H2 ZF	Yes	1.5378	1.6772	2.00875	0.270511	0.51209	0.848367	0.247843	0.555562	1	0.518354	0.220611	0.536478
ZNF407	ZNF407_1.motif	ZifRC	0.00553799	0.00251102	-0.000756263	0.00121133	0.000613303	3.21233	0.00876479	-0.854453	1	C2H2 ZF	Yes	3.64959	3.6487	4.47094	0.822538	6.87902e-05	0.00344791	-0.00192898	0.989156	1	0.820609	6.81926e-05	0.00193083
ZNF408	ZNF408_1.motif	ZifRC	0.00673164	0.00449577	0.00128975	0.00339244	0.0155956	1.807	0.037947	-0.608698	0	C2H2 ZF	Yes	3.31085	3.48459	3.64299	0.110655	0.590201	0.92103	0.225995	0.290668	0.796183	0.336649	0.118559	0.375658
ZNF41	ZNF41_1.motif	ZifRC	0.00364894	0.00239811	-0.000227642	0.00824208	0.0248088	1.60539	0.0507965	-0.533809	0	C2H2 ZF	Yes	2.98878	3.05245	3.52513	0.482613	0.0267786	0.175365	-0.00097713	0.996036	1	0.481636	0.0258735	0.140887
ZNF410	ZNF410_1.motif	Direct	-0.0105602	0.00344953	0.00204329	8.26031e-05	0.00078238	3.10658	0.00900446	-0.100154	1	C2H2 ZF	Yes	4.84803	4.87643	4.75847	-0.11749	0.391797	0.730674	0.0237932	0.860472	1	-0.0936968	0.490779	0.814281
ZNF416	ZNF416_1.motif	ZifRC	0.00204006	0.000724778	0.000852522	0.0528429	0.138756	0.857747	0.160344	-0.413049	0	C2H2 ZF	Yes	2.44247	2.48682	2.74722	0.281995	0.298961	0.651976	0.00921631	0.972635	1	0.291212	0.280471	0.595406
ZNF417	ZNF417_1.motif	ZifRC	0.00316221	0.000977539	0.000633979	0.017736	0.0669188	1.17445	0.0950331	-0.334748	0	C2H2 ZF	Yes	3.84211	3.79653	3.94309	0.147174	0.339703	0.670803	-0.0506857	0.739368	1	0.0964879	0.525274	0.8478
ZNF417	ZNF417_2.motif	ZifRC	0.00148084	0.00106898	0.000236539	0.473157	0.165482	0.78125	0.184796	0.171364	0	C2H2 ZF	Yes	3.84211	3.79653	3.94309	0.147174	0.339703	0.670803	-0.0506857	0.739368	1	0.0964879	0.525274	0.8478
ZNF419	ZNF419_1.motif	ZifRC	0.00481826	0.00175498	5.10123e-05	0.0165569	0.010818	1.96585	0.0313971	-0.84092	0	C2H2 ZF	Yes	2.57051	2.88578	3.37568	0.49194	0.0288333	0.182326	0.318623	0.143882	0.684146	0.810563	0.00154519	0.0194582
ZNF420	ZNF420_1.motif	ZifRC	0.0028282	0.00126776	-0.000419317	0.0352118	0.0368076	1.43406	0.0641293	-0.453135	0	C2H2 ZF	Yes	2.49088	2.69875	3.33377	0.641628	0.0229939	0.160039	0.149299	0.564062	1	0.790927	0.00727965	0.0593902
ZNF425	ZNF425_1.motif	ZifRC	-0.00190274	-0.00257672	-0.000408195	0.049815	0.218177	0.661192	0.23216	0.390348	0	C2H2 ZF	Yes	1.09247	1.11726	1.75043	0.525687	0.205324	0.544433	0.158337	0.698935	1	0.684024	0.107477	0.354305
ZNF429	ZNF429_1.motif	ZifRC	-0.00663192	-0.00440885	-0.00280868	0.0668108	0.122129	0.913182	0.144381	0.416402	0	C2H2 ZF	Yes	2.32948	1.77975	2.73493	0.840183	0.0116533	0.104703	-0.435654	0.156081	0.70458	0.404529	0.164857	0.45546
ZNF429	ZNF429_2.motif	ZifRC	-0.0036351	-0.00244135	-0.00081422	0.36899	0.142692	0.845601	0.163718	-0.0728345	0	C2H2 ZF	Yes	2.32948	1.77975	2.73493	0.840183	0.0116533	0.104703	-0.435654	0.156081	0.70458	0.404529	0.164857	0.45546
ZNF430	ZNF430_1.motif	ZifRC	0.000791295	0.000544862	-0.000107841	0.175324	0.0177795	1.75008	0.0414733	-0.458875	0	C2H2 ZF	Yes	3.15189	2.73176	3.52027	0.788888	0.000132768	0.00537189	-0.426745	0.0124114	0.207611	0.362143	0.0224979	0.128026
ZNF431	ZNF431_1.motif	ZifRC	0.0105088	0.00586816	0.00117675	0.000901016	0.00229337	2.63953	0.0142264	-0.422533	2	C2H2 ZF	Yes	2.5459	2.32585	2.77212	0.457496	0.00703467	0.0756234	-0.232261	0.128323	0.657139	0.225235	0.13125	0.395792
ZNF432	ZNF432_1.motif	ZifRC	-0.00985813	-0.0088609	-0.00299612	0.146758	0.0677145	1.16932	0.0956817	0.80351	0	C2H2 ZF	Yes	2.07506	2.39571	2.76125	0.379957	0.0470777	0.243388	0.327177	0.0904658	0.583321	0.707134	0.00146923	0.0187553
ZNF432	ZNF432_2.motif	ZifRC	-0.00511417	-0.00329952	0.000134082	0.00952595	0.0202437	1.69371	0.0446388	0.560753	0	C2H2 ZF	Yes	2.07506	2.39571	2.76125	0.379957	0.0470777	0.243388	0.327177	0.0904658	0.583321	0.707134	0.00146923	0.0187553
ZNF436	ZNF436_1.motif	ZifRC	-0.00257958	0.00226931	-0.000239347	0.0282715	0.0497341	1.30335	0.0784215	-0.0150621	0	C2H2 ZF	Yes	3.92286	4.09759	4.24966	0.143859	0.423795	0.764569	0.158196	0.383283	0.876321	0.302055	0.107366	0.354057
ZNF44	ZNF44_1.motif	ZifRC	-0.00654617	-0.00593731	-0.00175994	0.0732462	0.166382	0.778894	0.185435	0.743368	0	C2H2 ZF	Yes	2.40695	2.3193	2.83775	0.540934	0.0258203	0.171502	-0.0908215	0.681559	1	0.450112	0.0535642	0.226886
ZNF440	ZNF440_1.motif	ZifRC	0.00633665	0.00501686	0.00160135	0.209753	0.0085455	2.06826	0.027884	-0.813989	0	C2H2 ZF	Yes	2.12427	1.94208	2.91024	0.985433	0.00015626	0.00596779	-0.220868	0.259354	0.795676	0.764565	0.00101736	0.0144764
ZNF441	ZNF441_1.motif	ZifRC	0.000264753	-0.000108793	0.000582027	0.0525213	0.136953	0.863428	0.158911	-0.0850907	0	C2H2 ZF	Yes	1.07687	0.837974	1.53198	0.733434	0.0688955	0.301856	-0.383972	0.319147	0.809774	0.349461	0.349608	0.659618
ZNF443	ZNF443_1.motif	ZifRC	0.00119667	0.00376767	0.000731515	0.0505009	0.106864	0.971167	0.129971	0.20274	0	C2H2 ZF	Yes	2.03378	1.97883	2.47553	0.477522	0.256017	0.593005	-0.173885	0.673998	1	0.303636	0.455375	0.780322
ZNF443	ZNF443_2.motif	ZifRC	-0.0111056	-0.00837798	-0.00252395	0.0430677	0.329224	0.482508	0.33668	0.172305	0	C2H2 ZF	Yes	2.03378	1.97883	2.47553	0.477522	0.256017	0.593005	-0.173885	0.673998	1	0.303636	0.455375	0.780322
ZNF444	ZNF444_1.motif	ZifRC	-0.0120493	-0.00665796	-0.00302989	0.0595078	0.1144	0.941573	0.137695	-0.746327	0	C2H2 ZF	Yes	4.10821	3.77049	3.824	0.06901	0.674545	0.995978	-0.344622	0.0533602	0.46505	-0.275612	0.10458	0.348863
ZNF445	ZNF445_1.motif	ZifRC	-0.000368949	0.000352468	-0.000233768	0.271252	0.203788	0.690821	0.218924	-0.394708	0	C2H2 ZF	Yes	3.82242	3.63824	3.68566	0.023356	0.90003	1	-0.16403	0.38601	0.878863	-0.140674	0.453616	0.77856
ZNF446	ZNF446_1.motif	ZifRC	-0.000194328	0.00064101	-0.000819654	0.0109839	0.0656078	1.18304	0.0940197	-0.785482	0	C2H2 ZF	Yes	3.96578	3.78549	4.03626	0.144408	0.632972	0.960069	-0.118316	0.698881	1	0.0260925	0.930287	1
ZNF449	ZNF449_1.motif	ZifRC	-0.00450872	-0.00363885	-0.00134477	0.897367	0.398852	0.399188	0.402417	0.0646466	0	C2H2 ZF	Yes	3.08643	2.91854	2.96725	0.0144836	0.957755	1	-0.244977	0.377629	0.869856	-0.230494	0.396663	0.715437
ZNF45	ZNF45_1.motif	ZifRC	0.00506727	0.00284058	0.000693176	0.0156333	0.0419485	1.37728	0.070591	-0.277017	0	C2H2 ZF	Yes	3.64656	3.54865	3.77752	0.223325	0.163826	0.488538	-0.11553	0.460602	0.94751	0.107795	0.483013	0.806848
ZNF460	ZNF460_1.motif	ZifRC	0.010368	0.0103572	0.00193984	0.0271366	0.00128262	2.8919	0.0108708	0.379683	2	C2H2 ZF	Yes	5.20761	5.43203	5.19048	-0.241796	0.0892634	0.351643	0.223032	0.114438	0.636432	-0.0187641	0.888244	1
ZNF461	ZNF461_1.motif	ZifRC	0.000628038	0.000290476	0.000624536	0.0102568	0.0865033	1.06297	0.112385	-0.188659	0	C2H2 ZF	Yes	1.22809	1.29972	1.72241	0.474089	0.17916	0.514589	0.0700557	0.838955	1	0.544144	0.125436	0.387766
ZNF468	ZNF468_1.motif	ZifRC	-1.22343e-05	-0.00387762	-0.00170623	0.00243347	0.0307476	1.51219	0.0578566	-0.261646	0	C2H2 ZF	Yes	0.968108	1.69051	2.13771	0.441006	0.21763	0.550414	0.604337	0.108847	0.622883	1.04534	0.0101486	0.0748866
ZNF48	ZNF48_3.motif	ZifRC	0.00218681	0.00108986	0.00105247	0.000648882	0.0201299	1.69616	0.0445621	-0.0579599	0	C2H2 ZF	Yes	3.63555	3.57055	3.68547	0.0788056	0.641208	0.967071	-0.0226447	0.894062	1	0.0561608	0.737299	1
ZNF480	ZNF480_1.motif	ZifRC	0.00397748	0.0019918	0.000164793	0.00279622	0.00371187	2.43041	0.017284	-0.631554	2	C2H2 ZF	Yes	2.65677	2.40074	3.3568	0.942734	0.000161618	0.00604757	-0.267635	0.160396	0.71026	0.675099	0.00187229	0.0225401
ZNF480	ZNF480_2.motif	ZifRC	-0.00296565	-0.00153795	-0.000365055	0.104306	0.0234073	1.63065	0.0493038	0.25841	0	C2H2 ZF	Yes	2.65677	2.40074	3.3568	0.942734	0.000161618	0.00604757	-0.267635	0.160396	0.71026	0.675099	0.00187229	0.0225401
ZNF483	ZNF483_1.motif	ZifRC	-0.0140333	-0.0120085	-0.00405698	0.0720113	0.182717	0.738222	0.199636	-0.44054	0	C2H2 ZF	Yes	2.61305	2.66106	2.14883	-0.531274	0.0272931	0.177131	0.0580805	0.787265	1	-0.473193	0.044511	0.201045
ZNF484	ZNF484_1.motif	ZifRC	-0.00110357	-0.00150315	-0.000304865	0.272461	0.115553	0.937218	0.138853	0.240034	0	C2H2 ZF	Yes	4.43481	4.62871	4.52751	-0.110721	0.54054	0.873218	0.176752	0.335528	0.828004	0.0660313	0.71346	1
ZNF485	ZNF485_1.motif	ZifRC	0.00432961	0.00209342	-0.000159568	0.000861142	0.0170389	1.76856	0.0404318	-0.743483	0	C2H2 ZF	Yes	2.79967	3.13131	3.13768	-0.00246916	0.991454	1	0.357786	0.145899	0.686998	0.355317	0.143712	0.420077
ZNF490	ZNF490_1.motif	ZifRC	-0.000839491	0.000654758	0.00035245	0.00484401	0.0850058	1.07055	0.11095	0.113365	0	C2H2 ZF	Yes	2.70091	2.77796	2.86666	0.0673294	0.676087	0.99718	0.107147	0.514105	0.985658	0.174476	0.287815	0.596736
ZNF493	ZNF493_2.motif	ZifRC	0.00220996	0.0049991	0.00390627	0.000453642	0.00257666	2.58894	0.0144992	0.671422	2	C2H2 ZF	Yes	1.75389	1.83524	2.07831	0.161335	0.568677	0.900172	0.153591	0.592759	1	0.314926	0.273866	0.587279
ZNF497	ZNF497_1.motif	ZifRC	0.00523382	0.0046349	0.000424168	0.00133929	0.0143688	1.84258	0.0360498	0.268024	0	C2H2 ZF	Yes	2.32303	1.57646	1.50607	-0.25441	0.524974	0.859624	-0.589561	0.152051	0.696466	-0.84397	0.0484605	0.212456
ZNF500	ZNF500_1.motif	ZifRC	-0.00199173	-0.00101312	4.12789e-05	0.0112739	0.175514	0.755688	0.19389	0.169676	0	C2H2 ZF	Yes	2.66735	2.62639	2.65591	-0.0108454	0.958515	1	0.000824878	0.996833	1	-0.0100205	0.961491	1
ZNF501	ZNF501_1.motif	ZifRC	-0.00463961	-0.00227426	-0.00153122	0.00224732	0.105789	0.97556	0.12898	0.381307	0	C2H2 ZF	Yes	2.40244	2.6811	2.41016	-0.271611	0.340078	0.67107	0.214297	0.450263	0.939636	-0.0573142	0.836887	1
ZNF502	ZNF502_1.motif	ZifRC	-0.0119327	-0.00882286	-0.00293395	0.0452721	0.140184	0.853302	0.161333	0.7366	0	C2H2 ZF	Yes	1.70927	1.93777	2.43509	0.508247	0.0883698	0.349399	0.212884	0.460688	0.94751	0.721131	0.0218736	0.126066
ZNF506	ZNF506_1.motif	ZifRC	-0.00156053	-0.00185428	-0.0011385	0.0248952	0.269576	0.569319	0.280767	-0.0498193	0	C2H2 ZF	Yes	1.09844	1.02122	1.41297	0.394353	0.274689	0.619317	-0.0505689	0.887251	1	0.343784	0.334844	0.641065
ZNF507	ZNF507_1.motif	ZifRC	-0.0024347	-0.000637753	-0.00040982	0.102369	0.181289	0.741629	0.198521	0.577688	0	C2H2 ZF	Yes	3.6601	3.66302	3.86226	0.198289	0.243689	0.575041	-0.00822108	0.960412	1	0.190068	0.261347	0.571908
ZNF510	ZNF510_1.motif	ZifRC	-0.00271242	0.00089466	-0.000582104	0.056676	0.0950053	1.02225	0.119979	-0.332076	0	C2H2 ZF	Yes	4.21564	4.24959	4.37168	0.116678	0.58751	0.918731	-0.0168651	0.937222	1	0.0998126	0.641179	0.949072
ZNF513	ZNF513_1.motif	ZifRC	0.00946097	0.00670822	0.00285003	0.0152517	0.00549323	2.26017	0.0210359	-0.732748	0	C2H2 ZF	Yes	4.00874	3.98023	4.30955	0.324479	0.0282742	0.180421	-0.0327943	0.80825	1	0.291685	0.0427339	0.195999
ZNF513	ZNF513_2.motif	ZifRC	0.00592278	0.00345311	-0.000924146	0.00045087	0.0031462	2.50221	0.0157869	-0.715717	2	C2H2 ZF	Yes	4.00874	3.98023	4.30955	0.324479	0.0282742	0.180421	-0.0327943	0.80825	1	0.291685	0.0427339	0.195999
ZNF514	ZNF514_1.motif	ZifRC	-0.0108753	-0.00835421	-0.00142075	0.00159315	0.104144	0.982366	0.127659	0.477135	0	C2H2 ZF	Yes	2.01902	2.0506	2.27261	0.104984	0.696248	1	0.171985	0.5335	0.999649	0.276969	0.312546	0.611036
ZNF517	ZNF517_1.motif	ZifRC	-0.00592217	-0.0044932	-0.00114351	0.000870607	0.101882	0.991904	0.126262	0.147488	0	C2H2 ZF	Yes	1.48567	1.23175	1.40829	0.154549	0.714253	1	-0.207507	0.626846	1	-0.0529573	0.898938	1
ZNF517	ZNF517_2.motif	ZifRC	0.00221693	0.00120706	-0.00105038	0.0122981	0.171075	0.766813	0.189915	0.273411	0	C2H2 ZF	Yes	1.48567	1.23175	1.40829	0.154549	0.714253	1	-0.207507	0.626846	1	-0.0529573	0.898938	1
ZNF524	ZNF524_1.motif	Direct	0.00253613	0.00296628	0.00129047	0.0742316	0.0335955	1.47372	0.0612924	0.252737	0	C2H2 ZF; AT hook	Yes	4.52092	4.57814	4.62781	-0.0240029	0.905936	1	0.132444	0.523817	0.993555	0.108441	0.59473	0.907651
ZNF525	ZNF525_1.motif	ZifRC	-0.00100581	-0.000662615	-0.000186999	0.35916	0.263342	0.57948	0.275035	0.365513	0	C2H2 ZF	Yes	1.58211	1.47117	1.89726	0.432421	0.0701312	0.305115	-0.1469	0.516777	0.987662	0.285521	0.207505	0.520982
ZNF526	ZNF526_1.motif	ZifRC	-0.0127893	-0.0110178	-0.00317669	0.00119004	0.0197718	1.70395	0.0442905	-0.580036	0	C2H2 ZF	Yes	4.14865	4.06068	3.77972	-0.288627	0.0933124	0.358335	-0.0889121	0.58419	1	-0.377539	0.0335256	0.167452
ZNF527	ZNF527_1.motif	ZifRC	0.00488033	0.00332992	0.00147396	0.169021	0.120456	0.919173	0.143093	-0.167514	0	C2H2 ZF	Yes	1.79803	1.70223	1.96268	0.282563	0.192511	0.530231	-0.118084	0.578768	1	0.164479	0.430922	0.753546
ZNF528	ZNF528_1.motif	ZifRC	0.00888736	0.00635088	0.00212374	0.305472	0.0167161	1.77686	0.0399841	-0.831808	0	C2H2 ZF	Yes	0.683751	0.703973	2.12299	1.38771	0.0051089	0.0605649	0.0123608	0.976718	1	1.40007	0.00457957	0.0426162
ZNF529	ZNF529_1.motif	ZifRC	-0.000902766	-0.00186606	-0.00031767	0.0520474	0.0995425	1.00199	0.124456	0.175056	0	C2H2 ZF	Yes	1.08387	0.840527	1.97588	1.19242	0.00857956	0.0863772	-0.322345	0.418688	0.9122	0.870079	0.0370525	0.17832
ZNF530	ZNF530_1.motif	ZifRC	-0.00299626	-0.0026937	-0.00185889	0.000927125	0.0886691	1.05223	0.114408	0.119298	0	C2H2 ZF	Yes	1.46659	1.16419	1.4752	0.28155	0.427546	0.768443	-0.269403	0.449515	0.939488	0.0121471	0.971863	1
ZNF532	ZNF532_1.motif	ZifRC	-0.00328013	-0.00225458	-0.00038109	4.23394e-05	4.94967e-05	4.30542	0.00294114	0.87382	1	C2H2 ZF	Yes	2.60781	4.10252	4.48851	0.36234	0.0503203	0.251809	1.52941	1.4215e-06	0.000466889	1.89175	1.50684e-07	3.11614e-05
ZNF532	ZNF532_2.motif	ZifRC	-0.00102959	-0.00102607	-0.000239824	0.150998	0.00137446	2.86187	0.01141	0.442747	0	C2H2 ZF	Yes	2.60781	4.10252	4.48851	0.36234	0.0503203	0.251809	1.52941	1.4215e-06	0.000466889	1.89175	1.50684e-07	3.11614e-05
ZNF543	ZNF543_1.motif	ZifRC	-0.0088682	-0.00447912	-0.00113427	0.0128078	0.100326	0.998587	0.125196	-0.505079	0	C2H2 ZF	Yes	3.64235	3.56718	3.37277	-0.208687	0.190997	0.529419	-0.0543649	0.72444	1	-0.263052	0.10364	0.346724
ZNF546	ZNF546_1.motif	ZifRC	-0.00414651	-0.00201141	-0.00288191	3.21616e-05	0.00803988	2.09475	0.0264636	-0.672849	0	C2H2 ZF	Yes	2.45759	2.34027	2.32863	-0.137796	0.629084	0.956318	0.00157421	0.995581	1	-0.136222	0.6309	0.940744
ZNF547	ZNF547_1.motif	ZifRC	0.00514423	0.00555554	0.0015555	0.115153	0.0545964	1.26284	0.0828485	-0.460943	0	C2H2 ZF	Yes	1.54335	1.96913	2.13144	0.196289	0.525059	0.859624	0.44415	0.172667	0.726749	0.640439	0.0555341	0.232374
ZNF548	ZNF548_1.motif	ZifRC	-0.00597941	-0.00569396	-0.00162751	0.026122	0.123145	0.909584	0.145112	-0.0326597	0	C2H2 ZF	Yes	3.00857	3.42872	3.05523	-0.398625	0.0463701	0.241073	0.438392	0.0322995	0.364928	0.0397666	0.829238	1
ZNF549	ZNF549_1.motif	ZifRC	-0.00641334	-0.00335021	-0.000411033	0.00510052	0.0123803	1.90727	0.0331216	0.67566	0	C2H2 ZF	Yes	0.742407	0.516668	2.31193	1.83358	0.00015728	0.00597597	-0.251832	0.479021	0.962437	1.58175	0.000446752	0.00786903
ZNF549	ZNF549_2.motif	ZifRC	0.00685482	0.00516421	0.00196421	0.535175	0.00956984	2.0191	0.0292801	-0.732733	0	C2H2 ZF	Yes	0.742407	0.516668	2.31193	1.83358	0.00015728	0.00597597	-0.251832	0.479021	0.962437	1.58175	0.000446752	0.00786903
ZNF550	ZNF550_1.motif	ZifRC	-0.000986798	-0.00380299	-0.00331563	0.0120516	0.0756185	1.12137	0.103108	-0.792968	0	C2H2 ZF	Yes	2.919	3.12559	3.33027	0.217661	0.225173	0.551336	0.153822	0.39309	0.886979	0.371483	0.0485668	0.212722
ZNF551	ZNF551_2.motif	ZifRC	0.00184061	-0.00151502	-0.00166092	0.00236508	0.0307057	1.51278	0.0578566	-0.216868	0	C2H2 ZF	Yes	3.32724	3.24882	3.65087	0.371431	0.073917	0.315296	-0.0427496	0.828319	1	0.328682	0.104769	0.349101
ZNF552	ZNF552_1.motif	ZifRC	-0.000688088	0.000652917	-0.000119492	0.00516207	0.0482126	1.31684	0.0769902	-0.271541	0	C2H2 ZF	Yes	3.75056	3.47594	3.7471	0.268697	0.198312	0.536514	-0.291022	0.170623	0.723351	-0.0223251	0.910144	1
ZNF554	ZNF554_1.motif	ZifRC	0.0145851	0.00976386	0.00261043	0.000336669	0.00187577	2.72682	0.0128679	-0.326299	2	C2H2 ZF	Yes	2.10726	2.00842	2.18057	-0.0411672	0.914963	1	0.120418	0.757448	1	0.0792503	0.836925	1
ZNF555	ZNF555_1.motif	ZifRC	0.00199641	-0.00135527	3.40492e-05	0.00366666	0.075844	1.12008	0.10324	0.00790862	0	C2H2 ZF	Yes	1.82152	1.87258	2.01861	0.137041	0.396182	0.734807	0.0649813	0.688584	1	0.202022	0.215901	0.530864
ZNF557	ZNF557_1.motif	ZifRC	-0.0039151	-0.00361276	-0.000605454	0.12689	0.183018	0.737506	0.19964	0.405382	0	C2H2 ZF	Yes	2.98329	2.89347	3.21657	0.313311	0.0557952	0.267002	-0.0857235	0.576618	1	0.227587	0.14652	0.425257
ZNF559	ZNF559_1.motif	ZifRC	-0.00321215	-0.00185706	-0.000425903	0.113828	0.0524731	1.28006	0.0810426	0.551756	0	C2H2 ZF	Yes	2.0982	1.70959	2.7291	1.06873	0.00108558	0.0217256	-0.416588	0.125858	0.655981	0.65214	0.0201838	0.11979
ZNF561	ZNF561_1.motif	ZifRC	0.000948282	0.00268818	0.000778522	0.00520729	0.0157733	1.80208	0.0381314	0.255472	0	C2H2 ZF	Yes	3.95172	4.22583	4.28327	0.0547061	0.682201	1	0.274331	0.0586923	0.486648	0.329037	0.0269347	0.144664
ZNF562	ZNF562_1.motif	ZifRC	-0.000528165	-0.00169918	-0.000805797	0.0643643	0.139231	0.856265	0.160691	-0.721254	0	C2H2 ZF	Yes	4.19346	4.26263	4.20943	-0.0613533	0.720018	1	0.062225	0.716729	1	0.000871746	0.995918	1
ZNF564	ZNF564_1.motif	ZifRC	0.000495247	-0.00349525	-0.00197052	0.000967343	0.0220791	1.65602	0.0475555	-0.0755558	0	C2H2 ZF	Yes	2.4724	2.43473	2.91657	0.498967	0.0210333	0.151381	-0.0427169	0.827114	1	0.45625	0.0304189	0.157177
ZNF565	ZNF565_1.motif	ZifRC	0.00518588	0.00600637	0.00157673	0.186605	0.0266917	1.57362	0.0531481	-0.543508	0	C2H2 ZF	Yes	2.04161	2.47457	2.85808	0.38754	0.199597	0.538679	0.439364	0.158103	0.708496	0.826903	0.0140255	0.09381
ZNF567	ZNF567_1.motif	ZifRC	0.00810688	0.0072966	0.00184141	0.0449625	0.0145128	1.83825	0.03625	-0.748625	0	C2H2 ZF	Yes	2.2715	2.1959	2.84341	0.682078	0.0147993	0.121199	-0.12505	0.617105	1	0.557028	0.0361838	0.175897
ZNF569	ZNF569_1.motif	ZifRC	0.00363751	0.0028167	0.000173744	0.0180882	0.0895333	1.04802	0.11526	-0.511731	0	C2H2 ZF	Yes	1.11232	0.562833	1.22197	0.689982	0.0845171	0.340385	-0.627432	0.114343	0.636256	0.0625494	0.863883	1
ZNF57	ZNF57_1.motif	ZifRC	-0.0109599	-0.00290697	-0.000994444	0.000910084	0.0359812	1.44392	0.0634652	0.222841	0	C2H2 ZF	Yes	3.6625	3.74351	3.85922	0.122908	0.43137	0.771256	0.083322	0.597311	1	0.20623	0.193534	0.498601
ZNF571	ZNF571_1.motif	ZifRC	-0.00409286	-0.00486605	-0.00130484	0.0099283	0.297873	0.525969	0.307403	0.225594	0	C2H2 ZF	Yes	0.874588	0.927642	1.10718	0.0845848	0.848093	1	0.0787644	0.85968	1	0.163349	0.710419	1
ZNF573	ZNF573_1.motif	ZifRC	0.00188286	0.000824325	-0.000502939	0.000337403	0.0121697	1.91472	0.0329486	-0.521024	0	C2H2 ZF	Yes	3.09582	3.49085	3.44224	-0.0659079	0.734136	1	0.358219	0.0883277	0.578339	0.292311	0.150348	0.431906
ZNF574	ZNF574_1.motif	ZifRC	-0.00322049	-0.00271991	-5.69874e-05	0.000268484	0.0133451	1.87468	0.0347157	-0.290052	0	C2H2 ZF	Yes	3.79342	3.816	3.66453	-0.156851	0.371516	0.707164	0.0213348	0.902105	1	-0.135516	0.435805	0.759267
ZNF574	ZNF574_2.motif	ZifRC	-0.0027031	-0.00127295	0.00073183	0.00345873	0.0403397	1.39427	0.0687968	-0.459311	0	C2H2 ZF	Yes	3.79342	3.816	3.66453	-0.156851	0.371516	0.707164	0.0213348	0.902105	1	-0.135516	0.435805	0.759267
ZNF574	ZNF574_3.motif	ZifRC	-0.00392732	-0.00396842	-0.000909056	0.0280811	0.157523	0.802656	0.177311	-0.116225	0	C2H2 ZF	Yes	3.79342	3.816	3.66453	-0.156851	0.371516	0.707164	0.0213348	0.902105	1	-0.135516	0.435805	0.759267
ZNF577	ZNF577_1.motif	ZifRC	0.00585662	0.00611442	0.00118656	0.019478	0.0200615	1.69764	0.0445255	-0.742517	0	C2H2 ZF	Yes	1.81124	2.11469	2.53212	0.442057	0.165615	0.491817	0.298549	0.349986	0.843943	0.740606	0.0301695	0.156498
ZNF579	ZNF579_1.motif	ZifRC	0.00287096	0.00230903	-0.00148825	0.00307002	0.049873	1.30213	0.0784215	-0.491523	0	C2H2 ZF	Yes	3.33563	3.29729	3.37008	-0.0331979	0.919114	1	0.0419338	0.899288	1	0.00873595	0.978582	1
ZNF579	ZNF579_2.motif	ZifRC	-0.00374427	-0.000716674	-0.000694615	0.0509491	0.209074	0.6797	0.223739	-0.162834	0	C2H2 ZF	Yes	3.33563	3.29729	3.37008	-0.0331979	0.919114	1	0.0419338	0.899288	1	0.00873595	0.978582	1
ZNF579	ZNF579_3.motif	ZifRC	0.0162472	0.01015	0.000640013	3.985e-05	0.000208608	3.68067	0.00614635	-0.160384	1	C2H2 ZF	Yes	3.33563	3.29729	3.37008	-0.0331979	0.919114	1	0.0419338	0.899288	1	0.00873595	0.978582	1
ZNF581	ZNF581_1.motif	ZifRC	-0.0030331	0.00092871	-0.00144282	0.0559713	0.00489479	2.31027	0.0198785	-0.0902196	0	C2H2 ZF	Yes	5.39391	5.69805	5.66006	-0.118799	0.603432	0.933486	0.385548	0.11254	0.632142	0.266749	0.256464	0.565314
ZNF581	ZNF581_2.motif	ZifRC	-0.00132335	-0.000991039	-0.000467454	0.857243	0.00874347	2.05832	0.0282569	0.70695	0	C2H2 ZF	Yes	5.39391	5.69805	5.66006	-0.118799	0.603432	0.933486	0.385548	0.11254	0.632142	0.266749	0.256464	0.565314
ZNF584	ZNF584_1.motif	ZifRC	0.0051532	0.00486703	0.00112217	0.207353	0.0321421	1.49293	0.0594892	0.506015	0	C2H2 ZF	Yes	4.60903	4.66287	4.5055	-0.157709	0.214403	0.550414	0.0508181	0.681112	1	-0.106891	0.38978	0.70735
ZNF585B	ZNF585B_1.motif	ZifRC	0.00226781	-6.74035e-05	0.000225392	0.00282336	0.0602256	1.22022	0.0886503	-0.27393	0	C2H2 ZF	Yes	1.55962	1.72237	1.91703	0.205998	0.385705	0.723518	0.127061	0.595354	1	0.333059	0.168432	0.457511
ZNF585B	ZNF585B_2.motif	ZifRC	0.00614796	0.00278296	0.00198417	0.0211123	0.0484541	1.31467	0.0772666	-0.64671	0	C2H2 ZF	Yes	1.55962	1.72237	1.91703	0.205998	0.385705	0.723518	0.127061	0.595354	1	0.333059	0.168432	0.457511
ZNF586	ZNF586_1.motif	ZifRC	-0.00687857	-0.00497834	-0.000488116	6.56305e-05	0.00631821	2.19941	0.0222914	-0.092473	0	C2H2 ZF	Yes	4.34845	4.30375	4.29507	-0.0176663	0.895254	1	-0.0341907	0.800408	1	-0.0518571	0.698076	0.997165
ZNF587	ZNF587_1.motif	ZifRC	0.00018752	-0.00185388	-0.000608806	0.00943604	0.0393124	1.40547	0.067248	0.294305	0	C2H2 ZF	Yes	4.41759	4.32964	4.4404	0.101046	0.639587	0.965714	-0.124276	0.56656	1	-0.0232303	0.913735	1
ZNF589	ZNF589_1.motif	Direct	-0.00525044	-0.00355393	-0.00080802	0.00328777	0.0231577	1.63531	0.0489607	0.594115	0	C2H2 ZF	Yes	4.3952	4.44191	4.75215	0.26706	0.172365	0.502935	0.0917546	0.629234	1	0.358814	0.074791	0.281762
ZNF592	ZNF592_1.motif	ZifRC	0.00486423	0.00507601	0.00192454	0.00784811	0.0284645	1.5457	0.0551805	-0.247594	0	C2H2 ZF	Yes	3.53776	3.51262	3.62837	0.120564	0.547665	0.879842	-0.0610945	0.760151	1	0.0594693	0.764952	1
ZNF594	ZNF594_1.motif	ZifRC	-0.00816296	-0.00849464	-0.00334927	0.0550649	0.00774429	2.11102	0.0257915	0.679772	0	C2H2 ZF	Yes	1.7991	1.86035	3.11422	1.26713	4.01106e-06	0.000514161	0.0648109	0.705053	1	1.33194	2.17745e-06	0.000163855
ZNF594	ZNF594_3.motif	ZifRC	-0.00463452	-0.00388725	-0.000746665	0.000401636	0.000871037	3.05996	0.00910556	0.785967	1	C2H2 ZF	Yes	1.7991	1.86035	3.11422	1.26713	4.01106e-06	0.000514161	0.0648109	0.705053	1	1.33194	2.17745e-06	0.000163855
ZNF594	ZNF594_4.motif	ZifRC	0.00335979	0.00170014	0.000546778	0.163573	0.00397541	2.40062	0.0180736	-0.669789	0	C2H2 ZF	Yes	1.7991	1.86035	3.11422	1.26713	4.01106e-06	0.000514161	0.0648109	0.705053	1	1.33194	2.17745e-06	0.000163855
ZNF595	ZNF595_1.motif	ZifRC	-0.00466146	-0.00324944	-0.000599862	8.21704e-05	0.0110825	1.95536	0.0315964	0.497371	0	C2H2 ZF	Yes	2.42902	2.46548	2.83176	0.356276	0.156809	0.476055	-0.0168356	0.944961	1	0.339441	0.171389	0.462035
ZNF596	ZNF596_1.motif	ZifRC	-0.00936207	-0.00796175	0.000660029	0.00271524	0.0487787	1.31177	0.0775649	0.670115	0	C2H2 ZF	Yes	0.475919	1.04095	1.39336	0.289928	0.52706	0.860848	0.57751	0.232475	0.777348	0.867438	0.0785231	0.290513
ZNF597	ZNF597_1.motif	ZifRC	-0.00411262	-0.00451967	-0.00191335	0.0507493	0.177212	0.751506	0.194813	0.274131	0	C2H2 ZF	Yes	1.89851	1.91777	2.4143	0.515023	0.0316593	0.193026	-0.0639427	0.772282	1	0.45108	0.0511554	0.219919
ZNF597	ZNF597_2.motif	ZifRC	0.00445359	0.00557109	0.00148844	0.0813923	0.0429701	1.36683	0.0716836	-0.784055	0	C2H2 ZF	Yes	1.89851	1.91777	2.4143	0.515023	0.0316593	0.193026	-0.0639427	0.772282	1	0.45108	0.0511554	0.219919
ZNF599	ZNF599_1.motif	ZifRC	-0.00498742	-0.0039775	-0.000360195	0.00423501	0.0917857	1.03723	0.117411	-0.137431	0	C2H2 ZF	Yes	1.9226	1.48361	1.36793	-0.189446	0.599054	0.929237	-0.423257	0.248028	0.777677	-0.612703	0.102662	0.344338
ZNF600	ZNF600_1.motif	ZifRC	0.000334589	0.00439696	-0.000852529	0.0120387	0.0882866	1.05411	0.114045	-0.0118773	0	C2H2 ZF	Yes	1.38637	1.24055	1.42539	0.201499	0.578595	0.910032	-0.260324	0.475969	0.96041	-0.0588253	0.868395	1
ZNF600	ZNF600_2.motif	ZifRC	0.00157166	0.00186432	0.00120769	0.0633255	0.170587	0.768054	0.18956	0.342447	0	C2H2 ZF	Yes	1.38637	1.24055	1.42539	0.201499	0.578595	0.910032	-0.260324	0.475969	0.96041	-0.0588253	0.868395	1
ZNF605	ZNF605_1.motif	ZifRC	-0.0107107	-0.0112252	-0.00170799	0.000177714	0.00397526	2.40063	0.0180736	0.805817	2	C2H2 ZF	Yes	2.21524	2.51623	3.13136	0.543398	0.0386986	0.217864	0.365353	0.156709	0.705235	0.908751	0.00230536	0.0260783
ZNF606	ZNF606_1.motif	ZifRC	0.00286764	0.00284263	0.00043157	0.0791654	0.0129848	1.88657	0.0341923	-0.972269	0	C2H2 ZF	Yes	-1.44341	-1.3974	1.48941	2.9962	0.000192534	0.00677827	0.187893	0.774627	1	3.18409	0.00011343	0.00285293
ZNF607	ZNF607_1.motif	ZifRC	0.0028067	0.00297515	0.000757534	0.0583615	0.176818	0.752474	0.194568	-0.0380792	0	C2H2 ZF	Yes	2.80078	2.78436	2.83048	0.044058	0.771911	1	-0.0337434	0.82564	1	0.0103146	0.945127	1
ZNF607	ZNF607_2.motif	ZifRC	-0.00100631	0.00131549	0.000387652	0.0234389	0.195831	0.708118	0.21137	-0.5195	0	C2H2 ZF	Yes	2.80078	2.78436	2.83048	0.044058	0.771911	1	-0.0337434	0.82564	1	0.0103146	0.945127	1
ZNF611	ZNF611_2.motif	ZifRC	0.00141998	0.00135462	0.00126843	0.062938	0.157392	0.803016	0.177311	-0.746824	0	C2H2 ZF	Yes	1.94851	1.79584	1.95836	0.139531	0.603632	0.933565	-0.125814	0.641735	1	0.0137169	0.958481	1
ZNF613	ZNF613_1.motif	ZifRC	-0.00820157	-0.00515956	-0.00208166	0.451728	0.312857	0.504654	0.320814	0.244148	0	C2H2 ZF	Yes	1.96509	1.93696	2.63458	0.73281	0.0622141	0.286285	-0.145071	0.694225	1	0.587739	0.120243	0.378503
ZNF614	ZNF614_1.motif	ZifRC	0.00151192	0.000233581	9.92647e-05	0.141356	0.0930873	1.03111	0.118486	0.112036	0	C2H2 ZF	Yes	2.48161	2.44778	3.17474	0.738502	0.0215429	0.153802	-0.201473	0.49335	0.971527	0.537029	0.0719826	0.274566
ZNF615	ZNF615_1.motif	ZifRC	-0.00553018	-0.00420114	-0.00120726	0.0833602	0.37985	0.420388	0.384274	0.508112	0	C2H2 ZF	Yes	1.41479	1.64975	1.91382	0.242794	0.510973	0.847413	0.16871	0.650231	1	0.411504	0.271912	0.585598
ZNF616	ZNF616_1.motif	ZifRC	0.00733882	0.00588525	0.00166208	0.0909556	0.0606214	1.21737	0.0890007	-0.429057	0	C2H2 ZF	Yes	3.22512	3.39495	3.45536	0.0570114	0.791757	1	0.0987624	0.651081	1	0.155774	0.472356	0.796379
ZNF616	ZNF616_2.motif	ZifRC	-0.00198946	-0.000844799	-0.00132832	0.0164256	0.166322	0.779049	0.185435	-0.46092	0	C2H2 ZF	Yes	3.22512	3.39495	3.45536	0.0570114	0.791757	1	0.0987624	0.651081	1	0.155774	0.472356	0.796379
ZNF619	ZNF619_1.motif	ZifRC	-0.00295748	-0.00385367	-0.000886978	0.0315641	0.147049	0.832537	0.167865	-0.182355	0	C2H2 ZF	Yes	2.95976	2.95302	2.53973	-0.485288	0.0628981	0.28768	0.0850928	0.724233	1	-0.400196	0.115213	0.369431
ZNF620	ZNF620_1.motif	ZifRC	-0.00564214	-0.00217318	-0.000107292	0.0002661	0.013622	1.86576	0.0350301	-0.199889	0	C2H2 ZF	Yes	2.40148	1.82936	2.37901	0.571914	0.0401943	0.223401	-0.579	0.0391914	0.400886	-0.00708604	0.97724	1
ZNF621	ZNF621_1.motif	ZifRC	0.00905924	0.0062197	0.00129061	0.000590177	0.00535319	2.27139	0.0206978	-0.146145	0	C2H2 ZF	Yes	3.9539	3.97107	3.96381	-0.0343814	0.844675	1	0.0462211	0.792824	1	0.0118398	0.946115	1
ZNF623	ZNF623_1.motif	ZifRC	0.0138249	0.0105257	0.00313325	0.0309044	0.0084489	2.0732	0.0276487	-0.223399	0	C2H2 ZF	Yes	4.11504	4.20443	4.17724	-0.0327909	0.817131	1	0.0991031	0.490564	0.969874	0.0663122	0.640731	0.948912
ZNF624	ZNF624_1.motif	ZifRC	0.00558013	0.00292055	0.000212205	0.00452893	0.0169537	1.77074	0.0403812	-0.756233	0	C2H2 ZF	Yes	0.919348	1.21102	1.9222	0.709502	0.0557842	0.266995	0.252579	0.474492	0.95878	0.96208	0.0142028	0.0945885
ZNF624	ZNF624_2.motif	ZifRC	-3.91803e-05	-0.00172302	-0.00045585	0.0122649	0.0618266	1.20882	0.0906522	-0.0909261	0	C2H2 ZF	Yes	0.919348	1.21102	1.9222	0.709502	0.0557842	0.266995	0.252579	0.474492	0.95878	0.96208	0.0142028	0.0945885
ZNF627	ZNF627_1.motif	ZifRC	-0.00460317	-0.00021554	-0.000627125	0.00459335	0.0722598	1.1411	0.100346	-0.0736205	0	C2H2 ZF	Yes	3.693	3.65466	3.85647	0.170388	0.478456	0.818299	-0.0663565	0.78239	1	0.104032	0.659188	0.965988
ZNF628	ZNF628_1.motif	ZifRC	0.00721546	0.00297134	0.000789306	0.00183126	0.0247495	1.60643	0.0507965	0.0691235	0	C2H2 ZF	Yes	1.56484	1.40218	1.5012	0.0804336	0.865928	1	-0.337556	0.485622	0.966056	-0.257123	0.588537	0.902591
ZNF628	ZNF628_2.motif	ZifRC	0.0135757	0.0094835	0.00300845	0.00382264	0.00917986	2.03716	0.0289913	0.000677718	0	C2H2 ZF	Yes	1.56484	1.40218	1.5012	0.0804336	0.865928	1	-0.337556	0.485622	0.966056	-0.257123	0.588537	0.902591
ZNF629	ZNF629_1.motif	ZifRC	0.010441	0.00445312	0.000536284	0.0052497	0.00557659	2.25363	0.0211986	-0.629696	0	C2H2 ZF	Yes	4.18316	4.18677	4.41994	0.210256	0.238288	0.570814	0.0263922	0.879205	1	0.236648	0.187275	0.488311
ZNF639	ZNF639_1.motif	ZifRC	-0.002308	-0.000983006	-0.000711507	0.512736	0.0804571	1.09444	0.107118	0.257939	0	C2H2 ZF	Yes	4.54627	4.72898	4.80232	0.0731421	0.63037	0.957542	0.166948	0.284273	0.796183	0.24009	0.130621	0.394576
ZNF639	ZNF639_2.motif	ZifRC	0.00570584	0.00410828	0.00128911	0.2019	0.024439	1.61192	0.0504755	-0.425851	0	C2H2 ZF	Yes	4.54627	4.72898	4.80232	0.0731421	0.63037	0.957542	0.166948	0.284273	0.796183	0.24009	0.130621	0.394576
ZNF641	ZNF641_1.motif	ZifRC	-0.000520984	-0.000714144	0.0014882	0.00322339	0.003829	2.41691	0.0176446	0.560652	2	C2H2 ZF	Yes	2.67904	2.23429	3.23088	0.980117	0.000308464	0.00917113	-0.447799	0.0449088	0.429466	0.532318	0.0153699	0.0996133
ZNF641	ZNF641_2.motif	ZifRC	-0.00324295	-0.000839331	-0.00325884	0.00598132	0.014014	1.85344	0.0353956	-0.335751	0	C2H2 ZF	Yes	2.67904	2.23429	3.23088	0.980117	0.000308464	0.00917113	-0.447799	0.0449088	0.429466	0.532318	0.0153699	0.0996133
ZNF646	ZNF646_2.motif	ZifRC	0.000748256	0.000110275	-0.000712441	0.000482441	0.017872	1.74783	0.0416031	0.364336	0	C2H2 ZF	Yes	3.95002	3.91199	3.75985	-0.160711	0.331836	0.66974	-0.029581	0.855597	1	-0.190292	0.253365	0.560628
ZNF649	ZNF649_1.motif	ZifRC	0.00620353	0.00471156	0.00131533	0.124481	0.0328407	1.48359	0.0604847	-0.551885	0	C2H2 ZF	Yes	2.21821	2.50507	2.88216	0.390385	0.0970831	0.364315	0.224371	0.33203	0.825126	0.614756	0.0148779	0.097297
ZNF652	ZNF652_1.motif	Direct	-0.0104237	-0.00767967	-0.00255914	0.052427	0.0162742	1.7885	0.039076	0.758395	0	C2H2 ZF	Yes	4.10099	3.89744	4.60509	0.705786	0.000331441	0.00958879	-0.2061	0.17417	0.730141	0.499686	0.00408348	0.039543
ZNF653	ZNF653_1.motif	ZifRC	-0.00207736	-0.000689618	-0.00068576	0.0485386	0.260186	0.584715	0.271991	-0.0996687	0	C2H2 ZF; AT hook	Yes	2.09016	1.45012	1.88569	0.455707	0.247983	0.581098	-0.673537	0.099395	0.606765	-0.21783	0.564227	0.880857
ZNF655	ZNF655_1.motif	ZifRC	0.00469379	0.00359396	0.00157218	0.462676	0.0254333	1.5946	0.051367	-0.534384	0	C2H2 ZF	Yes	3.1706	3.32179	3.8417	0.522859	0.027938	0.179318	0.152632	0.488048	0.968118	0.675492	0.00713656	0.0586032
ZNF655	ZNF655_2.motif	ZifRC	0.00575287	0.00453912	0.000968139	0.0383352	0.0170465	1.76836	0.0404318	-0.790293	0	C2H2 ZF	Yes	3.1706	3.32179	3.8417	0.522859	0.027938	0.179318	0.152632	0.488048	0.968118	0.675492	0.00713656	0.0586032
ZNF658	ZNF658_1.motif	ZifRC	-0.00668655	-0.00327214	-0.000792063	0.0603974	0.370079	0.431706	0.375736	0.654632	0	C2H2 ZF	Yes	0.834895	0.941676	1.48303	0.329667	0.536513	0.868966	0.175798	0.743234	1	0.505465	0.347603	0.657065
ZNF658	ZNF658_2.motif	ZifRC	0.00490436	0.00524759	0.00111096	0.0286964	0.0787413	1.1038	0.10533	-0.476023	0	C2H2 ZF	Yes	0.834895	0.941676	1.48303	0.329667	0.536513	0.868966	0.175798	0.743234	1	0.505465	0.347603	0.657065
ZNF664	ZNF664_1.motif	ZifRC	0.000260408	-0.00178074	-0.000767068	0.00197292	0.00256143	2.59152	0.0144992	-0.194837	2	C2H2 ZF	Yes	5.50745	5.58639	5.72164	0.133824	0.340371	0.671269	0.0811387	0.559442	1	0.214963	0.136374	0.406544
ZNF668	ZNF668_1.motif	ZifRC	0.000535343	0.00104298	0.000760986	0.0405987	0.0770774	1.11307	0.103719	-0.284893	0	C2H2 ZF	Yes	3.45549	3.08038	3.36197	0.295815	0.0565723	0.269658	-0.381189	0.0193071	0.272092	-0.0853745	0.54374	0.864965
ZNF668	ZNF668_2.motif	ZifRC	-0.00258913	-0.00234571	-0.00100834	0.0593493	0.156622	0.805147	0.176826	0.10779	0	C2H2 ZF	Yes	3.45549	3.08038	3.36197	0.295815	0.0565723	0.269658	-0.381189	0.0193071	0.272092	-0.0853745	0.54374	0.864965
ZNF669	ZNF669_1.motif	ZifRC	-0.0112369	-0.00646554	-0.00374539	0.0468337	0.271578	0.566105	0.282591	0.261348	0	C2H2 ZF	Yes	3.06169	3.12466	3.35937	0.235222	0.372025	0.707651	0.0177373	0.946062	1	0.252959	0.33385	0.6397
ZNF670	ZNF670_1.motif	ZifRC	0.00229524	0.00216504	-0.000370053	0.000967259	0.031459	1.50226	0.0587866	-0.223097	0	C2H2 ZF	Yes	1.80943	2.01195	2.33377	0.329852	0.216152	0.550414	0.11013	0.675542	1	0.439982	0.104735	0.349101
ZNF671	ZNF671_1.motif	ZifRC	0.00627702	0.00374672	0.00184976	0.20071	0.0565989	1.24719	0.0852278	0.741899	0	C2H2 ZF	Yes	2.70714	2.24725	2.12677	-0.13976	0.624145	0.951607	-0.447149	0.132091	0.663799	-0.586909	0.0534945	0.22686
ZNF672	ZNF672_1.motif	ZifRC	-0.0140842	-0.0097999	-0.00231419	0.00928207	0.0457216	1.33988	0.0749197	-0.582521	0	C2H2 ZF	Yes	4.29692	4.01933	4.00259	-0.0190165	0.889543	1	-0.28198	0.0571989	0.48012	-0.300997	0.0424824	0.19523
ZNF672	ZNF672_2.motif	ZifRC	0.00116002	-0.000610375	-0.000639433	0.0201791	0.0364859	1.43788	0.0639015	0.717174	0	C2H2 ZF	Yes	4.29692	4.01933	4.00259	-0.0190165	0.889543	1	-0.28198	0.0571989	0.48012	-0.300997	0.0424824	0.19523
ZNF674	ZNF674_1.motif	ZifRC	-0.00430476	-0.00332553	-0.00150983	0.164237	0.0807977	1.0926	0.107418	0.744822	0	C2H2 ZF	Yes	2.09289	2.2574	2.77424	0.513889	0.0122417	0.10805	0.147476	0.426334	0.918913	0.661365	0.00249661	0.0275604
ZNF674	ZNF674_2.motif	ZifRC	0.00379959	0.00183816	0.000173939	0.00249282	0.00966299	2.01489	0.0294057	-0.784783	0	C2H2 ZF	Yes	2.09289	2.2574	2.77424	0.513889	0.0122417	0.10805	0.147476	0.426334	0.918913	0.661365	0.00249661	0.0275604
ZNF675	ZNF675_1.motif	ZifRC	0.00854898	0.00511392	0.00227134	0.313743	0.0246339	1.60847	0.0506588	-0.386576	0	C2H2 ZF	Yes	2.64822	2.23801	3.0391	0.816785	0.0199709	0.146646	-0.449797	0.169146	0.721943	0.366988	0.23892	0.55548
ZNF678	ZNF678_1.motif	ZifRC	0.0084466	0.00421865	0.000943407	0.000383594	0.00500482	2.30061	0.020143	-0.0484552	0	C2H2 ZF	Yes	2.32044	1.86705	2.35403	0.471108	0.0929	0.357448	-0.530641	0.0629853	0.500976	-0.0595329	0.816018	1
ZNF680	ZNF680_1.motif	ZifRC	0.00881004	0.0090673	0.00268772	0.28706	0.0137824	1.86068	0.0350315	-0.618333	0	C2H2 ZF	Yes	1.98576	2.2775	2.75425	0.46959	0.125748	0.422815	0.277661	0.358328	0.852113	0.74725	0.022685	0.128855
ZNF684	ZNF684_1.motif	ZifRC	-0.00268037	-0.000856264	-7.2861e-05	0.0157559	0.142615	0.845836	0.163718	-0.5839	0	C2H2 ZF	Yes	2.51794	1.89952	2.12043	0.232301	0.481759	0.821007	-0.68444	0.053401	0.46505	-0.452139	0.174078	0.466178
ZNF689	ZNF689_1.motif	ZifRC	0.00714584	0.00605735	0.000874841	0.000436981	0.00448507	2.34823	0.0191081	0.296867	2	C2H2 ZF	Yes	3.32649	3.00182	3.01542	0.0116915	0.94243	1	-0.332711	0.0574395	0.481094	-0.32102	0.0603725	0.24497
ZNF691	ZNF691_1.Infer.motif	Indirect	0.00113483	0.000268668	-0.000795063	0.00938731	0.0717341	1.14427	0.0997386	-0.211967	0	C2H2 ZF	Yes	4.09288	4.11519	4.09617	-0.0633475	0.711899	1	0.0617836	0.721018	1	-0.00156389	0.992653	1
ZNF692	ZNF692_1.motif	ZifRC	-0.00466082	-0.00323551	-0.00100758	0.0766085	0.0499912	1.30111	0.078498	-0.00688296	0	C2H2 ZF	Yes	4.81735	5.02899	4.91437	-0.16878	0.410636	0.750257	0.264963	0.208295	0.776647	0.096183	0.636436	0.945475
ZNF696	ZNF696_1.motif	ZifRC	-0.0109833	-0.00703466	-0.00236267	0.0524189	0.42521	0.371396	0.427863	-0.0341734	0	C2H2 ZF	Yes	2.44637	2.32774	2.44066	0.103952	0.579002	0.910424	-0.0880251	0.641756	1	0.0159269	0.93097	1
ZNF697	ZNF697_1.motif	ZifRC	0.00524359	0.00351085	-1.90047e-05	0.00105685	0.0119919	1.92111	0.0328612	-0.280617	0	C2H2 ZF	Yes	3.88199	3.74682	4.00885	0.245641	0.176636	0.510019	-0.125181	0.480012	0.962437	0.12046	0.492082	0.815454
ZNF697	ZNF697_2.motif	ZifRC	-0.00902289	-0.00734584	-0.000774209	0.00532892	0.0715136	1.14561	0.0995724	0.208313	0	C2H2 ZF	Yes	3.88199	3.74682	4.00885	0.245641	0.176636	0.510019	-0.125181	0.480012	0.962437	0.12046	0.492082	0.815454
ZNF699	ZNF699_1.motif	ZifRC	0.00351721	0.000417315	-0.00111937	0.0176041	0.0683364	1.16535	0.0961409	-0.737345	0	C2H2 ZF	Yes	1.56529	1.66113	2.19329	0.455673	0.13225	0.433759	0.149027	0.61667	1	0.6047	0.0515776	0.221189
ZNF699	ZNF699_2.motif	ZifRC	0.00455488	0.00246462	0.000944262	0.0146304	0.0508527	1.29369	0.0791899	-0.53289	0	C2H2 ZF	Yes	1.56529	1.66113	2.19329	0.455673	0.13225	0.433759	0.149027	0.61667	1	0.6047	0.0515776	0.221189
ZNF7	ZNF7_1.motif	ZifRC	0.00283572	0.00625379	0.000753355	0.00203569	0.00150826	2.82152	0.0120768	-0.414121	2	C2H2 ZF	Yes	4.69258	4.82464	5.05944	0.219152	0.159268	0.480176	0.149562	0.329983	0.822322	0.368714	0.026652	0.143366
ZNF7	ZNF7_3.motif	ZifRC	-0.0185034	-0.0168654	-0.00613227	0.248936	0.0404906	1.39265	0.0688462	0.831471	0	C2H2 ZF	Yes	4.69258	4.82464	5.05944	0.219152	0.159268	0.480176	0.149562	0.329983	0.822322	0.368714	0.026652	0.143366
ZNF7	ZNF7_2.motif	ZifRC	-0.000769728	-0.00232252	-0.00212351	0.00074786	0.00421504	2.3752	0.0185167	-0.712605	2	C2H2 ZF	Yes	4.69258	4.82464	5.05944	0.219152	0.159268	0.480176	0.149562	0.329983	0.822322	0.368714	0.026652	0.143366
ZNF70	ZNF70_1.motif	ZifRC	-0.00144698	-0.00129546	8.4426e-05	0.197264	0.0315105	1.50154	0.0587866	-0.234026	0	C2H2 ZF	Yes	2.86999	3.37891	3.9062	0.445933	0.110041	0.393342	0.579682	0.0519046	0.458406	1.02562	0.00217518	0.0249801
ZNF700	ZNF700_1.motif	ZifRC	-0.0109862	-0.00849378	-0.00149339	0.00152149	0.0478495	1.32012	0.0768451	0.542885	0	C2H2 ZF	Yes	3.62065	3.55594	3.77993	0.227588	0.113556	0.398152	-0.0832101	0.548744	1	0.144378	0.293622	0.599407
ZNF700	ZNF700_2.motif	ZifRC	-0.000280953	0.00117196	0.00088275	0.00708218	0.0391157	1.40765	0.0670131	0.0734069	0	C2H2 ZF	Yes	3.62065	3.55594	3.77993	0.227588	0.113556	0.398152	-0.0832101	0.548744	1	0.144378	0.293622	0.599407
ZNF700	ZNF700_3.motif	ZifRC	0.00302342	0.00474416	0.000857202	0.217408	0.0581337	1.23557	0.0867014	-0.25142	0	C2H2 ZF	Yes	3.62065	3.55594	3.77993	0.227588	0.113556	0.398152	-0.0832101	0.548744	1	0.144378	0.293622	0.599407
ZNF707	ZNF707_1.motif	ZifRC	0.00290773	0.00384105	-0.001531	0.00242611	0.0293032	1.53309	0.0563565	-0.762971	0	C2H2 ZF	Yes	2.53174	2.36454	2.85231	0.482453	0.175374	0.507645	-0.239267	0.49447	0.972695	0.243185	0.477382	0.800935
ZNF708	ZNF708_1.motif	ZifRC	-0.0122899	-0.0103693	-0.00270126	0.00257261	0.0364892	1.43784	0.0639015	0.746052	0	C2H2 ZF	Yes	2.83827	2.65088	3.17773	0.50953	0.00613633	0.0689116	-0.182203	0.266271	0.796183	0.327328	0.0503703	0.218021
ZNF709	ZNF709_1.motif	ZifRC	-0.00353119	-0.00433603	-0.00193006	0.0905194	0.084717	1.07203	0.110949	0.525915	0	C2H2 ZF	Yes	-0.0656138	0.704743	1.22592	0.549136	0.130607	0.430913	0.769926	0.0485771	0.444065	1.31906	0.00248947	0.0275033
ZNF71	ZNF71_1.motif	ZifRC	0.00339056	0.00185836	0.000986359	0.133215	0.0682821	1.16569	0.0961409	0.387318	0	C2H2 ZF	Yes	2.42124	2.01663	1.60058	-0.396289	0.213974	0.550414	-0.398812	0.206868	0.774693	-0.795101	0.0205691	0.121354
ZNF710	ZNF710_1.motif	ZifRC	-0.00128365	0.00131512	-0.000828062	0.0226543	0.0254031	1.59511	0.051367	-0.0384155	0	C2H2 ZF	Yes	3.11676	2.71483	2.31651	-0.417261	0.0795107	0.329013	-0.394689	0.0904093	0.583321	-0.81195	0.00255498	0.0280385
ZNF710	ZNF710_2.motif	ZifRC	-0.00360079	-0.00291231	-0.00111843	0.634321	0.0700424	1.15464	0.0982333	-0.531949	0	C2H2 ZF	Yes	3.11676	2.71483	2.31651	-0.417261	0.0795107	0.329013	-0.394689	0.0904093	0.583321	-0.81195	0.00255498	0.0280385
ZNF713	ZNF713_1.motif	Direct	-0.00101477	-0.00102206	-0.000851149	0.201417	0.176187	0.754027	0.194443	-0.388929	0	C2H2 ZF	Yes	1.97584	1.70871	2.35258	0.594616	0.0252146	0.169789	-0.203792	0.405696	0.899406	0.390824	0.113538	0.366539
ZNF714	ZNF714_1.motif	ZifRC	0.00641323	0.00447139	0.00186653	0.226568	0.0115319	1.9381	0.0320676	-0.396269	0	C2H2 ZF	Yes	3.51778	3.04086	3.71883	0.686827	0.00127014	0.0241434	-0.492174	0.0119512	0.203199	0.194653	0.241647	0.557668
ZNF717	ZNF717_1.motif	ZifRC	-0.000744353	-0.0016266	-0.000162554	0.0050176	0.0769105	1.11401	0.103668	-0.180565	0	C2H2 ZF	Yes	3.14841	3.15	2.81876	-0.45647	0.214768	0.550414	0.119104	0.737762	1	-0.337366	0.351028	0.661536
ZNF717	ZNF717_2.motif	ZifRC	0.0031545	0.00194035	4.35731e-05	0.0245373	0.0845978	1.07264	0.11093	-0.244206	0	C2H2 ZF	Yes	3.14841	3.15	2.81876	-0.45647	0.214768	0.550414	0.119104	0.737762	1	-0.337366	0.351028	0.661536
ZNF718	ZNF718_1.motif	ZifRC	-0.00413831	-0.0037158	-0.000649321	0.0733573	0.350068	0.455847	0.356381	0.482739	0	C2H2 ZF	Yes	0.95736	0.974778	1.18463	0.370242	0.345209	0.675751	0.0449281	0.916002	1	0.41517	0.268866	0.582139
ZNF718	ZNF718_2.motif	ZifRC	0.00884169	0.00759429	0.00143811	0.0305118	0.040989	1.38733	0.069469	-0.124829	0	C2H2 ZF	Yes	0.95736	0.974778	1.18463	0.370242	0.345209	0.675751	0.0449281	0.916002	1	0.41517	0.268866	0.582139
ZNF721	ZNF721_1.motif	ZifRC	0.00299713	0.0026055	0.000923943	0.190043	0.0591896	1.22775	0.0878121	-0.109498	0	C2H2 ZF	Yes	4.07165	3.83183	4.14625	0.308394	0.0484075	0.246974	-0.235835	0.120041	0.650515	0.0725598	0.612243	0.924173
ZNF721	ZNF721_2.motif	ZifRC	-1.47497e-05	-0.00149968	-0.000347021	0.129648	0.0914601	1.03877	0.117339	0.595361	0	C2H2 ZF	Yes	4.07165	3.83183	4.14625	0.308394	0.0484075	0.246974	-0.235835	0.120041	0.650515	0.0725598	0.612243	0.924173
ZNF726	ZNF726_1.motif	ZifRC	0.00139455	0.00205088	0.00128554	0.0132139	0.0623313	1.20529	0.0911555	-0.517307	0	C2H2 ZF	Yes	1.74385	0.691848	1.13441	0.516513	0.277026	0.622508	-1.07226	0.0348851	0.379549	-0.555749	0.211298	0.526557
ZNF74	ZNF74_1.motif	ZifRC	-0.0073114	-0.00531383	-0.00113716	3.20371e-05	0.00112062	2.95054	0.010203	-0.627472	2	C2H2 ZF	Yes	3.82215	3.49393	3.16735	-0.365498	0.0846976	0.340768	-0.283898	0.166514	0.717028	-0.649397	0.00552952	0.0490073
ZNF740	ZNF740_1.motif	Direct	-0.0310522	-0.0227371	-0.00433199	0.00193232	0.0245128	1.61061	0.0505017	0.254346	0	C2H2 ZF	Yes	4.93658	4.89619	5.00381	0.0853616	0.606518	0.936215	-0.017973	0.913371	1	0.0673886	0.683164	0.986121
ZNF746	ZNF746_1.motif	ZifRC	-0.00255424	-0.00227789	0.000176244	0.0229774	0.151097	0.820746	0.171273	-0.264237	0	C2H2 ZF	Yes	3.16516	2.9348	3.02066	0.0681143	0.65071	0.975083	-0.211844	0.176463	0.734052	-0.14373	0.338658	0.645811
ZNF749	ZNF749_1.motif	ZifRC	-0.015431	-0.00887883	-0.000374168	0.000225084	0.00583753	2.23377	0.0215727	-0.639821	0	C2H2 ZF	Yes	3.52493	3.63114	3.19249	-0.432695	0.0151644	0.122749	0.109055	0.488333	0.968118	-0.32364	0.0547914	0.230545
ZNF749	ZNF749_3.motif	ZifRC	-0.00205142	-0.000909684	5.39213e-05	0.0286771	0.0497475	1.30323	0.0784215	-0.542974	0	C2H2 ZF	Yes	3.52493	3.63114	3.19249	-0.432695	0.0151644	0.122749	0.109055	0.488333	0.968118	-0.32364	0.0547914	0.230545
ZNF75A	ZNF75A_1.motif	Direct	0.00786861	0.00730713	0.00132896	0.0529949	0.0016171	2.79126	0.012342	-0.822817	0	C2H2 ZF	Yes	3.34066	3.44246	4.3381	0.881406	0.000598378	0.0147022	0.0835472	0.679804	1	0.964953	0.000262567	0.00527363
ZNF76	ZNF76_1.Infer.motif	Indirect	-0.0153073	-0.0138306	-0.00272991	0.00462784	0.0304209	1.51683	0.0576261	0.808536	0	C2H2 ZF	Yes	3.99468	4.05167	4.42799	0.346301	0.070205	0.305341	0.0846837	0.641033	1	0.430985	0.0288082	0.151663
ZNF761	ZNF761_1.motif	ZifRC	-0.00693738	-0.00596438	-0.0024118	0.0759121	0.175099	0.756716	0.193621	-0.765165	0	C2H2 ZF	Yes	2.76566	2.37442	2.07162	-0.315478	0.358439	0.69137	-0.442354	0.195439	0.761093	-0.757832	0.0347517	0.171105
ZNF761	ZNF761_2.motif	ZifRC	0.00613395	0.00259563	0.000451095	0.0142972	0.0277564	1.55664	0.0544991	0.735192	0	C2H2 ZF	Yes	2.76566	2.37442	2.07162	-0.315478	0.358439	0.69137	-0.442354	0.195439	0.761093	-0.757832	0.0347517	0.171105
ZNF764	ZNF764_1.motif	ZifRC	-0.00108103	0.000344101	-0.000707043	0.0748526	0.202591	0.693379	0.21825	-0.894563	0	C2H2 ZF	Yes	3.2277	2.80939	3.08019	0.221129	0.373771	0.70957	-0.369413	0.151365	0.69515	-0.148284	0.538969	0.861252
ZNF765	ZNF765_1.motif	ZifRC	0.00615216	0.00471943	0.00160777	0.733397	0.0366563	1.43585	0.0640633	-0.652904	0	C2H2 ZF	Yes	2.61191	2.62407	3.16798	0.558144	0.00943891	0.0918701	-0.0405928	0.829877	1	0.517551	0.0131259	0.0896403
ZNF766	ZNF766_1.motif	ZifRC	-0.00886267	-0.00703358	-0.00108222	0.00515393	0.0747297	1.12651	0.102391	0.319091	0	C2H2 ZF	Yes	3.52574	3.64449	3.8059	0.164664	0.331715	0.66974	0.0842499	0.619103	1	0.248914	0.149158	0.429697
ZNF768	ZNF768_1.motif	ZifRC	0.00378052	0.00207279	0.000759627	0.138974	0.0132165	1.87888	0.0345081	0.570872	0	C2H2 ZF	Yes	5.19002	5.02356	4.85137	-0.186216	0.246841	0.579688	-0.155622	0.328766	0.820314	-0.341838	0.0445722	0.201212
ZNF77	ZNF77_1.motif	ZifRC	-0.00218492	0.000265849	-0.000622893	0.0365313	0.216491	0.66456	0.230801	0.332406	0	C2H2 ZF	Yes	3.30337	3.38107	3.36553	-0.0097705	0.959683	1	0.0690517	0.724164	1	0.0592812	0.757888	1
ZNF771	ZNF771_1.motif	ZifRC	0.00210039	0.00283284	0.000140065	0.0313611	0.0732866	1.13498	0.101026	0.0255772	0	C2H2 ZF	Yes	3.74019	3.54122	3.49022	-0.0615724	0.766733	1	-0.182258	0.38778	0.881456	-0.243831	0.247844	0.557668
ZNF772	ZNF772_2.motif	ZifRC	7.36642e-05	0.0015492	0.000549634	0.0668366	0.0506299	1.29559	0.0789518	0.196162	0	C2H2 ZF	Yes	2.82877	2.587	3.23618	0.66148	0.00605208	0.0681848	-0.312912	0.146023	0.687349	0.348568	0.0974833	0.333522
ZNF773	ZNF773_1.motif	ZifRC	-0.0014579	-0.00141663	-0.000550854	0.671961	0.106947	0.970833	0.129971	0.588574	0	C2H2 ZF	Yes	1.32682	0.835516	1.90676	1.1833	0.00244847	0.037015	-0.510345	0.200537	0.767703	0.672952	0.0309872	0.159289
ZNF774	ZNF774_1.motif	ZifRC	0.000253439	0.00072254	-0.000127946	0.100775	0.294994	0.530187	0.304989	-0.113856	0	C2H2 ZF	Yes	2.4925	2.19309	2.36643	0.198079	0.527482	0.861133	-0.314214	0.324187	0.816423	-0.116135	0.705805	1
ZNF775	ZNF775_1.motif	ZifRC	0.000825086	0.00130879	0.000252356	0.608047	0.235958	0.627165	0.248504	-0.474935	0	C2H2 ZF	Yes	2.77545	2.4862	2.42484	-0.0721797	0.777226	1	-0.285861	0.273855	0.796183	-0.358041	0.172248	0.463254
ZNF775	ZNF775_2.motif	ZifRC	0.00389645	0.00422938	0.000791806	0.112654	0.097774	1.00978	0.123042	0.00891119	0	C2H2 ZF	Yes	2.77545	2.4862	2.42484	-0.0721797	0.777226	1	-0.285861	0.273855	0.796183	-0.358041	0.172248	0.463254
ZNF775	ZNF775_3.motif	ZifRC	0.00181031	0.00478366	0.00186046	0.00329407	0.0234793	1.62932	0.0493633	-0.479369	0	C2H2 ZF	Yes	2.77545	2.4862	2.42484	-0.0721797	0.777226	1	-0.285861	0.273855	0.796183	-0.358041	0.172248	0.463254
ZNF776	ZNF776_1.motif	ZifRC	0.00669223	0.0030849	0.000487732	0.00447894	0.0205426	1.68734	0.0450342	-0.12247	0	C2H2 ZF	Yes	3.43761	3.34397	3.65266	0.311417	0.19214	0.529846	-0.168937	0.471668	0.956549	0.14248	0.531436	0.853949
ZNF778	ZNF778_1.motif	ZifRC	0.0130944	0.0100897	0.00238445	0.00345181	0.000914608	3.03876	0.00920487	-0.598136	1	C2H2 ZF	Yes	3.4378	3.18483	3.68879	0.512715	0.00105595	0.0213623	-0.255099	0.0571852	0.48012	0.257616	0.0482017	0.211854
ZNF780A	ZNF780A_1.motif	ZifRC	0.00950586	0.00567458	-0.002104	0.000289986	0.00082425	3.08394	0.00900446	-0.851931	1	C2H2 ZF	Yes	2.65815	2.81988	3.33033	0.504392	0.0160849	0.127901	0.107895	0.570148	1	0.612286	0.00505287	0.0459349
ZNF780B	ZNF780B_1.motif	ZifRC	-0.00484372	-0.00442051	-0.000882476	0.0279443	0.0640385	1.19356	0.0929298	0.853275	0	C2H2 ZF	Yes	3.35745	3.29871	3.8842	0.543099	0.018329	0.139359	-0.0182618	0.928654	1	0.524838	0.0214463	0.124685
ZNF782	ZNF782_1.motif	ZifRC	-0.00399613	-0.000496588	0.00118271	0.00109159	0.00338066	2.471	0.0163109	0.722194	2	C2H2 ZF	Yes	3.04163	3.04262	3.6588	0.598649	0.00161197	0.0281796	0.0137214	0.929077	1	0.61237	0.00128511	0.0170928
ZNF784	ZNF784_1.motif	Direct	-0.00256647	-0.00349393	-0.00179644	0.0527121	0.307572	0.512054	0.316833	-0.0770604	0	C2H2 ZF	Yes	1.65935	1.98265	2.1891	0.116315	0.80571	1	0.405657	0.407944	0.901974	0.521973	0.2864	0.596736
ZNF785	ZNF785_1.motif	ZifRC	0.00288218	0.00224917	0.000218349	0.0514067	0.138488	0.858589	0.160197	-0.287515	0	C2H2 ZF	Yes	2.53854	2.28967	2.63309	0.317563	0.239024	0.571227	-0.237952	0.377228	0.869577	0.0796109	0.758367	1
ZNF786	ZNF786_1.motif	ZifRC	0.000947992	0.000849071	0.000935445	0.00232908	0.0199606	1.69983	0.0444487	-0.0222812	0	C2H2 ZF	Yes	2.51055	2.39129	3.00323	0.562648	0.0190123	0.142187	-0.0579374	0.789691	1	0.50471	0.030342	0.156984
ZNF787	ZNF787_1.motif	ZifRC	0.00452899	0.00451054	0.000181519	0.0144117	0.0474929	1.32337	0.07639	0.168534	0	C2H2 ZF	Yes	2.96604	2.42117	2.5326	0.0856671	0.829075	1	-0.561251	0.173067	0.727552	-0.475584	0.233736	0.553282
ZNF789	ZNF789_1.motif	ZifRC	-0.00312698	0.000706849	0.00048991	0.0010913	0.011468	1.94051	0.0320676	0.0802381	0	C2H2 ZF	Yes	3.22396	3.02617	3.62979	0.637793	0.0154414	0.124543	-0.20218	0.395145	0.889004	0.435613	0.0740401	0.279861
ZNF79	ZNF79_1.motif	ZifRC	-0.0101881	-0.00687271	-0.0027352	0.0112494	0.102312	0.990073	0.126517	0.161197	0	C2H2 ZF	Yes	3.889	3.65931	3.93542	0.253332	0.114398	0.400019	-0.209119	0.189494	0.753975	0.0442131	0.767313	1
ZNF791	ZNF791_1.motif	ZifRC	0.001798	0.00153444	-0.000220785	0.00562772	0.0105484	1.97681	0.0309121	-0.802805	0	C2H2 ZF	Yes	4.203	4.28451	4.62336	0.34152	0.0298532	0.185912	0.0651611	0.650689	1	0.406681	0.0122109	0.0851193
ZNF792	ZNF792_1.motif	ZifRC	-0.0117879	-0.00890349	-0.00338601	0.860452	0.512658	0.290172	0.514024	0.355749	0	C2H2 ZF	Yes	2.22239	2.32407	2.43148	0.100949	0.58834	0.919462	0.113755	0.548352	1	0.214704	0.258006	0.567435
ZNF799	ZNF799_1.motif	ZifRC	-0.0100944	-0.00987647	-0.00196818	0.00761459	0.218591	0.660367	0.232382	-0.102388	0	C2H2 ZF	Yes	2.13796	1.78072	1.98193	0.218524	0.500204	0.838553	-0.434011	0.193001	0.757749	-0.215487	0.497984	0.821395
ZNF8	ZNF8_1.motif	ZifRC	0.00342225	0.00256516	0.000275469	0.0430492	0.0411801	1.38531	0.0695994	0.040571	0	C2H2 ZF	Yes	4.31479	4.56444	4.38408	-0.181946	0.131189	0.432021	0.251818	0.0462793	0.433919	0.0698721	0.545732	0.867081
ZNF805	ZNF805_1.motif	ZifRC	0.00289953	-0.00027588	0.00107978	0.0150163	0.104113	0.982493	0.127659	-0.24201	0	C2H2 ZF	Yes	2.93102	2.97099	2.99776	0.0316382	0.844797	1	0.0253549	0.875725	1	0.056993	0.724053	1
ZNF808	ZNF808_1.motif	ZifRC	-0.00650013	-0.00657256	-0.00148875	0.00127059	0.100991	0.995717	0.12571	-0.101692	0	C2H2 ZF	Yes	3.12839	3.12312	3.11386	-0.00105888	0.993478	1	-0.00831946	0.949081	1	-0.00937834	0.941454	1
ZNF81	ZNF81_1.motif	ZifRC	0.000167202	-0.000930244	-0.000142035	0.260844	0.0650982	1.18643	0.0936648	0.106929	0	C2H2 ZF	Yes	2.02187	1.92076	2.72758	0.819368	0.00176462	0.0298629	-0.180012	0.405769	0.899497	0.639355	0.0078086	0.0622858
ZNF814	ZNF814_1.motif	ZifRC	-0.0114068	-0.0064049	-0.00236426	0.0590368	0.31056	0.507855	0.318747	-0.289252	0	C2H2 ZF	Yes	2.98651	2.85958	2.9428	0.0488548	0.870459	1	-0.178953	0.555929	1	-0.130098	0.663363	0.969585
ZNF816	ZNF816_1.motif	ZifRC	-0.00225194	-0.00297395	-0.0014735	0.148806	0.377615	0.42295	0.3827	-0.325146	0	C2H2 ZF	Yes	1.66484	1.37057	1.84298	0.498912	0.239752	0.572086	-0.458687	0.278764	0.796183	0.0402254	0.920499	1
ZNF823	ZNF823_1.motif	ZifRC	-0.00985727	-0.00670169	-0.00131171	0.00040426	0.0301205	1.52114	0.057255	-0.594319	0	C2H2 ZF	Yes	2.56834	2.22651	2.07093	-0.15327	0.607573	0.936674	-0.386329	0.206275	0.773489	-0.539598	0.084377	0.303985
ZNF83	ZNF83_1.motif	ZifRC	0.000209576	-0.000700084	-0.000788734	0.0378255	0.0146518	1.83411	0.0364358	0.0941709	0	C2H2 ZF	Yes	3.85408	4.0873	3.45128	-0.648645	0.000424259	0.0113562	0.228162	0.113609	0.634524	-0.420482	0.00872347	0.0671099
ZNF836	ZNF836_1.motif	ZifRC	0.00250884	0.00273554	-7.02551e-05	0.00761556	0.0941074	1.02638	0.119111	0.0991428	0	C2H2 ZF	Yes	1.7865	2.30182	2.14613	-0.18194	0.579422	0.910849	0.423592	0.215098	0.777348	0.241653	0.465403	0.790042
ZNF836	ZNF836_2.motif	ZifRC	-0.0100575	-0.00816055	-0.000369477	0.000512836	0.0509499	1.29286	0.079232	0.275406	0	C2H2 ZF	Yes	1.7865	2.30182	2.14613	-0.18194	0.579422	0.910849	0.423592	0.215098	0.777348	0.241653	0.465403	0.790042
ZNF84	ZNF84_1.motif	ZifRC	-0.00894741	-0.00376759	0.000757033	0.000174163	0.00250669	2.6009	0.0144992	0.883608	2	C2H2 ZF	Yes	3.02572	3.32763	3.76098	0.373104	0.147694	0.459116	0.345617	0.18164	0.741428	0.718721	0.0117873	0.0830585
ZNF841	ZNF841_1.motif	ZifRC	0.000860996	0.00116133	-9.09778e-05	0.0369861	0.0933139	1.03005	0.118639	-0.37725	0	C2H2 ZF	Yes	2.72979	2.93062	3.03792	0.109126	0.472636	0.813254	0.21419	0.18003	0.739782	0.323316	0.048168	0.211739
ZNF841	ZNF841_2.motif	ZifRC	0.000612471	0.000952461	0.000337795	0.116133	0.120569	0.918763	0.143093	-0.205077	0	C2H2 ZF	Yes	2.72979	2.93062	3.03792	0.109126	0.472636	0.813254	0.21419	0.18003	0.739782	0.323316	0.048168	0.211739
ZNF845	ZNF845_1.motif	ZifRC	0.00623786	0.00592384	0.00230456	0.115618	0.0294561	1.53083	0.0563849	-0.613702	0	C2H2 ZF	Yes	2.36458	2.20706	2.68981	0.503942	0.0269227	0.175902	-0.229757	0.279703	0.796183	0.274185	0.185	0.484823
ZNF846	ZNF846_1.motif	ZifRC	-0.00159416	-0.000357848	-0.00137131	0.147357	0.178808	0.747612	0.196256	-0.0143206	0	C2H2 ZF	Yes	2.51325	2.35406	3.00316	0.658662	0.0827557	0.335944	-0.139107	0.699765	1	0.519555	0.157017	0.442185
ZNF846	ZNF846_2.motif	ZifRC	0.00518994	0.00452117	0.000454061	0.02628	0.0470653	1.3273	0.0763459	-0.726359	0	C2H2 ZF	Yes	2.51325	2.35406	3.00316	0.658662	0.0827557	0.335944	-0.139107	0.699765	1	0.519555	0.157017	0.442185
ZNF85	ZNF85_1.motif	ZifRC	-0.000675531	0.00260448	0.000779975	0.000564987	0.0230139	1.63801	0.0488397	-0.193764	0	C2H2 ZF	Yes	2.11736	1.99802	2.43863	0.45515	0.179665	0.515144	-0.152718	0.643868	1	0.302432	0.356393	0.668147
ZNF860	ZNF860_1.motif	ZifRC	-0.0179716	-0.013431	-0.00412985	0.0666837	0.253513	0.596001	0.265506	0.185853	0	C2H2 ZF	Yes	2.76146	2.05009	2.7988	0.634776	0.103466	0.379528	-0.659563	0.0933181	0.590857	-0.0247872	0.943901	1
ZNF891	ZNF891_1.motif	ZifRC	0.00223041	0.00112314	0.000802946	0.012037	0.0429012	1.36753	0.0716836	-0.241223	0	C2H2 ZF	Yes	3.22652	3.08921	3.47983	0.395619	0.0334768	0.198943	-0.162813	0.348922	0.843759	0.232806	0.175518	0.46864
ZNF91	ZNF91_1.motif	ZifRC	0.00890332	0.00778555	0.00247196	0.237086	0.00579843	2.23669	0.0215343	-0.849527	0	C2H2 ZF	Yes	3.2569	3.23517	3.97833	0.695254	0.00321229	0.0444589	0.0290553	0.881896	1	0.72431	0.00237701	0.026587
ZNF91	ZNF91_2.motif	ZifRC	0.0101055	0.00682074	0.00210407	0.0221485	0.00307529	2.51211	0.015664	-0.802037	2	C2H2 ZF	Yes	3.2569	3.23517	3.97833	0.695254	0.00321229	0.0444589	0.0290553	0.881896	1	0.72431	0.00237701	0.026587
ZNF91	ZNF91_3.motif	ZifRC	-0.00524585	-0.0010385	-0.000855816	0.0234716	0.0256781	1.59044	0.0516766	0.338412	0	C2H2 ZF	Yes	3.2569	3.23517	3.97833	0.695254	0.00321229	0.0444589	0.0290553	0.881896	1	0.72431	0.00237701	0.026587
ZNF92	ZNF92_1.motif	ZifRC	0.00676855	0.00256235	0.00119304	0.0378073	0.012623	1.89884	0.0336118	-0.350972	0	C2H2 ZF	Yes	2.90384	2.50051	3.36812	0.887923	0.00281451	0.040776	-0.486887	0.0664191	0.512349	0.401036	0.103582	0.346573
ZNF93	ZNF93_1.motif	ZifRC	0.00375034	0.00324723	0.00196275	0.0344273	0.00322469	2.49151	0.0159679	-0.79648	2	C2H2 ZF	Yes	-1.45729	-1.10806	1.13101	2.67154	3.87002e-05	0.00230369	0.400913	0.527578	0.996004	3.07246	1.08852e-05	0.000497372
ZSCAN12	ZSCAN12_1.motif	ZifRC	0.00258992	0.00203942	-0.000102404	0.0134935	0.0301235	1.52109	0.057255	-0.418848	0	C2H2 ZF	Yes	3.15385	3.4052	3.58	0.178214	0.236839	0.569095	0.220274	0.155542	0.703988	0.398488	0.0164245	0.104024
ZSCAN12	ZSCAN12_2.motif	ZifRC	0.00620012	0.00554482	0.00141282	0.00282489	0.0072649	2.13877	0.02468	-0.55623	0	C2H2 ZF	Yes	3.15385	3.4052	3.58	0.178214	0.236839	0.569095	0.220274	0.155542	0.703988	0.398488	0.0164245	0.104024
ZSCAN16	ZSCAN16_1.motif	Direct	-0.0249632	-0.0160908	-0.00805319	0.043896	0.104253	0.981912	0.127659	0.377249	0	C2H2 ZF	Yes	3.46249	3.19156	3.84016	0.668743	0.0275031	0.177862	-0.27643	0.325459	0.817248	0.392313	0.159382	0.446435
ZSCAN2	ZSCAN2_1.motif	ZifRC	-0.00586551	-0.00283319	-0.000983089	0.0558689	0.0688049	1.16238	0.0966179	0.91182	0	C2H2 ZF	Yes	2.64969	2.95398	3.34139	0.340019	0.120237	0.412634	0.346968	0.124848	0.655981	0.686987	0.00573282	0.0502982
ZSCAN20	ZSCAN20_1.motif	ZifRC	0.00324719	0.00351658	0.000150851	0.00352808	0.0473349	1.32482	0.07639	0.179579	0	C2H2 ZF	Yes	2.81502	2.73886	2.62758	-0.101755	0.555389	0.886831	-0.0896361	0.603558	1	-0.191391	0.269518	0.582139
ZSCAN20	ZSCAN20_2.motif	ZifRC	-0.000974829	0.000852412	-0.000530853	0.00224091	0.0651257	1.18625	0.0936648	-0.222273	0	C2H2 ZF	Yes	2.81502	2.73886	2.62758	-0.101755	0.555389	0.886831	-0.0896361	0.603558	1	-0.191391	0.269518	0.582139
ZSCAN21	ZSCAN21_1.motif	ZifRC	0.0115448	0.00957974	0.00216963	0.000509724	0.00149703	2.82477	0.0120725	-0.464971	2	C2H2 ZF	Yes	4.00564	4.05018	4.22641	0.167663	0.317072	0.660443	0.0630247	0.706181	1	0.230688	0.173796	0.465885
ZSCAN22	ZSCAN22_1.motif	ZifRC	0.0146864	0.00778239	0.00441389	0.122061	0.0120559	1.9188	0.0329083	0.592217	0	C2H2 ZF	Yes	2.99115	2.85215	2.8559	-0.00770771	0.95982	1	-0.125593	0.420849	0.914498	-0.133301	0.38551	0.702433
ZSCAN23	ZSCAN23_1.motif	ZifRC	0.000789123	0.00160816	0.000439446	0.390771	0.0650489	1.18676	0.0936648	0.218994	0	C2H2 ZF	Yes	2.65177	3.00672	3.29269	0.267116	0.184833	0.522835	0.347385	0.101335	0.610106	0.614501	0.00736211	0.0597663
ZSCAN25	ZSCAN25_1.motif	ZifRC	-0.00188805	-0.00404101	-0.0042685	9.5618e-05	0.0111985	1.95084	0.031687	0.4256	0	C2H2 ZF	Yes	3.3259	3.29276	3.48143	0.171246	0.241903	0.572859	-0.0135571	0.924753	1	0.157689	0.275952	0.58921
ZSCAN29	ZSCAN29_1.motif	ZifRC	-0.0081948	-0.00541239	-0.000518745	0.000317882	0.0137357	1.86215	0.0350301	0.698577	0	C2H2 ZF	Yes	3.74127	3.82708	3.9697	0.139093	0.374572	0.710133	0.0802406	0.606097	1	0.219333	0.170774	0.461011
ZSCAN30	ZSCAN30_1.motif	ZifRC	0.00794959	0.00660025	0.000825917	0.00166348	0.00192013	2.71667	0.0130592	-0.86815	2	C2H2 ZF	Yes	3.38237	3.69894	4.0541	0.339988	0.077315	0.323902	0.310855	0.107395	0.621589	0.650843	0.00312452	0.0324518
ZSCAN31	ZSCAN31_1.motif	ZifRC	0.00209052	0.000745804	-0.000503095	0.00148537	0.0221327	1.65497	0.0475555	-0.685944	0	C2H2 ZF	Yes	1.90375	1.99814	2.92455	0.678339	0.129786	0.429155	0.337776	0.445207	0.937208	1.01611	0.0324235	0.164075
ZSCAN32	ZSCAN32_1.motif	ZifRC	0.00223469	0.000983378	-7.01379e-05	0.0005899	0.0286707	1.54256	0.0554268	-0.270944	0	C2H2 ZF	Yes	3.49546	3.51266	3.55773	0.0481928	0.74674	1	-0.00968965	0.948564	1	0.0385032	0.793861	1
ZSCAN5A	ZSCAN5A_1.motif	ZifRC	0.00384906	0.00425306	0.00117603	0.0827775	0.117313	0.930655	0.140055	-0.265038	0	C2H2 ZF	Yes	2.28716	2.28492	2.57575	0.313653	0.426991	0.767939	-0.142324	0.716883	1	0.171329	0.657301	0.964346
ZSCAN9	ZSCAN9_1.motif	ZifRC	-0.0132048	-0.00844834	-0.00236845	0.0402604	0.0869199	1.06088	0.112667	0.646772	0	C2H2 ZF	Yes	3.13066	3.35938	3.72679	0.360802	0.109799	0.393081	0.202485	0.361112	0.854874	0.563287	0.0192906	0.115968
ZXDA	ZXDA_1.motif	ZifRC	-0.00884194	-0.00573427	-0.000319722	0.00284109	0.127308	0.895145	0.149408	0.455193	0	C2H2 ZF	Yes	2.50157	2.39193	2.52978	0.087545	0.695222	1	-0.0835916	0.710554	1	0.0039534	0.985656	1
ZXDB	ZXDB_1.motif	ZifRC	-0.00881942	-0.00574641	-0.000319745	0.002946	0.059746	1.22369	0.0882896	-0.380686	0	C2H2 ZF	Yes	3.0288	2.96806	2.75663	-0.210178	0.161402	0.48447	-0.0535771	0.710405	1	-0.263756	0.0834146	0.301767
ZXDC	ZXDC_1.motif	ZifRC	0.00796888	0.00267165	-0.000103979	0.000532615	0.00427814	2.36874	0.0185491	0.541392	2	C2H2 ZF	Yes	4.25772	4.22594	4.12204	-0.105989	0.427938	0.768689	-0.0282164	0.831142	1	-0.134206	0.317538	0.617904
