# Supplementary material for: Oncogenic enhancers prime quiescent metastatic cells to escape NK immune surveillance by eliciting transcriptional memory
Source: Nat Commun. 2024 Mar 19;15:2198. doi: 10.1038/s41467-024-46524-0 (PMC10951355; doi:10.1038/s41467-024-46524-0)
Supplement: Supplementary file 7 — Supplementary Data 4 [file 41467_2024_46524_MOESM7_ESM.xlsx]

## Sheet: Table 4
Michelatti_Supplementary Data_4: Results of integration of ATAC-seq and RNA-seq for all distal peaks. P-value was calculated through one-sided Student's t-test within the IMAGE algorithm and to define the false discovery rate (FDR) multiple test corrections via the Benjamini-Hochberg procedure was applied.
Factor	Motif	Evidence	tIMEC	XD	MD	MinimalActivityPvalue	WeightedPvalue	log10(Weighted.pval)	fdr(Weighted.val)	Pearsons	CausalTF	Family	Is.TF.	tIMEC_ex	XD_ex	MD_ex	logFC_MD-vs-XD	Pval_MD-vs-XD	FDR_MD-vs-XD	logFC_XD-vs-tIMEC	Pval_XD-vs-tIMEC	FDR_XD-vs-tIMEC	logFC_MD-vs-tIMEC	Pval_MD-vs-tIMEC	FDR_MD-vs-tIMEC
AHR	AHR_1.motif	Direct	-0.00790741	-0.00250527	-0.00345125	0.0648804	0.0166458	1.7787	0.0399852	0.826727	0	bHLH	Yes	4.13224	4.80084	4.55777	-0.375322	0.248437	0.581868	0.764426	0.0305797	0.355283	0.389105	0.233795	0.553282
ALX3	ALX3_1.motif	Direct	-0.00266437	-0.00263329	-0.00298785	0.0165714	0.159127	0.798257	0.177875	0.292957	0	Homeodomain	Yes	2.92888	2.26013	2.60083	0.314363	0.392011	0.730798	-0.652883	0.090511	0.583321	-0.33852	0.349076	0.659117
ALX3	ALX3_2.motif	Direct	-0.000842861	-0.00153976	-0.00144518	0.00572744	0.0862892	1.06404	0.111465	0.412932	0	Homeodomain	Yes	2.92888	2.26013	2.60083	0.314363	0.392011	0.730798	-0.652883	0.090511	0.583321	-0.33852	0.349076	0.659117
ALX4	ALX4_1.motif	Direct	0.000805752	0.000183276	0.00105316	0.0568272	0.138867	0.857401	0.15933	0.0549859	0	Homeodomain	Yes	-0.464182	-0.136994	0.700381	0.53978	0.374211	0.710068	0.689422	0.281677	0.796183	1.2292	0.0633348	0.25314
AR	AR_1.motif	Direct	-0.00609696	-0.00227459	0.00118819	6.82564e-05	0.00034554	3.4615	0.00735755	-0.22264	1	Nuclear receptor	Yes	4.31542	3.59867	4.04302	0.424132	0.0180711	0.138108	-0.69769	0.000744512	0.0337972	-0.273558	0.100656	0.34029
ARID1A	ARID3A_2.motif	Inferred	0.00483551	0.00277673	0.00268876	0.00155954	0.00431955	2.36456	0.0194294	0.426457	2	ARID/BRIGHT	No	4.33655	4.09374	4.14722	0.0596696	0.813289	1	-0.315574	0.226656	0.777348	-0.255904	0.319645	0.621307
ARID1B	ARID3A_2.motif	Inferred	0.00483551	0.00277673	0.00268876	0.00155954	0.00607075	2.21676	0.0229996	-0.167401	0	ARID/BRIGHT	No	3.85619	3.78378	4.18209	0.394482	0.0523965	0.257627	-0.0836958	0.656894	1	0.310786	0.114896	0.368895
ARID2	ARID2_1.motif	Direct	0.0100998	0.00734994	0.00697983	0.134142	0.0185608	1.7314	0.0425396	-0.250272	0	ARID/BRIGHT; RFX	Yes	4.00599	3.88252	4.1064	0.226298	0.145165	0.454767	-0.135684	0.369796	0.861982	0.0906138	0.542386	0.863598
ARID3A	ARID3A_2.motif	Direct	0.00483551	0.00277673	0.00268876	0.00155954	0.00475423	2.32292	0.0201031	0.478375	2	ARID/BRIGHT	Yes	0.668701	0.768781	-1.13084	-2.21136	0.00170618	0.0292228	0.278304	0.570034	1	-1.93305	0.00425835	0.0407558
ARID3B	ARID3B_1.motif	Direct	-0.000500684	-0.00151487	-0.00320246	0.0186677	0.0523015	1.28149	0.0779158	0.533311	0	ARID/BRIGHT	Yes	1.58206	0.753172	0.468666	-0.313054	0.395978	0.7348	-0.844375	0.033342	0.370447	-1.15743	0.00628658	0.0537711
ARID3B	ARID3B_2.motif	Direct	0.0030863	0.00232881	0.00327353	0.195242	0.0534257	1.27225	0.079261	0.353293	0	ARID/BRIGHT	Yes	1.58206	0.753172	0.468666	-0.313054	0.395978	0.7348	-0.844375	0.033342	0.370447	-1.15743	0.00628658	0.0537711
ARID4A	ARID3A_2.motif	Inferred	0.00483551	0.00277673	0.00268876	0.00155954	0.00231115	2.63617	0.0151703	-0.0939824	2	ARID/BRIGHT	No	3.64245	3.31057	4.07882	0.7354	0.00174661	0.0296425	-0.303196	0.125699	0.655981	0.432204	0.0347699	0.17111
ARID4B	ARID3A_2.motif	Inferred	0.00483551	0.00277673	0.00268876	0.00155954	0.00348626	2.45764	0.0180189	-0.584243	2	ARID/BRIGHT	No	3.89394	3.99426	4.33664	0.344202	0.0543516	0.262751	0.0835197	0.615741	1	0.427722	0.0210484	0.123167
ARID5A	ARID5A_1.motif	Direct	0.00157034	0.00137456	0.000976244	0.527925	0.0038246	2.41741	0.0183874	0.445659	0	ARID/BRIGHT	Yes	4.21787	3.58101	3.04763	-0.563318	0.0030535	0.0429459	-0.617766	0.00127324	0.0472061	-1.18108	4.11359e-06	0.000256217
ARID5B	ARID5B_1.motif	Direct	0.00629431	0.00519756	0.00567638	0.0762656	0.0213444	1.67072	0.0458134	0.224517	0	ARID/BRIGHT	Yes	4.66934	4.55764	4.70107	0.141429	0.27752	0.623215	-0.113765	0.378979	0.871682	0.0276643	0.82718	1
ARNT	ARNT_1.motif	Direct	-0.00212874	-0.0050781	-0.00346557	0.0815885	0.0796013	1.09908	0.105655	-0.182545	0	bHLH	Yes	4.59415	4.75992	4.67089	-0.0965522	0.495709	0.833837	0.172214	0.235197	0.777348	0.0756618	0.591878	0.905444
ARNT	ARNT_2.motif	Direct	-0.000814227	-0.000330273	-2.9511e-05	0.307026	0.0833753	1.07896	0.108503	-0.250387	0	bHLH	Yes	4.59415	4.75992	4.67089	-0.0965522	0.495709	0.833837	0.172214	0.235197	0.777348	0.0756618	0.591878	0.905444
ARNTL	ARNTL_1.motif	Direct	0.00163968	0.000595305	-0.00449332	7.72104e-06	9.98759e-05	4.00054	0.00473468	-0.450298	1	bHLH	Yes	3.87155	3.48637	4.20234	0.667468	0.0173293	0.134538	-0.377255	0.148931	0.690666	0.290213	0.240728	0.557668
ARNTL2	ARNTL2_1.motif	Direct	-0.0013517	-0.00217422	-0.000267471	0.316534	0.134864	0.870103	0.155895	-0.532506	0	bHLH	Yes	3.86854	2.93378	3.80121	0.558502	0.245092	0.576942	-0.704959	0.149477	0.691483	-0.146456	0.750217	1
ASCL3	MYF6_1.motif	Inferred	0.00674434	0.00799496	0.00698945	0.178055	0.0915136	1.03851	0.117408	0.684813	0	bHLH	Yes	-0.0575209	-0.102769	-0.0910357	0.102895	0.928761	1	-0.311409	0.803929	1	-0.208514	0.863659	1
ATF1	ATF1_1.motif	Direct	-0.00134719	-0.00113894	0.000288971	0.0112299	0.0179625	1.74563	0.041642	0.28784	0	bZIP	Yes	4.43726	4.49446	4.86324	0.368459	0.0728701	0.312262	0.00478807	0.980193	1	0.373247	0.0682358	0.266062
ATF2	ATF2_1.motif	Direct	0.00273986	0.0010718	0.00025892	0.0136884	0.00644501	2.19078	0.0235216	-0.449591	0	bZIP	Yes	4.20399	4.5087	4.91221	0.400361	0.0705521	0.30622	0.25586	0.231217	0.777348	0.656221	0.0070072	0.0579292
ATF3	ATF3_1.motif	Direct	-0.00389148	-0.00435205	-0.00325034	0.0217058	0.0193362	1.71363	0.0430211	-0.241275	0	bZIP	Yes	3.69693	3.44942	2.61779	-0.820762	0.00794377	0.0820778	-0.258492	0.323259	0.815833	-1.07925	0.00114711	0.0157992
ATF4	ATF4_1.motif	Direct	-0.0127108	-0.012465	-0.0106417	0.0478065	0.000368971	3.43301	0.00742401	-0.299368	1	bZIP	Yes	6.69519	6.91418	6.47598	-0.427095	0.0252281	0.169789	0.218851	0.21455	0.777348	-0.208244	0.236017	0.553282
ATF5	ATF5_1.motif	Direct	-0.00473133	-0.0055371	-0.00132984	0.0605351	0.0960068	1.0177	0.121788	0.450752	0	bZIP	Yes	3.33906	3.52101	3.66207	0.146954	0.325516	0.664717	0.175	0.254443	0.788056	0.321954	0.0436899	0.198589
ATF6	ATF6_1.motif	Direct	0.0139746	0.0125681	0.00736711	0.0195803	0.00233251	2.63218	0.0152021	-0.137268	2	bZIP	Yes	4.33169	4.38182	4.48089	0.0979292	0.565612	0.896794	0.0229922	0.892186	1	0.120921	0.478813	0.802314
ATF7	ATF7_1.motif	Direct	-0.00121328	-0.00269838	-0.00536356	0.00286142	0.0300933	1.52153	0.0555153	-0.397658	0	bZIP	Yes	3.9372	4.1081	4.02386	-0.147713	0.605738	0.935394	0.177882	0.536721	1	0.0301696	0.915652	1
ATOH7	ATOH7_2.motif	Direct	-0.00517099	-0.000747987	-0.00277655	0.00568022	0.0390239	1.40867	0.0648866	-0.322671	0	bHLH	Yes	-0.0995186	-0.439032	-1.18152	-1.23276	0.137068	0.442017	-0.864672	0.165966	0.717028	-2.09743	0.00674387	0.0564206
ATOH7	ATOH7_1.motif	Direct	-0.00761873	-0.00532754	-0.00753882	0.124028	0.147731	0.830527	0.167458	0.168904	0	bHLH	Yes	-0.0995186	-0.439032	-1.18152	-1.23276	0.137068	0.442017	-0.864672	0.165966	0.717028	-2.09743	0.00674387	0.0564206
BACH1	BACH1_1.motif	Direct	-0.00428484	-0.00392555	-0.00744644	0.00136428	0.00224312	2.64915	0.0149851	0.00838614	2	bZIP	Yes	4.68693	4.92677	5.31374	0.365021	0.0862575	0.344838	0.233474	0.256886	0.791496	0.598495	0.00990588	0.073434
BACH2	BACH2_1.motif	Direct	0.00260589	0.00392699	0.00508503	0.00425558	0.000670022	3.17391	0.00922506	0.556798	1	bZIP	Yes	-0.512333	-0.694881	1.61653	2.38762	4.49837e-07	0.000136506	-0.191374	0.462309	0.948606	2.19624	8.68316e-07	9.19004e-05
BATF2	BATF_1.motif	Inferred	0.00573322	0.00770987	0.00378017	0.0771025	0.0045316	2.34375	0.0197901	-0.275443	0	bZIP	Yes	-0.659711	0.727819	1.12276	0.459	0.202091	0.542146	1.67506	0.00223775	0.0694923	2.13406	0.000180496	0.00405072
BATF3	BATF3_1.motif	Direct	0.00741292	0.00336647	0.000637773	0.000758968	0.00463419	2.33403	0.0199781	0.344032	2	bZIP	Yes	3.16995	1.99286	2.8728	0.82825	0.0899383	0.352623	-1.13438	0.0268853	0.332853	-0.306131	0.487632	0.811421
BBX	BBX_1.Infer.motif	Indirect	0.00859499	0.0050323	0.00290076	0.00129357	0.00159436	2.79741	0.0128399	-0.52571	2	HMG/Sox	Yes	4.77909	4.81188	4.99477	0.17193	0.366859	0.701458	0.0051996	0.977886	1	0.17713	0.351874	0.662773
BCL11A	BCL11A_1.motif	Direct	0.00642043	0.00551957	0.00529532	0.449969	0.0107904	1.96696	0.0312929	0.153654	0	C2H2 ZF	Yes	1.80378	2.23463	1.08853	-1.18909	0.000159473	0.00601938	0.453951	0.0569327	0.479326	-0.735139	0.00605014	0.0522935
BCL6	BCL6_1.motif	Direct	-0.00272494	-0.00180425	-0.00158193	0.332221	0.0514768	1.28839	0.0770787	0.796003	0	C2H2 ZF	Yes	4.55181	4.75703	4.86179	0.042952	0.84374	1	0.26602	0.238709	0.777348	0.308972	0.173851	0.465885
BHLHE40	BHLHE40_1.motif	Direct	0.00528468	0.00436417	0.0070948	0.008698	0.000209462	3.67889	0.00628572	-0.419589	1	bHLH	Yes	4.2968	5.25959	4.75587	-0.618137	0.0432343	0.231951	1.07857	0.00217012	0.0682269	0.460434	0.12056	0.379275
BHLHE41	BHLHE41_1.motif	Direct	0.00976434	0.0104326	0.00523432	0.00443543	0.00170814	2.76748	0.0133923	-0.465972	2	bHLH	Yes	4.24235	3.90215	4.1935	0.292093	0.0387726	0.218148	-0.341747	0.0191445	0.270894	-0.0496541	0.697163	0.996458
BPTF	BPTF_1.motif	Direct	0.00765474	0.00761702	0.00582875	0.373244	0.00835567	2.07802	0.0272178	-0.282864	0	Unknown	Yes	4.40837	4.39067	4.69271	0.300535	0.0193395	0.143519	-0.0147201	0.897262	1	0.285815	0.0244652	0.135681
BRCA1	BRCA1_1.motif	Direct	-0.0022523	-0.00229069	-0.00261185	0.55277	0.168215	0.774136	0.186373	-0.619245	0	Unknown	No	4.00759	3.58103	3.94623	0.146986	0.703174	1	-0.240084	0.536272	1	-0.0930978	0.807756	1
CBFB	CBFB_1.motif	Direct	0.00525458	0.0034951	0.00177748	0.0255037	0.0063028	2.20047	0.0233307	-0.303176	0	Unknown	No	5.1397	5.07472	5.39904	0.303624	0.1591	0.479879	-0.0622904	0.76385	1	0.241334	0.254017	0.561493
CDC5L	CDC5L_1.motif	Direct	-0.00224168	-0.00166887	-0.00157494	0.647534	0.135729	0.867328	0.156525	0.859233	0	Myb/SANT	Yes	4.12545	4.19888	4.3989	0.177637	0.409776	0.749093	0.0643726	0.762886	1	0.24201	0.266236	0.578486
CEBPA	CEBPA_1.motif	Direct	-0.00445324	-0.00307389	-0.00241792	0.132828	0.0527557	1.27773	0.0784733	-0.386004	0	bZIP	Yes	4.44386	4.45105	4.86482	0.120732	0.756419	1	0.298114	0.453225	0.941803	0.418846	0.294709	0.60078
CEBPB	CEBPB_1.motif	Direct	0.00145832	0.00471565	0.00641356	8.81152e-05	2.35295e-05	4.62839	0.00193897	-0.156528	1	bZIP	Yes	5.43112	5.68026	5.23817	-0.444852	0.00842428	0.0852443	0.246738	0.106368	0.620737	-0.198115	0.185956	0.485832
CEBPD	CEBPD_1.motif	Direct	0.00192748	0.00349817	0.00366721	0.00161322	0.000210459	3.67683	0.00628572	-0.00530912	1	bZIP	Yes	6.1093	6.27983	6.10297	-0.184778	0.308256	0.65632	0.176044	0.332055	0.825126	-0.00873402	0.960715	1
CEBPG	CEBPG_1.motif	Direct	-0.00916943	-0.00547665	-0.00228861	1.68246e-06	2.12825e-05	4.67198	0.00193897	-0.307302	1	bZIP	Yes	5.29279	5.44103	5.141	-0.30192	0.0631067	0.288113	0.136306	0.37322	0.865359	-0.165614	0.282456	0.596736
CEBPZ	CEBPZ_1.motif	Direct	0.0105347	0.00628307	0.00723605	0.012721	0.000354895	3.4499	0.00735755	-0.293152	1	Unknown	Yes	5.63567	5.64377	5.8861	0.247461	0.100567	0.372366	0.00493482	0.972345	1	0.252396	0.0941471	0.32574
CENPB	CENPB_1.motif	Direct	-0.00295153	-0.00269138	-0.00180967	0.0712803	0.0144459	1.84026	0.0377095	-0.107282	0	CENPB	Yes	5.63674	5.5558	5.47982	-0.0739718	0.607619	0.936688	-0.0830816	0.565068	1	-0.157053	0.283924	0.596736
CIC	CIC_1.Infer.motif	Indirect	-0.00802671	-0.0075117	-0.00721732	0.359742	0.0766796	1.11532	0.103137	0.158801	0	HMG/Sox	Yes	4.04526	3.97969	3.80637	-0.174692	0.636937	0.963742	-0.274031	0.462554	0.948746	-0.448723	0.236996	0.553282
CLOCK	CLOCK_1.motif	Direct	0.00357585	0.00335947	0.00320744	0.526146	0.0523119	1.2814	0.0779158	-0.442953	0	bHLH	Yes	4.24893	3.94854	4.27847	0.332096	0.101077	0.373559	-0.341108	0.0934522	0.591475	-0.00901212	0.962123	1
CREB1	CREB1_1.motif	Direct	0.00612169	0.00381673	0.00465699	0.0226439	0.0324404	1.48891	0.058072	-0.0414969	0	bZIP	Yes	3.28996	3.15022	3.58782	0.415448	0.0831346	0.336907	-0.142321	0.530679	0.99855	0.273127	0.234773	0.553282
CREB3	CREB3_2.motif	Direct	-0.00141659	-0.000519768	-0.00259923	0.00590782	0.0245575	1.60982	0.0493335	0.179393	0	bZIP	Yes	4.86837	4.76581	4.75364	-0.0152644	0.896453	1	-0.102329	0.391822	0.885883	-0.117593	0.322211	0.624556
CREB3L1	CREB3L1_1.motif	Direct	0.00399061	0.00454419	0.00247451	0.227713	0.0229838	1.63858	0.0475252	0.338951	0	bZIP	Yes	0.546341	0.930644	-1.53265	-2.87187	0.000618393	0.0149216	0.35065	0.497744	0.975391	-2.52122	0.00195603	0.0232081
CREB3L1	CREB3L1_2.motif	Direct	-0.0037841	-0.000931574	-0.000401092	0.00304431	0.0114269	1.94207	0.0322524	-0.499753	0	bZIP	Yes	0.546341	0.930644	-1.53265	-2.87187	0.000618393	0.0149216	0.35065	0.497744	0.975391	-2.52122	0.00195603	0.0232081
CREB3L2	CREB3L2_1.motif	Direct	0.00724708	0.00685403	0.00992919	0.000158756	1.10198e-05	4.95783	0.0017036	-0.391157	1	bZIP	Yes	4.89571	4.40409	4.06447	-0.354269	0.242215	0.573221	-0.561461	0.0705563	0.526541	-0.915729	0.00689642	0.0572678
CREB5	CREB5_1.motif	Direct	-0.00538258	-0.00478082	-0.00269237	0.010497	0.00141828	2.84824	0.0126081	0.828062	2	bZIP	Yes	3.5012	3.88804	4.86439	0.955557	0.00016553	0.00613714	0.397139	0.0457665	0.43195	1.3527	6.85558e-06	0.000370015
CREBL2	CREM_1.motif	Inferred	0.0077766	0.00317682	0.00303479	0.00803431	0.0068374	2.16511	0.0242749	-0.362366	0	bZIP	Yes	4.24325	4.51863	4.67934	0.151833	0.49095	0.829833	0.221351	0.32321	0.815833	0.373184	0.106269	0.351686
CREBZF	ATF6_1.motif	Inferred	0.0139746	0.0125681	0.00736711	0.0195803	0.000358428	3.4456	0.00735755	-0.603303	1	bZIP	Yes	4.36029	4.76867	4.88757	0.116075	0.451804	0.793315	0.395181	0.0219296	0.294341	0.511256	0.00514736	0.0465664
CREM	CREM_1.motif	Direct	0.0077766	0.00317682	0.00303479	0.00803431	0.0317681	1.49801	0.0573331	0.374576	0	bZIP	Yes	2.72557	2.55786	2.60762	0.064711	0.827946	1	-0.246286	0.414739	0.908494	-0.181575	0.539051	0.861277
CTCF	CTCF_3.motif	Direct	0.00576425	0.0018267	-0.00116157	0.000697012	0.00221134	2.65535	0.0148607	-0.224188	2	C2H2 ZF	Yes	4.73399	4.71388	4.91385	0.188994	0.248842	0.58223	-0.0110881	0.944642	1	0.177906	0.274916	0.588461
CTCF	CTCF_1.motif	Direct	-0.0129719	-0.0122816	-0.0126572	0.0164048	0.0482772	1.31626	0.0739552	-0.0296167	0	C2H2 ZF	Yes	4.73399	4.71388	4.91385	0.188994	0.248842	0.58223	-0.0110881	0.944642	1	0.177906	0.274916	0.588461
CTCF	CTCF_2.motif	Direct	0.00474589	0.00229717	0.00632966	0.0135217	0.00748059	2.12606	0.0257487	0.10902	0	C2H2 ZF	Yes	4.73399	4.71388	4.91385	0.188994	0.248842	0.58223	-0.0110881	0.944642	1	0.177906	0.274916	0.588461
CUX1	CUX1_1.motif	Direct	-0.00464013	-0.00330307	-0.00357348	0.0266257	0.0972872	1.01194	0.12286	0.367021	0	CUT; Homeodomain	Yes	3.65822	4.0223	3.88251	-0.202495	0.371283	0.706915	0.424357	0.0801075	0.554811	0.221862	0.333512	0.639402
CUX1	CUX1_2.motif	Direct	-0.00218862	-0.000793725	1.47929e-07	0.00411239	0.0317679	1.49801	0.0573331	0.498008	0	CUT; Homeodomain	Yes	3.65822	4.0223	3.88251	-0.202495	0.371283	0.706915	0.424357	0.0801075	0.554811	0.221862	0.333512	0.639402
CXXC1	CXXC1_1.motif	Direct	-0.0104296	-0.00650565	-0.00675133	0.00307277	0.0355468	1.4492	0.0612708	-0.471061	0	CxxC	Yes	4.50984	4.41648	4.40984	-0.0194269	0.898044	1	-0.0815564	0.59382	1	-0.100983	0.506921	0.830334
DBP	DBP_1.motif	Direct	-0.00206713	-0.00178013	-0.000278253	0.0300184	0.0473605	1.32458	0.0731523	-0.725824	0	bZIP	Yes	3.94215	3.49149	3.11938	-0.56409	0.140682	0.448402	-0.252942	0.485631	0.966056	-0.817033	0.0395871	0.186342
DDIT3	DDIT3_1.motif	Direct	0.011557	0.0121242	0.0149646	0.00422471	1.20716e-05	4.91824	0.0017036	0.2857	1	bZIP	Yes	4.62338	5.32861	5.09729	-0.234121	0.0832541	0.337183	0.708021	0.000126626	0.0102279	0.473901	0.00276953	0.0297498
DLX1	DLX1_1.motif	Direct	-0.00265056	-0.00271201	-0.00309278	0.0157437	0.143653	0.842685	0.163697	0.292735	0	Homeodomain	Yes	2.39347	1.72383	2.04929	0.33774	0.282708	0.630604	-0.688508	0.040952	0.409051	-0.350767	0.255685	0.564283
DLX2	DLX2_1.motif	Direct	-0.00264912	-0.00271238	-0.00309471	0.0153295	0.211981	0.673703	0.226635	0.428598	0	Homeodomain	Yes	-0.0374476	0.324606	-0.124471	-0.426901	0.224951	0.551038	0.47045	0.187679	0.750769	0.0435495	0.896026	1
DLX3	DLX3_1.motif	Direct	-0.00264768	-0.00271271	-0.00309662	0.0149107	0.026015	1.58478	0.0510887	-0.314327	0	Homeodomain	Yes	-0.508626	0.00613963	1.90428	1.58806	0.0151448	0.122697	1.10951	0.103368	0.615657	2.69757	0.000770589	0.0116467
DLX4	DLX4_1.motif	Direct	-0.00264623	-0.00271299	-0.00309851	0.0144886	0.0635622	1.1968	0.0896347	-0.236035	0	Homeodomain	Yes	0.426836	0.394156	1.51696	1.05396	0.0195709	0.144545	0.188026	0.679082	1	1.24199	0.00782424	0.0623343
DLX5	DLX5_1.motif	Direct	-0.00264479	-0.00271323	-0.00310037	0.0140644	0.034589	1.46106	0.0602639	-0.652943	0	Homeodomain	Yes	-1.94028	-1.94028	0.0421975	5.75784	0.00208419	0.0333206	0	1	1	5.75784	0.00141115	0.0182223
DLX6	DLX6_1.motif	Direct	-0.00264335	-0.00271342	-0.00310221	0.0136394	0.0639447	1.1942	0.0900169	-0.494631	0	Homeodomain	Yes	-1.47001	-1.14079	-0.264664	1.10593	0.0620051	0.286156	0.734609	0.350123	0.843943	1.84054	0.00668784	0.0560357
DMC1	DMC1_1.motif	Direct	0.00969284	0.00946122	0.00869702	0.480449	0.0415831	1.38108	0.06755	0.136026	0	Unknown	No	0.238065	-0.459092	-0.281796	0.393594	0.374576	0.710133	-0.828332	0.0536974	0.465711	-0.434738	0.231541	0.551456
DMTF1	MYBL1_1.motif	Inferred	0.00608071	0.00321355	0.00146938	0.00461171	0.00187513	2.72697	0.0141832	-0.748346	2	Myb/SANT	Yes	4.36744	4.59864	4.97826	0.380661	0.0467343	0.242334	0.198799	0.271912	0.796183	0.57946	0.005556	0.0491618
DMTF1	MYBL1_2.motif	Inferred	-0.00120524	-0.00128749	-0.00129175	0.693354	0.0215575	1.6664	0.0460084	-0.439342	0	Myb/SANT	Yes	4.36744	4.59864	4.97826	0.380661	0.0467343	0.242334	0.198799	0.271912	0.796183	0.57946	0.005556	0.0491618
DNAJC1	CDC5L_1.motif	Inferred	-0.00224168	-0.00166887	-0.00157494	0.647534	0.0328995	1.48281	0.0583101	-0.152058	0	Myb/SANT	No	4.95409	4.55402	4.63883	0.0786117	0.538828	0.871473	-0.397222	0.00769572	0.15399	-0.318611	0.0233713	0.131523
DNAJC2	MYBL1_1.motif	Inferred	0.00608071	0.00321355	0.00146938	0.00461171	0.00161178	2.79269	0.0128399	-0.74511	2	Myb/SANT	No	4.63796	4.91835	5.16022	0.237779	0.150028	0.463482	0.262409	0.119139	0.649237	0.500188	0.00720161	0.0589948
DNAJC2	MYBL1_2.motif	Inferred	-0.00120524	-0.00128749	-0.00129175	0.693354	0.0185299	1.73213	0.0425396	-0.573443	0	Myb/SANT	No	4.63796	4.91835	5.16022	0.237779	0.150028	0.463482	0.262409	0.119139	0.649237	0.500188	0.00720161	0.0589948
E2F1	E2F1_1.motif	Direct	0.0189167	0.0121297	0.00986167	0.00987749	0.000215385	3.66678	0.00628572	0.77094	1	E2F	Yes	4.21254	3.37575	3.45555	-0.0914319	0.788425	1	-0.673067	0.0631377	0.501018	-0.764499	0.0352102	0.172524
E2F1	E2F1_2.motif	Direct	0.000622205	0.000923478	-0.00352933	0.00179948	0.00877681	2.05666	0.0277564	0.235906	0	E2F	Yes	4.21254	3.37575	3.45555	-0.0914319	0.788425	1	-0.673067	0.0631377	0.501018	-0.764499	0.0352102	0.172524
E2F2	E2F2_1.motif	Direct	0.00299785	0.00111936	0.00195758	0.0958864	0.124497	0.904841	0.147644	0.496053	0	E2F	Yes	3.05144	1.91011	2.49661	0.279123	0.526488	0.860164	-0.839011	0.0719914	0.531358	-0.559888	0.194861	0.500796
E2F2	E2F2_2.motif	Direct	0.00677401	0.00705139	0.00444942	0.144432	0.0505382	1.29638	0.0762676	0.298003	0	E2F	Yes	3.05144	1.91011	2.49661	0.279123	0.526488	0.860164	-0.839011	0.0719914	0.531358	-0.559888	0.194861	0.500796
E2F3	E2F3_1.motif	Direct	-0.00809864	-0.00801176	-0.00574107	0.00674732	0.0186134	1.73017	0.0425396	0.73775	0	E2F	Yes	4.01265	4.10322	4.48519	0.374656	0.0252718	0.169927	0.0964586	0.525692	0.994422	0.471115	0.0074021	0.0599194
E2F3	E2F3_2.motif	Direct	0.0062477	0.00823252	0.00637014	0.00762984	0.00244159	2.61233	0.0154085	-0.192993	2	E2F	Yes	4.01265	4.10322	4.48519	0.374656	0.0252718	0.169927	0.0964586	0.525692	0.994422	0.471115	0.0074021	0.0599194
E2F4	E2F4_2.motif	Direct	0.00182738	0.00143568	-0.00625849	0.00253289	0.00659353	2.18088	0.023783	0.241498	0	E2F	Yes	5.17505	5.10972	5.13612	0.0117081	0.940519	1	-0.0505653	0.748454	1	-0.0388572	0.803807	1
E2F4	E2F4_1.motif	Direct	-0.00496023	-0.00666351	-0.00232699	0.00765694	0.0199641	1.69975	0.0434287	-0.250085	0	E2F	Yes	5.17505	5.10972	5.13612	0.0117081	0.940519	1	-0.0505653	0.748454	1	-0.0388572	0.803807	1
E2F5	E2F5_1.motif	Direct	0.00594545	0.00627013	0.00309626	0.511911	0.0226649	1.64465	0.047072	-0.39761	0	E2F	Yes	4.07898	4.34608	4.46107	0.0590301	0.78114	1	0.291445	0.194515	0.760359	0.350475	0.118041	0.374825
E2F6	E2F6_1.motif	Direct	0.00727103	0.00341415	0.00384964	0.0886502	0.0447173	1.34952	0.0707084	-0.748414	0	E2F	Yes	2.51894	3.14204	2.972	-0.166629	0.42303	0.763621	0.543845	0.0213186	0.289622	0.377216	0.0876277	0.31158
E2F7	E2F7_1.motif	Direct	-0.00235172	-0.00397849	-0.00217467	0.0148851	0.0586562	1.23169	0.0847924	0.0890982	0	E2F	Yes	3.59541	2.00707	2.3913	-0.393172	0.552513	0.884312	-0.833893	0.210273	0.777348	-1.22707	0.0737526	0.27919
E2F8	E2F8_1.motif	Direct	0.0110176	0.00892855	0.00923001	0.580019	0.0236592	1.626	0.0481674	0.919569	0	E2F	Yes	2.92841	2.10354	2.53062	0.31164	0.361613	0.695044	-0.735711	0.0442142	0.426233	-0.424071	0.202609	0.513328
E4F1	E4F1_1.motif	Direct	0.00510877	0.00379991	0.00495936	0.0156624	0.00832478	2.07963	0.0272178	0.202049	0	C2H2 ZF	Yes	4.38299	4.19259	4.05178	-0.142847	0.299195	0.652106	-0.192742	0.168807	0.721157	-0.335589	0.0244396	0.135647
EBF1	EBF1_1.motif	Direct	-0.015483	-0.00894315	-0.00783504	0.00048967	2.4044e-05	4.61899	0.00193897	0.906115	1	EBF1	Yes	-0.351816	3.15963	3.73179	0.565901	0.00472082	0.057255	3.48806	1.26723e-09	3.93095e-06	4.05396	1.93194e-10	3.1727e-07
EGR1	EGR1_1.motif	Direct	-0.00594864	-0.00145965	-0.000801063	0.00703218	0.0166107	1.77961	0.0399852	-0.0688903	0	C2H2 ZF	Yes	4.7947	5.03435	4.82194	-0.211546	0.316621	0.660443	0.205156	0.33253	0.825696	-0.00638952	0.975359	1
EGR1	EGR1_2.motif	Direct	0.00895846	0.00694512	0.00998222	0.0301516	0.00194491	2.7111	0.0144461	-0.14507	2	C2H2 ZF	Yes	4.7947	5.03435	4.82194	-0.211546	0.316621	0.660443	0.205156	0.33253	0.825696	-0.00638952	0.975359	1
EHF	EHF_2.motif	Direct	0.00579645	0.00748992	0.00695819	0.00481372	0.000218296	3.66095	0.00628572	0.435567	1	Ets	Yes	2.01136	2.51337	4.14025	1.60394	1.98886e-05	0.00144054	0.441814	0.0977416	0.603627	2.04576	1.98532e-06	0.000155939
EHF	EHF_1.motif	Direct	0.00695854	0.00444319	0.00560191	0.275454	0.00114181	2.94241	0.0119361	0.0173184	0	Ets	Yes	2.01136	2.51337	4.14025	1.60394	1.98886e-05	0.00144054	0.441814	0.0977416	0.603627	2.04576	1.98532e-06	0.000155939
ELF1	ELF1_1.motif	Direct	-0.00700351	-0.00501877	-0.00209184	0.00963248	0.00342808	2.46495	0.0180189	0.765089	2	Ets	Yes	4.42773	4.615	5.11818	0.505237	0.00697823	0.0751887	0.167345	0.305574	0.796183	0.672582	0.000992721	0.0141909
ELF2	ELF2_1.motif	Direct	-0.00533889	-0.00557811	-0.00718168	0.118816	0.0615085	1.21106	0.0874599	-0.732049	0	Ets	Yes	4.32271	4.32192	4.73014	0.403651	0.0364943	0.209561	-0.0285719	0.871243	1	0.375079	0.0482266	0.211901
ELF3	ELF3_1.motif	Direct	-0.000275636	-0.000673924	0.000803101	0.00572214	0.0469451	1.32841	0.0730042	-0.0534857	0	Ets; AT hook	Yes	-2.0622	-0.213434	-0.786939	-1.02052	0.145962	0.455743	2.85881	0.00903697	0.169211	1.83828	0.0956446	0.32933
ELF4	ELF4_1.motif	Direct	0.0150783	0.0131657	0.0118897	0.69128	0.000791859	3.10135	0.010045	0.384185	0	Ets	Yes	3.9442	3.99041	3.3722	-0.620782	0.000926653	0.0195839	0.0402234	0.780579	1	-0.580559	0.0014949	0.0189962
ELK1	ELK1_2.motif	Direct	-0.00514915	-0.00406247	-0.00566357	0.148787	0.0850401	1.07038	0.11023	0.116825	0	Ets	Yes	4.90849	4.9705	4.86449	-0.10562	0.395796	0.734632	0.0623676	0.613836	1	-0.0432521	0.723842	1
ELK1	ELK1_1.motif	Direct	0.0147319	0.0126023	0.0117255	0.566397	0.00263948	2.57848	0.0160214	0.224948	0	Ets	Yes	4.90849	4.9705	4.86449	-0.10562	0.395796	0.734632	0.0623676	0.613836	1	-0.0432521	0.723842	1
ELK3	ELK3_1.motif	Direct	0.00393824	0.00562804	0.0059811	0.02016	0.00582574	2.23465	0.0223716	0.219409	0	Ets	Yes	4.82963	4.98768	5.00703	-0.0147145	0.941502	1	0.183769	0.369736	0.861916	0.169054	0.405643	0.725015
ELK4	ELK4_1.motif	Direct	0.00736014	0.00562111	0.00649494	0.219831	0.018708	1.72797	0.0426694	-0.31237	0	Ets	Yes	4.35534	4.43046	4.59858	0.167376	0.224674	0.550512	0.0627187	0.640951	1	0.230095	0.10346	0.346304
ENO1	ENO1_1.motif	Direct	0.0056565	0.00664351	0.0104635	0.000144653	2.53418e-07	6.59616	0.000286109	-0.506069	1	Unknown	No	7.05324	7.25939	6.75878	-0.488847	0.0416555	0.227536	0.19097	0.389676	0.883201	-0.297877	0.189398	0.491613
EPAS1	EPAS1_1.motif	Direct	-0.0117399	-0.009162	-0.00456617	0.00042517	0.00446813	2.34987	0.0197366	0.0808709	2	bHLH	Yes	4.93586	5.05971	4.96824	-0.0984618	0.518755	0.854161	0.125533	0.414324	0.908093	0.0270717	0.857923	1
ERF	ERF_1.motif	Direct	-0.00178473	0.000618064	0.0014745	0.0498405	0.021532	1.66692	0.0460084	-0.659172	0	Ets	Yes	5.11737	4.98281	4.99984	0.0149077	0.925584	1	-0.143823	0.376567	0.868986	-0.128915	0.424032	0.746132
ESRRA	ESRRA_2.motif	Direct	-0.00171366	0.000878276	-0.00148267	0.0949305	0.0030036	2.52236	0.0169775	-0.00564834	0	Nuclear receptor	Yes	5.63673	5.3858	5.12176	-0.277769	0.10028	0.371744	-0.243545	0.143692	0.684146	-0.521314	0.00579884	0.0507022
ESRRA	ESRRA_1.motif	Direct	0.00225783	0.000535353	0.00130159	0.106711	0.00269665	2.56918	0.0160266	0.202417	0	Nuclear receptor	Yes	5.63673	5.3858	5.12176	-0.277769	0.10028	0.371744	-0.243545	0.143692	0.684146	-0.521314	0.00579884	0.0507022
ESRRA	ESRRA_4.motif	Direct	-0.01635	-0.0116998	-0.011288	0.0221794	0.00359996	2.4437	0.0180189	-0.809386	2	Nuclear receptor	Yes	5.63673	5.3858	5.12176	-0.277769	0.10028	0.371744	-0.243545	0.143692	0.684146	-0.521314	0.00579884	0.0507022
ESRRA	ESRRA_3.motif	Direct	-0.0149884	-0.00629532	-0.00609672	0.00111033	0.000640447	3.19352	0.00903831	-0.749882	1	Nuclear receptor	Yes	5.63673	5.3858	5.12176	-0.277769	0.10028	0.371744	-0.243545	0.143692	0.684146	-0.521314	0.00579884	0.0507022
ETS1	ETS1_3.motif	Direct	-0.00861282	-0.00253687	-0.00142715	0.0284405	0.00288758	2.53947	0.0167985	0.715785	2	Ets	Yes	4.7075	5.30536	5.4045	0.0667241	0.740382	1	0.621297	0.00874457	0.165921	0.688021	0.00461446	0.0428564
ETS1	ETS1_2.motif	Direct	0.00247738	0.00357103	0.000126512	0.000402946	0.000144963	3.83874	0.00545544	-0.118999	1	Ets	Yes	4.7075	5.30536	5.4045	0.0667241	0.740382	1	0.621297	0.00874457	0.165921	0.688021	0.00461446	0.0428564
ETS1	ETS1_1.motif	Direct	0.00203614	0.00437915	0.00454239	0.0118241	0.000749808	3.12505	0.0096197	0.553974	1	Ets	Yes	4.7075	5.30536	5.4045	0.0667241	0.740382	1	0.621297	0.00874457	0.165921	0.688021	0.00461446	0.0428564
ETS2	ETS2_1.motif	Direct	0.0185566	0.0181599	0.015217	0.303739	8.22264e-06	5.08499	0.00154723	0.600471	0	Ets	Yes	5.60018	5.32517	4.74874	-0.590414	0.00150843	0.026995	-0.263403	0.0912945	0.586326	-0.853817	7.19635e-05	0.00200908
ETV1	ETV1_1.motif	Direct	0.00547577	0.00460522	0.00490703	0.432638	0.0293128	1.53294	0.0546108	-0.664818	0	Ets	Yes	3.93866	3.72435	4.51056	0.712187	0.0464391	0.241162	-0.246758	0.456633	0.945081	0.465429	0.168873	0.458305
ETV2	ETV2_1.motif	Direct	0.00813072	0.00731109	0.00653738	0.659067	0.0498302	1.30251	0.0758198	0.383618	0	Ets	Yes	1.0999	0.776897	0.373547	-0.541043	0.156757	0.476	-0.222042	0.536208	1	-0.763085	0.0403119	0.188546
ETV3	ETV3_1.motif	Direct	0.00498239	0.00317945	0.00273254	0.393521	0.105076	0.978498	0.129227	-0.801902	0	Ets	Yes	3.65473	3.7806	3.76877	-0.0146767	0.920406	1	0.122992	0.411274	0.904732	0.108315	0.464938	0.789744
ETV4	ETV4_1.motif	Direct	0.00282133	0.0033444	0.00734314	0.00291522	0.0025457	2.59419	0.015879	-0.40096	2	Ets	Yes	4.48413	4.38448	4.29342	-0.17613	0.507375	0.843824	-0.0166509	0.949731	1	-0.192781	0.464012	0.788549
ETV5	ETV5_1.motif	Direct	0.00565411	0.00404736	0.00341803	0.151762	0.00941171	2.02633	0.0288998	-0.820882	0	Ets	Yes	5.00348	5.09467	5.31127	0.206234	0.20265	0.542298	0.100703	0.524236	0.993998	0.306937	0.0677623	0.264771
ETV6	ETV6_1.motif	Direct	-0.00523928	-0.00259231	-0.0062067	0.00780364	0.126024	0.899545	0.148767	0.453068	0	Ets	Yes	3.51115	3.60878	3.5582	-0.0535319	0.742185	1	0.100693	0.540503	1	0.0471616	0.771491	1
FIZ1	FIZ1_2.motif	ZifRC	-0.00139452	-0.0022387	-0.000368668	0.201094	0.299095	0.52419	0.306694	0.0839906	0	C2H2 ZF	Yes	2.52777	2.13007	2.49587	0.297663	0.408017	0.747246	-0.340594	0.349435	0.843943	-0.0429311	0.902444	1
FIZ1	FIZ1_1.motif	ZifRC	-0.00289283	-0.00178081	0.00148639	0.0150706	0.111073	0.954393	0.135059	0.191626	0	C2H2 ZF	Yes	2.52777	2.13007	2.49587	0.297663	0.408017	0.747246	-0.340594	0.349435	0.843943	-0.0429311	0.902444	1
FIZ1	FIZ1_3.motif	ZifRC	0.00323584	0.00364931	0.00149102	0.0255538	0.0989219	1.00471	0.12432	-0.0567044	0	C2H2 ZF	Yes	2.52777	2.13007	2.49587	0.297663	0.408017	0.747246	-0.340594	0.349435	0.843943	-0.0429311	0.902444	1
FIZ1	FIZ1_4.motif	ZifRC	-0.00902624	-0.00989545	-0.00713656	0.0456807	0.315294	0.501284	0.322434	0.493042	0	C2H2 ZF	Yes	2.52777	2.13007	2.49587	0.297663	0.408017	0.747246	-0.340594	0.349435	0.843943	-0.0429311	0.902444	1
FOS	FOS_1.motif	Direct	2.23454e-05	0.00302666	0.00216177	0.00587261	0.000531798	3.27425	0.00857715	0.381926	1	bZIP	Yes	4.7201	5.35664	4.59602	-0.767595	9.7416e-05	0.00434451	0.635521	0.000491234	0.0256821	-0.132074	0.345466	0.654589
FOSB	FOSB_1.motif	Direct	0.0028153	0.00320124	0.00507237	0.00942638	0.00451025	2.3458	0.0197901	-0.681138	2	bZIP	Yes	1.6072	2.29083	0.814709	-1.52558	0.000169012	0.00622492	0.697648	0.0271264	0.335243	-0.827935	0.0129409	0.0889203
FOSL1	FOSL1_1.motif	Direct	-0.00684767	-0.00592939	-0.00342985	0.0351541	0.0171184	1.76654	0.0406216	-0.589422	0	bZIP	Yes	3.64132	4.1561	3.35087	-0.947157	0.0102678	0.096161	0.658711	0.0556728	0.472749	-0.288446	0.376811	0.692496
FOSL2	FOSL2_1.motif	Direct	0.00468236	0.00310776	0.00190577	0.0207511	0.00578981	2.23734	0.0223716	0.357633	0	bZIP	Yes	5.46419	5.48811	5.42996	-0.0586125	0.723363	1	0.00653514	0.968491	1	-0.0520774	0.752729	1
FOXA1	FOXA1_1.motif	Direct	-0.00958331	-0.00640863	-0.00190073	3.82557e-05	0.000602335	3.22016	0.00883164	0.927939	1	Forkhead	Yes	-0.273216	-0.0697528	1.00843	1.17472	0.00414482	0.0526935	0.204777	0.576318	1	1.3795	0.00132235	0.0174715
FOXC1	FOXC1_1.motif	Direct	-0.00816392	-0.00166574	0.00188557	0.000668373	0.00300753	2.52179	0.0169775	0.83052	2	Forkhead	Yes	3.01852	3.27827	3.57134	0.303484	0.0642443	0.291298	0.240718	0.141375	0.680551	0.544202	0.00328743	0.0337498
FOXC1	FOXC1_3.motif	Direct	-0.00208397	-0.000890124	0.00031201	0.00354613	0.0105557	1.97651	0.0309157	0.830482	0	Forkhead	Yes	3.01852	3.27827	3.57134	0.303484	0.0642443	0.291298	0.240718	0.141375	0.680551	0.544202	0.00328743	0.0337498
FOXC2	FOXC2_2.motif	Direct	-0.00888186	-0.00610466	-0.00411352	0.000105248	0.00136102	2.86614	0.0123918	0.678416	2	Forkhead	Yes	3.04525	3.90691	3.90783	0.00996735	0.970586	1	0.822355	0.0119493	0.203199	0.832323	0.0102713	0.0754887
FOXD1	FOXD1_1.motif	Direct	-0.00326842	-0.0029278	-0.00199373	0.0453502	0.0219649	1.65827	0.046352	-0.330579	0	Forkhead	Yes	3.83361	4.03753	3.24339	-0.805882	0.000915354	0.0194186	0.213575	0.263722	0.796183	-0.592307	0.00736214	0.0597663
FOXD2	FOXD2_2.motif	Direct	-0.00331129	-0.000846792	0.00158279	0.000196743	0.00586741	2.23155	0.0224553	-0.438124	0	Forkhead	Yes	1.63447	1.01279	1.35843	0.356543	0.244901	0.576774	-0.652225	0.0456761	0.431489	-0.295682	0.321063	0.622806
FOXD4L4	FOXD3_1.motif	Inferred	0.0042341	0.00750949	0.00936824	0.0113421	0.0124518	1.90477	0.0338748	0.112356	0	Forkhead	Yes	-0.151341	-0.729245	-0.130843	1.06243	0.10494	0.38247	-0.924516	0.191051	0.755744	0.13791	0.767188	1
FOXD4L4	FOXD3_2.motif	Inferred	-0.00616111	-0.00406625	-0.00352483	0.0399905	0.263213	0.579693	0.272881	-0.362993	0	Forkhead	Yes	-0.151341	-0.729245	-0.130843	1.06243	0.10494	0.38247	-0.924516	0.191051	0.755744	0.13791	0.767188	1
FOXF1	FOXF1_1.motif	Direct	-0.00215408	-0.00160639	-0.00029211	0.000650047	0.0019963	2.69977	0.0146352	-0.921542	2	Forkhead	Yes	0.0907292	-0.408783	-2.66147	-4.49693	0.000440268	0.0116506	-0.44819	0.341101	0.834606	-4.94512	6.81833e-05	0.00193083
FOXF2	FOXF2_1.motif	Direct	-0.00734813	-0.00516635	-0.000655974	2.20476e-05	0.00131	2.88273	0.0121228	-0.653106	2	Forkhead	Yes	2.37146	1.96349	1.45588	-0.543257	0.182142	0.51936	-0.3629	0.356768	0.850705	-0.906156	0.034444	0.170401
FOXH1	FOXH1_1.motif	Direct	-0.00877618	-0.00655544	-0.00562977	0.0478357	0.157348	0.803138	0.176236	0.821471	0	Forkhead	Yes	1.79997	2.33505	2.47211	0.132964	0.652601	0.97675	0.562959	0.0805256	0.556087	0.695923	0.0344615	0.170433
FOXJ2	FOXJ2_4.motif	Direct	-0.00107699	-0.00141318	0.000811098	0.000247659	0.001019	2.99182	0.0114498	-0.462619	2	Forkhead	Yes	4.09408	3.69901	3.47829	-0.216499	0.264782	0.604776	-0.41628	0.0437157	0.424467	-0.632778	0.00496378	0.0453168
FOXJ2	FOXJ2_1.motif	Direct	-0.00267074	0.000235293	0.000603667	0.0100223	0.0111622	1.95225	0.0318235	-0.575523	0	Forkhead	Yes	4.09408	3.69901	3.47829	-0.216499	0.264782	0.604776	-0.41628	0.0437157	0.424467	-0.632778	0.00496378	0.0453168
FOXJ3	FOXJ3_1.motif	Direct	0.0103256	0.00680193	0.00680037	0.0649861	0.00493757	2.30649	0.0204126	-0.918376	0	Forkhead	Yes	4.55105	4.7713	4.82888	0.0577171	0.654265	0.977772	0.221111	0.105313	0.618824	0.278828	0.0467072	0.20754
FOXJ3	FOXJ3_2.motif	Direct	0.00265727	-0.00105703	-0.00401344	0.0133045	0.0137341	1.8622	0.0366372	-0.767634	0	Forkhead	Yes	4.55105	4.7713	4.82888	0.0577171	0.654265	0.977772	0.221111	0.105313	0.618824	0.278828	0.0467072	0.20754
FOXK1	FOXK1_2.motif	Direct	-0.00906636	-0.00849881	-0.00783381	0.449341	0.0603697	1.21918	0.0864665	-0.198676	0	Forkhead	Yes	4.6415	4.75449	4.49857	-0.267065	0.323478	0.66214	0.0224789	0.932418	1	-0.244586	0.364156	0.677315
FOXK1	FOXK1_1.motif	Direct	-0.00470027	-0.00224515	-0.00182848	0.00317643	0.00941996	2.02595	0.0288998	0.0417717	0	Forkhead	Yes	4.6415	4.75449	4.49857	-0.267065	0.323478	0.66214	0.0224789	0.932418	1	-0.244586	0.364156	0.677315
FOXL1	FOXL1_2.motif	Direct	-0.00475509	-0.00273013	-0.00138469	0.000352088	0.000926729	3.03305	0.0112078	0.850161	1	Forkhead	Yes	1.49644	2.72933	2.76449	0.0428503	0.834652	1	1.27335	6.60382e-05	0.00663185	1.3162	4.37137e-05	0.00142404
FOXL1	FOXL1_1.motif	Direct	0.00129252	0.000274077	-0.00162708	0.0155195	0.00645853	2.18987	0.0235216	-0.520117	0	Forkhead	Yes	1.49644	2.72933	2.76449	0.0428503	0.834652	1	1.27335	6.60382e-05	0.00663185	1.3162	4.37137e-05	0.00142404
FOXM1	FOXM1_1.motif	Direct	0.0170738	0.0129232	0.0147012	0.0720535	2.00965e-05	4.69688	0.00193897	0.418498	0	Forkhead	Yes	5.79891	5.07592	5.02678	-0.104792	0.652877	0.977012	-0.679986	0.0112997	0.196552	-0.784777	0.00473588	0.043794
FOXN2	FOXJ3_1.motif	Inferred	0.0103256	0.00680193	0.00680037	0.0649861	0.00151589	2.81933	0.0128078	-0.22382	0	Forkhead	Yes	4.61676	4.32336	5.07193	0.746915	0.00225916	0.0350894	-0.338013	0.105712	0.619746	0.408902	0.0541266	0.228575
FOXN2	FOXJ3_2.motif	Inferred	0.00265727	-0.00105703	-0.00401344	0.0133045	0.00421653	2.37505	0.0192731	-0.607454	2	Forkhead	Yes	4.61676	4.32336	5.07193	0.746915	0.00225916	0.0350894	-0.338013	0.105712	0.619746	0.408902	0.0541266	0.228575
FOXN3	FOXJ3_2.motif	Inferred	0.00265727	-0.00105703	-0.00401344	0.0133045	0.000291623	3.53518	0.00721606	-0.875661	1	Forkhead	Yes	1.91867	3.54497	3.93423	0.392184	0.0116779	0.104763	1.62837	6.35359e-08	5.21705e-05	2.02056	5.77995e-09	3.16401e-06
FOXN3	FOXJ3_1.motif	Inferred	0.0103256	0.00680193	0.00680037	0.0649861	0.000104842	3.97946	0.00473468	-0.881607	0	Forkhead	Yes	1.91867	3.54497	3.93423	0.392184	0.0116779	0.104763	1.62837	6.35359e-08	5.21705e-05	2.02056	5.77995e-09	3.16401e-06
FOXO1	FOXO1_3.motif	Direct	-0.00329669	-0.00424125	-0.0065353	0.0731072	0.0055603	2.2549	0.0220266	-0.290493	0	Forkhead	Yes	4.53862	4.83839	5.407	0.501219	0.0455206	0.238461	0.365926	0.131556	0.663612	0.867145	0.00238027	0.0266129
FOXO1	FOXO1_1.motif	Direct	-0.0016824	-0.00140196	0.000969891	0.00474349	0.00133429	2.87475	0.0122472	0.875647	2	Forkhead	Yes	4.53862	4.83839	5.407	0.501219	0.0455206	0.238461	0.365926	0.131556	0.663612	0.867145	0.00238027	0.0266129
FOXO3	FOXO3_1.motif	Direct	-0.00123731	0.00162307	0.0032753	0.01448	0.00115623	2.93696	0.0119754	0.255629	2	Forkhead	Yes	5.4768	5.60937	5.85395	0.225761	0.145023	0.454767	0.149716	0.324242	0.816423	0.375477	0.0236556	0.132534
FOXO3	FOXO3_3.motif	Direct	0.012609	0.0121047	0.0140832	0.00424423	2.21823e-05	4.65399	0.00193897	0.7758	1	Forkhead	Yes	5.4768	5.60937	5.85395	0.225761	0.145023	0.454767	0.149716	0.324242	0.816423	0.375477	0.0236556	0.132534
FOXO4	FOXO4_1.motif	Direct	0.00200021	0.00295156	0.00620063	0.0017561	0.00579613	2.23686	0.0223716	0.183211	0	Forkhead	Yes	3.20199	2.78858	3.33116	0.479714	0.0411549	0.226352	-0.354337	0.120908	0.652778	0.125377	0.550751	0.8714
FOXO4	FOXO4_3.motif	Direct	-0.00793409	-0.00980267	-0.0074162	0.0337707	0.132854	0.876626	0.154439	0.886153	0	Forkhead	Yes	3.20199	2.78858	3.33116	0.479714	0.0411549	0.226352	-0.354337	0.120908	0.652778	0.125377	0.550751	0.8714
FOXO6	FOXO6_1.motif	Direct	0.0208516	0.0201485	0.020505	0.013848	0.00011444	3.94142	0.00496935	-0.607332	1	Forkhead	Yes	0.788496	1.14003	0.239683	-1.02425	0.0324056	0.195315	0.349966	0.415237	0.908653	-0.674284	0.140508	0.414307
FOXO6	FOXO6_2.motif	Direct	0.00137411	0.000807284	0.000200547	0.186009	0.149405	0.825635	0.168678	0.0347157	0	Forkhead	Yes	0.788496	1.14003	0.239683	-1.02425	0.0324056	0.195315	0.349966	0.415237	0.908653	-0.674284	0.140508	0.414307
FOXP1	FOXP1_1.motif	Direct	-0.00496132	-0.00427736	-0.00289892	0.0765272	0.0246588	1.60803	0.0493614	0.749022	0	Forkhead	Yes	4.37458	4.17942	4.74957	0.566025	0.00369076	0.0486747	-0.206469	0.214731	0.777348	0.359556	0.0404424	0.188808
FOXP3	FOXP3_1.motif	Direct	-0.00166547	6.96991e-05	0.000745288	0.0109092	0.119323	0.923275	0.142406	-0.718174	0	Forkhead	Yes	1.1971	0.662469	0.804105	0.176011	0.606684	0.936215	-0.567839	0.11258	0.632142	-0.391828	0.24188	0.557668
FOXP4	FOXP4_2.motif	Direct	0.00208537	0.000866565	0.00319527	0.00684927	0.0446795	1.34989	0.0707084	0.518611	0	Forkhead	Yes	1.87486	1.75423	2.31593	0.579136	0.129649	0.428755	-0.281566	0.455131	0.943492	0.297569	0.41158	0.73146
FOXP4	FOXP4_1.motif	Direct	0.00251336	0.00215283	0.00336959	0.0124923	0.0539924	1.26767	0.0797001	0.941005	0	Forkhead	Yes	1.87486	1.75423	2.31593	0.579136	0.129649	0.428755	-0.281566	0.455131	0.943492	0.297569	0.41158	0.73146
FUBP1	FUBP1_1.motif	Direct	-0.0186048	-0.0183189	-0.0178446	0.000113458	0.000324806	3.48838	0.00733411	0.616388	1	Unknown	No	5.52607	5.68679	5.71732	0.0267421	0.863638	1	0.164952	0.301906	0.796183	0.191694	0.232202	0.552461
GABPA	GABPA_1.motif	Direct	0.00365305	0.00442114	0.0064179	0.00624703	0.00260536	2.58413	0.0159861	0.564246	2	Ets	Yes	3.5878	3.51033	4.27897	0.757335	0.00161596	0.0281965	-0.104182	0.589918	1	0.653153	0.00422497	0.0404501
GATA2	GATA2_1.motif	Direct	-0.000692241	-0.000141205	0.00193255	0.0408048	0.0509906	1.29251	0.0766556	-0.854831	0	GATA	Yes	0.993979	0.068203	-0.677055	-1.05474	0.0878412	0.348079	-0.742163	0.185782	0.746646	-1.79691	0.00646128	0.0549441
GATA3	GATA3_4.motif	Direct	-0.00739523	-0.0107657	-0.0115597	0.00184847	0.0153279	1.81452	0.0382858	0.497721	0	GATA	Yes	0.110111	0.203179	-1.59305	-2.2388	0.00113898	0.0225262	0.145276	0.72751	1	-2.09352	0.00170487	0.0210167
GATA3	GATA3_2.motif	Direct	-0.00672141	-0.00623113	-0.00734544	0.00648802	0.0322861	1.49098	0.0579719	0.298394	0	GATA	Yes	0.110111	0.203179	-1.59305	-2.2388	0.00113898	0.0225262	0.145276	0.72751	1	-2.09352	0.00170487	0.0210167
GATAD1	GATA4_1.motif	Inferred	-0.004739	-0.00478122	-0.00709109	0.000150266	0.00290142	2.53739	0.0167985	-0.359352	2	GATA	No	4.0722	4.26517	4.35401	0.0408261	0.841243	1	0.230452	0.273199	0.796183	0.271279	0.199157	0.50747
GATAD2A	GATA3_2.motif	Inferred	-0.00672141	-0.00623113	-0.00734544	0.00648802	0.0256238	1.59136	0.0506643	-0.502054	0	GATA	Yes	4.93885	4.96962	4.86892	-0.11477	0.52198	0.856912	0.0316295	0.859004	1	-0.0831406	0.640972	0.949072
GATAD2A	GATA3_4.motif	Inferred	-0.00739523	-0.0107657	-0.0115597	0.00184847	0.0121649	1.91489	0.03358	0.575772	0	GATA	Yes	4.93885	4.96962	4.86892	-0.11477	0.52198	0.856912	0.0316295	0.859004	1	-0.0831406	0.640972	0.949072
GATAD2B	GATA1_1.motif	Inferred	0.00063928	-0.000211793	-0.00227372	0.00019676	0.00238229	2.62301	0.0152818	0.21507	2	GATA	Yes	4.26433	4.20829	4.13772	-0.0933331	0.711994	1	-0.0961584	0.704189	1	-0.189492	0.457144	0.782163
GLI1	GLI1_1.motif	Direct	0.00656462	0.00564643	0.00691793	0.0249858	0.0190514	1.72007	0.0430211	0.409827	0	C2H2 ZF	Yes	2.94422	2.36297	2.45289	0.102195	0.628364	0.95564	-0.566706	0.0172657	0.255041	-0.464511	0.038925	0.184364
GLI2	GLI2_1.motif	Direct	0.0055666	0.00771808	0.0075339	0.0101981	0.0243501	1.6135	0.0491793	0.189455	0	C2H2 ZF	Yes	0.514173	1.05351	0.491773	-0.543933	0.180299	0.516163	0.472932	0.243778	0.777348	-0.0710015	0.856843	1
GLI3	GLI3_1.motif	Direct	0.00409033	0.00269728	0.00563394	0.031789	0.0203228	1.69202	0.0439549	0.574502	0	C2H2 ZF	Yes	3.94197	3.64651	4.03828	0.3677	0.153156	0.470138	-0.322742	0.206679	0.774239	0.0449576	0.854489	1
GLI4	GLI4_1.motif	ZifRC	0.00464339	0.00244269	0.000280374	0.00231882	0.0254464	1.59437	0.0505968	0.549108	0	C2H2 ZF	Yes	3.33599	2.88013	3.1956	0.133895	0.732585	1	-0.280658	0.479486	0.962437	-0.146763	0.705562	1
GLIS1	GLIS1_1.motif	Direct	0.00305871	0.00447838	0.00355301	0.029571	0.0415508	1.38142	0.06755	0.665009	0	C2H2 ZF	Yes	-1.69761	-0.56607	-2.16128	-2.59107	0.0133131	0.114046	1.95715	0.0399211	0.403957	-0.633916	0.600128	0.912597
GLIS2	GLIS2_1.motif	Direct	0.00882936	0.00847061	0.00650216	0.356653	0.0370661	1.43102	0.06274	0.136008	0	C2H2 ZF	Yes	2.13038	2.85792	2.87062	0.0359979	0.924234	1	0.543453	0.185562	0.746646	0.579451	0.152733	0.435731
GMEB2	GMEB2_1.motif	Direct	0.00844339	0.00587844	0.00474158	0.00320857	0.00506218	2.29566	0.0204846	-0.227834	0	SAND	Yes	3.6785	3.5388	3.84986	0.312431	0.0257819	0.171488	-0.139956	0.280373	0.796183	0.172475	0.182162	0.479684
GRHL1	GRHL1_2.motif	Direct	-0.00171748	-0.00119155	0.000110656	0.0152467	0.129159	0.888876	0.150971	-0.120615	0	Grainyhead	Yes	0.944209	1.3511	0.972455	-0.643084	0.222468	0.550414	0.642772	0.224881	0.777348	-0.00031245	0.999468	1
GRHL3	GRHL1_2.motif	Inferred	-0.00171748	-0.00119155	0.000110656	0.0152467	0.0110428	1.95692	0.0316547	-0.553787	0	Grainyhead	Yes	2.54874	0.366141	0.219927	-0.359453	0.467594	0.808816	-2.0846	0.000777117	0.0347038	-2.44405	0.000218211	0.0046292
GTF3A	GTF3A_1.motif	ZifRC	0.00694121	0.00575107	0.00707646	0.0988657	0.000737222	3.1324	0.00956694	-0.42278	0	C2H2 ZF	Yes	5.9128	6.02392	5.73312	-0.289088	0.0741547	0.315888	0.113178	0.458768	0.946644	-0.17591	0.256208	0.565083
GTF3A	GTF3A_2.motif	ZifRC	0.000321459	-0.000553817	-0.000864891	0.345491	0.00414989	2.38196	0.0191234	0.436961	0	C2H2 ZF	Yes	5.9128	6.02392	5.73312	-0.289088	0.0741547	0.315888	0.113178	0.458768	0.946644	-0.17591	0.256208	0.565083
GZF1	GZF1_1.motif	ZifRC	-0.00438772	-0.00355009	-0.00223524	0.000735537	0.0199363	1.70036	0.0434287	0.577864	0	C2H2 ZF	Yes	4.01086	4.01377	4.09347	0.0831569	0.61878	0.946856	-0.0234703	0.888074	1	0.0596867	0.719247	1
HBP1	HBP1_1.motif	Direct	-0.00236684	-0.00365491	-0.00301298	0.0492744	0.00569388	2.24459	0.0222621	-0.24813	0	HMG/Sox	Yes	5.08945	5.35255	5.67316	0.292709	0.15733	0.476908	0.269405	0.192589	0.757749	0.562114	0.0135887	0.0917928
HES1	HES1_1.motif	Direct	0.000458852	0.00028103	0.00234728	0.00816493	0.00498578	2.30227	0.0204598	0.168497	2	bHLH	Yes	2.76188	3.82168	3.81843	-0.0168294	0.939856	1	1.07405	0.000514904	0.026609	1.05722	0.000530211	0.00889669
HES2	HES2_1.motif	Direct	0.00565006	0.00364605	0.00495819	0.00737963	0.00628901	2.20142	0.0233307	0.753032	0	bHLH	Yes	2.76411	1.45244	1.60187	0.0496212	0.87152	1	-1.21955	0.00142632	0.0511682	-1.16993	0.00166491	0.0206216
HES4	HES4_1.motif	Direct	0.00763134	0.00961656	0.0110821	0.00900377	0.00155222	2.80905	0.0128078	-0.0655652	2	bHLH	Yes	-0.925072	1.17505	-0.444975	-2.39889	0.00446389	0.0550211	3.78685	0.00107308	0.0428415	1.38795	0.263905	0.575307
HES6	HES1_1.motif	Inferred	0.000458852	0.00028103	0.00234728	0.00816493	0.0277742	1.55636	0.0529681	-0.448223	0	bHLH	Yes	3.77402	2.96521	3.08176	0.0268211	0.936869	1	-0.731515	0.0469407	0.43683	-0.704694	0.0504917	0.218323
HES7	HES7_1.motif	Direct	-0.00119614	-0.00432303	-0.00316835	0.0299796	0.0123927	1.90683	0.0338748	0.166076	0	bHLH	Yes	4.40815	4.44626	3.80392	-0.654045	0.00103551	0.0212102	0.0554459	0.718457	1	-0.598599	0.00191466	0.0229173
HESX1	HESX1_1.motif	Direct	0.00518538	0.00296005	0.00264949	0.141974	0.10248	0.98936	0.127143	-0.184395	0	Homeodomain	Yes	2.07079	1.62244	2.25484	0.661901	0.135303	0.438861	-0.604138	0.172134	0.725489	0.0577634	0.886568	1
HEY1	HEY1_1.motif	Direct	0.00690146	0.00585344	0.00344964	0.0470806	0.0505845	1.29598	0.0762676	-0.298465	0	bHLH	Yes	0.0756496	1.42915	0.852305	-0.552856	0.230406	0.559382	1.26834	0.0177957	0.259302	0.71548	0.145664	0.423846
HEY2	HEY2_1.motif	Direct	-0.00736124	-0.00581534	-0.00510276	0.101887	0.0482525	1.31648	0.0739552	0.357392	0	bHLH	Yes	-2.50862	-0.0307798	-1.17718	-1.2823	0.00957891	0.0924911	4.06221	6.19499e-05	0.00638199	2.77992	0.00431603	0.0410685
HEYL	HEYL_1.motif	Direct	-0.00407246	-0.00329676	-0.00200641	0.0472749	0.0462805	1.3346	0.0724698	0.342309	0	bHLH	Yes	-3.47349	-0.476441	-1.23291	-1.13779	0.042308	0.229496	7.18245	0.000174733	0.0126051	6.04466	0.0021117	0.0244827
HIC1	HIC1_1.motif	Direct	0.00866206	0.00585468	0.00373417	0.0567995	0.000301442	3.5208	0.00721606	-0.733752	0	C2H2 ZF	Yes	2.07643	2.62655	4.1641	1.5292	3.52014e-06	0.000471609	0.592212	0.0145269	0.229261	2.12141	1.54321e-07	3.16789e-05
HIC2	HIC2_1.motif	Direct	-0.0115316	-0.00856701	-0.00847586	0.00617173	0.0834828	1.0784	0.108503	-0.484493	0	C2H2 ZF	Yes	2.27343	1.63296	2.16771	0.522348	0.0326832	0.196399	-0.630534	0.0135511	0.219901	-0.108187	0.612569	0.924416
HIF1A	HIF1A_1.motif	Direct	0.00063723	0.000466311	-0.0028993	0.00458339	0.000884548	3.05328	0.0108549	0.523986	1	bHLH	Yes	5.70704	5.88582	5.58156	-0.314553	0.0522224	0.257075	0.190799	0.215803	0.777348	-0.123753	0.412563	0.732646
HIF3A	HIF1A_1.motif	Inferred	0.00063723	0.000466311	-0.0028993	0.00458339	0.0272348	1.56488	0.0524711	-0.354535	0	bHLH	Yes	-1.01168	-2.29758	-0.449667	2.02775	0.00360869	0.0478609	-1.4268	0.0390513	0.400674	0.600949	0.208092	0.521688
HINFP	HINFP_1.motif	Direct	0.00427524	0.00571819	0.00624911	0.00469261	0.00655165	2.18365	0.0237077	0.411773	0	C2H2 ZF	Yes	4.102	4.20223	4.45194	0.205226	0.294321	0.645598	0.126102	0.519156	0.989609	0.331327	0.101004	0.340889
HINFP	HINFP_3.motif	Direct	0.00386467	0.00306414	0.00305019	0.441718	0.0543658	1.26467	0.0800247	-0.453881	0	C2H2 ZF	Yes	4.102	4.20223	4.45194	0.205226	0.294321	0.645598	0.126102	0.519156	0.989609	0.331327	0.101004	0.340889
HIVEP1	HIVEP1_1.motif	Direct	-0.00444105	-0.00381367	-0.00383352	0.979134	0.060668	1.21704	0.0867015	-0.110653	0	C2H2 ZF	Yes	3.43701	3.20015	3.79605	0.600324	0.00171123	0.0292734	-0.242875	0.130774	0.661882	0.357449	0.0329376	0.165864
HIVEP2	HIVEP2_1.motif	Direct	-0.00524503	-0.00337659	-0.00435159	0.373246	0.213999	0.669588	0.228576	-0.629442	0	C2H2 ZF	Yes	3.9083	3.87139	3.72208	-0.183772	0.39493	0.733966	-0.0162443	0.939122	1	-0.200016	0.354732	0.666133
HKR1	HKR1_2.motif	ZifRC	0.0127734	0.00980968	0.00892954	0.0805461	0.00601564	2.22072	0.0228675	0.218454	0	C2H2 ZF	Yes	4.10459	4.32863	4.21072	-0.13807	0.357605	0.69045	0.245106	0.118017	0.645659	0.107036	0.473114	0.797109
HKR1	HKR1_1.motif	ZifRC	0.00321332	0.0037046	0.000522868	0.0161796	0.0322979	1.49083	0.0579719	-0.0883299	0	C2H2 ZF	Yes	4.10459	4.32863	4.21072	-0.13807	0.357605	0.69045	0.245106	0.118017	0.645659	0.107036	0.473114	0.797109
HLF	HLF_1.motif	Direct	-0.00537412	-0.00241337	-0.00297571	0.0523859	0.367795	0.434394	0.373418	-0.120467	0	bZIP	Yes	1.28014	0.630219	1.0402	0.0784875	0.874805	1	-0.364331	0.469096	0.953979	-0.285843	0.563531	0.880327
HLTF	HLTF_1.motif	Direct	-0.00633127	-0.00403227	-0.0068691	0.0841025	0.148754	0.827531	0.168136	0.471515	0	Unknown	No	4.246	4.31129	4.31388	-0.00104107	0.996293	1	0.00740462	0.973672	1	0.00636356	0.977269	1
HLTF	HLTF_2.motif	Direct	-0.000307783	7.05944e-05	-0.00109447	0.0542373	0.0946227	1.024	0.120439	-0.130546	0	Unknown	No	4.246	4.31129	4.31388	-0.00104107	0.996293	1	0.00740462	0.973672	1	0.00636356	0.977269	1
HLX	HLX_1.motif	Direct	-0.00217117	-0.000783187	-0.00315629	0.0906184	0.178513	0.748331	0.196625	-0.144028	0	Homeodomain	Yes	2.00848	1.42147	1.2871	-0.141208	0.711129	1	-0.624169	0.117705	0.644835	-0.765377	0.0588605	0.241007
HMBOX1	HMBOX1_1.motif	Direct	0.00408963	0.00325752	0.00196406	0.136251	0.00664589	2.17745	0.0238956	0.654397	0	Homeodomain	Yes	4.60063	4.3706	3.99904	-0.372954	0.0143808	0.118817	-0.228475	0.103995	0.617074	-0.601429	0.000585749	0.00955236
HMG20B	HMG20B_1.Infer.motif	Indirect	0.00090655	0.000644069	-0.000562189	0.0143099	0.00144381	2.84049	0.012707	0.572565	2	HMG/Sox	Yes	5.92532	5.67218	5.58766	-0.0822148	0.593138	0.924012	-0.255169	0.114221	0.635984	-0.337384	0.0430962	0.197046
HMGA1	HMGA1_1.motif	Direct	0.00835549	0.00557208	0.00439589	0.0100698	7.55374e-05	4.12184	0.00412363	-0.206231	1	AT hook	Yes	6.04507	6.39296	6.0819	-0.319441	0.0974219	0.364943	0.352066	0.071634	0.530299	0.032625	0.857419	1
HMGA2	HMGA2_1.motif	Direct	-0.00377086	-0.00244979	-0.00269449	0.46893	0.173331	0.761125	0.191478	0.197027	0	AT hook	Yes	3.60369	3.4149	3.96053	0.393454	0.240312	0.572338	-0.0553946	0.865999	1	0.338059	0.30433	0.605045
HMGXB3	T_1.motif	Inferred	-0.00757464	-0.0101399	-0.0087303	0.00262369	0.00413476	2.38355	0.0191234	0.365625	2	HMG/Sox	No	5.37601	5.31086	5.08337	-0.232001	0.0955416	0.361723	-0.0633048	0.630288	1	-0.295306	0.0397475	0.186845
HNF1A	HNF1A_1.motif	Direct	0.00237693	0.000697502	-0.000128198	0.0430892	0.165704	0.780666	0.184134	0.751766	0	Homeodomain	Yes	1.14615	0.788601	0.711543	-0.0815033	0.820878	1	-0.360662	0.325123	0.817036	-0.442166	0.226933	0.544635
HOMEZ	HOMEZ_1.motif	Direct	0.00413577	0.00208372	0.00248489	0.118323	0.0675748	1.17022	0.0937248	0.417903	0	Homeodomain	Yes	4.08877	4.04676	4.27867	0.15719	0.483991	0.823004	0.0355954	0.873594	1	0.192786	0.392154	0.710181
HOPX	PROP1_1.motif	Inferred	-0.000800477	0.000881585	-0.000499428	0.0904738	0.0404417	1.39317	0.0662681	0.317227	0	Homeodomain	No	-1.99997	0.462934	0.291372	-0.780824	0.134997	0.438339	5.13328	0.000255503	0.0165502	4.35246	0.0018366	0.0222544
HOXA1	HOXA1_1.motif	Direct	-0.00263655	-0.00257314	-0.00300817	0.0144685	0.0796767	1.09867	0.105655	-0.823061	0	Homeodomain	Yes	0.783524	0.908285	1.62926	0.759289	0.0456701	0.238767	0.123306	0.730756	1	0.882595	0.0230251	0.130072
HOXA10	HOXA10_1.motif	Direct	0.00459227	0.00308296	0.000153424	8.8843e-05	0.000374817	3.42618	0.00742401	-0.532987	1	Homeodomain	Yes	3.81555	3.54524	4.0528	0.510143	0.00388456	0.0503946	-0.286768	0.0715261	0.530063	0.223375	0.135193	0.404109
HOXA2	HOXA2_1.motif	Direct	0.00276553	0.0011336	0.000465833	0.0164518	0.00361254	2.44219	0.0180189	-0.247079	2	Homeodomain	Yes	3.68484	3.13311	4.13758	1.01052	5.01597e-05	0.00272535	-0.560022	0.00583507	0.128879	0.450493	0.014505	0.0959824
HOXA3	HOXA3_1.motif	Direct	-0.000671572	-0.00181865	-0.000879658	0.0141784	0.00833661	2.07901	0.0272178	0.887025	0	Homeodomain	Yes	3.59333	2.80334	3.58765	0.786169	0.000157462	0.00597597	-0.795139	0.000154142	0.0115093	-0.00896975	0.949532	1
HOXA4	HOXD4_1.motif	Inferred	0.00530276	0.00514158	0.00524869	0.0772317	0.0293074	1.53302	0.0546108	0.326613	0	Homeodomain	Yes	2.05682	1.48692	2.60263	1.12493	0.011564	0.104109	-0.53404	0.187345	0.749756	0.590887	0.133988	0.402051
HOXA5	HOXA5_2.motif	Direct	-0.000125573	0.000822169	0.000545688	0.278016	0.0194281	1.71157	0.0430211	-0.631291	0	Homeodomain	Yes	5.35647	4.94744	5.4241	0.409434	0.0691732	0.302741	-0.340984	0.123831	0.655981	0.0684503	0.741762	1
HOXA6	HOXA6_8.motif	Direct	-0.000574303	-0.000412926	-0.000865382	0.272716	0.119226	0.923629	0.142406	-0.080109	0	Homeodomain	Yes	3.50918	2.55109	3.52277	0.936083	0.0339095	0.200357	-0.923876	0.0368588	0.390045	0.0122063	0.974701	1
HOXA6	HOXA6_13.motif	Direct	0.00314375	0.00185848	0.000379039	0.0261624	0.0431691	1.36483	0.0693284	0.138329	0	Homeodomain	Yes	3.50918	2.55109	3.52277	0.936083	0.0339095	0.200357	-0.923876	0.0368588	0.390045	0.0122063	0.974701	1
HOXA6	HOXA6_1.motif	Direct	0.00276027	0.00113028	0.000466156	0.0165141	0.0395949	1.40236	0.0655128	0.0601586	0	Homeodomain	Yes	3.50918	2.55109	3.52277	0.936083	0.0339095	0.200357	-0.923876	0.0368588	0.390045	0.0122063	0.974701	1
HOXA6	HOXA6_9.motif	Direct	0.00229215	0.00266511	0.00222537	0.299653	0.0773805	1.11137	0.10351	-0.446001	0	Homeodomain	Yes	3.50918	2.55109	3.52277	0.936083	0.0339095	0.200357	-0.923876	0.0368588	0.390045	0.0122063	0.974701	1
HOXA6	HOXA6_4.motif	Direct	-0.0013372	0.000356626	-0.00198486	0.00707432	0.036824	1.43387	0.0625679	-0.725	0	Homeodomain	Yes	3.50918	2.55109	3.52277	0.936083	0.0339095	0.200357	-0.923876	0.0368588	0.390045	0.0122063	0.974701	1
HOXA6	HOXA6_10.motif	Direct	0.000785003	-0.000146612	-0.00211615	0.00963794	0.0397183	1.40101	0.0655128	-0.106913	0	Homeodomain	Yes	3.50918	2.55109	3.52277	0.936083	0.0339095	0.200357	-0.923876	0.0368588	0.390045	0.0122063	0.974701	1
HOXA6	HOXA6_2.motif	Direct	0.00275858	0.00112937	0.000465827	0.0165545	0.0397487	1.40068	0.0655128	0.0598329	0	Homeodomain	Yes	3.50918	2.55109	3.52277	0.936083	0.0339095	0.200357	-0.923876	0.0368588	0.390045	0.0122063	0.974701	1
HOXA6	HOXA6_7.motif	Direct	0.000543254	0.000851007	-0.000720664	0.00218212	0.0173214	1.76142	0.0409977	-0.474205	0	Homeodomain	Yes	3.50918	2.55109	3.52277	0.936083	0.0339095	0.200357	-0.923876	0.0368588	0.390045	0.0122063	0.974701	1
HOXA7	HOXA7_1.motif	Direct	-5.19893e-05	-0.000704165	-0.00068258	0.166282	0.0158636	1.7996	0.0392764	0.457259	0	Homeodomain	Yes	4.41726	3.66447	4.37291	0.695349	0.000576389	0.0142988	-0.73121	0.000407003	0.022456	-0.0358613	0.807733	1
HOXA9	HOXA9_1.motif	Direct	3.93379e-05	-0.000900281	-0.00279807	0.0314129	0.0372993	1.4283	0.0629461	0.0886262	0	Homeodomain	Yes	4.85985	4.57806	4.68084	0.088201	0.530608	0.863896	-0.271788	0.070374	0.525884	-0.183587	0.19919	0.507481
HOXA9	HOXA9_2.motif	Direct	-0.00184342	-0.00104859	-0.00083944	0.268452	0.0664314	1.17763	0.0924797	-0.370282	0	Homeodomain	Yes	4.85985	4.57806	4.68084	0.088201	0.530608	0.863896	-0.271788	0.070374	0.525884	-0.183587	0.19919	0.507481
HOXB9	HOXB9_1.motif	Direct	-0.00742504	-0.00421781	-0.0052783	0.109835	0.0481273	1.31761	0.0739261	-0.0856787	0	Homeodomain	Yes	1.38319	-0.0681109	-2.86623	-7.4712	0.00176602	0.0298629	-0.705443	0.382797	0.875619	-8.17665	0.000526307	0.00886521
HOXC10	HOXC10_1.motif	Direct	0.00119166	0.00100911	0.00100495	0.813435	0.116738	0.932787	0.139912	0.21267	0	Homeodomain	Yes	0.127573	-0.893195	-1.16523	-0.383388	0.596431	0.926712	-1.31648	0.0365125	0.38824	-1.69987	0.00790624	0.0627472
HOXC11	HOXC11_2.motif	Direct	-0.000796684	9.1994e-05	-0.00150295	0.00499449	0.0989935	1.00439	0.12432	-0.0577061	0	Homeodomain	Yes	-0.419092	-0.212972	-0.104327	0.402621	0.359804	0.692931	0.142734	0.770723	1	0.545355	0.206263	0.51885
HOXC11	HOXC11_1.motif	Direct	0.00124513	0.000475524	-0.000926902	0.00232653	0.0545415	1.26327	0.0801789	-0.292414	0	Homeodomain	Yes	-0.419092	-0.212972	-0.104327	0.402621	0.359804	0.692931	0.142734	0.770723	1	0.545355	0.206263	0.51885
HOXC13	HOXC13_2.motif	Direct	-0.00621044	-0.00385294	-0.00689158	0.000803422	0.0109117	1.96211	0.0314269	0.551577	0	Homeodomain	Yes	0.865748	1.07223	-0.67176	-1.89105	0.00339491	0.046054	0.26246	0.586202	1	-1.62859	0.00853466	0.0661495
HOXC4	HOXD4_1.motif	Inferred	0.00530276	0.00514158	0.00524869	0.0772317	0.032578	1.48708	0.0581051	0.686839	0	Homeodomain	Yes	4.34716	4.33412	4.24694	-0.142882	0.4747	0.815548	0.043409	0.827503	1	-0.0994725	0.615066	0.927082
HOXC5	HOXC5_1.motif	Direct	0.00246603	0.000890053	0.000322459	0.0190773	0.128119	0.892387	0.150399	0.417002	0	Homeodomain	Yes	2.66372	2.42904	2.42598	-0.024218	0.939279	1	-0.224257	0.485428	0.966056	-0.248475	0.435784	0.759267
HOXC6	HOXC6_1.motif	Direct	0.00617887	0.00591816	0.00791123	0.00597757	0.00836544	2.07751	0.0272178	-0.0656655	0	Homeodomain	Yes	3.21332	3.04924	2.7362	-0.31103	0.203316	0.54281	-0.150727	0.525459	0.994294	-0.461758	0.0669962	0.262898
HOXC8	HOXC8_1.motif	Direct	-0.00105151	-0.00110969	-0.00362545	0.00271436	0.00227129	2.64373	0.0150021	0.534029	2	Homeodomain	Yes	4.19403	3.65587	3.45588	-0.222812	0.135369	0.438861	-0.522053	0.00250376	0.0745999	-0.744865	0.000140267	0.00333273
HOXC9	HOXC9_1.motif	Direct	-0.00738629	-0.00468832	-0.00458317	0.01635	0.12379	0.907314	0.14727	0.2452	0	Homeodomain	Yes	2.95904	3.251	2.77452	-0.483803	0.109153	0.392295	0.259979	0.370329	0.862433	-0.223824	0.437587	0.760825
HSF1	HSF1_1.motif	Direct	0.00183143	0.00294754	0.00147037	0.300764	0.0185773	1.73102	0.0425396	0.0376412	0	HSF	Yes	5.08858	5.18044	5.01577	-0.166982	0.406378	0.745712	0.0624898	0.753675	1	-0.104492	0.599745	0.912164
HSF2	HSF2_2.motif	Direct	0.0151879	0.0111825	0.00971612	0.0898016	0.00403294	2.39438	0.0189516	-0.535841	0	HSF	Yes	4.04059	4.15875	4.1066	-0.0505542	0.796833	1	0.046755	0.812576	1	-0.00379919	0.984396	1
HSF4	HSF4_1.motif	Direct	0.00451571	0.00507278	0.0045304	0.358681	0.0535053	1.2716	0.0792749	-0.507169	0	HSF	Yes	2.11108	2.89103	2.78877	-0.208549	0.493896	0.832243	0.906333	0.0118883	0.202501	0.697784	0.0404702	0.188874
HSFX1	HSFY1_1.motif	Inferred	0.00531844	0.00377166	0.00344146	0.00370915	0.035463	1.45022	0.0612708	0.431504	0	HSF	Yes	1.00886	0.577072	0.899274	0.419124	0.221916	0.550414	-0.487353	0.165592	0.717028	-0.0682285	0.917691	1
ID1	ID1_1.Infer.motif	Indirect	0.00390546	0.00308479	0.00485886	0.0240726	0.000440082	3.35647	0.00787205	-0.753155	1	bHLH	No	4.88159	5.23224	4.33866	-0.902821	4.15788e-06	0.000520537	0.356045	0.00808894	0.158032	-0.546777	0.000439411	0.00778394
IKZF5	IKZF5_2.motif	ZifRC	-0.0078396	-0.00703211	-0.00629073	0.451169	0.186157	0.73012	0.203685	0.0243114	0	C2H2 ZF	Yes	3.83911	3.9557	4.15789	0.199524	0.277605	0.62328	0.0846738	0.63992	1	0.284198	0.130239	0.394114
IRF1	IRF1_1.motif	Direct	0.00133157	-0.000971464	-0.00142913	0.0848997	0.0618156	1.2089	0.0876757	-0.306968	0	IRF	Yes	3.77612	3.93177	3.62754	-0.301858	0.0326652	0.196399	0.160152	0.225949	0.777348	-0.141707	0.277924	0.591994
IRF2	IRF2_1.motif	Direct	2.4597e-05	-8.88094e-05	-0.000530798	0.19504	0.0381087	1.41898	0.063885	0.395099	0	IRF	Yes	4.33922	4.38227	3.95191	-0.448986	0.0185857	0.140047	0.0512673	0.760132	1	-0.397719	0.0318293	0.162244
IRF3	IRF3_1.motif	Direct	-0.0111735	-0.0112183	-0.0111096	0.116802	0.0343247	1.46439	0.0600815	0.41608	0	IRF	Yes	5.12777	4.95371	4.8533	-0.102063	0.429969	0.770242	-0.176473	0.183329	0.743382	-0.278536	0.0428295	0.196308
IRF5	IRF5_1.motif	Direct	-0.00601472	-0.00548698	-0.00493908	0.223978	0.0965915	1.01506	0.122255	-0.544538	0	IRF	Yes	1.07573	0.477676	-0.031496	-0.526984	0.134637	0.437911	-0.663863	0.0536526	0.465711	-1.19085	0.00231013	0.0261017
IRF6	IRF6_1.Infer.motif	Indirect	0.00588729	0.00389348	0.00504483	0.00688614	0.00490298	2.30954	0.020351	-0.0351467	2	IRF	Yes	2.45411	2.30261	0.827884	-1.67386	0.000954932	0.0199998	0.0144562	0.968755	1	-1.65941	0.000985404	0.0141181
IRF7	IRF7_2.motif	Direct	0.00929427	0.0113428	0.00984569	0.0126048	0.00561669	2.25052	0.0221551	0.645775	0	IRF	Yes	1.80083	2.23425	1.64941	-0.640219	0.152276	0.468502	0.492822	0.263884	0.796183	-0.147396	0.73171	1
IRF7	IRF7_1.motif	Direct	0.0114791	0.0104266	0.0113336	0.00389862	0.00295171	2.52993	0.0168307	-0.264442	2	IRF	Yes	1.80083	2.23425	1.64941	-0.640219	0.152276	0.468502	0.492822	0.263884	0.796183	-0.147396	0.73171	1
IRF9	IRF9_1.motif	Direct	0.00866735	0.0109969	0.0166953	0.00218507	7.67017e-05	4.11519	0.00412363	0.4294	1	IRF	Yes	3.13943	3.65188	3.70647	0.0317076	0.871194	1	0.551796	0.0160603	0.244879	0.583504	0.0110218	0.0792056
IRX2	IRX2_1.motif	Direct	0.000470896	0.00100994	-0.000950344	0.0203549	0.000400228	3.39769	0.00759267	0.699243	1	Homeodomain	Yes	4.60304	4.99342	3.35975	-1.66616	4.05764e-07	0.000130208	0.41203	0.0253701	0.320925	-1.25413	7.53795e-06	0.000384023
IRX3	IRX3_1.motif	Direct	-0.00282418	-0.00167961	0.000170424	0.00127761	0.00380917	2.41917	0.0183874	0.637923	2	Homeodomain	Yes	4.00899	4.09641	4.59122	0.452994	0.0305093	0.188442	0.130205	0.503674	0.979628	0.583199	0.00829887	0.0650443
IRX5	IRX5_1.motif	Direct	-0.00216673	-0.00161434	-0.00181609	0.743499	0.0158995	1.79862	0.0392791	0.0242956	0	Homeodomain	Yes	4.43621	3.86835	4.8145	0.895826	0.000561602	0.0140254	-0.518024	0.0209964	0.287202	0.377802	0.0668927	0.262697
ISL1	ISL1_1.motif	Direct	0.00136041	0.000319918	-0.000443503	0.0371384	0.00800093	2.09686	0.026725	0.68119	0	Homeodomain	Yes	0.310064	-0.670217	-2.87317	-5.90838	0.0003607	0.0101717	-1.32425	0.00708983	0.146585	-7.23263	5.96894e-06	0.00033462
JARID2	ARID3A_2.motif	Inferred	0.00483551	0.00277673	0.00268876	0.00155954	0.00423578	2.37307	0.0192831	-0.340722	2	ARID/BRIGHT	No	3.6497	3.60114	3.97987	0.382492	0.0115782	0.104204	-0.0485653	0.713454	1	0.333927	0.0228741	0.129507
JDP2	JDP2_2.motif	Direct	-0.011424	-0.0101653	-0.0123439	0.00296647	0.01705	1.76828	0.0406216	-0.0231449	0	bZIP	Yes	4.59528	4.21664	4.14834	-0.136123	0.552703	0.88449	-0.319324	0.177203	0.735026	-0.455447	0.0628083	0.251684
JDP2	JDP2_1.motif	Direct	-0.00439824	-0.00143504	0.00101566	0.0217147	0.0241025	1.61794	0.048854	-0.888437	0	bZIP	Yes	4.59528	4.21664	4.14834	-0.136123	0.552703	0.88449	-0.319324	0.177203	0.735026	-0.455447	0.0628083	0.251684
JUN	JUN_1.motif	Direct	-0.0190604	-0.0123215	-0.0219225	0.0675001	0.0220742	1.65612	0.0464884	0.773448	0	bZIP	Yes	4.76579	4.91723	4.48888	-0.491242	0.0492822	0.24925	0.209276	0.369216	0.861709	-0.281967	0.232458	0.552461
JUN	JUN_2.motif	Direct	0.000314749	0.00216819	0.000521553	0.116223	0.0119057	1.92424	0.0331559	0.72981	0	bZIP	Yes	4.76579	4.91723	4.48888	-0.491242	0.0492822	0.24925	0.209276	0.369216	0.861709	-0.281967	0.232458	0.552461
JUNB	JUNB_1.motif	Direct	-0.0110247	-0.00913866	-0.00850261	0.070063	0.000852843	3.06913	0.0106984	-0.307448	0	bZIP	Yes	6.04758	6.3109	5.72777	-0.584924	0.00164098	0.0284728	0.262307	0.0942547	0.594566	-0.322617	0.0454474	0.20402
JUND	JUND_2.motif	Direct	-0.00953517	-0.00857281	-0.00670928	0.0428643	0.0143139	1.84424	0.0376436	-0.51529	0	bZIP	Yes	5.35654	5.52681	5.17668	-0.350881	0.0424698	0.229959	0.163283	0.311929	0.802968	-0.187598	0.247911	0.557668
JUND	JUND_1.motif	Direct	-0.00528442	-0.004001	0.0012587	0.0011702	0.00121821	2.91428	0.0119754	-0.588024	2	bZIP	Yes	5.35654	5.52681	5.17668	-0.350881	0.0424698	0.229959	0.163283	0.311929	0.802968	-0.187598	0.247911	0.557668
KDM5A	ARID3A_2.motif	Inferred	0.00483551	0.00277673	0.00268876	0.00155954	0.00541879	2.2661	0.0216177	-0.596951	0	ARID/BRIGHT	No	4.46278	4.51404	4.64999	0.135637	0.27291	0.616782	0.0433232	0.720659	1	0.17896	0.154785	0.43853
KDM5B	ARID3A_2.motif	Inferred	0.00483551	0.00277673	0.00268876	0.00155954	0.00686675	2.16325	0.0243027	-0.359072	0	ARID/BRIGHT	Yes	4.30952	4.39972	4.46239	0.0408149	0.792777	1	0.11247	0.47463	0.958807	0.153285	0.332815	0.638652
KDM5C	ARID3A_2.motif	Inferred	0.00483551	0.00277673	0.00268876	0.00155954	0.00109678	2.95988	0.0118862	0.415029	2	ARID/BRIGHT	No	5.08252	5.12998	4.74607	-0.385905	0.0118709	0.105781	0.0436307	0.74301	1	-0.342274	0.0219506	0.126269
KLF11	KLF13_1.motif	Inferred	-0.00547129	-0.00628057	-0.00389413	0.0223011	0.00862633	2.06417	0.0275103	-0.73613	0	C2H2 ZF	Yes	2.46616	3.37793	1.73685	-1.68723	1.67552e-05	0.00128863	0.903316	0.00246474	0.0737519	-0.783918	0.00806191	0.0635978
KLF12	KLF12_1.motif	Direct	0.0148443	0.0129462	0.0114337	0.404254	7.24157e-05	4.14017	0.00412363	-0.761721	0	C2H2 ZF	Yes	0.125816	2.33951	3.17234	0.836911	0.00379869	0.0496705	2.10007	3.3425e-06	0.000840684	2.93699	9.43911e-08	2.27173e-05
KLF12	KLF12_2.motif	Direct	0.00204499	0.000504499	-0.00421334	0.00522322	0.000483339	3.31575	0.00807281	-0.838255	1	C2H2 ZF	Yes	0.125816	2.33951	3.17234	0.836911	0.00379869	0.0496705	2.10007	3.3425e-06	0.000840684	2.93699	9.43911e-08	2.27173e-05
KLF13	KLF13_1.motif	Direct	-0.00547129	-0.00628057	-0.00389413	0.0223011	0.00319814	2.4951	0.0172761	-0.257917	2	C2H2 ZF	Yes	5.35163	5.52963	5.05459	-0.482959	0.00151336	0.0270314	0.183549	0.145696	0.686762	-0.299409	0.02612	0.141743
KLF15	KLF15_1.motif	Direct	0.000644555	-0.0019925	0.000686697	0.00193327	0.014898	1.82687	0.0378623	0.645058	0	C2H2 ZF	Yes	4.34113	3.46304	4.36522	0.568241	0.153936	0.471381	-0.540347	0.176147	0.733108	0.0278939	0.940355	1
KLF16	KLF16_1.motif	Direct	0.00924801	0.00828854	0.00439469	0.0861885	0.00137998	2.86013	0.0124111	0.941945	0	C2H2 ZF	Yes	4.8188	4.54998	4.13879	-0.416179	0.054596	0.263613	-0.303374	0.144429	0.684146	-0.719552	0.00306231	0.032012
KLF17	KLF4_1.motif	Inferred	-0.00507969	-0.00490889	-0.00732258	0.0783091	0.153652	0.813461	0.172955	0.678874	0	C2H2 ZF	Yes	0.806086	-0.132169	-0.62997	-1.05868	0.129078	0.428051	-0.562393	0.35551	0.8499	-1.62107	0.0206742	0.121845
KLF2	KLF4_1.motif	Inferred	-0.00507969	-0.00490889	-0.00732258	0.0783091	0.115753	0.936468	0.139027	0.458727	0	C2H2 ZF	Yes	-0.089096	0.334919	-0.852633	-1.38169	0.00353336	0.0472078	0.577455	0.12888	0.657784	-0.804232	0.0676306	0.264367
KLF3	KLF3_1.motif	Direct	0.00458955	0.00142237	0.00154246	0.0662539	0.00979671	2.00892	0.0297325	-0.791979	0	C2H2 ZF	Yes	4.29422	4.56016	4.77388	0.212994	0.168157	0.496784	0.258986	0.101362	0.610137	0.47198	0.00703795	0.0580631
KLF4	KLF4_1.motif	Direct	-0.00507969	-0.00490889	-0.00732258	0.0783091	0.0269784	1.56898	0.0522074	0.0139845	0	C2H2 ZF	Yes	4.83339	5.25563	5.02197	-0.23843	0.159028	0.479713	0.419304	0.022167	0.29568	0.180874	0.277848	0.591908
KLF5	KLF5_1.motif	Direct	0.00921866	0.00762257	0.00434769	0.216281	0.0160563	1.79435	0.0394937	-0.816324	0	C2H2 ZF	Yes	3.88572	3.84423	4.32028	0.410559	0.102593	0.377295	0.0116575	0.961338	1	0.422217	0.0915365	0.320778
KLF6	KLF6_1.motif	Direct	0.00820678	0.00598476	0.00143249	4.41373e-05	1.62051e-05	4.79035	0.00193897	0.261209	1	C2H2 ZF	Yes	5.00899	5.41861	5.0841	-0.396504	0.0950214	0.360866	0.471864	0.0526646	0.462065	0.0753609	0.736481	1
KLF7	KLF7_1.motif	Direct	0.00852953	0.00637971	0.000593621	0.00265027	0.00276692	2.558	0.0161858	0.631618	2	C2H2 ZF	Yes	2.74743	2.66772	1.54467	-1.30911	0.00434052	0.0541376	0.106865	0.771534	1	-1.20224	0.00702332	0.0580281
KLF8	KLF8_1.motif	Direct	-0.00600544	-0.00336585	-0.000177813	0.00275751	0.0363316	1.43971	0.0619614	-0.536052	0	C2H2 ZF	Yes	2.45549	1.6155	1.87048	0.11991	0.668714	0.9903	-0.6977	0.0246553	0.316618	-0.57779	0.0502988	0.21786
KLF9	KLF9_1.Infer.motif	Indirect	0.000764235	0.000132471	-0.00160265	0.0170402	0.00310043	2.50858	0.0169921	-0.853566	2	C2H2 ZF	Yes	4.23559	4.52207	4.93753	0.41066	0.0137569	0.116613	0.2893	0.0664339	0.512349	0.699961	0.000369806	0.00683272
LBX2	LBX2_1.motif	Direct	-0.00704225	-0.00192252	-0.00124911	0.00579954	0.0490579	1.30929	0.0748465	-0.365853	0	Homeodomain	Yes	0.999959	0.603673	-0.202174	-1.29453	0.0556091	0.266568	-0.177536	0.731497	1	-1.47207	0.0232481	0.130987
LEF1	LEF1_1.motif	Direct	0.00722286	0.00504126	0.00306049	0.0153061	0.0345394	1.46168	0.0602639	-0.349557	0	HMG/Sox	Yes	1.62158	2.29192	1.88814	-0.656181	0.168489	0.497345	0.93959	0.0612977	0.495387	0.283409	0.543328	0.864605
LHX1	LHX1_1.motif	Direct	-0.00280102	-0.00272901	-0.00300692	0.0197594	0.137099	0.862967	0.157782	-0.118965	0	Homeodomain	Yes	0.348596	0.109676	0.932655	0.943837	0.0347097	0.203278	-0.244789	0.559429	1	0.699047	0.0959001	0.329883
LHX3	LHX3_1.motif	Direct	0.00557569	-0.000144203	0.000659305	0.0119919	0.00840456	2.07549	0.027222	0.762083	0	Homeodomain	Yes	-0.177195	-2.18924	-2.45462	-0.478285	0.737701	1	-3.39226	0.00186119	0.0617846	-3.87055	0.000471847	0.00821262
LHX4	LHX4_1.motif	Direct	-0.00280499	-0.00273513	-0.00301072	0.0196504	0.130231	0.885284	0.151787	-0.312402	0	Homeodomain	Yes	1.80273	1.51965	2.26658	0.789022	0.0485225	0.247334	-0.279319	0.458154	0.946088	0.509703	0.174808	0.46737
LHX6	LHX6_1.motif	Direct	-0.00442478	-0.00375537	-0.0038914	0.660882	0.0217455	1.66263	0.0461001	-0.241185	0	Homeodomain	Yes	-1.04638	-2.20334	1.19987	3.96559	3.45076e-06	0.000471609	-1.40573	0.0416099	0.412669	2.55986	3.47253e-05	0.00119202
LHX6	LHX6_3.motif	Direct	-0.00217178	-0.00288122	-0.000964674	0.000955479	0.00159219	2.79801	0.0128399	0.875348	2	Homeodomain	Yes	-1.04638	-2.20334	1.19987	3.96559	3.45076e-06	0.000471609	-1.40573	0.0416099	0.412669	2.55986	3.47253e-05	0.00119202
LMX1B	LMX1B_1.motif	Direct	-0.000593179	-0.000611573	-0.00189117	0.0643808	0.000726564	3.13873	0.00956694	0.655435	0	Homeodomain	Yes	3.74434	1.3358	-2.34113	-4.22276	4.12499e-06	0.000518746	-2.43035	8.6528e-06	0.00161552	-6.65311	8.04801e-09	4.12925e-06
MAF	MAF_1.motif	Direct	0.00980274	0.00447087	-0.00210092	1.31507e-05	3.5941e-06	5.44441	0.00101444	-0.948044	1	bZIP	Yes	1.91745	3.20853	4.18053	0.863747	0.00593373	0.067068	1.4041	0.000234573	0.0156495	2.26784	2.6598e-06	0.000190401
MAFA	MAFA_1.motif	Direct	0.00351667	0.00310743	0.00516999	0.046235	0.0725709	1.13924	0.098833	-0.166532	0	bZIP	Yes	-0.955857	-0.105217	-0.231826	-0.344672	0.404486	0.743745	1.12566	0.0342	0.37522	0.780983	0.114574	0.368383
MAFB	MAFB_1.motif	Direct	-0.00448293	-0.00299921	-6.31733e-05	0.000354945	0.00146523	2.83409	0.0127249	-0.623465	2	bZIP	Yes	3.46515	3.67762	2.77915	-0.898954	0.000729823	0.0165652	0.22402	0.276956	0.796183	-0.674933	0.00550076	0.04883
MAFF	MAFF_2.motif	Direct	-4.26347e-05	-0.00237485	0.0017315	0.0356922	0.0392003	1.40671	0.0649885	-0.711052	0	bZIP	Yes	2.38505	3.14229	2.78258	-0.748874	0.148483	0.46044	1.16037	0.0383044	0.39754	0.411492	0.42391	0.746046
MAFF	MAFF_1.motif	Direct	0.00348105	0.00195438	0.003761	0.0419748	0.0269455	1.56951	0.0522074	-0.251054	0	bZIP	Yes	2.38505	3.14229	2.78258	-0.748874	0.148483	0.46044	1.16037	0.0383044	0.39754	0.411492	0.42391	0.746046
MAFG	MAFG_1.motif	Direct	-0.0059453	-0.00352024	-0.00109132	0.00045543	0.00569864	2.24423	0.0222621	-0.525272	0	bZIP	Yes	4.40406	4.48965	4.24831	-0.241882	0.104269	0.381269	0.0887819	0.531272	0.999262	-0.153101	0.286952	0.596736
MAFK	MAFK_1.motif	Direct	-0.00508017	-0.00309969	-0.00342087	0.262561	0.0602385	1.22013	0.0864665	-0.267097	0	bZIP	Yes	4.35914	4.03466	3.77847	-0.326202	0.200073	0.539073	-0.250257	0.316442	0.807233	-0.576459	0.0325116	0.164394
MAFK	MAFK_2.motif	Direct	0.00663493	0.00454381	0.00417433	0.434687	0.0171109	1.76673	0.0406216	0.205148	0	bZIP	Yes	4.35914	4.03466	3.77847	-0.326202	0.200073	0.539073	-0.250257	0.316442	0.807233	-0.576459	0.0325116	0.164394
MAX	MAX_2.motif	Direct	-0.00298798	-0.00154823	-0.000134182	0.000295315	0.00946729	2.02377	0.0289009	0.0468441	0	bHLH	Yes	3.95049	3.93337	3.98823	0.0443039	0.855612	1	-0.0270937	0.911763	1	0.0172101	0.943196	1
MAX	MAX_3.motif	Direct	-0.0159052	-0.0147695	-0.0114536	0.0384909	0.211433	0.674826	0.226264	0.237235	0	bHLH	Yes	3.95049	3.93337	3.98823	0.0443039	0.855612	1	-0.0270937	0.911763	1	0.0172101	0.943196	1
MAZ	MAZ_2.motif	Direct	0.0100286	0.00779413	0.00671453	0.000259408	7.9266e-06	5.10091	0.00154723	0.50139	1	C2H2 ZF	Yes	6.30574	6.23514	6.04956	-0.182144	0.296527	0.648931	-0.0861226	0.615248	1	-0.268266	0.133398	0.40071
MAZ	MAZ_1.motif	Direct	-0.00439525	-0.00329166	-0.000952171	0.00338649	0.000300023	3.52285	0.00721606	-0.458691	1	C2H2 ZF	Yes	6.30574	6.23514	6.04956	-0.182144	0.296527	0.648931	-0.0861226	0.615248	1	-0.268266	0.133398	0.40071
MBD2	MBD2_1.motif	Direct	0.0012593	0.0015372	0.00318369	0.0674566	0.117365	0.93046	0.140366	0.0638592	0	MBD	Yes	3.41697	3.37677	3.33078	-0.0770749	0.772971	1	-0.0197713	0.941067	1	-0.0968462	0.714997	1
MECOM	MECOM_2.motif	Direct	0.00398918	0.00345278	0.00202363	0.126567	0.01057	1.97593	0.0309157	-0.511214	0	C2H2 ZF	Yes	2.91416	2.42254	3.67206	1.24135	0.000184615	0.0066078	-0.547966	0.0389562	0.400434	0.693382	0.0096023	0.0718475
MECOM	MECOM_1.motif	Direct	0.0119348	0.00890777	0.00740216	0.184385	0.00161494	2.79184	0.0128399	-0.0870002	0	C2H2 ZF	Yes	2.91416	2.42254	3.67206	1.24135	0.000184615	0.0066078	-0.547966	0.0389562	0.400434	0.693382	0.0096023	0.0718475
MECP2	MECP2_1.motif	Direct	0.003755	0.00548526	0.00870251	0.000175918	0.000102532	3.98914	0.00473468	-0.884903	1	MBD; AT hook	Yes	4.71783	4.6711	4.40421	-0.267326	0.0442614	0.234521	-0.0452908	0.709889	1	-0.312617	0.021431	0.124664
MEF2A	MEF2A_1.motif	Direct	0.0181693	0.0128808	0.0151187	0.133785	3.85953e-05	4.41347	0.00269203	-0.26635	0	MADS box	Yes	4.8259	5.01434	5.49609	0.480346	0.0139326	0.117163	0.167262	0.337753	0.830637	0.647607	0.00221128	0.0253425
MEF2B	MEF2B_1.motif	Direct	-0.00685891	-0.00563563	-0.00581218	0.888005	0.646041	0.18974	0.646614	-0.528301	0	MADS box	Yes	2.42322	2.28191	2.28693	0.0220128	0.949866	1	-0.148625	0.674316	1	-0.126612	0.716373	1
MEF2D	MEF2D_1.motif	Direct	0.00451284	0.00340806	0.00341528	0.44659	0.0737306	1.13235	0.0999302	0.673202	0	MADS box	Yes	4.08795	3.9568	3.99671	0.0207909	0.929352	1	-0.151604	0.522637	0.99272	-0.130813	0.578538	0.893196
MEIS1	MEIS1_1.motif	Direct	0.00458162	0.00304275	0.000831573	0.00655946	0.000632705	3.1988	0.00903831	-0.725498	1	Homeodomain	Yes	2.78244	3.74747	4.63096	0.804528	0.00422838	0.0532948	1.03456	0.00107234	0.0428415	1.83909	5.59748e-06	0.000318463
MEIS2	MEIS2_1.motif	Direct	-0.0046864	-0.00401769	-0.00424185	0.479421	0.279532	0.553569	0.288475	-0.200429	0	Homeodomain	Yes	2.72635	2.91105	2.52841	-0.376181	0.0737652	0.314986	0.162984	0.412915	0.906392	-0.213197	0.286642	0.596736
MEIS3	MEIS3_2.motif	Direct	-0.00395556	-0.00594373	-0.00596758	0.0175235	0.0768985	1.11408	0.103137	0.731997	0	Homeodomain	Yes	2.52037	1.80942	1.43546	-0.521652	0.25838	0.596597	-0.625995	0.172889	0.727245	-1.14765	0.0215239	0.124922
MEOX1	MEOX1_1.motif	Direct	-0.0038166	-0.00194324	-0.00284464	0.0878751	0.0759236	1.11962	0.102656	-0.30251	0	Homeodomain	Yes	1.59777	0.642744	-0.0910517	-0.941526	0.0994021	0.369722	-0.869655	0.0960978	0.599463	-1.81118	0.00326907	0.0335907
MESP1	MESP1_1.motif	Direct	-0.00104239	0.00401866	0.00706981	0.00375565	0.00208876	2.68011	0.0148559	-0.79735	2	bHLH	Yes	3.65555	2.77666	2.37966	-0.485723	0.185982	0.524469	-0.833923	0.0306059	0.355283	-1.31965	0.00230977	0.0261017
MGA	MGA_2.motif	Direct	-0.00413027	-0.00203599	-0.000660174	0.00141156	0.00766008	2.11577	0.0259744	0.452308	0	T-box	Yes	4.49064	4.658	4.75402	0.0931867	0.486588	0.82586	0.15416	0.259602	0.796175	0.247346	0.0808208	0.295832
MGA	MGA_1.motif	Direct	-0.00146963	-0.00104249	-0.000554225	0.407962	0.0646513	1.18942	0.0907852	-0.110397	0	T-box	Yes	4.49064	4.658	4.75402	0.0931867	0.486588	0.82586	0.15416	0.259602	0.796175	0.247346	0.0808208	0.295832
MIER1	CDC5L_1.motif	Inferred	-0.00224168	-0.00166887	-0.00157494	0.647534	0.0797325	1.09836	0.105655	0.415294	0	Myb/SANT	No	4.17092	4.0741	4.5222	0.449998	0.032673	0.196399	-0.147361	0.446196	0.938252	0.302638	0.127674	0.389764
MIER2	CDC5L_1.motif	Inferred	-0.00224168	-0.00166887	-0.00157494	0.647534	0.00947152	2.02358	0.0289009	-0.373443	0	Myb/SANT	No	3.89657	3.53284	2.54532	-1.00067	0.00146472	0.0264502	-0.422365	0.0951581	0.596957	-1.42304	7.03599e-05	0.00197606
MIER3	CDC5L_1.motif	Inferred	-0.00224168	-0.00166887	-0.00157494	0.647534	0.194236	0.711671	0.210453	0.114031	0	Myb/SANT	No	3.15976	3.15687	2.81858	-0.33557	0.157515	0.477017	-0.089894	0.691464	1	-0.425464	0.0772302	0.287712
MITF	MITF_1.motif	Direct	-0.00786287	-0.0083355	-0.0060619	0.126448	0.322004	0.492139	0.3287	-0.00337486	0	bHLH	Yes	2.64327	2.64909	2.38384	-0.319253	0.280114	0.626642	0.00968239	0.973159	1	-0.309571	0.287595	0.596736
MLX	MLX_1.motif	Direct	0.00049537	0.000458058	0.000553127	0.273977	0.0124422	1.9051	0.0338748	-0.164649	0	bHLH	Yes	5.41043	5.5893	5.29086	-0.29967	0.0449067	0.236386	0.17695	0.211045	0.777348	-0.12272	0.376614	0.692324
MLXIP	MLXIP_1.Infer.motif	Indirect	0.00329599	0.00256827	0.00358369	0.0032756	0.00873027	2.05897	0.0276867	0.503652	0	bHLH	Yes	3.7122	3.55337	3.38179	-0.218075	0.593241	0.924077	-0.319482	0.437244	0.930125	-0.537556	0.200756	0.509935
MNT	MNT_1.motif	Direct	0.00329668	0.00256879	0.00358403	0.00328002	0.0248569	1.60455	0.0496698	0.543753	0	bHLH	Yes	3.08709	3.18182	3.06586	-0.122464	0.722163	1	-0.0378652	0.913009	1	-0.16033	0.641445	0.949218
MNX1	MNX1_1.motif	Direct	-0.00285985	-0.00288549	-0.00318613	0.016429	0.0105314	1.97752	0.0309157	0.352831	0	Homeodomain	Yes	1.36532	0.294207	-0.333803	-0.836589	0.0687701	0.301763	-1.26823	0.00120364	0.0455328	-2.10482	1.93549e-05	0.000759988
MSC	MSC_1.motif	Direct	0.00468975	0.00684	0.00728965	0.000838489	0.00177289	2.75132	0.0137096	0.106917	2	bHLH	Yes	3.64716	4.10535	3.74239	-0.374834	0.0445329	0.235235	0.471193	0.0168724	0.251749	0.096359	0.578539	0.893196
MSX1	MSX1_1.motif	Direct	-0.0059387	-0.00389872	-0.0039114	0.0569786	0.0854867	1.0681	0.110566	-0.707667	0	Homeodomain	Yes	2.56956	1.88923	1.39567	-0.506302	0.210061	0.550414	-0.712369	0.0822159	0.562295	-1.21867	0.007187	0.058927
MSX2	MSX2_2.motif	Direct	-0.00285978	-0.00288675	-0.00318544	0.016756	0.0789381	1.10271	0.105096	0.327018	0	Homeodomain	Yes	1.8589	1.33326	0.659739	-0.913561	0.0937737	0.359105	-0.4005	0.424502	0.917066	-1.31406	0.0207343	0.122071
MTA1	GATA3_4.motif	Inferred	-0.00739523	-0.0107657	-0.0115597	0.00184847	0.0110503	1.95662	0.0316547	-0.0684459	0	Myb/SANT; GATA	No	4.89698	4.95902	4.97147	-0.0022711	0.991656	1	0.0388826	0.858589	1	0.0366115	0.866118	1
MTA1	GATA3_2.motif	Inferred	-0.00672141	-0.00623113	-0.00734544	0.00648802	0.023276	1.63309	0.0477026	-0.102526	0	Myb/SANT; GATA	No	4.89698	4.95902	4.97147	-0.0022711	0.991656	1	0.0388826	0.858589	1	0.0366115	0.866118	1
MTF1	MTF1_1.motif	Direct	0.00256734	-0.00135195	-0.000680272	0.00535595	0.0142083	1.84746	0.0375672	0.455083	0	C2H2 ZF	Yes	3.53904	3.30913	2.97748	-0.348179	0.0657287	0.294403	-0.209469	0.244993	0.777348	-0.557648	0.00688439	0.0571849
MXD1	MXI1_1.motif	Inferred	-0.0104592	-0.0105457	-0.00727058	0.000656103	0.0294174	1.5314	0.0547154	-0.467696	0	bHLH	Yes	3.71885	3.71896	3.64816	-0.0704963	0.605192	0.935118	-0.00387803	0.977232	1	-0.0743743	0.584425	0.898639
MXD3	MXI1_1.motif	Inferred	-0.0104592	-0.0105457	-0.00727058	0.000656103	0.0023564	2.62775	0.0152021	-0.787103	2	bHLH	Yes	4.99454	4.85909	4.55534	-0.308917	0.0514703	0.254858	-0.130427	0.37778	0.869888	-0.439343	0.00940004	0.0707741
MXD4	MXI1_1.motif	Inferred	-0.0104592	-0.0105457	-0.00727058	0.000656103	0.0002059	3.68634	0.00628572	0.47747	1	bHLH	Yes	6.0877	6.06694	6.49267	0.328319	0.237663	0.570171	0.0754042	0.781038	1	0.403723	0.152514	0.435723
MXI1	MXI1_1.motif	Direct	-0.0104592	-0.0105457	-0.00727058	0.000656103	0.000710424	3.14848	0.00954844	-0.476945	1	bHLH	Yes	5.35103	5.68553	5.31902	-0.372031	0.0249862	0.16894	0.337467	0.0387967	0.400269	-0.0345633	0.815815	1
MYB	MYB_1.motif	Direct	0.00331345	0.00455244	0.0034217	0.155342	0.0341705	1.46635	0.0599045	-0.061609	0	Myb/SANT	Yes	1.88046	0.602579	2.42034	1.71299	0.00333831	0.0457082	-1.27109	0.019298	0.272092	0.441905	0.33179	0.637183
MYBL1	MYBL1_1.motif	Direct	0.00608071	0.00321355	0.00146938	0.00461171	0.0166384	1.77889	0.0399852	0.322911	0	Myb/SANT	Yes	4.11873	3.89052	4.01048	0.0709287	0.776129	1	-0.217023	0.391427	0.885419	-0.146094	0.557702	0.876421
MYBL1	MYBL1_2.motif	Direct	-0.00120524	-0.00128749	-0.00129175	0.693354	0.191283	0.718323	0.208254	-0.870878	0	Myb/SANT	Yes	4.11873	3.89052	4.01048	0.0709287	0.776129	1	-0.217023	0.391427	0.885419	-0.146094	0.557702	0.876421
MYBL2	MYBL2_1.motif	Direct	0.00911166	0.00812337	0.008572	0.0661743	0.00270564	2.56773	0.0160266	-0.475873	0	Myb/SANT	Yes	4.81841	4.07526	4.67068	0.143761	0.778533	1	-0.29936	0.561293	1	-0.155598	0.758544	1
MYBL2	MYBL2_3.motif	Direct	0.00495056	0.00376291	0.00167934	0.0017392	0.00188778	2.72405	0.0141832	-0.132488	2	Myb/SANT	Yes	4.81841	4.07526	4.67068	0.143761	0.778533	1	-0.29936	0.561293	1	-0.155598	0.758544	1
MYC	MYC_1.motif	Direct	0.00422332	0.00535057	0.00515464	0.0073909	0.0036442	2.4384	0.0180189	-0.0622066	2	bHLH	Yes	3.03821	3.8182	2.80645	-1.09765	0.00295853	0.0421194	0.843039	0.0145053	0.229179	-0.254615	0.410634	0.730157
MYNN	MYNN_1.motif	ZifRC	-0.00163719	-0.0012276	-0.00248562	0.0983827	0.146516	0.834116	0.166415	-0.51987	0	C2H2 ZF	Yes	3.41376	3.6856	3.82519	0.119442	0.600357	0.930848	0.223608	0.336943	0.829797	0.343051	0.148074	0.427311
MZF1	MZF1_1.motif	Direct	0.000462762	-0.00125188	-0.00417201	0.00211847	0.0143653	1.84268	0.0376436	-0.204059	0	C2H2 ZF	Yes	4.279	4.39955	4.49089	-0.00345112	0.990031	1	0.184096	0.513918	0.985478	0.180644	0.51837	0.841436
MZF1	MZF1_2.motif	Direct	-0.00343884	-0.00221572	-0.00255939	0.10427	0.095892	1.01822	0.12178	-0.220622	0	C2H2 ZF	Yes	4.279	4.39955	4.49089	-0.00345112	0.990031	1	0.184096	0.513918	0.985478	0.180644	0.51837	0.841436
NCOR1	CDC5L_1.motif	Inferred	-0.00224168	-0.00166887	-0.00157494	0.647534	0.0616249	1.21024	0.0875152	0.523678	0	Myb/SANT	No	4.91121	4.86359	5.01785	0.153935	0.141332	0.449562	-0.0484719	0.629774	1	0.105463	0.30069	0.605045
NCOR2	CDC5L_1.motif	Inferred	-0.00224168	-0.00166887	-0.00157494	0.647534	0.104003	0.982956	0.128608	-0.379375	0	Myb/SANT	No	3.42348	3.77973	3.4072	-0.384053	0.442994	0.783696	-0.0156306	0.974787	1	-0.399684	0.425393	0.747781
NFAT5	NFAT5_1.motif	Direct	-0.00579107	-0.00354262	-0.00445956	0.417457	0.0835154	1.07823	0.108503	0.340883	0	Rel	Yes	4.38681	4.46775	4.67334	0.203788	0.154559	0.472254	0.0820274	0.553637	1	0.285816	0.0542774	0.229003
NFATC2	NFATC2_1.motif	Direct	-0.0027124	-0.0021799	-0.00305022	0.254054	0.0418414	1.37839	0.0678653	-0.739841	0	Rel	Yes	1.9281	1.2403	2.31949	1.06268	0.000222199	0.00743807	-0.662563	0.00797426	0.15711	0.400112	0.0629714	0.252157
NFATC3	NFATC3_1.motif	Direct	-0.00753152	-0.00804402	-0.00417936	0.0186442	0.0148636	1.82788	0.0378623	-0.718102	0	Rel	Yes	4.92558	4.68815	4.52344	-0.16696	0.21096	0.550414	-0.236098	0.0861254	0.571841	-0.403058	0.00769627	0.0615657
NFATC4	NFATC4_1.motif	Direct	0.00245582	0.00380368	0.00441402	0.000614064	0.000448365	3.34837	0.00787205	0.396844	1	Rel	Yes	-1.05097	2.26929	0.145647	-2.36389	0.000158952	0.00601938	3.67021	6.22138e-06	0.00127712	1.30632	0.0183338	0.111707
NFE2	NFE2_2.motif	Direct	-0.00161654	-0.000695561	0.000192962	0.0738069	0.194044	0.7121	0.210447	0.262575	0	bZIP	Yes	2.79706	2.3703	2.83746	-0.285901	0.642732	0.967654	0.330588	0.59508	1	0.0446872	0.942209	1
NFE2	NFE2_1.motif	Direct	-0.0153951	-0.0107699	-0.0188666	0.0150822	0.192189	0.716271	0.209038	-0.578691	0	bZIP	Yes	2.79706	2.3703	2.83746	-0.285901	0.642732	0.967654	0.330588	0.59508	1	0.0446872	0.942209	1
NFE2L1	NFE2L1_1.motif	Direct	0.00547633	0.00645214	0.00442887	0.0489294	0.000324021	3.48943	0.00733411	0.546446	1	bZIP	Yes	6.15828	6.22315	5.90622	-0.315973	0.0270712	0.176336	0.0577126	0.653736	1	-0.25826	0.0618118	0.249001
NFE2L2	NFE2L2_1.motif	Direct	0.00340169	-0.000221792	-0.00672366	0.0162814	0.00538118	2.26912	0.0215438	-0.613704	0	bZIP	Yes	5.20848	5.50218	5.47339	-0.0261591	0.849121	1	0.293864	0.050526	0.453189	0.267705	0.0702811	0.270911
NFE2L3	NFE2L1_1.motif	Inferred	0.00547633	0.00645214	0.00442887	0.0489294	0.00643091	2.19173	0.0235216	-0.662871	0	bZIP	Yes	4.27757	4.42991	4.78047	0.318183	0.125141	0.421504	0.180069	0.372329	0.864566	0.498252	0.0240012	0.133964
NFIA	NFIA_1.motif	Direct	0.00338637	0.00416433	0.000851303	0.237182	0.0147849	1.83018	0.0378623	-0.559055	0	SMAD	Yes	4.85288	4.62433	4.91361	0.289317	0.019238	0.143223	-0.23152	0.0518224	0.458406	0.0577966	0.597471	0.910034
NFIB	NFIB_1.motif	Direct	0.00191949	0.00137216	0.00339159	0.0234992	0.00235031	2.62887	0.0152021	0.576917	2	SMAD	Yes	5.32969	5.04509	5.40293	0.360771	0.0036965	0.0487247	-0.286307	0.014744	0.23151	0.0744645	0.469875	0.794499
NFIL3	NFIL3_1.motif	Direct	-0.00810283	-0.00528166	-0.00721816	0.013922	0.00204624	2.68904	0.0148559	0.647685	2	bZIP	Yes	5.14365	5.74446	5.60439	-0.139728	0.318081	0.660443	0.604381	0.000779334	0.0347038	0.464653	0.00486522	0.0446506
NFIX	NFIX_2.motif	Direct	-0.000661197	0.00122937	0.00676562	0.00024293	6.12339e-05	4.21301	0.00384073	-0.388966	1	SMAD	Yes	4.83459	4.76232	4.20858	-0.564617	0.129583	0.428755	-0.241822	0.497083	0.975391	-0.806439	0.03866	0.18345
NFIX	NFIX_1.motif	Direct	0.0049688	0.00337675	0.00636289	0.0543889	0.00129929	2.88629	0.0121228	0.147921	0	SMAD	Yes	4.83459	4.76232	4.20858	-0.564617	0.129583	0.428755	-0.241822	0.497083	0.975391	-0.806439	0.03866	0.18345
NFKB1	NFKB1_1.motif	Direct	-0.0022041	-0.000143599	-0.00405246	0.0365085	0.0504277	1.29733	0.0762676	0.405607	0	Rel	Yes	4.71968	4.73131	4.57496	-0.159159	0.254368	0.590591	0.0134094	0.921392	1	-0.14575	0.293485	0.599336
NFKB1	NFKB1_2.motif	Direct	-0.00417021	-0.000995154	8.78728e-05	0.0101462	0.0298074	1.52568	0.0552556	-0.382754	0	Rel	Yes	4.71968	4.73131	4.57496	-0.159159	0.254368	0.590591	0.0134094	0.921392	1	-0.14575	0.293485	0.599336
NFKB2	NFKB2_1.motif	Direct	0.00533449	0.00184312	0.00106479	0.0151472	0.00397427	2.40074	0.0189323	0.490214	2	Rel	Yes	4.68747	4.64757	4.16202	-0.487816	0.0129068	0.111454	-0.0508151	0.765361	1	-0.538632	0.00723035	0.0591609
NFYA	NFYA_1.motif	Direct	0.00851047	0.00655087	0.0053202	0.00521396	0.0145957	1.83578	0.0378069	-0.0821434	0	CBF/NF-Y	Yes	3.96622	4.01239	3.97786	-0.036912	0.788815	1	0.0461343	0.738607	1	0.00922231	0.946463	1
NFYB	NFYB_1.motif	Direct	0.0174383	0.0127937	0.0124501	0.0164141	0.00119309	2.92333	0.0119754	-0.280924	2	Unknown	Yes	3.49754	3.41072	3.74124	0.326845	0.174559	0.506991	-0.175079	0.457943	0.945932	0.151766	0.507998	0.831459
NFYC	NFYC_1.motif	Direct	0.0037321	0.00410042	0.00272306	0.294264	0.042961	1.36693	0.0690925	-0.30922	0	Unknown	Yes	4.87833	4.8137	4.82759	0.0103209	0.935933	1	-0.0693721	0.592321	1	-0.0590513	0.644998	0.952451
NKX2-5	NKX2_5_3.motif	Direct	-0.00463794	-0.00113369	-0.000265866	0.00360158	0.0570115	1.24404	0.0829458	-0.0173363	0	Homeodomain	Yes	3.54128	3.63871	3.53705	-0.097204	0.603111	0.933154	0.0726902	0.698658	1	-0.0245138	0.894367	1
NKX2-5	NKX2_5_1.motif	Direct	0.000655955	0.00120494	0.00214163	0.00143536	0.0216975	1.66359	0.0461001	-0.0724624	0	Homeodomain	Yes	3.54128	3.63871	3.53705	-0.097204	0.603111	0.933154	0.0726902	0.698658	1	-0.0245138	0.894367	1
NKX2-8	NKX2_8_1.motif	Direct	-0.00616638	-0.00284597	-0.000839769	0.000317316	0.00468406	2.32938	0.0200247	-0.00843999	2	Homeodomain	Yes	0.203988	-0.977933	0.799152	2.35135	0.00263478	0.0389004	-1.61407	0.0432505	0.422339	0.73728	0.124959	0.386679
NKX3-1	NKX3_1_2.motif	Direct	0.00524957	0.00672761	0.00987355	0.00104002	0.000306794	3.51315	0.00721606	-0.721344	1	Homeodomain	Yes	2.1094	0.977563	-0.704047	-2.42034	0.00456697	0.0560242	-0.703089	0.274517	0.796183	-3.12343	0.000694456	0.0108433
NKX3-1	NKX3_1_1.motif	Direct	-0.00614149	-0.00606145	-0.00408035	0.0961604	0.0456881	1.3402	0.0716415	-0.84854	0	Homeodomain	Yes	2.1094	0.977563	-0.704047	-2.42034	0.00456697	0.0560242	-0.703089	0.274517	0.796183	-3.12343	0.000694456	0.0108433
NPAS1	NPAS1_1.Infer.motif	Indirect	-0.000396673	0.00183882	0.00242028	0.0355627	0.0996729	1.00142	0.125034	-0.379732	0	bHLH	Yes	1.65834	0.87876	1.81601	0.845474	0.0920837	0.356274	-0.5941	0.234698	0.777348	0.251375	0.575939	0.890757
NPAS2	NPAS2_1.motif	Direct	0.000669995	0.000337123	0.000784114	0.343048	0.0153191	1.81477	0.0382858	0.247259	0	bHLH	Yes	3.15477	3.10246	4.01834	0.934619	0.000242491	0.00779381	-0.0690414	0.717018	1	0.865578	0.000425391	0.00760311
NR0B1	NR0B1_1.motif	Direct	0.006432	0.0058142	0.00354357	0.140873	0.0162188	1.78998	0.0398066	-0.767605	0	Unknown	Yes	2.17702	2.43623	3.61064	1.03837	0.0257456	0.171461	0.363124	0.403744	0.897812	1.40149	0.00521363	0.0469681
NR1D1	NR1D1_1.motif	Direct	-0.0145547	-0.0137403	-0.0130265	0.389756	0.233424	0.631854	0.244694	-0.660556	0	Nuclear receptor	Yes	3.32779	3.50741	3.0957	-0.505048	0.131878	0.4332	0.236041	0.466417	0.951958	-0.269007	0.408485	0.727463
NR1D1	NR1D1_2.motif	Direct	0.00368772	0.00517052	0.00454938	0.0991884	0.0473644	1.32455	0.0731523	0.0453461	0	Nuclear receptor	Yes	3.32779	3.50741	3.0957	-0.505048	0.131878	0.4332	0.236041	0.466417	0.951958	-0.269007	0.408485	0.727463
NR1D2	NR1D2_1.motif	Direct	0.000229611	0.000880769	0.00354759	0.00519991	0.0192525	1.71551	0.0430211	0.520288	0	Nuclear receptor	Yes	4.18534	4.28092	4.40688	0.112497	0.586046	0.916903	0.0660137	0.748969	1	0.178511	0.391156	0.709083
NR1H2	NR1H2_1.motif	Direct	0.00591458	0.00522346	0.00476565	0.797763	0.00774463	2.111	0.0261787	0.567931	0	Nuclear receptor	Yes	5.08517	4.92317	4.65137	-0.28331	0.057592	0.272887	-0.149203	0.288948	0.796183	-0.432513	0.00726722	0.0593378
NR1H3	NR1H3_1.motif	Direct	0.00541306	0.00522292	0.0057856	0.0336157	0.00843907	2.07371	0.027222	0.214108	0	Nuclear receptor	Yes	4.58779	4.78798	4.82023	-0.142503	0.633519	0.960654	0.378149	0.224397	0.777348	0.235646	0.437099	0.760307
NR1I3	NR1I3_1.motif	Direct	0.00281696	0.00117204	-0.0031018	0.00800809	0.0614953	1.21116	0.0874599	0.321517	0	Nuclear receptor	Yes	3.51146	3.17887	3.3193	0.145403	0.559871	0.891083	-0.348432	0.176952	0.734789	-0.203029	0.412008	0.731838
NR2C1	NR2C1_1.motif	Direct	-0.00357536	0.000434974	-0.000246954	0.00500366	0.0314586	1.50226	0.0571009	0.453392	0	Nuclear receptor	Yes	3.74472	3.96106	4.04359	0.0641426	0.703067	1	0.20731	0.238905	0.777348	0.271452	0.123588	0.384239
NR2C2	NR2C2_1.motif	Direct	-0.00979674	-0.011189	-0.00557438	0.0302453	0.00453998	2.34295	0.0197901	0.765819	2	Nuclear receptor	Yes	4.58563	4.68467	5.1385	0.453294	0.00172825	0.0294922	0.0996482	0.396575	0.890285	0.552942	0.000370486	0.00684076
NR2C2	NR2C2_2.motif	Direct	0.00564779	0.00464761	0.0066337	0.00117645	0.00014068	3.85177	0.00545544	0.52895	1	Nuclear receptor	Yes	4.58563	4.68467	5.1385	0.453294	0.00172825	0.0294922	0.0996482	0.396575	0.890285	0.552942	0.000370486	0.00684076
NR2F1	NR2F1_1.motif	Direct	-0.00135138	-0.000839458	-0.000456206	0.281115	0.156834	0.804559	0.175835	-0.185252	0	Nuclear receptor	Yes	3.38337	3.31017	3.01619	-0.366706	0.191617	0.529419	0.00579749	0.982891	1	-0.360908	0.194412	0.500055
NR2F1	NR2F1_2.motif	Direct	-0.00437311	-0.00347223	-0.0044969	0.213062	0.190832	0.719348	0.207963	-0.0654735	0	Nuclear receptor	Yes	3.38337	3.31017	3.01619	-0.366706	0.191617	0.529419	0.00579749	0.982891	1	-0.360908	0.194412	0.500055
NR2F2	NR2F2_2.motif	Direct	0.0008954	-9.73801e-05	0.000152825	0.367483	0.2276	0.642828	0.239702	0.568849	0	Nuclear receptor	Yes	3.16889	3.12922	3.27831	0.157748	0.408519	0.74792	-0.0629234	0.741355	1	0.0948243	0.613853	0.925803
NR2F6	NR2F6_3.motif	Direct	0.00994612	0.00864333	0.0108873	0.0123868	0.00012104	3.91707	0.00506127	-0.473144	1	Nuclear receptor	Yes	5.43451	5.17687	4.92996	-0.252607	0.090433	0.3535	-0.25653	0.0852676	0.568818	-0.509138	0.00286473	0.0304561
NR3C1	NR3C1_2.motif	Direct	-0.0126769	-0.00948875	-0.00794586	0.014119	0.0177626	1.75049	0.0416284	-0.663655	0	Nuclear receptor	Yes	5.41758	5.4063	5.37656	-0.0413555	0.798555	1	-0.00469265	0.976889	1	-0.0460481	0.775891	1
NR3C1	NR3C1_1.motif	Direct	0.0029284	0.00204254	0.00511464	0.00660007	0.00316949	2.49901	0.0172037	-0.314356	2	Nuclear receptor	Yes	5.41758	5.4063	5.37656	-0.0413555	0.798555	1	-0.00469265	0.976889	1	-0.0460481	0.775891	1
NR3C2	NR3C2_2.motif	Direct	0.00760232	0.00579557	0.00459896	0.242907	0.0137879	1.8605	0.0366372	-0.679385	0	Nuclear receptor	Yes	-1.02515	-0.616456	0.369245	1.06045	0.00612582	0.0688488	0.446377	0.219557	0.777348	1.50682	0.000564557	0.00930419
NR4A1	NR4A1_1.motif	Direct	-0.00276382	-0.00195251	-0.00277433	0.37682	0.270216	0.568289	0.279372	-0.412722	0	Nuclear receptor	Yes	2.60981	2.13387	2.09178	0.00081413	0.997795	1	-0.488208	0.117632	0.644739	-0.487393	0.113824	0.3667
NR4A2	NR4A2_3.motif	Direct	-0.000537446	0.00155302	0.00163882	0.158955	0.231953	0.634601	0.243831	0.757967	0	Nuclear receptor	Yes	-0.291558	0.460665	0.0760815	-0.376282	0.348841	0.679998	0.878476	0.0533677	0.46505	0.502194	0.238691	0.555249
NR5A2	NR5A2_1.motif	Direct	-0.00946794	-0.00361682	-0.00230347	0.000931633	0.0471866	1.32618	0.0731523	0.515683	0	Nuclear receptor	Yes	-1.6947	-0.772473	-1.03458	-0.498445	0.453263	0.794685	1.2793	0.108301	0.62226	0.780858	0.306586	0.605045
NR6A1	NR6A1_1.motif	Direct	0.0101602	0.0113049	0.00932989	0.121723	0.0151456	1.81971	0.0382858	-0.510749	0	Nuclear receptor	Yes	2.95552	2.90878	2.97998	0.0798019	0.569815	0.901359	-0.046983	0.738511	1	0.032819	0.813027	1
NRF1	NRF1_1.motif	Direct	0.00716349	0.00690946	0.00690811	0.0174258	0.0174704	1.7577	0.0411777	0.370196	0	Unknown	Yes	3.49092	3.1521	3.22473	0.0694363	0.630296	0.957482	-0.335885	0.0342994	0.375666	-0.266449	0.0765255	0.286233
NRL	NRL_1.motif	Direct	0.013144	0.010942	0.0052896	0.000497972	0.00101859	2.992	0.0114498	-0.289053	2	bZIP	Yes	0.117525	-0.406712	0.207793	0.739192	0.0652646	0.29336	-0.567715	0.154224	0.700406	0.171478	0.625676	0.935949
OSR1	OSR1_1.motif	Direct	-0.00170167	-0.00283795	0.00201204	0.00795412	0.00527438	2.27783	0.0211914	-0.694683	0	C2H2 ZF	Yes	2.87722	2.23361	0.726659	-1.7421	0.00117776	0.023058	-0.533388	0.192136	0.757208	-2.27549	0.000132905	0.00320418
OSR2	OSR2_1.motif	Direct	0.012178	0.0067956	0.00790931	0.00855522	0.00306831	2.5131	0.016981	-0.479091	2	C2H2 ZF	Yes	2.06189	2.24124	2.75086	0.524396	0.0667071	0.296669	0.18641	0.494833	0.973198	0.710806	0.0181885	0.111235
OTX1	OTX1_2.motif	Direct	0.00726577	0.00630553	0.00660882	0.240754	0.0561251	1.25084	0.0821858	-0.126149	0	Homeodomain	Yes	0.792197	0.773262	0.0578397	-0.748393	0.0791923	0.32822	-0.0573906	0.883203	1	-0.805784	0.0588313	0.240985
OVOL3	OVOL3_1.motif	ZifRC	0.014244	0.0116512	0.0109889	0.168748	0.0144626	1.83975	0.0377095	0.286592	0	C2H2 ZF	Yes	0.928224	0.465736	0.853148	0.613368	0.365089	0.699461	-0.591287	0.39951	0.893006	0.0220808	0.968585	1
PATZ1	PATZ1_1.motif	Direct	-0.00331063	-0.00177781	0.000224889	0.0262477	0.100367	0.998411	0.125345	0.222815	0	C2H2 ZF; AT hook	Yes	3.45763	3.32744	3.69285	0.294764	0.178468	0.513923	-0.0572318	0.788913	1	0.237532	0.268427	0.581647
PAX6	PAX6_1.motif	Direct	0.00679768	0.00670444	0.00674289	0.220867	0.044564	1.35102	0.0706854	0.316471	0	Homeodomain; Paired box	Yes	-0.233222	-0.486942	0.53765	1.05033	0.0228609	0.159666	-0.278278	0.508183	0.982121	0.772055	0.0738667	0.279378
PAX8	PAX8_2.motif	Direct	-0.00673932	-0.00648807	-0.00741019	0.0383198	0.169547	0.77071	0.187665	0.345364	0	Paired box	Yes	1.37631	0.727366	0.545607	-0.182442	0.636015	0.962817	-0.678827	0.093769	0.592722	-0.861269	0.0383144	0.182229
PAX8	PAX8_1.motif	Direct	0.00729445	0.00581335	0.00543636	0.15612	0.0508552	1.29366	0.0765541	0.759966	0	Paired box	Yes	1.37631	0.727366	0.545607	-0.182442	0.636015	0.962817	-0.678827	0.093769	0.592722	-0.861269	0.0383144	0.182229
PAX9	PAX9_1.motif	Direct	-0.00718648	-0.00595158	0.000432306	0.000480373	0.0163348	1.78689	0.0399852	-0.688693	0	Paired box	Yes	2.07306	2.02617	1.66704	-0.453439	0.229928	0.558751	0.0590748	0.871561	1	-0.394364	0.290103	0.596736
PBX1	PBX1_1.motif	Direct	-0.00876227	-0.00545807	-0.00609961	0.0124972	0.0101764	1.9924	0.0305815	-0.0458654	0	Homeodomain	Yes	2.27897	1.71156	3.54332	1.70707	8.46751e-05	0.00395311	-0.491374	0.133266	0.66648	1.2157	0.000983637	0.0141116
PBX2	PBX2_1.motif	Direct	-0.0060038	-0.00637172	-0.00655539	0.106383	0.125007	0.903064	0.148094	-0.346127	0	Homeodomain	Yes	4.48101	4.40094	4.3162	-0.0925935	0.495671	0.833837	-0.0722948	0.593981	1	-0.164888	0.232947	0.552464
PBX3	PBX3_1.motif	Direct	0.0010577	0.00164171	0.00153955	0.440152	0.0854949	1.06806	0.110566	-0.673225	0	Homeodomain	Yes	3.52292	3.23778	3.14757	-0.0987645	0.581003	0.911972	-0.310751	0.0977504	0.603627	-0.409516	0.0329914	0.165896
PHOX2A	PHOX2A_1.motif	Direct	0.0040639	0.00164587	0.0021402	0.171668	0.0796256	1.09895	0.105655	-0.303454	0	Homeodomain	Yes	-1.04571	-0.725484	0.0578807	0.830315	0.137031	0.442017	0.729199	0.311368	0.802139	1.55951	0.0157474	0.101159
PITX1	PITX1_1.motif	Direct	0.00120078	-0.00035454	0.00229519	0.00346053	0.00383318	2.41644	0.0183874	0.639914	2	Homeodomain	Yes	4.84986	4.72981	5.11834	0.385803	0.0256139	0.171027	-0.123094	0.434856	0.927869	0.262709	0.106717	0.352624
PKNOX1	PKNOX1_1.motif	Direct	-0.0043478	-0.00360248	-0.00238039	0.116368	0.268045	0.571793	0.277635	-0.150378	0	Homeodomain	Yes	3.48848	3.56535	3.47339	-0.0901571	0.484573	0.823592	0.0790192	0.541283	1	-0.0111379	0.930258	1
PKNOX2	PKNOX2_1.motif	Direct	-0.00559135	-0.00638974	-0.00579116	0.0600465	0.0159814	1.79638	0.0393953	-0.115066	0	Homeodomain	Yes	0.158108	2.0778	-2.19613	-4.71195	1.23916e-05	0.00107105	2.06776	0.00300486	0.0840193	-2.64419	0.00183432	0.0222364
PLAG1	PLAG1_1.motif	Direct	-0.000499746	-0.00137938	0.00236195	0.000382908	0.00206572	2.68493	0.0148559	0.325471	2	C2H2 ZF	Yes	-1.88127	0.0980712	0.354186	0.247933	0.596664	0.926971	1.9899	0.00192989	0.0632388	2.23784	0.000737632	0.011315
PLAGL1	PLAGL1_1.motif	Direct	0.00681826	0.00660789	0.0097588	0.0045496	0.00119498	2.92264	0.0119754	0.616897	2	C2H2 ZF	Yes	2.25373	2.56537	2.89661	0.34773	0.0716891	0.309258	0.327204	0.0965717	0.600599	0.674934	0.00248157	0.0274487
PLAGL2	PLAGL2_1.motif	ZifRC	0.00727422	0.00719246	0.00797075	0.0860418	0.0225889	1.64611	0.047072	0.243645	0	C2H2 ZF	Yes	2.64732	2.28624	2.34524	0.0628644	0.667011	0.988566	-0.366561	0.0246194	0.316598	-0.303697	0.0499692	0.216927
POU2F1	POU2F1_3.motif	Direct	-0.0029985	-0.00199167	-0.00378701	0.0673219	0.100168	0.999272	0.125345	0.0671183	0	Homeodomain; POU	Yes	2.98428	3.15559	3.5561	0.377955	0.115052	0.401439	0.151882	0.509224	0.98238	0.529837	0.0345839	0.170709
POU2F1	POU2F1_2.motif	Direct	-0.00258348	-0.00315843	-0.000400763	0.00668022	0.0376577	1.42415	0.0633614	0.597069	0	Homeodomain; POU	Yes	2.98428	3.15559	3.5561	0.377955	0.115052	0.401439	0.151882	0.509224	0.98238	0.529837	0.0345839	0.170709
POU2F1	POU2F1_1.motif	Direct	-0.0109025	-0.00811523	-0.00863703	0.0687419	0.129175	0.888823	0.150971	0.539067	0	Homeodomain; POU	Yes	2.98428	3.15559	3.5561	0.377955	0.115052	0.401439	0.151882	0.509224	0.98238	0.529837	0.0345839	0.170709
POU2F2	POU2F2_2.motif	Direct	0.00348447	0.00210803	0.00432915	0.0619352	0.056291	1.24956	0.0822904	-0.26182	0	Homeodomain; POU	Yes	-1.4759	-1.37383	-2.7336	-1.94835	0.0184648	0.139636	0.30101	0.610043	1	-1.64734	0.0407306	0.189646
POU2F2	POU2F2_1.motif	Direct	0.0123006	0.0110531	0.0074388	0.00241448	0.00189695	2.72194	0.0141832	0.830245	2	Homeodomain; POU	Yes	-1.4759	-1.37383	-2.7336	-1.94835	0.0184648	0.139636	0.30101	0.610043	1	-1.64734	0.0407306	0.189646
POU3F3	POU3F3_2.motif	Direct	0.00510568	0.00378457	0.00346457	0.407802	0.05408	1.26696	0.079708	0.237935	0	Homeodomain; POU	Yes	3.82455	3.45063	3.87433	0.394915	0.0384778	0.216708	-0.342699	0.0677965	0.517794	0.0522166	0.760921	1
POU5F1	POU5F1_1.motif	Direct	-0.00687243	-0.00591954	-0.00480489	0.320323	0.517073	0.286448	0.518912	-0.148773	0	Homeodomain; POU	Yes	2.34424	1.9986	2.08425	0.0505104	0.895846	1	-0.303358	0.438978	0.931578	-0.252847	0.510913	0.834279
POU5F1B	POU5F1B_2.motif	Direct	-0.00526603	-0.00269485	-0.000553968	0.00866676	0.0664187	1.17771	0.0924797	-0.271966	0	Homeodomain; POU	Yes	1.18194	-0.183145	0.90324	1.09588	0.0338627	0.200153	-1.42756	0.00806235	0.157843	-0.33168	0.371113	0.685733
POU5F1B	POU5F1B_1.motif	Direct	-0.00754054	-0.00512079	-0.0048594	0.0268468	0.139972	0.853958	0.160178	-0.379538	0	Homeodomain; POU	Yes	1.18194	-0.183145	0.90324	1.09588	0.0338627	0.200153	-1.42756	0.00806235	0.157843	-0.33168	0.371113	0.685733
POU5F2	POU5F1_1.motif	Inferred	-0.00687243	-0.00591954	-0.00480489	0.320323	0.167288	0.776536	0.185711	-0.0294142	0	Homeodomain; POU	Yes	1.11548	0.585757	1.6246	1.18942	0.00685877	0.0743103	-0.591014	0.165469	0.717028	0.598408	0.0911654	0.319944
POU6F1	POU6F1_2.motif	Direct	0.00652211	0.00465482	0.0017276	0.00640015	0.0194912	1.71016	0.0430242	0.491571	0	Homeodomain; POU	Yes	2.47969	2.26886	1.78992	-0.683102	0.0629776	0.287759	-0.0037471	0.991124	1	-0.686849	0.0606484	0.245738
PPARA	PPARA_1.motif	Direct	-0.00472252	-0.00573746	-0.00358348	0.00052067	0.00723209	2.14074	0.0253572	-0.185349	0	Nuclear receptor	Yes	4.29982	4.01382	3.93708	-0.0942084	0.57074	0.90221	-0.266656	0.125003	0.655981	-0.360864	0.0450499	0.202725
PPARD	PPARD_1.motif	Direct	0.00338119	0.00241595	0.00593968	0.0824314	0.0013042	2.88466	0.0121228	-0.105676	0	Nuclear receptor	Yes	4.21211	3.28662	2.91828	-0.375181	0.121497	0.415018	-0.970328	0.000871924	0.0371198	-1.34551	5.37352e-05	0.00164855
PPARG	PPARG_3.motif	Direct	0.00330102	0.0027853	0.00412042	0.00263282	0.0148101	1.82944	0.0378623	0.159414	0	Nuclear receptor	Yes	3.98529	4.13572	4.02435	-0.120102	0.507497	0.843902	0.144568	0.431322	0.924502	0.0244663	0.890971	1
PPARG	PPARG_1.motif	Direct	0.00198993	0.000642972	0.00128485	0.411564	0.134907	0.869967	0.155895	-0.293894	0	Nuclear receptor	Yes	3.98529	4.13572	4.02435	-0.120102	0.507497	0.843902	0.144568	0.431322	0.924502	0.0244663	0.890971	1
PRDM1	PRDM1_1.motif	Direct	0.00390653	0.00353736	0.00614559	0.00440466	0.00267011	2.57347	0.0160266	0.831445	2	C2H2 ZF	Yes	0.833248	-0.129374	2.28107	2.26623	0.000236962	0.00772859	-0.783524	0.103609	0.615861	1.4827	0.0039282	0.038463
PRDM10	PRDM10_1.motif	ZifRC	-0.000730722	-0.00222881	-0.00449225	0.033452	0.0737127	1.13246	0.0999302	-0.395142	0	C2H2 ZF	Yes	3.4599	3.08416	3.55089	0.454126	0.0268106	0.175498	-0.37359	0.0610849	0.494884	0.0805358	0.657921	0.96485
PRDM15	PRDM15_5.motif	ZifRC	-0.00108572	-0.000272207	0.00107034	0.0075921	0.080481	1.09431	0.105778	0.105233	0	C2H2 ZF	Yes	3.28853	3.20046	3.16183	-0.0522659	0.772168	1	-0.0588412	0.745354	1	-0.111107	0.539065	0.861277
PRDM2	PRDM2_1.motif	ZifRC	-0.0029992	-0.0024771	-0.00314997	0.388164	0.283044	0.548146	0.291566	-0.00260744	0	C2H2 ZF	Yes	3.12099	3.23358	3.02752	-0.207229	0.219405	0.550414	0.104373	0.528161	0.996566	-0.102856	0.531463	0.853949
PRDM4	PRDM4_1.motif	Direct	0.00784834	0.00592736	0.00981144	0.00731601	0.00258841	2.58697	0.0159861	-0.861989	2	C2H2 ZF	Yes	3.85967	4.0166	3.65476	-0.371867	0.072347	0.310832	0.155169	0.426918	0.919495	-0.216698	0.271615	0.58524
PRDM5	PRDM5_1.motif	ZifRC	0.002817	0.00260407	-0.00691286	0.00186451	0.0120519	1.91895	0.0334313	-0.827866	0	C2H2 ZF	Yes	0.120011	0.612708	1.41608	0.819351	0.0566794	0.269892	0.400961	0.33358	0.826305	1.22031	0.00890544	0.0680783
PRDM6	PRDM6_1.motif	ZifRC	0.00286095	0.00399036	0.00348605	0.135121	0.0102543	1.98909	0.030654	-0.526233	0	C2H2 ZF	Yes	1.36437	-0.684414	-0.420556	0.256893	0.44059	0.781574	-2.09105	2.73705e-05	0.00362898	-1.83416	6.76791e-05	0.00192214
PROX2	PROX1_1.motif	Inferred	0.00257796	0.000826992	0.00030565	0.0139381	0.135567	0.867845	0.156499	-0.220803	0	Prospero	Yes	0.56451	0.7758	0.628046	-0.265508	0.587944	0.918946	0.419876	0.403956	0.897967	0.154368	0.753481	1
PRRX1	PRRX1_1.motif	Direct	0.000292444	-0.00139816	-0.000589147	0.0386063	0.0322397	1.49161	0.0579719	-0.574333	0	Homeodomain	Yes	-3.26105	-0.143538	-2.11387	-2.39555	0.00170481	0.0292172	5.43306	0.000142444	0.01111	3.03751	0.0555937	0.23242
PRRX2	PRRX2_1.motif	Direct	-0.00304233	-0.00300607	-0.00329315	0.0150606	0.129013	0.889367	0.150971	0.0904977	0	Homeodomain	Yes	-1.81724	-0.346654	-1.58671	-2.88732	0.0539372	0.261883	5.22218	0.0117942	0.201701	2.33486	0.193259	0.498099
PURA	PURA_1.motif	Direct	0.00367839	0.00470299	0.00851721	0.00195897	0.00117302	2.9307	0.0119754	-0.226639	2	Unknown	Yes	4.84057	4.56292	4.68433	0.122405	0.402413	0.741898	-0.286981	0.0648453	0.506533	-0.164576	0.263953	0.575307
RARA	RARA_2.motif	Direct	0.00179923	-0.00130886	-0.00194785	0.0312211	0.0683141	1.16549	0.0944022	-0.259055	0	Nuclear receptor	Yes	3.9461	4.15701	3.99783	-0.166556	0.416438	0.756071	0.188426	0.363529	0.856529	0.0218697	0.913847	1
RARA	RARA_3.motif	Direct	0.00349945	0.000331386	-0.00102147	0.0205935	0.0480962	1.31789	0.0739261	0.0589821	0	Nuclear receptor	Yes	3.9461	4.15701	3.99783	-0.166556	0.416438	0.756071	0.188426	0.363529	0.856529	0.0218697	0.913847	1
RARA	RARA_1.motif	Direct	-0.00972301	-0.00691762	-0.00606978	0.219869	0.202227	0.69416	0.217858	0.596579	0	Nuclear receptor	Yes	3.9461	4.15701	3.99783	-0.166556	0.416438	0.756071	0.188426	0.363529	0.856529	0.0218697	0.913847	1
RARB	RARB_1.motif	Direct	-0.000719937	-4.45143e-05	-0.000321733	0.431716	0.18071	0.743018	0.198465	0.248988	0	Nuclear receptor	Yes	1.32396	0.774461	2.23141	1.24364	0.0297082	0.185399	-0.352326	0.502744	0.979081	0.891312	0.0959633	0.33002
RARG	RARG_4.motif	Direct	-0.00465432	-0.00172081	-0.00218115	0.00279122	0.00154907	2.80993	0.0128078	-0.585292	2	Nuclear receptor	Yes	5.16464	4.91792	4.49929	-0.436537	0.0334234	0.198831	-0.246777	0.197674	0.763935	-0.683314	0.00270174	0.029224
RARG	RARG_2.motif	Direct	-0.00966902	-0.00660912	-0.00845514	0.00959081	0.00376491	2.42425	0.0183874	-0.0992151	2	Nuclear receptor	Yes	5.16464	4.91792	4.49929	-0.436537	0.0334234	0.198831	-0.246777	0.197674	0.763935	-0.683314	0.00270174	0.029224
RARG	RARG_1.motif	Direct	-0.00104669	7.43865e-05	-0.0011835	0.408133	0.00677116	2.16934	0.0241919	-0.173976	0	Nuclear receptor	Yes	5.16464	4.91792	4.49929	-0.436537	0.0334234	0.198831	-0.246777	0.197674	0.763935	-0.683314	0.00270174	0.029224
RARG	RARG_5.motif	Direct	0.00645808	0.0074919	0.00572696	0.0316124	0.000865826	3.06257	0.010742	0.425052	1	Nuclear receptor	Yes	5.16464	4.91792	4.49929	-0.436537	0.0334234	0.198831	-0.246777	0.197674	0.763935	-0.683314	0.00270174	0.029224
RBAK	RBAK_2.motif	ZifRC	0.00467085	0.00132818	0.00221206	0.0356731	0.0540041	1.26757	0.0797001	0.134547	0	C2H2 ZF	Yes	3.68679	3.67514	3.89968	0.221556	0.233627	0.564172	-0.035706	0.843674	1	0.18585	0.311729	0.610084
RBAK	RBAK_1.motif	ZifRC	0.00536499	0.00533879	0.00314068	0.0888448	0.053153	1.27447	0.0789602	-0.264086	0	C2H2 ZF	Yes	3.68679	3.67514	3.89968	0.221556	0.233627	0.564172	-0.035706	0.843674	1	0.18585	0.311729	0.610084
RBPJ	RBPJ_1.motif	Direct	-0.00708041	-0.00316283	-0.00686622	0.0782581	0.0324652	1.48858	0.058072	0.417015	0	CSL	Yes	4.60803	4.92333	4.9588	0.00273096	0.989624	1	0.322306	0.144706	0.684146	0.325037	0.140363	0.41406
RCOR1	MYBL2_3.motif	Inferred	0.00495056	0.00376291	0.00167934	0.0017392	0.00212259	2.67313	0.0148559	-0.845942	2	Myb/SANT	No	4.83282	4.79523	5.08467	0.288826	0.0388151	0.218212	-0.0361914	0.776771	1	0.252635	0.0647336	0.256538
RCOR1	MYBL2_1.motif	Inferred	0.00911166	0.00812337	0.008572	0.0661743	0.00304218	2.51682	0.016981	-0.0977256	0	Myb/SANT	No	4.83282	4.79523	5.08467	0.288826	0.0388151	0.218212	-0.0361914	0.776771	1	0.252635	0.0647336	0.256538
RCOR2	MYB_1.motif	Inferred	0.00331345	0.00455244	0.0034217	0.155342	0.0344211	1.46318	0.060157	-0.396151	0	Myb/SANT	No	2.48648	2.76251	3.18839	0.410815	0.106902	0.386842	0.315184	0.219279	0.777348	0.725999	0.00997368	0.0738386
RCOR3	MYB_1.motif	Inferred	0.00331345	0.00455244	0.0034217	0.155342	0.0137317	1.86228	0.0366372	-0.185612	0	Myb/SANT	No	3.99648	3.97131	4.48982	0.491337	0.007291	0.0773367	0.00339338	0.982964	1	0.494731	0.00661521	0.0557726
REL	REL_1.motif	Direct	-0.00194882	-0.000786431	0.000437587	0.0619167	0.107507	0.968563	0.132073	0.154227	0	Rel	Yes	2.96549	2.81795	3.12054	0.308267	0.049761	0.250437	-0.144982	0.327972	0.819432	0.163285	0.266773	0.579277
RELA	RELA_1.motif	Direct	0.00648684	0.00395892	0.00222047	0.00907097	0.00379638	2.42063	0.0183874	0.436367	2	Rel	Yes	4.64898	4.90333	4.47891	-0.42766	0.0224796	0.157606	0.244014	0.161781	0.712062	-0.183646	0.282908	0.596736
RELB	RELB_1.motif	Direct	-0.004077	-0.00448217	-0.00296135	0.291276	0.111134	0.954155	0.135059	-0.360074	0	Rel	Yes	3.09324	3.59731	3.16561	-0.443313	0.0168398	0.13206	0.523878	0.00717232	0.14745	0.0805652	0.626596	0.936673
REST	REST_1.motif	Direct	-0.00579152	-0.00626729	-0.00338777	0.0583285	0.0243218	1.614	0.0491793	0.359732	0	C2H2 ZF	Yes	4.50818	4.6388	5.00515	0.356182	0.073066	0.312905	0.108571	0.561496	1	0.464753	0.0247567	0.136566
REST	REST_3.motif	Direct	0.00339378	0.00323067	-0.00172595	0.0196437	0.0083109	2.08035	0.0272178	-0.915088	0	C2H2 ZF	Yes	4.50818	4.6388	5.00515	0.356182	0.073066	0.312905	0.108571	0.561496	1	0.464753	0.0247567	0.136566
RFX1	RFX1_1.motif	Direct	-0.000411052	0.000897755	-0.000649253	0.0999935	0.132963	0.87627	0.154439	0.516578	0	RFX	Yes	2.25154	1.82564	1.70554	-0.149043	0.740798	1	-0.597807	0.197575	0.763935	-0.74685	0.110758	0.360726
RFX1	RFX1_2.motif	Direct	-0.00228441	-0.00258771	-0.00186857	0.471773	0.22817	0.641741	0.240079	0.83472	0	RFX	Yes	2.25154	1.82564	1.70554	-0.149043	0.740798	1	-0.597807	0.197575	0.763935	-0.74685	0.110758	0.360726
RFX2	RFX2_2.motif	Direct	0.00285931	0.00161375	0.00133449	0.0653869	0.00302285	2.51958	0.0169791	0.510624	0	RFX	Yes	3.6299	3.25898	2.45264	-0.816094	0.000152118	0.0058747	-0.370643	0.0255793	0.322258	-1.18674	3.74143e-06	0.000241231
RFX2	RFX2_1.motif	Direct	-0.00333193	-0.00400033	-0.0054265	0.0291207	0.0043752	2.359	0.0195378	0.811094	2	RFX	Yes	3.6299	3.25898	2.45264	-0.816094	0.000152118	0.0058747	-0.370643	0.0255793	0.322258	-1.18674	3.74143e-06	0.000241231
RFX2	RFX2_3.motif	Direct	-0.00237383	0.00107971	-0.00206078	0.0907418	0.00406226	2.39123	0.0189516	-0.0363848	0	RFX	Yes	3.6299	3.25898	2.45264	-0.816094	0.000152118	0.0058747	-0.370643	0.0255793	0.322258	-1.18674	3.74143e-06	0.000241231
RFX3	RFX3_2.motif	Direct	0.0125963	0.0136512	0.0141855	0.0118854	0.000493378	3.30682	0.00807281	0.300717	1	RFX	Yes	1.57925	1.37207	2.4264	1.10228	0.00244513	0.0369989	-0.209186	0.488682	0.968622	0.893094	0.00848419	0.0659598
RFX3	RFX3_1.motif	Direct	0.00355071	0.00246701	0.000244105	0.0678817	0.0340446	1.46795	0.0597766	-0.626028	0	RFX	Yes	1.57925	1.37207	2.4264	1.10228	0.00244513	0.0369989	-0.209186	0.488682	0.968622	0.893094	0.00848419	0.0659598
RFX5	RFX5_1.motif	Direct	0.00549704	0.0033571	0.00406078	0.100153	0.00324386	2.48894	0.0174396	0.468961	0	RFX	Yes	5.8942	5.58849	5.65114	0.0418583	0.793854	1	-0.282936	0.0963238	0.599859	-0.241078	0.148769	0.428799
RFX5	RFX5_2.motif	Direct	0.00606499	0.0063275	0.00183366	0.00318381	0.000587468	3.23102	0.00878549	0.0342031	1	RFX	Yes	5.8942	5.58849	5.65114	0.0418583	0.793854	1	-0.282936	0.0963238	0.599859	-0.241078	0.148769	0.428799
RHOXF2	RHOXF1_1.motif	Inferred	0.00485416	0.00569583	0.00755575	0.00508809	0.0245251	1.61039	0.0493335	0.354025	0	Homeodomain	Yes	-0.454683	-1.03124	-0.414362	0.716985	0.505604	0.843016	-0.779878	0.482975	0.964702	-0.0628926	0.948014	1
RHOXF2B	RHOXF1_1.motif	Inferred	0.00485416	0.00569583	0.00755575	0.00508809	0.0244597	1.61155	0.0493125	0.354025	0	Homeodomain	Yes	-0.399383	-0.975943	-0.359062	0.716985	0.505604	0.843016	-0.779878	0.482975	0.964702	-0.0628926	0.948014	1
RLF	RLF_1.motif	ZifRC	-1.40192e-05	-0.00185091	-0.00266198	0.00922341	0.051116	1.29144	0.0767419	-0.475058	0	C2H2 ZF	Yes	4.27484	4.27188	4.34602	0.0627041	0.773057	1	-0.044375	0.838355	1	0.0183291	0.932491	1
RORA	RORA_2.motif	Direct	0.00303906	0.00378928	0.00224108	0.184626	0.0607997	1.2161	0.0867799	0.275243	0	Nuclear receptor	Yes	2.29834	1.71778	2.34849	0.654119	0.014852	0.121381	-0.653792	0.0152186	0.236587	0.000326681	0.998867	1
RORA	RORA_1.motif	Direct	-0.000435993	-0.000148568	-0.0023737	0.00470525	0.033416	1.47605	0.0591327	-0.600065	0	Nuclear receptor	Yes	2.29834	1.71778	2.34849	0.654119	0.014852	0.121381	-0.653792	0.0152186	0.236587	0.000326681	0.998867	1
RORC	RORC_1.motif	Direct	-0.0106468	-0.00970085	-0.0115013	0.0271107	0.11185	0.951364	0.135492	-0.52036	0	Nuclear receptor	Yes	3.97673	3.27765	3.8366	-0.292153	0.615937	0.944322	0.152726	0.793028	1	-0.139427	0.810191	1
RREB1	RREB1_1.motif	Direct	-0.000954417	-0.00373857	-0.00487371	7.07119e-05	0.00149251	2.82608	0.0128078	-0.123046	2	C2H2 ZF	Yes	4.22558	4.22313	4.22103	-0.0244959	0.927579	1	-0.0622126	0.818041	1	-0.0867084	0.74798	1
RUNX1	RUNX1_1.motif	Direct	-0.00486683	-0.00551497	-0.00384183	0.265491	0.0385667	1.41379	0.0644109	-0.14662	0	Runt	Yes	3.41088	3.96768	4.12017	0.152492	0.410328	0.749977	0.551639	0.0114985	0.199017	0.704131	0.0022208	0.0254121
RUNX2	RUNX2_1.motif	Direct	-0.000967938	0.00015457	0.00100077	0.01044	0.102445	0.98951	0.127143	-0.620831	0	Runt	Yes	2.54887	2.69362	2.65892	-0.0588824	0.784805	1	0.189519	0.393473	0.887173	0.130637	0.545754	0.867081
RXRA	RXRA_1.motif	Direct	0.0119734	0.00763335	0.0093075	0.0178103	0.000270179	3.56835	0.00721606	-0.478951	1	Nuclear receptor	Yes	5.45886	5.74188	5.85177	0.104133	0.578635	0.910032	0.261055	0.180319	0.740401	0.365188	0.0690678	0.268108
RXRA	RXRA_4.motif	Direct	-0.00451619	-0.00540594	-0.00439223	0.48693	0.00911301	2.04034	0.0282653	0.690365	0	Nuclear receptor	Yes	5.45886	5.74188	5.85177	0.104133	0.578635	0.910032	0.261055	0.180319	0.740401	0.365188	0.0690678	0.268108
RXRA	RXRA_3.motif	Direct	0.000803494	-0.00108514	0.000189854	0.119778	0.00495399	2.30504	0.0204126	-0.101791	0	Nuclear receptor	Yes	5.45886	5.74188	5.85177	0.104133	0.578635	0.910032	0.261055	0.180319	0.740401	0.365188	0.0690678	0.268108
RXRB	RXRB_1.motif	Direct	-0.0154972	-0.0135269	-0.0129572	0.557872	0.107861	0.967136	0.13222	0.0306553	0	Nuclear receptor	Yes	4.81629	4.83252	4.76632	-0.117308	0.543583	0.875901	0.0665879	0.72984	1	-0.0507196	0.791178	1
SATB1	ONECUT1_1.motif	Inferred	-0.00756527	-0.00319324	-0.00243444	0.00209423	0.0564886	1.24804	0.0823975	-0.403587	0	CUT; Homeodomain	Yes	-0.793966	-1.012	-1.70932	-1.05948	0.0815382	0.333097	0.0206891	0.969442	1	-1.03879	0.0828679	0.300798
SATB2	ONECUT1_1.motif	Inferred	-0.00756527	-0.00319324	-0.00243444	0.00209423	0.0682023	1.1662	0.0943633	0.00432942	0	CUT; Homeodomain	Yes	2.87138	2.87983	2.91653	0.0297366	0.842407	1	0.027747	0.854328	1	0.0574836	0.699468	0.998272
SCX	TWIST1_1.motif	Inferred	0.00767002	0.00878515	0.00542561	0.295381	0.0152393	1.81704	0.0382858	-0.48205	0	bHLH	Yes	0.51999	1.12198	1.38586	0.410911	0.240884	0.572338	0.779759	0.0861031	0.571841	1.19067	0.00615756	0.0530242
SEBOX	PHOX2A_1.motif	Inferred	0.0040639	0.00164587	0.0021402	0.171668	0.218574	0.660401	0.232145	0.557574	0	Homeodomain	Yes	1.16845	1.29072	1.27812	0.0993175	0.875258	1	0.189565	0.783104	1	0.288883	0.641065	0.949072
SHOX2	SHOX2_1.motif	Direct	-0.00322058	-0.00332922	-0.0037106	0.0200313	0.0480188	1.31859	0.0739261	-0.649026	0	Homeodomain	Yes	1.93754	2.01897	2.73037	0.728572	0.00670149	0.07314	0.0599329	0.796646	1	0.788505	0.00390839	0.0383395
SIX1	SIX1_1.motif	Direct	-0.00516963	-0.00382455	-0.00246099	0.0172769	0.221024	0.655561	0.23433	0.599107	0	Homeodomain	Yes	-0.0910026	0.287234	0.398121	-0.036605	0.937382	1	0.574703	0.261741	0.796183	0.538098	0.268008	0.581022
SIX2	SIX2_1.motif	Direct	-0.0022445	-0.00104052	-0.000457059	0.0145927	0.0289858	1.53781	0.0543605	0.610511	0	Homeodomain	Yes	2.05183	3.14746	2.50697	-0.64293	0.0222124	0.156559	1.10907	0.000841033	0.0362905	0.466144	0.0868061	0.310182
SIX4	SIX4_1.motif	Direct	0.00348818	0.00063563	-0.00114242	0.00968765	0.0230894	1.63659	0.0475693	-0.27098	0	Homeodomain	Yes	3.77421	3.5331	4.09897	0.526869	0.0414889	0.227149	-0.232363	0.335028	0.827663	0.294506	0.222323	0.538319
SMAD1	SMAD1_1.motif	Direct	-0.0158195	-0.0145276	-0.0164938	0.00189042	0.0217638	1.66227	0.0461001	-0.182531	0	SMAD	Yes	3.36484	3.57014	3.9442	0.378822	0.0926384	0.357033	0.114924	0.596894	1	0.493746	0.0334384	0.167244
SMAD2	SMAD2_2.motif	Direct	-0.0129414	-0.00979521	-0.00694215	0.00516809	0.0287472	1.5414	0.0540927	0.573001	0	SMAD	No	4.55342	4.65355	4.80861	0.154201	0.336254	0.66974	0.0688295	0.663552	1	0.22303	0.172351	0.463287
SMAD3	SMAD3_1.motif	Direct	0.0113502	0.00852134	0.00711737	0.109003	0.00628275	2.20185	0.0233307	-0.751267	0	SMAD	Yes	4.74483	4.87234	4.85378	-0.020994	0.88177	1	0.1271	0.377127	0.869497	0.106106	0.45722	0.782229
SMAD3	SMAD3_2.motif	Direct	0.0157687	0.0128756	0.0104114	0.00278127	0.000349858	3.45611	0.00735755	-0.278025	1	SMAD	Yes	4.74483	4.87234	4.85378	-0.020994	0.88177	1	0.1271	0.377127	0.869497	0.106106	0.45722	0.782229
SMAD4	SMAD4_1.motif	Direct	-0.00261381	-0.00372037	-0.00668322	0.00328591	0.0192759	1.71499	0.0430211	-0.556302	0	SMAD	Yes	4.56476	4.69119	4.76794	0.0771313	0.611229	0.940233	0.103022	0.500098	0.977118	0.180153	0.245794	0.557668
SMAD5	SMAD1_1.motif	Inferred	-0.0158195	-0.0145276	-0.0164938	0.00189042	0.00938139	2.02773	0.0288998	0.238411	0	SMAD	Yes	5.08612	5.1715	5.23216	0.0504537	0.792509	1	0.0550733	0.774474	1	0.105527	0.583297	0.897557
SMAD6	SMAD4_1.motif	Inferred	-0.00261381	-0.00372037	-0.00668322	0.00328591	0.00901249	2.04516	0.0280306	0.841938	0	SMAD	No	0.444235	0.24698	-1.56573	-2.01707	0.000601699	0.0147173	-0.134728	0.700381	1	-2.15179	0.000233701	0.00486174
SMAD7	SMAD3_1.motif	Inferred	0.0113502	0.00852134	0.00711737	0.109003	0.00338262	2.47075	0.018014	0.38058	0	SMAD	No	4.27425	4.48967	4.08791	-0.400378	0.00559353	0.0646091	0.210904	0.101702	0.611263	-0.189474	0.136171	0.406025
SMAD7	SMAD3_2.motif	Inferred	0.0157687	0.0128756	0.0104114	0.00278127	0.000188363	3.725	0.00628572	0.324042	1	SMAD	No	4.27425	4.48967	4.08791	-0.400378	0.00559353	0.0646091	0.210904	0.101702	0.611263	-0.189474	0.136171	0.406025
SMAD9	SMAD1_1.motif	Inferred	-0.0158195	-0.0145276	-0.0164938	0.00189042	0.016485	1.78291	0.0399852	-0.628321	0	SMAD	Yes	1.55483	0.474087	1.58334	1.11499	0.00145272	0.0263016	-1.08024	0.00189627	0.062503	0.0347452	0.895303	1
SMARCC1	SMARCC1_1.motif	Direct	-0.00101105	-0.00210574	-0.00200273	0.101837	0.0202742	1.69306	0.0439339	-0.689609	0	Myb/SANT	No	5.41642	5.54004	5.4963	-0.0460301	0.710259	1	0.127633	0.313436	0.804718	0.0816026	0.512493	0.835877
SMARCC2	SMARCC2_1.motif	Direct	-0.00812931	-0.00641465	-0.00252809	0.00413897	0.0261953	1.58178	0.0513371	0.227766	0	Myb/SANT	No	4.7438	4.88052	4.84301	-0.0411329	0.775564	1	0.135072	0.358556	0.852293	0.0939395	0.517947	0.841092
SMARCE1	T_1.motif	Inferred	-0.00757464	-0.0101399	-0.0087303	0.00262369	0.00862368	2.06431	0.0275103	-0.573893	0	HMG/Sox	No	5.32979	5.45264	5.45742	0.00356844	0.983468	1	0.0993833	0.567596	1	0.102952	0.55228	0.872437
SNAI1	SNAI1_1.motif	Direct	0.0115361	0.00818693	0.00672244	0.151586	0.0283352	1.54767	0.0535854	-0.605767	0	C2H2 ZF	Yes	1.57064	2.22757	1.88794	-0.351796	0.385887	0.723761	0.694343	0.107228	0.621589	0.342547	0.403916	0.7229
SNAI2	SNAI2_1.motif	Direct	-0.0122136	-0.0143885	-0.012595	0.053099	0.00482963	2.31609	0.0203457	-0.179094	0	C2H2 ZF	Yes	4.13609	5.03675	4.93002	-0.115766	0.46398	0.805559	0.892958	0.000101878	0.00905808	0.777192	0.00031837	0.00611748
SNAPC4	MYB_1.motif	Inferred	0.00331345	0.00455244	0.0034217	0.155342	0.0661858	1.17924	0.0924797	-0.561068	0	Myb/SANT	Yes	3.80354	3.89848	4.00879	0.11536	0.552825	0.884536	0.0684448	0.725365	1	0.183805	0.34929	0.659329
SOX10	SOX10_5.motif	Direct	-0.00249885	-0.00524557	-0.00708519	0.00317584	0.107657	0.967957	0.132114	-0.0690359	0	HMG/Sox	Yes	0.510528	0.082101	0.603017	0.3633	0.545532	0.87782	-0.492507	0.422924	0.915809	-0.129207	0.823421	1
SOX10	SOX10_4.motif	Direct	0.000573269	-0.000421224	-0.00197126	0.0187535	0.197092	0.70533	0.212935	-0.165716	0	HMG/Sox	Yes	0.510528	0.082101	0.603017	0.3633	0.545532	0.87782	-0.492507	0.422924	0.915809	-0.129207	0.823421	1
SOX10	SOX10_3.motif	Direct	0.000313482	-0.00207227	-0.0018677	0.00762199	0.140239	0.853132	0.160178	0.221179	0	HMG/Sox	Yes	0.510528	0.082101	0.603017	0.3633	0.545532	0.87782	-0.492507	0.422924	0.915809	-0.129207	0.823421	1
SOX13	SOX13_1.motif	Direct	-0.00089033	0.00302274	0.00142598	0.0467651	0.0214079	1.66943	0.0458625	-0.76633	0	HMG/Sox	Yes	3.30059	2.63045	2.5087	-0.177744	0.447101	0.787668	-0.625633	0.0158677	0.243062	-0.803377	0.00334138	0.0340579
SOX15	SOX15_1.motif	Direct	-0.000646648	0.000862916	0.00330915	0.0222931	0.0046362	2.33384	0.0199781	-0.827332	2	HMG/Sox	Yes	3.74966	3.44145	1.694	-1.68005	0.000644862	0.0153611	-0.300725	0.403402	0.897527	-1.98078	0.00015827	0.00364872
SOX15	SOX15_2.motif	Direct	-0.0102343	-0.00773715	-0.00517269	0.0123366	0.00895719	2.04783	0.0280129	-0.772875	0	HMG/Sox	Yes	3.74966	3.44145	1.694	-1.68005	0.000644862	0.0153611	-0.300725	0.403402	0.897527	-1.98078	0.00015827	0.00364872
SOX18	SOX18_2.motif	Direct	-0.0194912	-0.0169219	-0.0144404	0.195786	0.0981256	1.00822	0.123643	-0.385721	0	HMG/Sox	Yes	0.261408	1.21585	-0.338428	-1.861	0.00104671	0.0212524	1.10008	0.0184452	0.26585	-0.760913	0.15149	0.434132
SOX18	SOX18_1.motif	Direct	-0.0068664	-0.00417387	-0.00721264	0.0703889	0.0679457	1.16784	0.0941235	0.51893	0	HMG/Sox	Yes	0.261408	1.21585	-0.338428	-1.861	0.00104671	0.0212524	1.10008	0.0184452	0.26585	-0.760913	0.15149	0.434132
SOX2	SOX2_1.motif	Direct	0.00739055	0.00743549	0.00665866	0.298019	0.0011265	2.94827	0.0118862	-0.462012	0	HMG/Sox	Yes	-2.4862	0.592278	2.5915	1.99723	0.00183699	0.0306277	5.42372	3.75534e-05	0.00465963	7.42095	8.06398e-07	8.8634e-05
SOX2	SOX2_4.motif	Direct	-0.00704623	-0.00872887	-0.00788049	0.0153982	0.00344167	2.46323	0.0180189	-0.38911	2	HMG/Sox	Yes	-2.4862	0.592278	2.5915	1.99723	0.00183699	0.0306277	5.42372	3.75534e-05	0.00465963	7.42095	8.06398e-07	8.8634e-05
SOX2	SOX2_3.motif	Direct	0.00406658	0.0011502	4.46113e-05	0.103012	0.00245663	2.60966	0.0154085	-0.893901	0	HMG/Sox	Yes	-2.4862	0.592278	2.5915	1.99723	0.00183699	0.0306277	5.42372	3.75534e-05	0.00465963	7.42095	8.06398e-07	8.8634e-05
SOX2	SOX2_2.motif	Direct	-0.0157066	-0.0139422	-0.0116645	0.0665715	0.00594361	2.22595	0.0226701	0.752143	0	HMG/Sox	Yes	-2.4862	0.592278	2.5915	1.99723	0.00183699	0.0306277	5.42372	3.75534e-05	0.00465963	7.42095	8.06398e-07	8.8634e-05
SOX4	SOX4_1.motif	Direct	0.000588917	-0.00226309	-0.00183075	0.0654715	0.080125	1.09623	0.105778	-0.105982	0	HMG/Sox	Yes	4.3089	4.36725	4.40988	0.00399959	0.983058	1	0.0973398	0.608418	1	0.101339	0.592517	0.90601
SOX4	SOX4_2.motif	Direct	0.0027882	0.00189118	0.00263769	0.345724	0.0765216	1.11622	0.103137	-0.515978	0	HMG/Sox	Yes	4.3089	4.36725	4.40988	0.00399959	0.983058	1	0.0973398	0.608418	1	0.101339	0.592517	0.90601
SOX5	SOX5_1.motif	Direct	0.00464419	0.00541765	0.00458664	0.0401058	0.0112617	1.9484	0.0319897	-0.672196	0	HMG/Sox	Yes	4.31548	3.64097	4.12482	0.455311	0.0389737	0.218883	-0.661065	0.00571546	0.127197	-0.205754	0.311075	0.609446
SOX7	SOX7_3.motif	Direct	0.00637196	0.00631007	0.00527079	0.30904	0.00470023	2.32788	0.0200247	0.640192	0	HMG/Sox	Yes	2.30516	1.75646	0.121803	-1.77294	0.000300571	0.00902295	-0.541101	0.127638	0.656604	-2.31404	2.72449e-05	0.000992981
SOX9	SOX9_1.motif	Direct	-0.00248705	-0.00130191	-0.0048641	0.00249439	0.00805376	2.094	0.0268221	-0.695444	0	HMG/Sox	Yes	4.30874	4.19884	4.67522	0.474288	0.0191011	0.142661	-0.119944	0.508826	0.98238	0.354344	0.065088	0.257529
SOX9	SOX9_2.motif	Direct	0.00316511	0.00230366	0.00234968	0.642787	0.0273827	1.56252	0.0524873	-0.476951	0	HMG/Sox	Yes	4.30874	4.19884	4.67522	0.474288	0.0191011	0.142661	-0.119944	0.508826	0.98238	0.354344	0.065088	0.257529
SOX9	SOX9_5.motif	Direct	-0.00273131	-0.00280335	-0.00100183	0.057512	0.0304658	1.51619	0.0560193	0.346225	0	HMG/Sox	Yes	4.30874	4.19884	4.67522	0.474288	0.0191011	0.142661	-0.119944	0.508826	0.98238	0.354344	0.065088	0.257529
SOX9	SOX9_3.motif	Direct	-0.00763661	-0.00737676	-0.00859714	0.0635566	0.0421654	1.37504	0.0680068	-0.856509	0	HMG/Sox	Yes	4.30874	4.19884	4.67522	0.474288	0.0191011	0.142661	-0.119944	0.508826	0.98238	0.354344	0.065088	0.257529
SP1	SP1_1.motif	Direct	0.00214225	-0.00034412	-0.00041586	0.033906	0.0152316	1.81726	0.0382858	-0.0873596	0	C2H2 ZF	Yes	5.45409	5.43102	5.47756	0.0474972	0.606483	0.936215	-0.0230668	0.802038	1	0.0244304	0.789719	1
SP2	SP2_1.motif	Direct	-0.000766204	-0.000410482	0.0034546	0.0120807	0.0479957	1.3188	0.0739261	0.062892	0	C2H2 ZF	Yes	2.36695	1.75887	2.02949	0.302283	0.50261	0.840583	-0.847115	0.0774225	0.546242	-0.544832	0.226968	0.544635
SP3	SP3_1.motif	Direct	0.00639243	0.00635203	0.00528615	0.588655	0.00626336	2.20319	0.0233307	0.166367	0	C2H2 ZF	Yes	4.62571	4.90633	5.15958	0.253297	0.196903	0.534965	0.236709	0.227541	0.777348	0.490006	0.0215675	0.125103
SP4	SP4_1.motif	Direct	0.0096424	0.00939165	0.00613505	0.0082399	0.00489938	2.30986	0.020351	-0.405258	2	C2H2 ZF	Yes	3.03826	2.79187	3.62878	0.755148	0.0336896	0.19967	-0.241477	0.461291	0.947573	0.513671	0.122986	0.382989
SP5	SP5_1.motif	Direct	0.00625251	0.00100807	0.000961758	0.0933616	0.0486204	1.31318	0.07438	-0.210255	0	C2H2 ZF	Yes	-2.39369	-0.847988	-1.21781	-1.44111	0.142415	0.451195	5.84825	0.00553626	0.124246	4.40714	0.042911	0.196464
SREBF1	SREBF1_1.motif	Direct	0.00680246	0.0064099	0.00620542	0.259359	0.00123176	2.90948	0.0119884	-0.820385	0	bHLH	Yes	5.83654	5.96938	5.81759	-0.203303	0.420793	0.760758	0.146995	0.558768	1	-0.056308	0.821361	1
SREBF1	SREBF1_2.motif	Direct	0.00433507	0.00380926	0.00495262	0.0113065	0.000694743	3.15818	0.00945018	0.479404	1	bHLH	Yes	5.83654	5.96938	5.81759	-0.203303	0.420793	0.760758	0.146995	0.558768	1	-0.056308	0.821361	1
SREBF2	SREBF2_2.motif	Direct	0.0151167	0.0120978	0.0109823	0.00622657	3.92876e-05	4.40574	0.00269203	0.308292	1	bHLH	Yes	5.77364	5.83492	5.56829	-0.267805	0.149171	0.461703	0.0318642	0.857566	1	-0.235941	0.199091	0.50744
SREBF2	SREBF2_1.motif	Direct	0.00273872	0.00248446	0.00510361	0.00562226	0.000436422	3.36009	0.00787205	-0.702046	1	bHLH	Yes	5.77364	5.83492	5.56829	-0.267805	0.149171	0.461703	0.0318642	0.857566	1	-0.235941	0.199091	0.50744
SRF	SRF_1.motif	Direct	0.0123793	0.00937241	0.0070624	0.000237777	0.000167229	3.77669	0.00609039	0.699962	1	MADS box	Yes	4.57921	4.3717	4.29508	-0.0954188	0.573101	0.904529	-0.189967	0.271455	0.796183	-0.285386	0.107031	0.353287
STAT1	STAT1_1.motif	Direct	0.00203974	0.000704061	0.00124667	0.276213	0.0285734	1.54404	0.0538554	-0.154367	0	STAT	Yes	5.15697	5.0006	5.22859	0.219187	0.19399	0.532214	-0.158518	0.340049	0.833492	0.0606686	0.708873	1
STAT2	STAT2_1.motif	Direct	-0.00532147	-0.00355587	0.000148529	0.00538179	0.0178486	1.7484	0.0416284	0.523245	0	STAT	Yes	4.31206	4.52228	4.65394	0.0738713	0.730616	1	0.267119	0.229144	0.777348	0.34099	0.130413	0.394247
STAT3	STAT3_1.motif	Direct	-0.00106048	2.53863e-05	-0.00227358	0.0699734	0.0143706	1.84253	0.0376436	0.653488	0	STAT	Yes	5.39591	5.62009	5.48792	-0.133878	0.317547	0.660443	0.223578	0.108057	0.62212	0.0896998	0.498124	0.821511
STAT4	STAT4_2.motif	Direct	-0.00973977	-0.00769479	-0.00542644	0.0622253	0.144772	0.839315	0.164766	-0.29303	0	STAT	Yes	-1.20636	-0.00913262	-1.71864	-2.09089	0.00789287	0.0816122	1.0069	0.106413	0.620737	-1.08399	0.17239	0.463287
STAT5A	STAT5A_1.motif	Direct	-0.00514432	-0.00358967	-0.00547623	0.0188509	0.0262369	1.58109	0.0513371	0.286412	0	STAT	Yes	1.00236	2.48792	2.59186	-0.121862	0.747554	1	1.7653	0.000970835	0.0399661	1.64344	0.00154015	0.0194143
STAT5B	STAT5B_1.motif	Direct	-0.0102151	-0.00824652	-0.00602968	0.0311222	0.0879345	1.05584	0.113331	-0.500192	0	STAT	Yes	4.30261	4.08754	4.03411	-0.0724772	0.653262	0.977136	-0.19814	0.232009	0.777348	-0.270617	0.109946	0.359045
STAT6	STAT6_2.motif	Direct	-0.0165169	-0.00999143	-0.0126663	0.0546356	0.0197199	1.7051	0.0433147	0.41141	0	STAT	Yes	5.25503	5.44009	5.49267	0.0460686	0.734265	1	0.192077	0.174488	0.730446	0.238145	0.09783	0.334339
TADA2A	SMARCC1_1.motif	Inferred	-0.00101105	-0.00210574	-0.00200273	0.101837	0.207558	0.682859	0.222539	0.303443	0	Myb/SANT	No	3.44454	3.3776	3.59425	0.21571	0.304233	0.655418	-0.115676	0.578629	1	0.100035	0.622229	0.932992
TADA2B	SMARCC2_1.motif	Inferred	-0.00812931	-0.00641465	-0.00252809	0.00413897	0.0672184	1.17251	0.0933451	-0.115627	0	Myb/SANT	No	3.86632	3.67765	3.7756	0.10023	0.480929	0.820394	-0.184085	0.208012	0.776478	-0.0838554	0.55113	0.871556
TAL2	TAL2_1.Infer.motif	Indirect	0.00213133	0.00330491	0.000511141	0.00548346	0.0585276	1.23264	0.0847149	-0.476333	0	bHLH	Yes	-0.0111576	-0.00428077	0.516232	0.986836	0.289816	0.640097	0.23497	0.822664	1	1.22181	0.191993	0.496009
TBP	TBP_1.motif	Direct	0.000491224	-0.000125441	0.000209147	0.720626	0.129577	0.887471	0.151285	-0.538513	0	TBP	Yes	4.05654	4.25829	4.021	-0.236351	0.161394	0.48447	0.160457	0.333328	0.826305	-0.0758938	0.63838	0.946886
TBX15	TBX15_2.motif	Direct	0.00843567	0.00495479	0.00455612	0.0329266	0.00375787	2.42506	0.0183874	-0.850522	2	T-box	Yes	-1.4307	0.0374447	1.29237	1.15273	0.0340764	0.201003	1.91127	0.00587273	0.129506	3.06399	0.000126047	0.00307334
TBX18	TBX15_2.motif	Inferred	0.00843567	0.00495479	0.00455612	0.0329266	0.00347232	2.45938	0.0180189	-0.645812	2	T-box	Yes	3.03002	3.76987	4.21115	0.360812	0.203012	0.542312	0.781465	0.0143035	0.227727	1.14228	0.0012484	0.0167271
TBX19	TBX19_1.motif	Direct	0.00241485	0.0031541	0.00400649	0.00268673	0.0171163	1.76659	0.0406216	0.470123	0	T-box	Yes	0.3765	0.514455	1.21341	0.761625	0.0634284	0.288779	0.123682	0.756179	1	0.885307	0.0348073	0.171231
TBX22	TBX15_2.motif	Inferred	0.00843567	0.00495479	0.00455612	0.0329266	0.00211703	2.67427	0.0148559	0.865654	2	T-box	Yes	0.449028	-1.9797	-2.66192	-3.81968	0.018516	0.139862	-3.10262	0.000153087	0.0115093	-6.9223	5.55885e-06	0.000318168
TBX3	TBX3_1.motif	Direct	0.00775722	0.00675446	0.00348439	0.00598171	0.000735595	3.13336	0.00956694	0.690696	1	T-box	Yes	4.50418	3.9024	3.70958	-0.209598	0.195983	0.534218	-0.589003	0.00228285	0.0705789	-0.7986	0.000210025	0.00451201
TBX6	TBX6_1.Infer.motif	Indirect	-0.0025778	-0.0002416	-0.00181452	0.0163735	0.0873752	1.05861	0.112739	-0.20956	0	T-box	Yes	0.890017	0.586301	-0.212481	-1.00952	0.0532734	0.260044	-0.0783922	0.855696	1	-1.08791	0.0318776	0.162372
TCF12	TCF12_1.motif	Direct	0.00506012	0.00262224	-0.000564072	0.00175924	0.00266768	2.57387	0.0160266	-0.70435	2	bHLH	Yes	4.60449	4.7832	4.97424	0.191409	0.256437	0.593682	0.15499	0.355302	0.8496	0.346399	0.0519799	0.222539
TCF3	TCF3_1.motif	Direct	0.00911028	0.0106331	0.0111522	0.0943574	0.000427719	3.36884	0.00787205	-0.404739	0	bHLH	Yes	4.54309	4.95295	4.25427	-0.708273	0.00142291	0.0259471	0.402514	0.0368727	0.390045	-0.305759	0.100127	0.339183
TCF4	TCF4_1.motif	Direct	-0.00454289	-0.0058042	-0.00312981	0.0216892	0.000346218	3.46065	0.00735755	0.189522	1	bHLH	Yes	0.317687	3.76491	4.30669	0.534387	0.018028	0.137893	3.41776	3.63603e-09	7.87952e-06	3.95215	7.91089e-10	7.76344e-07
TCF7	TCF7_1.motif	Direct	0.00429955	1.85534e-05	-0.00467808	0.00157788	0.00151677	2.81908	0.0128078	-0.63647	2	HMG/Sox	Yes	2.88558	2.59459	3.51445	0.935993	0.000154262	0.00592393	-0.305999	0.110534	0.626831	0.629994	0.00278204	0.0298497
TCF7L1	TCF7L1_1.motif	Direct	0.00612983	0.00418292	0.00693785	0.040037	0.0193909	1.7124	0.0430211	-0.447467	0	HMG/Sox	Yes	-0.105112	0.550756	-0.759397	-1.62572	0.00951289	0.0922155	0.744467	0.155546	0.703988	-0.88125	0.1442	0.421244
TCF7L2	TCF7L2_1.motif	Direct	-0.0051433	-0.00797376	-0.00751961	0.00284386	0.0185863	1.73081	0.0425396	-0.392955	0	HMG/Sox	Yes	3.65961	3.78461	4.08266	0.284062	0.101431	0.374561	0.137903	0.411721	0.905279	0.421965	0.0218215	0.125844
TCFL5	TCFL5_1.Infer.motif	Indirect	0.00346884	0.00262958	0.0035193	0.0118256	0.00643954	2.19115	0.0235216	-0.429597	0	bHLH	Yes	4.77293	4.72106	4.40986	-0.314787	0.0321686	0.194432	-0.0559918	0.673327	1	-0.370779	0.0141847	0.0945129
TEAD1	TEAD1_2.motif	Direct	0.0108862	0.00891459	0.00690895	0.0143847	0.00274561	2.56136	0.0161448	-0.174583	2	TEA	Yes	4.82856	4.68235	4.92608	0.191652	0.369667	0.704509	-0.106856	0.613343	1	0.0847952	0.686181	0.988687
TEAD1	TEAD1_1.motif	Direct	0.00532188	0.0035787	0.000848346	0.0206614	0.0122129	1.91318	0.0336301	0.136045	0	TEA	Yes	4.82856	4.68235	4.92608	0.191652	0.369667	0.704509	-0.106856	0.613343	1	0.0847952	0.686181	0.988687
TEAD2	TEAD1_1.motif	Inferred	0.00532188	0.0035787	0.000848346	0.0206614	0.00563198	2.24934	0.0221551	0.273508	0	TEA	Yes	5.24669	4.79718	4.92277	0.10687	0.497949	0.83639	-0.433038	0.0152199	0.236587	-0.326168	0.0525559	0.224317
TEAD2	TEAD1_2.motif	Inferred	0.0108862	0.00891459	0.00690895	0.0143847	0.00126614	2.89752	0.0121142	0.58701	2	TEA	Yes	5.24669	4.79718	4.92277	0.10687	0.497949	0.83639	-0.433038	0.0152199	0.236587	-0.326168	0.0525559	0.224317
TEAD3	TEAD3_2.motif	Direct	0.00391661	0.00570343	0.00181807	0.0193455	0.00889136	2.05103	0.027962	0.479371	0	TEA	Yes	3.21089	2.79379	2.43891	-0.334766	0.134742	0.437911	-0.433249	0.0574529	0.481094	-0.768016	0.00279053	0.0299293
TEAD4	TEAD4_1.motif	Direct	0.000865177	0.00258093	0.00355751	0.00977315	0.00263828	2.57868	0.0160214	-0.527387	2	TEA	Yes	4.74566	4.65648	4.25451	-0.405914	0.00396342	0.0511562	-0.0880371	0.452353	0.941202	-0.493951	0.000920657	0.0133818
TEF	TEF_1.motif	Direct	0.00619427	0.0043054	0.00598493	0.000751631	0.00152607	2.81643	0.0128078	0.284131	2	bZIP	Yes	4.03443	3.51037	3.23514	-0.424292	0.155226	0.473671	-0.376889	0.198779	0.765874	-0.801181	0.0137754	0.0926923
TFAP2A	TFAP2A_1.motif	Direct	0.00306747	-0.00186837	-0.0101781	0.000226657	0.000991312	3.00379	0.0114203	0.615863	1	AP-2	Yes	4.21935	3.88863	3.76482	-0.130975	0.534255	0.867339	-0.365482	0.0989815	0.606267	-0.496457	0.0306829	0.158007
TFAP2A	TFAP2A_3.motif	Direct	-0.0117594	-0.0110603	-0.00981228	0.0936569	0.0563423	1.24917	0.0822904	-0.882075	0	AP-2	Yes	4.21935	3.88863	3.76482	-0.130975	0.534255	0.867339	-0.365482	0.0989815	0.606267	-0.496457	0.0306829	0.158007
TFAP2A	TFAP2A_2.motif	Direct	-0.00633233	-0.0050321	-0.00491624	0.719656	0.069122	1.16038	0.0949377	-0.844929	0	AP-2	Yes	4.21935	3.88863	3.76482	-0.130975	0.534255	0.867339	-0.365482	0.0989815	0.606267	-0.496457	0.0306829	0.158007
TFAP2C	TFAP2C_1.motif	Direct	0.0058903	0.00190709	0.00286337	0.0540595	0.00817857	2.08732	0.0271577	0.159757	0	AP-2	Yes	2.38545	2.6578	0.947678	-1.79795	0.000239418	0.0077715	0.355673	0.305697	0.796183	-1.44228	0.00133093	0.0175517
TFAP2C	TFAP2C_2.motif	Direct	-0.00591259	-0.00550936	-0.00378686	0.0909774	0.0317896	1.49771	0.0573331	-0.803141	0	AP-2	Yes	2.38545	2.6578	0.947678	-1.79795	0.000239418	0.0077715	0.355673	0.305697	0.796183	-1.44228	0.00133093	0.0175517
TFAP2C	TFAP2C_3.motif	Direct	-0.00825638	-0.00482167	-5.35915e-05	0.000413742	0.00168389	2.77369	0.0132945	-0.798753	2	AP-2	Yes	2.38545	2.6578	0.947678	-1.79795	0.000239418	0.0077715	0.355673	0.305697	0.796183	-1.44228	0.00133093	0.0175517
TFAP2C	TFAP2C_4.motif	Direct	0.00132392	0.00133705	0.00288208	0.0298189	0.0105113	1.97834	0.0309157	-0.88183	0	AP-2	Yes	2.38545	2.6578	0.947678	-1.79795	0.000239418	0.0077715	0.355673	0.305697	0.796183	-1.44228	0.00133093	0.0175517
TFAP2E	TFAP2E_1.motif	Direct	0.00357519	0.00110376	0.00415512	0.0402993	0.127177	0.895591	0.149722	0.162181	0	AP-2	Yes	0.107993	0.626106	0.450462	-0.397961	0.435109	0.775396	0.682919	0.219101	0.777348	0.284958	0.594828	0.907652
TFAP4	TFAP4_2.motif	Direct	-0.0268281	-0.0232227	-0.012446	0.000157252	0.0024443	2.61185	0.0154085	-0.0273065	2	bHLH	Yes	4.40731	4.64311	4.41947	-0.249123	0.128795	0.427681	0.264123	0.111848	0.631013	0.015	0.923497	1
TFCP2	TFCP2_3.motif	Direct	-0.00331841	0.000390119	-0.00153502	0.0112127	0.0733987	1.13431	0.0997197	0.0847756	0	Grainyhead	Yes	4.15508	4.16398	4.197	0.0369637	0.777421	1	0.00733202	0.955424	1	0.0442958	0.734103	1
TFCP2L1	UBP1_1.motif	Inferred	-0.00020252	0.00256467	0.000927646	0.0541278	0.0919545	1.03643	0.117706	0.481183	0	Grainyhead	Yes	3.76443	3.66041	3.7478	-0.105955	0.755395	1	0.0963573	0.777313	1	-0.00959738	0.977435	1
TFDP1	TFDP1_1.motif	Direct	0.00407159	0.00453448	0.00343036	0.190163	0.00346491	2.46031	0.0180189	-0.0754502	0	E2F	Yes	5.71439	5.5891	5.47973	-0.142292	0.486168	0.825297	-0.0895394	0.659274	1	-0.231831	0.263346	0.574741
TFE3	TFE3_1.motif	Direct	-0.00380814	-0.00230662	-0.000841457	0.0474475	0.042139	1.37532	0.0680068	0.224818	0	bHLH	Yes	4.86375	4.78177	4.75107	-0.0359827	0.831183	1	-0.0911886	0.591731	1	-0.127171	0.455169	0.780169
TFEB	TFEB_1.motif	Direct	0.000967884	0.00276731	0.00257268	0.00381981	0.0108098	1.96618	0.0312929	0.344002	0	bHLH	Yes	3.87739	3.62328	4.12813	0.463759	0.0184085	0.139546	-0.209209	0.249687	0.779901	0.25455	0.153256	0.436591
TGIF1	TGIF1_1.motif	Direct	-0.00488161	-0.00613735	-0.0016107	0.0226158	0.0354328	1.4506	0.0612708	0.171033	0	Homeodomain	Yes	4.75695	4.98669	4.81948	-0.17004	0.283897	0.632348	0.199431	0.21554	0.777348	0.0293909	0.849036	1
TGIF1	TGIF1_2.motif	Direct	0.00544806	0.0063261	0.00414549	0.168423	0.0152625	1.81637	0.0382858	0.180932	0	Homeodomain	Yes	4.75695	4.98669	4.81948	-0.17004	0.283897	0.632348	0.199431	0.21554	0.777348	0.0293909	0.849036	1
TGIF2	TGIF2_1.motif	Direct	-0.00400166	-0.0034332	-0.00622247	0.00978813	0.010276	1.98818	0.030654	-0.285132	0	Homeodomain	Yes	4.26218	4.67879	4.74223	0.0630471	0.63686	0.963723	0.418679	0.00787578	0.156162	0.481726	0.00313968	0.0325246
THAP1	THAP1_1.motif	Direct	0.00230623	0.00265365	0.00142786	0.255574	0.078505	1.1051	0.104642	0.700194	0	THAP finger	Yes	3.98615	3.97064	3.78008	-0.194344	0.467941	0.809027	-0.105792	0.689356	1	-0.300136	0.261678	0.5724
THAP10	THAP1_1.motif	Inferred	0.00230623	0.00265365	0.00142786	0.255574	0.232192	0.634152	0.243856	0.568838	0	THAP finger	Yes	2.24849	1.75684	1.91785	0.103041	0.817974	1	-0.441529	0.333193	0.826305	-0.338487	0.446338	0.770758
THAP11	PRKRIR_1.motif	Inferred	0.00457878	0.00353387	0.00284446	0.0865504	0.0191608	1.71759	0.0430211	0.777089	0	THAP finger	Yes	5.21391	5.11384	5.08762	-0.0253479	0.83488	1	-0.101729	0.410283	0.903471	-0.127077	0.304077	0.605045
THAP2	THAP1_1.motif	Inferred	0.00230623	0.00265365	0.00142786	0.255574	0.216247	0.66505	0.230506	-0.14981	0	THAP finger	Yes	2.73764	2.64183	2.68838	-0.0637989	0.832604	1	-0.0798755	0.791719	1	-0.143674	0.630808	0.940744
THAP3	THAP1_1.motif	Inferred	0.00230623	0.00265365	0.00142786	0.255574	0.0289629	1.53816	0.0543605	-0.425389	0	THAP finger	Yes	5.12214	5.00142	5.01814	0.0159856	0.915727	1	-0.129925	0.398326	0.891706	-0.11394	0.453949	0.778796
THAP4	THAP1_1.motif	Inferred	0.00230623	0.00265365	0.00142786	0.255574	0.00271132	2.56682	0.0160266	0.278701	0	THAP finger	Yes	5.65929	5.57315	5.21419	-0.359578	0.0298021	0.185718	-0.091417	0.541692	1	-0.450995	0.00925057	0.0699896
THAP5	THAP1_1.motif	Inferred	0.00230623	0.00265365	0.00142786	0.255574	0.100326	0.998586	0.125345	0.41293	0	THAP finger	Yes	3.84786	3.97356	4.10272	0.132766	0.511153	0.847561	0.0623067	0.757766	1	0.195073	0.336706	0.643204
THAP6	THAP1_1.motif	Inferred	0.00230623	0.00265365	0.00142786	0.255574	0.139065	0.856782	0.159396	-0.63962	0	THAP finger	Yes	2.77754	2.82226	3.21612	0.396726	0.212413	0.550414	0.0555386	0.858553	1	0.452265	0.157451	0.442983
THAP7	PRKRIR_1.motif	Inferred	0.00457878	0.00353387	0.00284446	0.0865504	0.017875	1.74775	0.0416284	0.896526	0	THAP finger	Yes	4.63298	4.49326	4.30487	-0.1923	0.159858	0.481124	-0.138657	0.299969	0.796183	-0.330957	0.0224966	0.128026
THAP8	THAP1_1.motif	Inferred	0.00230623	0.00265365	0.00142786	0.255574	0.218057	0.661431	0.231813	-0.733631	0	THAP finger	Yes	2.36461	1.96987	2.33499	0.351425	0.312063	0.660443	-0.383165	0.274849	0.796183	-0.0317402	0.924547	1
THAP9	THAP1_1.motif	Inferred	0.00230623	0.00265365	0.00142786	0.255574	0.0717783	1.14401	0.09799	-0.268351	0	THAP finger	Yes	2.37207	2.10007	2.69071	0.608883	0.0144413	0.119211	-0.322099	0.161648	0.711994	0.286784	0.192351	0.496674
THRA	THRA_1.motif	Direct	0.00705458	0.00890567	0.00545666	0.02595	0.00103444	2.9853	0.0114498	0.376375	2	Nuclear receptor	Yes	5.11139	4.91292	4.63682	-0.297393	0.129464	0.428577	-0.19722	0.30042	0.796183	-0.494613	0.0187479	0.113636
THRA	THRA_2.motif	Direct	-0.00948653	-0.00804775	-0.0110395	0.0102446	0.00758979	2.11977	0.0258878	0.0815681	0	Nuclear receptor	Yes	5.11139	4.91292	4.63682	-0.297393	0.129464	0.428577	-0.19722	0.30042	0.796183	-0.494613	0.0187479	0.113636
THRB	THRB_3.motif	Direct	-0.000418654	0.00333385	0.00572809	0.00408694	0.0012026	2.91988	0.0119754	-0.263092	2	Nuclear receptor	Yes	4.59094	2.81708	4.07198	1.08358	0.00532025	0.0622249	-1.60946	0.000313077	0.0187564	-0.525888	0.11693	0.372755
THRB	THRB_4.motif	Direct	-0.0077769	-0.0099654	-0.00796002	0.00202132	0.0036327	2.43977	0.0180189	0.762219	2	Nuclear receptor	Yes	4.59094	2.81708	4.07198	1.08358	0.00532025	0.0622249	-1.60946	0.000313077	0.0187564	-0.525888	0.11693	0.372755
TP53	TP53_1.motif	Direct	-0.00193056	-0.00346387	-0.00396895	0.00349271	0.0368535	1.43352	0.0625679	0.477002	0	p53	Yes	2.92277	3.04298	3.41711	0.305087	0.209706	0.550414	0.199685	0.415809	0.909121	0.504772	0.0493839	0.215017
TP63	TP63_1.motif	Direct	0.010583	0.00611811	-9.3957e-05	1.26884e-05	1.57065e-06	5.80392	0.000886633	0.894664	1	p53	Yes	4.5668	4.24722	2.47741	-1.83877	1.61079e-05	0.00125627	-0.250327	0.341038	0.834526	-2.08909	4.64955e-06	0.000281137
TP73	TP73_1.motif	Direct	0.00218993	0.00250916	-0.00652062	0.000585247	0.00215145	2.66727	0.0148559	0.746612	2	p53	Yes	2.74416	2.39393	1.31284	-1.24388	0.00500771	0.0596439	-0.226868	0.523469	0.993466	-1.47074	0.00152228	0.0192652
TSHZ1	ZEB1_1.motif	Inferred	-0.00784864	-0.00958457	-0.0108666	0.0378923	0.0464942	1.3326	0.072603	-0.47936	0	C2H2 ZF	Yes	4.322	4.20139	4.61178	0.396411	0.021433	0.153262	-0.105702	0.495534	0.973649	0.290709	0.0754181	0.283458
TSHZ2	ZEB1_1.motif	Inferred	-0.00784864	-0.00958457	-0.0108666	0.0378923	0.0107982	1.96665	0.0312929	0.551173	0	C2H2 ZF	Yes	3.41549	2.26132	1.65724	-0.71551	0.0158823	0.127013	-1.05011	0.00129527	0.0478326	-1.76562	1.70814e-05	0.000698068
TWIST1	TWIST1_1.motif	Direct	0.00767002	0.00878515	0.00542561	0.295381	0.00178577	2.74818	0.0137152	-0.316405	0	bHLH	Yes	3.65555	4.14449	4.60466	0.419332	0.0436575	0.23306	0.501297	0.0238793	0.311233	0.920629	0.000380776	0.00695889
TWIST2	TWIST2_1.motif	Direct	-0.0019858	-0.00287478	-0.000919422	0.131798	0.0219529	1.65851	0.046352	-0.64296	0	bHLH	Yes	4.9315	4.75897	4.46499	-0.296489	0.116806	0.405294	-0.158326	0.381821	0.875119	-0.454815	0.0218834	0.126071
UBP1	UBP1_1.motif	Direct	-0.00020252	0.00256467	0.000927646	0.0541278	0.0254814	1.59378	0.0505968	-0.492708	0	Grainyhead	Yes	4.96261	5.00095	5.01707	-0.00691784	0.96756	1	0.0608114	0.722032	1	0.0538936	0.751467	1
USF1	USF1_1.motif	Direct	-0.00232017	0.00158303	0.00108951	0.0218213	0.0305642	1.51479	0.056109	-0.0724816	0	bHLH	Yes	4.79574	4.90112	4.75633	-0.145933	0.248922	0.582321	0.0940193	0.451881	0.941202	-0.0519139	0.672655	0.97727
USF2	USF2_1.motif	Direct	0.00996836	0.00948071	0.00639355	0.0575344	0.00361354	2.44207	0.0180189	0.375404	0	bHLH	Yes	5.18254	5.21931	5.09506	-0.133604	0.331101	0.66974	0.0468214	0.72993	1	-0.0867828	0.521406	0.844107
VDR	VDR_1.motif	Direct	-0.0151582	-0.0113989	-0.00613234	2.09211e-05	4.05355e-05	4.39216	0.00269203	-0.663566	1	Nuclear receptor	Yes	5.27328	4.42176	4.48262	0.0343551	0.850903	1	-0.833544	0.000567426	0.0283896	-0.799189	0.000760633	0.011541
XBP1	XBP1_1.motif	Direct	-0.0107253	-0.00780907	-0.00394336	0.000991705	9.67188e-05	4.01449	0.00473468	-0.61354	1	bZIP	Yes	5.90074	6.14928	5.51791	-0.633697	0.000453593	0.0119466	0.250457	0.0824049	0.562295	-0.38324	0.013479	0.09127
YBX1	YBX1_1.motif	Direct	-0.00930479	-0.00698903	-0.00653705	0.189758	0.0191739	1.71729	0.0430211	0.21867	0	CSD	Yes	5.5197	5.6377	5.3928	-0.241285	0.171725	0.502117	0.117193	0.493972	0.972175	-0.124091	0.468659	0.793372
YBX3	YBX1_1.motif	Inferred	-0.00930479	-0.00698903	-0.00653705	0.189758	0.00217714	2.66211	0.0148559	0.502358	0	CSD	Yes	6.1238	6.47743	6.09582	-0.375747	0.0494477	0.249636	0.339149	0.0725517	0.533002	-0.0365975	0.835045	1
YY1	YY1_1.motif	Direct	0.00113185	0.00128906	0.00260728	0.0427917	0.00842352	2.07451	0.027222	-0.362419	0	C2H2 ZF	Yes	5.5041	5.633	5.62128	-0.00991534	0.942774	1	0.129345	0.35916	0.852857	0.11943	0.394416	0.7128
YY1	YY1_2.motif	Direct	0.0183334	0.0133502	0.0126568	0.0251505	0.000138131	3.85971	0.00545544	-0.726791	1	C2H2 ZF	Yes	5.5041	5.633	5.62128	-0.00991534	0.942774	1	0.129345	0.35916	0.852857	0.11943	0.394416	0.7128
YY2	YY2_1.motif	Direct	-0.010622	-0.00515265	-0.00428582	4.71665e-05	0.00306063	2.51419	0.016981	0.800041	2	C2H2 ZF	Yes	1.42397	1.69502	2.04983	0.360421	0.265044	0.604929	0.285816	0.381168	0.874544	0.646237	0.059032	0.241367
ZBED1	ZBED1_1.motif	Direct	0.0111524	0.00948484	0.0113945	0.00749433	0.00308601	2.5106	0.0169921	-0.152823	2	BED ZF	Yes	3.76675	3.76202	3.64226	-0.119002	0.456935	0.798842	-0.00997111	0.949871	1	-0.128973	0.419304	0.740776
ZBED3	ZBED1_1.motif	Inferred	0.0111524	0.00948484	0.0113945	0.00749433	0.00384359	2.41526	0.0183874	0.189974	2	BED ZF	Yes	2.65299	2.92507	3.06504	0.0716519	0.886374	1	0.136075	0.789497	1	0.207727	0.680991	0.984359
ZBED4	ZBED1_1.motif	Inferred	0.0111524	0.00948484	0.0113945	0.00749433	0.00155418	2.8085	0.0128078	0.0076654	2	BED ZF	Yes	4.36763	4.3331	4.16632	-0.167014	0.237276	0.569684	-0.0363948	0.791036	1	-0.203408	0.155054	0.439015
ZBTB1	ZBTB1_1.Infer.motif	Indirect	0.00500905	0.00292418	0.00232266	0.0687811	0.010684	1.97127	0.0311686	-0.523243	0	C2H2 ZF	Yes	4.56452	4.8089	4.98858	0.178859	0.296084	0.648269	0.221211	0.203649	0.772003	0.40007	0.0310597	0.159486
ZBTB11	ZBTB11_3.motif	ZifRC	0.0121276	0.00798999	0.003897	0.00275007	0.00130808	2.88336	0.0121228	-0.746437	2	C2H2 ZF	Yes	4.59197	4.72079	4.77735	0.0572548	0.712841	1	0.111275	0.479103	0.962437	0.168529	0.288517	0.596736
ZBTB11	ZBTB11_4.motif	ZifRC	0.00589953	0.00416858	0.00392082	0.0337561	0.0206103	1.68592	0.0444066	-0.504266	0	C2H2 ZF	Yes	4.59197	4.72079	4.77735	0.0572548	0.712841	1	0.111275	0.479103	0.962437	0.168529	0.288517	0.596736
ZBTB11	ZBTB11_2.motif	ZifRC	0.00639997	0.00468533	0.00297243	0.0384394	0.0193186	1.71402	0.0430211	-0.692928	0	C2H2 ZF	Yes	4.59197	4.72079	4.77735	0.0572548	0.712841	1	0.111275	0.479103	0.962437	0.168529	0.288517	0.596736
ZBTB12	ZBTB12_1.Infer.motif	Indirect	0.00038889	-0.000214899	-0.00342443	0.00180551	0.0312171	1.50561	0.0568453	0.254398	0	C2H2 ZF	Yes	3.45949	3.19685	3.3071	0.0645381	0.825986	1	-0.230697	0.440525	0.933207	-0.166158	0.5693	0.884754
ZBTB14	ZBTB14_1.motif	ZifRC	0.00278315	0.00341219	0.00293232	0.181253	0.128152	0.892273	0.150399	0.448374	0	C2H2 ZF	Yes	3.52623	3.65114	3.71423	0.0818161	0.724875	1	0.0317919	0.891888	1	0.113608	0.622473	0.933159
ZBTB16	ZBTB16_1.motif	ZifRC	-0.00209818	0.00185877	0.00513849	0.00147203	0.000588674	3.23013	0.00878549	0.834588	1	C2H2 ZF	Yes	4.54292	5.00135	5.25129	0.194484	0.377546	0.713496	0.50297	0.0369019	0.39009	0.697454	0.00682586	0.056834
ZBTB17	ZBTB17_1.motif	ZifRC	-0.00315107	-0.000761249	-0.00194263	0.0010772	0.0171265	1.76633	0.0406216	0.518417	0	C2H2 ZF	Yes	4.1713	4.23749	4.28827	0.0497036	0.680103	1	0.0614425	0.613603	1	0.111146	0.361286	0.673728
ZBTB17	ZBTB17_2.motif	ZifRC	0.000460886	0.00136133	0.00136077	0.109873	0.103295	0.985921	0.127873	0.46279	0	C2H2 ZF	Yes	4.1713	4.23749	4.28827	0.0497036	0.680103	1	0.0614425	0.613603	1	0.111146	0.361286	0.673728
ZBTB18	ZBTB18_2.motif	Direct	0.00307828	0.00502548	0.00379083	0.117746	0.0402568	1.39516	0.0660609	-0.788769	0	C2H2 ZF	Yes	3.83661	3.64652	3.93628	0.292501	0.0579138	0.274133	-0.205635	0.168114	0.719722	0.0868659	0.541079	0.862846
ZBTB20	ZBTB20_1.motif	ZifRC	0.00568448	0.00288611	0.00245195	0.106931	0.00112348	2.94944	0.0118862	-0.697562	0	C2H2 ZF	Yes	-1.07061	0.876184	3.46184	2.33841	5.09059e-05	0.00274028	2.20735	0.000157839	0.0116884	4.54576	2.05005e-07	3.79021e-05
ZBTB21	ZBTB21_2.motif	ZifRC	0.00213339	0.000348882	0.00178802	0.082809	0.0980471	1.00857	0.123643	0.148961	0	C2H2 ZF	Yes	3.79	3.78107	3.59702	-0.197486	0.349805	0.681164	-0.0231891	0.910907	1	-0.220676	0.296836	0.603617
ZBTB22	ZBTB22_1.motif	ZifRC	-0.0154011	-0.00770359	-0.00562141	1.34352e-05	0.00125087	2.90279	0.0120703	-0.374563	2	C2H2 ZF	Yes	4.27324	3.94648	4.14189	0.0838244	0.735733	1	-0.213426	0.398017	0.89152	-0.129602	0.599209	0.911685
ZBTB24	ZBTB24_1.motif	ZifRC	0.00912276	0.00410196	0.00165902	0.000178906	0.000656042	3.18307	0.00914409	-0.396239	1	C2H2 ZF; AT hook	Yes	3.99046	4.22895	4.2345	0.00506659	0.979438	1	0.19872	0.329345	0.821391	0.203787	0.309099	0.607194
ZBTB26	ZBTB26_1.motif	ZifRC	0.0141116	0.0112578	0.0141289	0.000498985	0.000222701	3.65228	0.00628572	0.222247	1	C2H2 ZF	Yes	3.83742	3.84832	4.02244	0.157038	0.42523	0.766254	-0.00918083	0.962748	1	0.147857	0.446942	0.771337
ZBTB33	ZBTB33_1.motif	Direct	0.0106391	0.00974808	0.00626121	0.159893	0.00737495	2.13224	0.0256194	-0.261467	0	C2H2 ZF	Yes	4.65432	4.56237	4.77147	0.196741	0.287632	0.637063	-0.103742	0.568881	1	0.0929995	0.607323	0.919206
ZBTB34	ZBTB34_1.motif	ZifRC	0.00381997	0.0037185	0.00549404	0.0154977	0.0149236	1.82613	0.0378623	0.944552	0	C2H2 ZF	Yes	3.47216	3.46409	3.89627	0.423564	0.0324378	0.195467	-0.0176844	0.921602	1	0.40588	0.0382462	0.182029
ZBTB37	ZBTB37_1.motif	ZifRC	0.0022893	0.00159551	0.0028549	0.0259163	0.0291621	1.53518	0.0546004	0.511824	0	C2H2 ZF	Yes	3.25289	3.27544	3.8172	0.502569	0.0334618	0.198933	0.0282714	0.897331	1	0.53084	0.0248678	0.136908
ZBTB38	ZBTB38_2.motif	ZifRC	-0.0112539	-0.00981299	-0.00957125	0.722047	0.240242	0.619351	0.251053	0.87306	0	C2H2 ZF	Yes	3.54182	3.63097	3.97909	0.318885	0.223406	0.550414	0.0566543	0.823977	1	0.37554	0.155318	0.439174
ZBTB38	ZBTB38_1.motif	ZifRC	0.00732922	0.0067988	0.00393305	0.00409729	0.00956931	2.01912	0.0291206	-0.740954	0	C2H2 ZF	Yes	3.54182	3.63097	3.97909	0.318885	0.223406	0.550414	0.0566543	0.823977	1	0.37554	0.155318	0.439174
ZBTB39	ZBTB39_1.motif	ZifRC	0.0150102	0.012927	0.00684294	0.00840871	0.000971131	3.01272	0.0113032	0.668089	1	C2H2 ZF	Yes	3.19911	2.98668	2.74338	-0.222555	0.156781	0.476022	-0.219842	0.160208	0.710216	-0.442397	0.0103888	0.0760545
ZBTB39	ZBTB39_2.motif	ZifRC	-0.000468309	0.000451167	-0.00364223	0.00202274	0.0134646	1.87081	0.0364544	0.579548	0	C2H2 ZF	Yes	3.19911	2.98668	2.74338	-0.222555	0.156781	0.476022	-0.219842	0.160208	0.710216	-0.442397	0.0103888	0.0760545
ZBTB4	ZBTB4_1.motif	Direct	6.34069e-05	-0.0026392	-0.00156685	0.0302181	0.00579654	2.23683	0.0223716	0.349235	0	C2H2 ZF	Yes	4.98269	4.7486	4.31214	-0.460794	0.0450423	0.236771	-0.238388	0.268006	0.796183	-0.699182	0.00533963	0.0477488
ZBTB4	ZBTB4_2.motif	Direct	-0.00320706	-0.00390918	-0.00278517	0.577607	0.0137092	1.86299	0.0366372	0.335725	0	C2H2 ZF	Yes	4.98269	4.7486	4.31214	-0.460794	0.0450423	0.236771	-0.238388	0.268006	0.796183	-0.699182	0.00533963	0.0477488
ZBTB40	ZBTB40_1.motif	ZifRC	-0.0062869	-0.00419069	-0.00494106	0.0364909	0.148683	0.827738	0.168136	0.427613	0	C2H2 ZF	Yes	4.13964	4.23209	4.22314	-0.00900602	0.943632	1	0.09309	0.47099	0.956229	0.084084	0.51272	0.836105
ZBTB41	ZBTB41_1.motif	ZifRC	-0.00157867	-0.00147908	-0.00178828	0.302628	0.185026	0.732768	0.20281	-0.518326	0	C2H2 ZF	Yes	3.43597	2.97367	3.57096	0.486311	0.116374	0.404296	-0.380316	0.211163	0.777348	0.105995	0.716302	1
ZBTB42	ZBTB42_1.motif	Direct	-0.0045963	-0.000131764	0.000879005	0.0115291	0.0468133	1.32963	0.0728997	-0.0729686	0	C2H2 ZF	Yes	3.58939	3.05977	3.61618	0.481025	0.0561327	0.26802	-0.442742	0.0780443	0.54731	0.0382829	0.866083	1
ZBTB43	ZBTB43_1.motif	ZifRC	-0.0119239	-0.0112978	-0.00821302	0.0496246	0.0336134	1.47349	0.0592291	0.542131	0	C2H2 ZF	Yes	4.54049	4.82347	4.891	0.0662937	0.632113	0.95926	0.277595	0.0631582	0.501018	0.343889	0.0257169	0.140309
ZBTB45	ZBTB45_1.motif	ZifRC	-0.0033411	-0.00216351	-0.000419856	0.00542381	0.0799449	1.09721	0.105778	-0.094236	0	C2H2 ZF	Yes	3.05019	2.90055	2.85536	-0.0327656	0.89436	1	-0.166065	0.507097	0.981091	-0.198831	0.422291	0.743874
ZBTB47	ZBTB47_1.Infer.motif	Indirect	-0.00606591	-0.00354369	-0.00389914	0.0533314	0.116252	0.934601	0.139477	0.651996	0	C2H2 ZF	Yes	3.27174	3.68909	3.68723	-0.106742	0.692119	1	0.531767	0.0694612	0.523295	0.425024	0.135144	0.404109
ZBTB48	ZBTB48_1.motif	ZifRC	-0.00375225	-0.00499831	-0.00095989	0.00810824	0.0418973	1.37781	0.0678653	-0.225321	0	C2H2 ZF	Yes	4.38457	4.11632	4.15395	0.0238353	0.882166	1	-0.243861	0.148341	0.69052	-0.220026	0.182354	0.479962
ZBTB49	ZBTB49_1.motif	Direct	-0.00158316	-0.0010664	0.00189775	0.00493269	0.065608	1.18304	0.0920142	0.160669	0	C2H2 ZF	Yes	2.47951	2.32449	2.55814	0.244983	0.322313	0.660861	-0.215382	0.384427	0.87712	0.0296004	0.901258	1
ZBTB6	ZBTB6_1.motif	Direct	0.00141522	0.00189216	-0.000612762	0.0067067	0.0282959	1.54828	0.0535854	-0.102158	0	C2H2 ZF	Yes	4.21746	4.23804	4.47602	0.239314	0.284948	0.633562	-0.0509443	0.81623	1	0.18837	0.393384	0.711854
ZBTB7A	ZBTB7A_2.motif	Direct	0.00539902	0.00475742	0.008514	0.00256095	0.00199163	2.70079	0.0146352	-0.404532	2	C2H2 ZF	Yes	4.07434	3.94687	3.77552	-0.168279	0.517671	0.853048	-0.204029	0.435053	0.927869	-0.372308	0.165398	0.455765
ZBTB7B	ZBTB7B_1.motif	Direct	0.0133588	0.0110858	0.0122243	0.0166126	0.000254707	3.59396	0.00701376	0.19841	1	C2H2 ZF	Yes	5.16439	4.89889	4.67287	-0.26287	0.200446	0.539404	-0.237973	0.242877	0.777348	-0.500843	0.0239067	0.133539
ZBTB7C	ZBTB7C_1.motif	Direct	-0.000101053	0.00140521	-0.00204373	0.00303526	0.000611104	3.21389	0.00884533	-0.53935	1	C2H2 ZF	Yes	2.4302	3.2055	4.90182	1.40708	0.0025242	0.0377656	1.08529	0.0159843	0.243985	2.49236	3.45817e-05	0.00119045
ZEB1	ZEB1_1.motif	Direct	-0.00784864	-0.00958457	-0.0108666	0.0378923	0.0136887	1.86364	0.0366372	-0.507862	0	C2H2 ZF; Homeodomain	Yes	3.85817	3.82908	4.69913	0.845013	0.000908778	0.0193379	-0.0240221	0.90318	1	0.820991	0.00110528	0.0153825
ZEB2	ZEB1_1.motif	Inferred	-0.00784864	-0.00958457	-0.0108666	0.0378923	0.00058967	3.22939	0.00878549	-0.60601	1	C2H2 ZF; Homeodomain	Yes	-0.885011	2.94426	3.05583	0.0991024	0.558484	0.889788	3.89247	3.2768e-10	1.52469e-06	3.99157	2.30756e-10	3.33968e-07
ZFAT	ZFAT_3.motif	ZifRC	-0.00478527	-0.00556332	-0.00362083	0.00831043	0.0452055	1.34481	0.0712807	0.214984	0	C2H2 ZF	Yes	3.71752	3.80545	4.07172	0.255105	0.12593	0.423067	0.0894003	0.577656	1	0.344505	0.0459597	0.205231
ZFAT	ZFAT_1.motif	ZifRC	-0.000259309	0.00201608	0.00230655	0.00130349	0.00746666	2.12687	0.0257487	0.796154	0	C2H2 ZF	Yes	3.71752	3.80545	4.07172	0.255105	0.12593	0.423067	0.0894003	0.577656	1	0.344505	0.0459597	0.205231
ZFHX2	ZFHX2_1.motif	Direct	-0.00147924	-0.00242932	-0.00246091	0.056371	0.204812	0.688645	0.220012	0.0373351	0	Homeodomain	Yes	0.0487236	-0.470299	-0.686921	-0.41168	0.535483	0.868293	-0.73025	0.27579	0.796183	-1.14193	0.100239	0.339414
ZFHX3	ZFHX3_1.motif	Direct	0.00291431	0.00102076	0.00107993	0.00937968	0.029212	1.53444	0.0546032	0.48957	0	C2H2 ZF; Homeodomain	Yes	3.28145	3.0295	2.82807	-0.204605	0.444545	0.78554	-0.339599	0.214011	0.777348	-0.544204	0.0571245	0.235987
ZFP1	ZFP1_1.motif	ZifRC	0.00493332	0.00498406	0.00178888	0.0146909	0.0232809	1.633	0.0477026	-0.541079	0	C2H2 ZF	Yes	3.89211	3.94224	4.22521	0.286254	0.167271	0.495058	-0.0122837	0.951095	1	0.27397	0.181619	0.478699
ZFP37	ZFP37_1.motif	ZifRC	0.00128381	-0.00193308	0.00028715	0.0277336	0.1101	0.958212	0.134382	0.00262821	0	C2H2 ZF	Yes	3.34523	3.3003	3.55266	0.209308	0.261587	0.600822	-0.0199682	0.913597	1	0.189339	0.302386	0.605045
ZFP41	ZFP41_1.motif	ZifRC	0.00824516	0.00789351	0.00285991	0.000730179	0.00293153	2.53291	0.0168136	0.474026	2	C2H2 ZF	Yes	2.76483	2.31213	2.25542	-0.14343	0.654758	0.978195	-0.405226	0.217733	0.777348	-0.548656	0.0994031	0.337649
ZFP62	ZFP62_1.motif	ZifRC	0.00467649	0.0059323	0.0046983	0.00400763	0.00487073	2.31241	0.020351	0.402672	2	C2H2 ZF	Yes	4.82455	4.96282	5.02596	0.0634172	0.706177	1	0.111612	0.510843	0.9835	0.175029	0.306974	0.605045
ZFP62	ZFP62_2.motif	ZifRC	0.00174825	0.00190111	0.00100558	0.0119785	0.0187597	1.72678	0.0427009	0.0406164	0	C2H2 ZF	Yes	4.82455	4.96282	5.02596	0.0634172	0.706177	1	0.111612	0.510843	0.9835	0.175029	0.306974	0.605045
ZFP64	ZFP64_1.motif	ZifRC	-0.00101022	-0.000762844	-0.000426212	0.117204	0.190031	0.721175	0.20729	-0.61538	0	C2H2 ZF	Yes	3.53283	3.34654	3.3879	0.0339245	0.781335	1	-0.177674	0.164548	0.717028	-0.143749	0.245353	0.557668
ZFP90	ZFP90_1.motif	ZifRC	-0.015837	-0.012117	-0.00951417	9.79707e-06	0.000453218	3.34369	0.00787205	0.387436	1	C2H2 ZF	Yes	4.51057	4.51361	4.66507	0.149554	0.329812	0.66974	-0.0049182	0.973971	1	0.144636	0.344196	0.652847
ZFP90	ZFP90_2.motif	ZifRC	0.00081131	0.000134432	0.00016683	0.460845	0.0969991	1.01323	0.122634	0.350815	0	C2H2 ZF	Yes	4.51057	4.51361	4.66507	0.149554	0.329812	0.66974	-0.0049182	0.973971	1	0.144636	0.344196	0.652847
ZFP91	ZFP91_1.motif	ZifRC	0.000613968	0.000640068	-0.00151471	0.0352747	0.0112772	1.9478	0.0319897	0.902604	0	C2H2 ZF	Yes	5.47153	5.45112	5.3037	-0.15138	0.245139	0.576999	-0.0187118	0.882466	1	-0.170092	0.19401	0.499343
ZFX	ZFX_1.motif	Direct	-0.00813644	-0.00773049	-0.0081378	0.13686	0.128644	0.890612	0.150819	-0.643424	0	C2H2 ZF	Yes	4.4446	4.3488	4.30619	-0.0441562	0.787909	1	-0.117496	0.478416	0.962139	-0.161652	0.332463	0.638181
ZFY	ZFY_1.motif	Direct	0.00255212	0.00278558	0.00537692	0.0050162	0.0466995	1.33069	0.0728229	-0.300696	0	C2H2 ZF	Yes	-0.05952	-0.11733	-0.339141	-0.153031	0.702961	1	-0.0821211	0.837632	1	-0.235152	0.552775	0.872723
ZGLP1	GATA2_1.motif	Inferred	-0.000692241	-0.000141205	0.00193255	0.0408048	0.0641967	1.19249	0.0902591	0.601804	0	GATA	Yes	0.589044	1.06552	1.40592	0.390241	0.275991	0.621129	0.562535	0.149841	0.692364	0.952776	0.0187032	0.113438
ZIC2	ZIC2_1.motif	Direct	0.00662504	0.0057976	0.00522184	0.953839	0.0830816	1.0805	0.108438	0.650907	0	C2H2 ZF	Yes	2.86197	2.8811	2.57017	-0.319852	0.190742	0.529419	0.00825372	0.972021	1	-0.311599	0.199862	0.508609
ZIC5	ZIC5_1.motif	Direct	-0.00823288	-0.00490657	-0.00544012	0.0197017	0.165524	0.78114	0.184115	0.03678	0	C2H2 ZF	Yes	0.744888	0.566052	1.24235	0.707415	0.0435751	0.232829	-0.202091	0.53603	1	0.505324	0.128289	0.391172
ZIC5	ZIC5_2.motif	Direct	-0.0123922	-0.0109118	-0.0131371	0.113742	0.298977	0.524362	0.306694	-0.485613	0	C2H2 ZF	Yes	0.744888	0.566052	1.24235	0.707415	0.0435751	0.232829	-0.202091	0.53603	1	0.505324	0.128289	0.391172
ZIC5	ZIC5_3.motif	Direct	-0.000666273	-0.000248924	0.000804514	0.341277	0.195607	0.708615	0.211736	0.114348	0	C2H2 ZF	Yes	0.744888	0.566052	1.24235	0.707415	0.0435751	0.232829	-0.202091	0.53603	1	0.505324	0.128289	0.391172
ZKSCAN2	ZKSCAN2_1.motif	ZifRC	-0.00194565	-0.0019258	-0.000383007	0.0228432	0.101826	0.992142	0.126749	0.0498597	0	C2H2 ZF	Yes	2.97077	2.6201	2.78523	0.170313	0.241768	0.572666	-0.364402	0.0220104	0.295143	-0.194089	0.179382	0.474922
ZKSCAN3	ZKSCAN3_1.motif	Direct	0.00270013	0.00275799	0.00104511	0.230792	0.245579	0.609809	0.256246	0.44611	0	C2H2 ZF	Yes	2.62948	2.47619	2.55295	0.00546981	0.979452	1	-0.0840056	0.694887	1	-0.0785358	0.708611	1
ZKSCAN5	ZKSCAN5_1.motif	ZifRC	-0.0054584	-0.00172394	-0.00113886	0.00295768	0.0236486	1.6262	0.0481674	-0.579553	0	C2H2 ZF	Yes	4.22554	3.89999	4.10782	0.210897	0.13186	0.433191	-0.330239	0.0266219	0.330765	-0.119342	0.374013	0.689358
ZKSCAN5	ZKSCAN5_2.motif	ZifRC	0.00123146	0.00143447	0.00192272	0.0252915	0.0433873	1.36264	0.0694813	-0.168335	0	C2H2 ZF	Yes	4.22554	3.89999	4.10782	0.210897	0.13186	0.433191	-0.330239	0.0266219	0.330765	-0.119342	0.374013	0.689358
ZKSCAN7	ZKSCAN7_1.motif	ZifRC	0.00739355	0.0060775	0.00806986	0.051858	0.0381586	1.41841	0.063885	0.587307	0	C2H2 ZF	Yes	-0.528459	-0.327655	-0.0229059	0.24093	0.598682	0.928813	0.38686	0.459784	0.947325	0.62779	0.172306	0.463254
ZKSCAN8	ZKSCAN8_1.motif	ZifRC	-0.00383375	-0.00197841	-0.000365869	0.000853006	0.00778864	2.10854	0.0262489	0.811962	0	C2H2 ZF	Yes	4.08442	4.13711	4.40325	0.257085	0.115272	0.401717	0.054835	0.724307	1	0.31192	0.0614996	0.248078
ZNF10	ZNF10_1.motif	ZifRC	-0.00430318	-0.00303168	-0.00301544	0.32433	0.154842	0.810111	0.173947	-0.105993	0	C2H2 ZF	Yes	1.6641	1.67064	2.39075	0.744813	0.0128942	0.11138	-0.0808575	0.760945	1	0.663955	0.0214994	0.12489
ZNF100	ZNF100_1.motif	ZifRC	-0.00679362	-0.00611719	-0.00585759	0.764227	0.721524	0.141749	0.721524	0.142106	0	C2H2 ZF	Yes	1.57068	1.66661	1.56767	-0.0880791	0.76144	1	0.030646	0.916044	1	-0.0574331	0.841693	1
ZNF101	ZNF101_1.motif	ZifRC	0.00364311	0.000850589	-0.00174649	0.013268	0.0360661	1.4429	0.0617884	0.384931	0	C2H2 ZF	Yes	3.13082	2.74587	2.75735	0.0259117	0.876836	1	-0.392994	0.0332262	0.369729	-0.367082	0.0403334	0.188601
ZNF107	ZNF107_1.motif	ZifRC	0.00806668	0.005923	0.00502866	0.00899643	0.0265134	1.57653	0.0517883	0.457657	0	C2H2 ZF	Yes	0.344988	-0.513595	-0.239892	0.238829	0.711238	1	-1.14934	0.0865486	0.573659	-0.910512	0.141744	0.416768
ZNF107	ZNF107_2.motif	ZifRC	0.000827242	0.00499704	0.0045233	0.00131567	0.0135619	1.86768	0.0365426	-0.475971	0	C2H2 ZF	Yes	0.344988	-0.513595	-0.239892	0.238829	0.711238	1	-1.14934	0.0865486	0.573659	-0.910512	0.141744	0.416768
ZNF107	ZNF107_3.motif	ZifRC	0.00749876	0.0057283	0.00356136	0.00231855	0.0142905	1.84495	0.0376436	0.180186	0	C2H2 ZF	Yes	0.344988	-0.513595	-0.239892	0.238829	0.711238	1	-1.14934	0.0865486	0.573659	-0.910512	0.141744	0.416768
ZNF107	ZNF107_4.motif	ZifRC	0.00739013	0.0083003	0.00878841	0.00618319	0.0109047	1.96238	0.0314269	-0.15775	0	C2H2 ZF	Yes	0.344988	-0.513595	-0.239892	0.238829	0.711238	1	-1.14934	0.0865486	0.573659	-0.910512	0.141744	0.416768
ZNF112	ZNF112_1.motif	ZifRC	0.00410996	0.00101956	-0.000606112	0.00890509	0.0196243	1.70721	0.0431887	-0.545262	0	C2H2 ZF	Yes	2.84367	2.74758	3.25158	0.500854	0.0124992	0.109219	-0.110095	0.538924	1	0.390759	0.0380751	0.181551
ZNF114	ZNF114_1.motif	ZifRC	-0.00358122	-0.00088498	-0.000690954	0.0419776	0.159038	0.798499	0.177875	-0.0292889	0	C2H2 ZF	Yes	1.50075	1.20771	1.88167	0.705732	0.0666507	0.296669	-0.315959	0.38881	0.882377	0.389774	0.278271	0.592327
ZNF117	ZNF117_1.motif	ZifRC	0.00158523	0.00122132	0.00161026	0.308222	0.134349	0.871765	0.155729	0.46996	0	C2H2 ZF	Yes	1.65345	1.46501	2.32745	0.678786	0.0491618	0.249002	0.0208349	0.949097	1	0.699621	0.0423008	0.194652
ZNF117	ZNF117_2.motif	ZifRC	0.0117099	0.00727218	0.0043199	0.00159676	0.00218719	2.66011	0.0148559	-0.351158	2	C2H2 ZF	Yes	1.65345	1.46501	2.32745	0.678786	0.0491618	0.249002	0.0208349	0.949097	1	0.699621	0.0423008	0.194652
ZNF121	ZNF121_1.motif	ZifRC	0.0129913	0.0102079	0.0083032	0.0222304	0.000403508	3.39415	0.00759267	-0.852211	1	C2H2 ZF	Yes	5.21056	5.45521	5.54677	0.0916436	0.531691	0.865122	0.236039	0.125765	0.655981	0.327683	0.0400549	0.187753
ZNF124	ZNF124_1.motif	ZifRC	0.00287104	0.00224828	-0.000173966	0.0196683	0.0419624	1.37714	0.0678734	-0.318205	0	C2H2 ZF	Yes	3.74732	4.00614	4.09233	0.0824976	0.627477	0.954758	0.215627	0.223894	0.777348	0.298125	0.0964649	0.331243
ZNF131	ZNF131_3.motif	ZifRC	0.000740856	0.000443394	-0.00126922	0.00320213	0.0119232	1.92361	0.0331559	-0.763842	0	C2H2 ZF	Yes	4.71192	4.76668	4.9352	0.169164	0.293884	0.645046	0.0344112	0.827676	1	0.203575	0.209986	0.524693
ZNF132	ZNF132_1.motif	ZifRC	-0.00229759	-0.00243977	0.00224992	0.0044528	0.0685796	1.16381	0.0944224	-0.369542	0	C2H2 ZF	Yes	1.16993	1.07606	0.784136	-0.361312	0.388606	0.726625	-0.0233751	0.954758	1	-0.384687	0.357365	0.669457
ZNF133	ZNF133_1.motif	ZifRC	0.00511908	0.00483285	0.0011433	0.00106143	0.00487952	2.31162	0.020351	-0.300741	2	C2H2 ZF	Yes	4.42923	4.36929	4.59094	0.153583	0.46615	0.807318	0.00522927	0.980125	1	0.158813	0.449644	0.774581
ZNF133	ZNF133_2.motif	ZifRC	0.00179336	9.12131e-05	-0.000970068	0.00018584	0.00242087	2.61603	0.0154085	0.0445471	2	C2H2 ZF	Yes	4.42923	4.36929	4.59094	0.153583	0.46615	0.807318	0.00522927	0.980125	1	0.158813	0.449644	0.774581
ZNF134	ZNF134_1.motif	ZifRC	0.0152413	0.0111845	0.0135376	0.0014134	0.00029323	3.53279	0.00721606	-0.218239	1	C2H2 ZF	Yes	3.00712	3.11093	3.53691	0.406382	0.0775759	0.32414	0.0919901	0.674695	1	0.498372	0.0345742	0.170709
ZNF136	ZNF136_1.motif	ZifRC	-0.00870619	-0.0093839	-0.00632869	0.0735923	0.337549	0.471663	0.343947	0.197659	0	C2H2 ZF	Yes	1.02807	1.19246	1.65411	0.516126	0.22967	0.558337	0.0271489	0.948734	1	0.543275	0.203784	0.515081
ZNF140	ZNF140_1.motif	ZifRC	0.0084067	0.00515853	0.00364929	0.00241974	0.0113952	1.94328	0.0322435	-0.484161	0	C2H2 ZF	Yes	1.40248	2.0139	1.5113	-0.53299	0.119867	0.411689	0.6457	0.0674593	0.516405	0.11271	0.731105	1
ZNF142	ZNF142_3.motif	ZifRC	0.000305179	-0.000796439	0.000406835	0.169532	0.0751778	1.12391	0.10177	-0.503548	0	C2H2 ZF	Yes	3.86326	3.89889	3.52392	-0.373792	0.167182	0.494898	-0.039415	0.879258	1	-0.413207	0.129593	0.393558
ZNF142	ZNF142_4.motif	ZifRC	0.00247367	0.00119629	-0.00217527	0.0045964	0.0178829	1.74756	0.0416284	0.259874	0	C2H2 ZF	Yes	3.86326	3.89889	3.52392	-0.373792	0.167182	0.494898	-0.039415	0.879258	1	-0.413207	0.129593	0.393558
ZNF143	ZNF143_1.motif	Direct	0.00348294	0.00225673	0.00101847	0.0604876	0.0629149	1.20125	0.0888998	-0.472615	0	C2H2 ZF	Yes	3.7548	4.0361	4.11752	0.0754602	0.739722	1	0.196989	0.39715	0.891074	0.27245	0.241328	0.557668
ZNF146	ZNF146_1.motif	ZifRC	-0.00128289	0.00163358	0.000941393	0.00356985	0.00410671	2.38651	0.0190801	0.188469	2	C2H2 ZF	Yes	5.41147	5.45166	5.54654	0.0969088	0.480535	0.820027	0.0401808	0.76842	1	0.13709	0.322662	0.624954
ZNF148	ZNF148_1.motif	Direct	-0.00459386	-0.00142739	-0.00310571	0.0113723	0.0397286	1.4009	0.0655128	0.0574744	0	C2H2 ZF	Yes	4.15234	4.09855	4.50528	0.375622	0.0809918	0.33213	-0.0488364	0.80887	1	0.326785	0.122414	0.382037
ZNF154	ZNF154_1.motif	ZifRC	-0.000264015	0.00116981	-0.00100442	0.073907	0.193135	0.71414	0.209864	-0.118633	0	C2H2 ZF	Yes	1.1433	0.645947	1.20812	0.583923	0.19805	0.536169	-0.715854	0.123912	0.655981	-0.131931	0.757751	1
ZNF155	ZNF155_1.motif	ZifRC	-0.0096666	-0.00865687	-0.00643647	0.000366651	0.0149062	1.82663	0.0378623	0.449069	0	C2H2 ZF	Yes	2.56233	2.53594	3.10799	0.551268	0.079624	0.329276	-0.10273	0.731237	1	0.448537	0.139458	0.412259
ZNF16	ZNF16_1.motif	ZifRC	-0.00220042	-0.0035312	0.00018245	0.0264254	0.0346727	1.46001	0.0603166	0.446405	0	C2H2 ZF	Yes	3.44612	3.58643	4.16028	0.481718	0.0903983	0.353467	0.182294	0.51034	0.983277	0.664012	0.0257674	0.140448
ZNF160	ZNF160_1.motif	ZifRC	-0.000747723	-0.000864432	-0.000603501	0.00446169	0.043672	1.3598	0.0697393	-0.149818	0	C2H2 ZF	Yes	2.94688	3.18973	3.33601	0.146672	0.47221	0.812822	0.21932	0.297243	0.796183	0.365992	0.0879063	0.312354
ZNF165	ZNF165_1.motif	ZifRC	-0.00300547	-0.00547175	-0.00693793	0.000448223	0.0226813	1.64433	0.047072	0.216771	0	C2H2 ZF	Yes	2.28624	1.52537	2.0637	0.506935	0.220971	0.550414	-0.716551	0.0937855	0.592722	-0.209616	0.594425	0.907537
ZNF169	ZNF169_1.motif	ZifRC	-0.00607989	-0.00466532	-0.00273336	0.00904357	0.0231331	1.63577	0.0475725	0.878503	0	C2H2 ZF	Yes	3.63027	3.77756	4.04364	0.270235	0.055638	0.266615	0.147688	0.278975	0.796183	0.417923	0.00654225	0.0554085
ZNF169	ZNF169_2.motif	ZifRC	0.0102154	0.0087177	0.00884377	0.489415	0.0061267	2.21277	0.0231339	-0.128774	0	C2H2 ZF	Yes	3.63027	3.77756	4.04364	0.270235	0.055638	0.266615	0.147688	0.278975	0.796183	0.417923	0.00654225	0.0554085
ZNF17	ZNF17_1.motif	ZifRC	-0.000925048	-0.000685514	-0.00102409	0.330088	0.147294	0.831814	0.167131	-0.216502	0	C2H2 ZF	Yes	3.72467	3.6592	3.91195	0.240116	0.111859	0.394944	-0.0456443	0.753253	1	0.194472	0.18561	0.485465
ZNF174	ZNF174_1.motif	ZifRC	-0.00288164	-0.00335593	-0.00227091	0.106996	0.216418	0.664706	0.230506	-0.306401	0	C2H2 ZF	Yes	3.68957	3.45372	3.51759	0.0561669	0.790827	1	-0.241322	0.267522	0.796183	-0.185155	0.381482	0.697616
ZNF175	ZNF175_1.motif	ZifRC	0.00074339	-0.000409872	-0.00279264	0.0415767	0.189361	0.72271	0.206759	-0.870335	0	C2H2 ZF	Yes	2.18933	2.27388	2.52893	0.247436	0.503523	0.841637	0.107965	0.772188	1	0.355401	0.341073	0.648499
ZNF177	ZNF177_1.motif	ZifRC	-0.00263825	-0.000695324	-0.000789602	0.0205482	0.162925	0.788012	0.181582	0.497011	0	C2H2 ZF	Yes	0.0865252	0.135489	0.707649	0.643708	0.0913203	0.355031	-0.0791946	0.836392	1	0.564514	0.117934	0.374682
ZNF18	ZNF18_1.motif	ZifRC	0.0020317	0.00191079	0.000761175	0.00293892	0.0336267	1.47332	0.0592291	-0.000559587	0	C2H2 ZF	Yes	3.21602	2.97566	3.31334	0.298913	0.234152	0.564841	-0.271354	0.280348	0.796183	0.0275591	0.90806	1
ZNF18	ZNF18_2.motif	ZifRC	-0.000439461	0.000618544	0.00101704	0.0204429	0.0951212	1.02172	0.120937	0.0131949	0	C2H2 ZF	Yes	3.21602	2.97566	3.31334	0.298913	0.234152	0.564841	-0.271354	0.280348	0.796183	0.0275591	0.90806	1
ZNF180	ZNF180_1.motif	ZifRC	-0.00692848	-0.00490186	-0.00397264	0.0247721	0.0815577	1.08854	0.10682	0.315814	0	C2H2 ZF	Yes	2.54711	2.43166	3.16575	0.695804	0.0168613	0.132117	-0.114354	0.664298	1	0.58145	0.0353711	0.173153
ZNF181	ZNF181_1.motif	ZifRC	0.00201655	0.00238479	0.00365515	0.0544948	0.0451977	1.34488	0.0712807	0.500582	0	C2H2 ZF	Yes	3.09104	3.24518	3.71701	0.383118	0.20221	0.542298	0.167075	0.576683	1	0.550192	0.0755774	0.283941
ZNF182	ZNF182_1.motif	ZifRC	-0.0104149	-0.00765708	-0.00803846	0.266967	0.287183	0.541842	0.295291	0.258832	0	C2H2 ZF	Yes	3.02003	3.04274	3.39858	0.334973	0.140329	0.447789	-0.0212213	0.92322	1	0.313752	0.159793	0.447149
ZNF184	ZNF184_1.motif	ZifRC	-0.00135958	-0.00107603	-0.000280418	0.00296883	0.0308745	1.5104	0.0564071	-0.257894	0	C2H2 ZF	Yes	2.18196	1.43206	1.39003	-0.13364	0.695164	1	-0.695492	0.0569057	0.479244	-0.829133	0.0264821	0.14281
ZNF189	ZNF189_1.motif	ZifRC	0.00898964	0.00753753	0.00839923	0.116478	0.00351586	2.45397	0.0180189	-0.113875	0	C2H2 ZF	Yes	4.36754	4.35843	4.90201	0.542687	0.0160012	0.127452	-0.0557502	0.779298	1	0.486936	0.0265127	0.142865
ZNF189	ZNF189_2.motif	ZifRC	0.0108781	0.0106509	0.0104028	0.109551	0.00145191	2.83806	0.012707	-0.547372	0	C2H2 ZF	Yes	4.36754	4.35843	4.90201	0.542687	0.0160012	0.127452	-0.0557502	0.779298	1	0.486936	0.0265127	0.142865
ZNF19	ZNF19_1.motif	ZifRC	0.0112296	0.00961626	0.00344001	0.00523493	0.00682065	2.16617	0.0242749	-0.552943	0	C2H2 ZF	Yes	1.70275	1.59982	2.19655	0.629798	0.080898	0.332093	-0.0864067	0.800705	1	0.543392	0.12287	0.382974
ZNF195	ZNF195_1.motif	ZifRC	-0.00824611	-0.0049997	-0.00406802	0.00214815	0.00218279	2.66099	0.0148559	0.652423	2	C2H2 ZF	Yes	3.42726	3.66313	4.27601	0.603889	0.00133776	0.0248984	0.232066	0.144671	0.684146	0.835955	9.30276e-05	0.00248293
ZNF197	ZNF197_1.motif	ZifRC	0.00126621	-6.24024e-05	0.000960269	0.136021	0.0807487	1.09286	0.106006	0.180601	0	C2H2 ZF	Yes	3.55613	3.48988	3.89566	0.403794	0.0392038	0.219568	-0.0878034	0.624913	1	0.315991	0.0939597	0.325294
ZNF2	ZNF2_1.motif	ZifRC	0.00402477	0.00364822	0.000426069	0.00579987	0.0361641	1.44172	0.0618625	0.843255	0	C2H2 ZF	Yes	3.07068	3.00816	2.79339	-0.252561	0.202678	0.542298	-0.0288474	0.880126	1	-0.281408	0.155287	0.439174
ZNF20	ZNF20_1.motif	ZifRC	0.00326129	0.00384226	0.00137111	0.0060202	0.0386833	1.41248	0.0644151	-0.256615	0	C2H2 ZF	Yes	2.4155	1.65577	2.03419	0.338512	0.282506	0.630304	-0.742942	0.029487	0.349413	-0.40443	0.193393	0.498352
ZNF200	ZNF200_1.motif	ZifRC	0.0115675	0.00986346	0.00727604	0.0144168	0.0135213	1.86898	0.0365206	0.348816	0	C2H2 ZF	Yes	3.09647	2.98112	3.05886	0.0611806	0.775847	1	-0.122749	0.572173	1	-0.0615681	0.77031	1
ZNF205	ZNF205_1.motif	ZifRC	0.00136747	0.000796844	0.00166648	0.0178647	0.0765052	1.11631	0.103137	0.244354	0	C2H2 ZF	Yes	4.05646	4.0298	4.00543	-0.046816	0.776222	1	0.00880446	0.95766	1	-0.0380115	0.816122	1
ZNF208	ZNF208_1.motif	ZifRC	-0.0138816	-0.010869	-0.0114898	0.604383	0.532364	0.273792	0.533308	-0.386228	0	C2H2 ZF	Yes	0.778301	-0.116315	0.470912	0.986681	0.142901	0.452121	-1.33432	0.0450038	0.429466	-0.347641	0.505233	0.828444
ZNF208	ZNF208_2.motif	ZifRC	-0.000152138	-0.0011109	-0.00178343	0.126328	0.273792	0.56258	0.28281	0.114836	0	C2H2 ZF	Yes	0.778301	-0.116315	0.470912	0.986681	0.142901	0.452121	-1.33432	0.0450038	0.429466	-0.347641	0.505233	0.828444
ZNF208	ZNF208_3.motif	ZifRC	-0.00208048	-0.00232925	-0.00206621	0.555325	0.396581	0.401668	0.401201	0.0303875	0	C2H2 ZF	Yes	0.778301	-0.116315	0.470912	0.986681	0.142901	0.452121	-1.33432	0.0450038	0.429466	-0.347641	0.505233	0.828444
ZNF211	ZNF211_1.motif	ZifRC	0.00936435	0.00755772	0.00566474	0.01936	0.0348915	1.45728	0.0605108	-0.323797	0	C2H2 ZF	Yes	2.44034	2.54877	2.58155	0.0492602	0.826122	1	0.0419635	0.853088	1	0.0912237	0.68163	0.985027
ZNF213	ZNF213_1.motif	ZifRC	-0.0112359	-0.00957336	-0.010188	0.193322	0.226976	0.644021	0.239491	-0.31255	0	C2H2 ZF	Yes	3.09399	2.47771	2.72468	0.24217	0.388927	0.726924	-0.662631	0.0310151	0.357212	-0.420461	0.135732	0.405003
ZNF214	ZNF214_1.motif	ZifRC	-0.000400214	-0.00183523	-0.000682809	0.316366	0.0496669	1.30393	0.0756733	0.0815151	0	C2H2 ZF	Yes	-0.0399713	0.0301076	1.46926	1.49887	0.00108047	0.021706	0.0646135	0.860198	1	1.56348	0.000748463	0.0114235
ZNF219	ZNF219_1.motif	Direct	-0.0011418	-0.00178716	0.000913946	0.00842603	0.000955512	3.01976	0.0113032	-0.349565	1	C2H2 ZF	Yes	4.90812	4.49779	3.93253	-0.565042	0.00437534	0.0544748	-0.417557	0.0226891	0.300491	-0.982599	5.30501e-05	0.00163111
ZNF22	ZNF22_1.motif	ZifRC	0.00339599	0.00300153	0.000213562	0.00143334	0.00293381	2.53257	0.0168136	0.148645	2	C2H2 ZF	Yes	-2.23199	0.540597	-1.52857	-2.90542	0.000227662	0.00758458	4.48451	6.52272e-05	0.00659965	1.57909	0.194578	0.500298
ZNF221	ZNF221_1.motif	ZifRC	-0.00594205	-0.00701026	-0.00830903	0.0340819	0.100084	0.999636	0.125345	-0.261798	0	C2H2 ZF	Yes	2.67606	2.20796	2.83402	0.6584	0.0157298	0.126154	-0.483891	0.0629104	0.500951	0.17451	0.460299	0.784724
ZNF221	ZNF221_2.motif	ZifRC	-0.000829115	-0.00111915	-0.00141907	0.370525	0.125464	0.901481	0.148479	-0.156396	0	C2H2 ZF	Yes	2.67606	2.20796	2.83402	0.6584	0.0157298	0.126154	-0.483891	0.0629104	0.500951	0.17451	0.460299	0.784724
ZNF222	ZNF222_1.motif	ZifRC	-0.00219521	-0.00238454	-0.00242266	0.252163	0.437464	0.359058	0.440586	0.0707616	0	C2H2 ZF	Yes	2.48927	2.67572	2.57043	-0.126745	0.714692	1	0.157062	0.652671	1	0.0303176	0.929961	1
ZNF223	ZNF223_1.motif	ZifRC	-0.0102534	-0.00873496	-0.00561817	0.0440454	0.205382	0.687438	0.220415	0.388957	0	C2H2 ZF	Yes	1.981	1.78601	2.38532	0.633656	0.0775433	0.324128	-0.267026	0.435398	0.928232	0.366629	0.278193	0.592282
ZNF223	ZNF223_2.motif	ZifRC	0.00234007	0.00442138	0.00475114	0.00446112	0.0226068	1.64576	0.047072	0.310217	0	C2H2 ZF	Yes	1.981	1.78601	2.38532	0.633656	0.0775433	0.324128	-0.267026	0.435398	0.928232	0.366629	0.278193	0.592282
ZNF224	ZNF224_1.motif	ZifRC	-0.00235183	-0.00244509	-0.00237586	0.315211	0.0246026	1.60902	0.0493362	-0.267949	0	C2H2 ZF	Yes	3.05808	3.28373	3.97794	0.702129	0.00230415	0.0355399	0.159756	0.408244	0.902384	0.861885	0.00047657	0.00827933
ZNF225	ZNF225_1.motif	ZifRC	0.00145613	0.00139922	0.000933501	0.191692	0.0833391	1.07915	0.108503	-0.241212	0	C2H2 ZF	Yes	2.28233	2.2327	2.78588	0.570648	0.0137667	0.116613	-0.117851	0.570436	1	0.452797	0.0378387	0.180949
ZNF226	ZNF226_1.motif	ZifRC	0.00474114	0.00524811	0.00185465	0.00448393	0.00510106	2.29234	0.0205682	-0.727097	0	C2H2 ZF	Yes	3.76352	3.80454	4.23463	0.411896	0.0230379	0.1601	0.0476374	0.772437	1	0.459533	0.0127027	0.0878027
ZNF227	ZNF227_1.motif	ZifRC	-0.00539191	-0.00391183	-0.00563483	0.0761422	0.093688	1.02832	0.119383	-0.755033	0	C2H2 ZF	Yes	4.42094	4.39024	4.58581	0.191926	0.21785	0.550414	-0.0362002	0.811358	1	0.155725	0.309696	0.60763
ZNF23	ZNF23_1.motif	ZifRC	-0.00170672	-0.00415899	-0.00470186	0.0480698	0.0592397	1.22739	0.0855264	-0.801484	0	C2H2 ZF	Yes	3.53307	3.95487	4.04047	0.0699422	0.728516	1	0.388025	0.077311	0.545732	0.457967	0.0387964	0.183922
ZNF230	ZNF230_1.motif	ZifRC	-0.00728006	-0.00582361	-0.00466064	0.0648531	0.404515	0.393066	0.408495	0.297437	0	C2H2 ZF	Yes	1.69681	1.57454	1.76085	0.20036	0.500623	0.838818	-0.169485	0.569825	1	0.0308747	0.91548	1
ZNF232	ZNF232_1.motif	Direct	0.0098402	0.00790157	0.00398736	0.00339211	0.00186863	2.72848	0.0141832	0.533647	2	C2H2 ZF	Yes	4.33381	4.48096	4.11738	-0.3618	0.0187698	0.141139	0.129085	0.351586	0.846097	-0.232715	0.10436	0.348339
ZNF233	ZNF233_1.motif	ZifRC	-0.00494406	-0.0065689	-0.00673386	0.0901725	0.173646	0.760334	0.191639	-0.590496	0	C2H2 ZF	Yes	2.68004	2.3165	3.06287	0.655772	0.03806	0.215117	-0.273062	0.359828	0.853645	0.38271	0.191881	0.495966
ZNF234	ZNF234_1.motif	ZifRC	-0.00647513	-0.00505144	-0.00581162	0.17524	0.104168	0.982266	0.128671	-0.195941	0	C2H2 ZF	Yes	3.09856	3.15323	3.52696	0.360954	0.0273597	0.177264	0.0558159	0.708998	1	0.41677	0.0129149	0.0888292
ZNF235	ZNF235_1.motif	ZifRC	0.00280327	0.000740682	0.00108137	0.0811973	0.0453424	1.3435	0.0713969	-0.0354507	0	C2H2 ZF	Yes	2.58791	2.12921	3.19762	0.979627	0.00509118	0.0604061	-0.3729	0.228195	0.777348	0.606727	0.0508843	0.219306
ZNF236	ZNF236_1.motif	ZifRC	-0.00376998	-0.00263931	-0.000842974	0.0235575	0.155832	0.807343	0.174885	0.0791833	0	C2H2 ZF	Yes	3.25405	3.13775	3.27221	0.14011	0.354748	0.687148	-0.127917	0.398115	0.89152	0.0121923	0.934255	1
ZNF236	ZNF236_3.motif	ZifRC	0.00529134	0.00475893	0.0032622	0.0656413	0.0817279	1.08763	0.106919	-0.0305174	0	C2H2 ZF	Yes	3.25405	3.13775	3.27221	0.14011	0.354748	0.687148	-0.127917	0.398115	0.89152	0.0121923	0.934255	1
ZNF236	ZNF236_4.motif	ZifRC	-0.00220731	-0.00199033	-0.000327971	0.192157	0.24692	0.607443	0.257408	0.600455	0	C2H2 ZF	Yes	3.25405	3.13775	3.27221	0.14011	0.354748	0.687148	-0.127917	0.398115	0.89152	0.0121923	0.934255	1
ZNF236	ZNF236_6.motif	ZifRC	-0.00939893	-0.00528643	-0.00618394	0.00614803	0.116998	0.931823	0.140074	-0.24008	0	C2H2 ZF	Yes	3.25405	3.13775	3.27221	0.14011	0.354748	0.687148	-0.127917	0.398115	0.89152	0.0121923	0.934255	1
ZNF24	ZNF24_1.motif	ZifRC	0.00395436	0.00457449	0.00360229	0.0300754	0.012379	1.90731	0.0338748	-0.728881	0	C2H2 ZF	Yes	4.69567	4.66379	4.89855	0.245829	0.183046	0.520872	-0.0656312	0.716045	1	0.180198	0.313726	0.612746
ZNF248	ZNF248_1.motif	ZifRC	0.000136643	0.00221447	0.00244448	0.0858813	0.203267	0.691933	0.21856	0.388998	0	C2H2 ZF	Yes	1.56369	1.78376	1.67125	-0.175134	0.561949	0.892863	0.280279	0.362709	0.855679	0.105145	0.726851	1
ZNF25	ZNF25_1.motif	ZifRC	0.00636295	0.00406186	0.00605264	0.0194336	0.0455726	1.3413	0.0715626	0.141833	0	C2H2 ZF	Yes	2.46894	2.3177	2.30736	0.0145043	0.950033	1	-0.230028	0.330758	0.823517	-0.215524	0.350844	0.661322
ZNF250	ZNF250_1.motif	ZifRC	0.000112456	0.000179647	-0.00184055	0.00121578	0.0297822	1.52604	0.0552556	0.455406	0	C2H2 ZF	Yes	2.98213	2.9334	2.85884	-0.0790339	0.525926	0.859888	-0.0406049	0.74396	1	-0.119639	0.339273	0.64641
ZNF251	ZNF251_1.motif	ZifRC	0.00231739	0.00119474	0.00121767	0.305152	0.0276188	1.5588	0.0527607	0.288279	0	C2H2 ZF	Yes	3.62774	3.78079	4.24176	0.416332	0.0409907	0.225805	0.204641	0.292146	0.796183	0.620973	0.00517707	0.0467537
ZNF253	ZNF253_1.motif	ZifRC	-0.00252534	-0.00209255	-0.00210149	0.748599	0.0178719	1.74783	0.0416284	0.40065	0	C2H2 ZF	Yes	-0.728216	-0.289224	2.49457	2.84236	9.68791e-05	0.00433441	0.811666	0.178285	0.736948	3.65403	1.53402e-05	0.000644983
ZNF254	ZNF254_1.motif	ZifRC	0.000774479	0.00167694	0.00224606	0.0318836	0.0267185	1.57319	0.0519256	0.110465	0	C2H2 ZF	Yes	3.03525	2.84198	3.48943	0.628172	0.00388446	0.0503946	-0.200065	0.285611	0.796183	0.428107	0.0290703	0.15256
ZNF256	ZNF256_1.motif	ZifRC	0.00568719	0.00451567	0.00439867	0.473853	0.0603362	1.21942	0.0864665	-0.418163	0	C2H2 ZF	Yes	1.40777	1.47573	2.3201	0.863162	0.0333275	0.198515	0.0629951	0.866242	1	0.926157	0.0233714	0.131523
ZNF26	ZNF26_1.motif	ZifRC	-0.00835337	-0.00507964	-0.00579768	0.128309	0.0284504	1.54591	0.0537132	0.605442	0	C2H2 ZF	Yes	3.06567	3.29803	3.76634	0.477502	0.00663448	0.0728072	0.212901	0.181804	0.741808	0.690402	0.000477791	0.00829023
ZNF260	ZNF260_1.motif	ZifRC	0.000927346	-0.000446366	0.00388394	0.000532795	0.00501438	2.29978	0.0204598	0.399704	0	C2H2 ZF	Yes	2.11946	1.81561	2.39381	0.58859	0.0208194	0.150337	-0.374752	0.120164	0.650727	0.213839	0.338715	0.645873
ZNF260	ZNF260_2.motif	ZifRC	0.00104263	-0.000519502	-0.00302115	0.0393125	0.0804262	1.0946	0.105778	-0.156393	0	C2H2 ZF	Yes	2.11946	1.81561	2.39381	0.58859	0.0208194	0.150337	-0.374752	0.120164	0.650727	0.213839	0.338715	0.645873
ZNF263	ZNF263_1.motif	Direct	-0.00237986	-0.00276764	-0.00270986	0.264568	0.134724	0.870556	0.155895	-0.746106	0	C2H2 ZF	Yes	4.58248	4.63025	4.66277	0.0308448	0.816308	1	0.0485003	0.716404	1	0.0793451	0.551788	0.872052
ZNF263	ZNF263_2.motif	Direct	-0.00479572	-0.00560051	-0.00586687	0.0610258	0.112	0.95078	0.135529	0.10385	0	C2H2 ZF	Yes	4.58248	4.63025	4.66277	0.0308448	0.816308	1	0.0485003	0.716404	1	0.0793451	0.551788	0.872052
ZNF264	ZNF264_1.motif	ZifRC	0.00760516	0.00760062	0.00569102	0.0169226	0.0105439	1.977	0.0309157	0.570519	0	C2H2 ZF	Yes	3.19568	3.44125	3.04126	-0.399973	0.0187867	0.141159	0.250589	0.114845	0.63754	-0.149384	0.33018	0.635415
ZNF266	ZNF266_1.motif	ZifRC	-0.00753936	-0.00644155	-0.00800655	0.020449	0.221863	0.653916	0.23433	-0.17133	0	C2H2 ZF	Yes	2.81583	2.9476	2.75574	-0.197804	0.310682	0.65979	0.142491	0.463875	0.950096	-0.0553128	0.77129	1
ZNF267	ZNF267_1.motif	ZifRC	-0.00541381	-0.00379315	-0.00310306	0.122677	0.110473	0.956745	0.134546	0.597598	0	C2H2 ZF	Yes	3.15552	3.1324	3.81437	0.659906	0.024861	0.168464	-0.107539	0.689267	1	0.552367	0.0489183	0.213758
ZNF268	ZNF268_1.motif	ZifRC	-0.0029646	0.000337503	-0.000217806	0.0342655	0.0355082	1.44967	0.0612708	0.000611105	0	C2H2 ZF	Yes	2.8638	2.89946	3.63954	0.721079	0.00652362	0.0719299	-0.00294967	0.989617	1	0.71813	0.00638629	0.0544405
ZNF273	ZNF273_1.motif	ZifRC	-0.00160398	-0.00275881	-0.00330125	0.298674	0.186185	0.730056	0.203685	-0.24463	0	C2H2 ZF	Yes	3.15589	2.90792	2.69988	-0.31632	0.26423	0.604	-0.192163	0.486013	0.966349	-0.508483	0.0801839	0.294588
ZNF273	ZNF273_2.motif	ZifRC	-0.00923887	-0.00696936	-0.00659326	0.0182022	0.124189	0.905918	0.147588	-0.628464	0	C2H2 ZF	Yes	3.15589	2.90792	2.69988	-0.31632	0.26423	0.604	-0.192163	0.486013	0.966349	-0.508483	0.0801839	0.294588
ZNF274	ZNF274_1.motif	Direct	-0.000172628	0.0013839	-0.00037782	0.0207155	0.0661878	1.17922	0.0924797	-0.340262	0	C2H2 ZF	Yes	3.81572	3.85634	4.0219	0.144094	0.458593	0.800687	0.0527374	0.786433	1	0.196831	0.312387	0.610815
ZNF275	ZNF275_1.motif	ZifRC	0.00112924	0.000274918	0.000454684	0.179252	0.256499	0.590914	0.26641	-0.0996956	0	C2H2 ZF	Yes	2.99701	2.9339	2.91059	-0.0490875	0.784398	1	-0.0238049	0.894889	1	-0.0728924	0.683485	0.986313
ZNF275	ZNF275_2.motif	ZifRC	0.0105589	0.00663346	0.00574338	0.00348715	0.0101161	1.99499	0.0305377	0.548037	0	C2H2 ZF	Yes	2.99701	2.9339	2.91059	-0.0490875	0.784398	1	-0.0238049	0.894889	1	-0.0728924	0.683485	0.986313
ZNF276	ZNF276_1.motif	ZifRC	0.00361375	0.00488422	0.00255271	0.123334	0.0336279	1.4733	0.0592291	0.231132	0	C2H2 ZF	Yes	4.30095	4.53679	4.51711	-0.0564011	0.814006	1	0.231281	0.346846	0.841589	0.17488	0.471206	0.795497
ZNF28	ZNF28_1.motif	ZifRC	0.00254307	0.00278735	0.00496647	0.019411	0.0405821	1.39167	0.0664017	0.458472	0	C2H2 ZF	Yes	1.54581	1.35855	1.9243	0.602146	0.0478454	0.245406	-0.230825	0.419715	0.913368	0.371321	0.191925	0.496009
ZNF281	ZNF281_1.motif	Direct	0.00407033	0.00681663	0.005474	0.10243	0.0118168	1.9275	0.0331026	-0.127094	0	C2H2 ZF	Yes	4.47506	4.51521	4.85809	0.333647	0.112665	0.396293	0.0123903	0.950496	1	0.346037	0.100373	0.339662
ZNF282	ZNF282_1.motif	Direct	0.00458104	0.00267254	0.00165828	0.00151225	0.00694653	2.15823	0.0245082	0.0503767	0	C2H2 ZF	Yes	4.5434	4.46228	4.54458	0.0185639	0.937472	1	-0.0340792	0.885892	1	-0.0155153	0.947636	1
ZNF283	ZNF283_1.motif	ZifRC	-0.00911955	-0.00653234	-0.00654746	0.247504	0.113422	0.945303	0.136956	0.83248	0	C2H2 ZF	Yes	3.60066	3.80335	4.03903	0.239462	0.154362	0.472074	0.154923	0.353467	0.847588	0.394386	0.0270843	0.145132
ZNF284	ZNF284_1.motif	ZifRC	-0.00411614	-0.00351464	-0.00415556	0.297762	0.167512	0.775953	0.185777	-0.456235	0	C2H2 ZF	Yes	2.90103	2.94987	3.18123	0.23848	0.0644044	0.291746	0.0403135	0.740839	1	0.278793	0.0334351	0.167244
ZNF284	ZNF284_2.motif	ZifRC	-0.00219637	-0.00208857	-0.000171206	0.00374825	0.0304381	1.51658	0.0560193	0.817283	0	C2H2 ZF	Yes	2.90103	2.94987	3.18123	0.23848	0.0644044	0.291746	0.0403135	0.740839	1	0.278793	0.0334351	0.167244
ZNF286A	ZNF286A_1.motif	ZifRC	0.00487667	0.0046306	0.00353903	0.400329	0.0777338	1.10939	0.10386	0.64277	0	C2H2 ZF	Yes	3.70246	3.85681	3.95662	0.08256	0.733053	1	0.111238	0.647931	1	0.193798	0.427063	0.749528
ZNF286B	ZNF286B_1.motif	ZifRC	0.00256841	0.0022933	0.00325198	0.0561741	0.103278	0.985991	0.127873	0.243536	0	C2H2 ZF	Yes	3.20767	3.18002	3.35122	0.162331	0.434736	0.77539	-0.0543575	0.792617	1	0.107973	0.597236	0.909884
ZNF287	ZNF287_1.motif	ZifRC	-0.00296651	-0.00266691	-0.0023209	0.636396	0.474975	0.323329	0.477513	-0.396439	0	C2H2 ZF	Yes	0.300385	0.046614	-0.187479	-0.263909	0.553169	0.884957	-0.297868	0.501512	0.978079	-0.561777	0.213522	0.528093
ZNF287	ZNF287_2.motif	ZifRC	-0.00259961	-0.00214372	-0.00384448	0.0075214	0.149617	0.825019	0.168749	0.406995	0	C2H2 ZF	Yes	0.300385	0.046614	-0.187479	-0.263909	0.553169	0.884957	-0.297868	0.501512	0.978079	-0.561777	0.213522	0.528093
ZNF292	ZNF292_1.motif	ZifRC	0.000521561	0.000927542	-0.00168692	0.0556047	0.0177566	1.75064	0.0416284	-0.883162	0	C2H2 ZF	Yes	3.6344	3.38871	4.15332	0.73955	0.00131562	0.0246694	-0.230298	0.21903	0.777348	0.509252	0.0136989	0.0923339
ZNF3	ZNF3_1.motif	ZifRC	-0.00474927	-0.00468923	-0.00555618	0.0147614	0.034848	1.45782	0.0605108	-0.502641	0	C2H2 ZF	Yes	4.49068	4.65386	4.75789	0.078612	0.628991	0.956236	0.189767	0.257702	0.793208	0.268379	0.116477	0.371889
ZNF30	ZNF30_1.motif	ZifRC	0.0110859	0.00935049	0.0073455	0.0485418	0.0282268	1.54934	0.0535597	0.0752791	0	C2H2 ZF	Yes	2.68017	2.64653	2.68705	0.0723603	0.779594	1	-0.0954203	0.713784	1	-0.02306	0.927893	1
ZNF300	ZNF300_1.motif	ZifRC	-0.000578139	0.000828636	-1.45605e-05	0.275184	0.00788791	2.10304	0.0265043	0.19977	0	C2H2 ZF	Yes	4.13233	4.10499	4.99604	0.871431	0.000728634	0.0165651	-0.0326015	0.869837	1	0.838829	0.000932413	0.0135156
ZNF302	ZNF302_1.motif	ZifRC	-0.00695291	-0.00378133	-0.00148972	0.00231586	0.00756577	2.12115	0.0258878	0.885916	0	C2H2 ZF	Yes	3.19129	3.39815	3.98725	0.595506	0.00996179	0.0944018	0.126732	0.538648	1	0.722238	0.00285259	0.0303732
ZNF304	ZNF304_1.motif	ZifRC	0.0041507	0.00212675	0.00524824	0.023736	0.0503428	1.29806	0.0762676	0.117565	0	C2H2 ZF	Yes	3.46918	3.6323	3.56928	-0.0606652	0.741909	1	0.129007	0.489693	0.969317	0.0683414	0.709784	1
ZNF311	ZNF311_1.motif	ZifRC	0.00287733	0.00456991	0.00234339	0.120519	0.00638512	2.19483	0.0235216	-0.411028	0	C2H2 ZF	Yes	-1.60536	-0.790244	0.804359	2.01454	0.000301817	0.00905063	1.35546	0.0767394	0.544727	3.37001	1.1367e-05	0.000514334
ZNF316	ZNF316_1.motif	ZifRC	0.007254	0.00583446	0.00408726	0.139191	0.0576544	1.23917	0.0836656	0.320262	0	C2H2 ZF	Yes	3.20436	3.0861	3.37654	0.263991	0.239727	0.572074	-0.120831	0.584094	1	0.14316	0.513311	0.836677
ZNF316	ZNF316_2.motif	ZifRC	0.00297666	0.00115986	-0.000746967	0.0371321	0.0896488	1.04746	0.115146	-0.600501	0	C2H2 ZF	Yes	3.20436	3.0861	3.37654	0.263991	0.239727	0.572074	-0.120831	0.584094	1	0.14316	0.513311	0.836677
ZNF317	ZNF317_1.motif	ZifRC	-0.000150762	-0.000151801	0.000664071	0.050492	0.0622931	1.20556	0.088242	0.606399	0	C2H2 ZF	Yes	4.41602	4.55682	4.57359	0.0148858	0.917307	1	0.140009	0.340346	0.83363	0.154895	0.291432	0.597197
ZNF319	ZNF319_1.motif	ZifRC	0.00801386	0.00179356	0.00300537	0.00390664	0.00102904	2.98757	0.0114498	0.881058	2	C2H2 ZF	Yes	2.82744	1.58302	1.58791	0.0234791	0.913129	1	-1.27887	4.86321e-05	0.00547258	-1.25539	4.70733e-05	0.00149853
ZNF319	ZNF319_2.motif	ZifRC	0.0103803	0.00888339	0.00753951	0.0676295	0.00176852	2.75239	0.0137096	0.80762	0	C2H2 ZF	Yes	2.82744	1.58302	1.58791	0.0234791	0.913129	1	-1.27887	4.86321e-05	0.00547258	-1.25539	4.70733e-05	0.00149853
ZNF32	ZNF32_1.Infer.motif	Indirect	0.00967423	0.00654516	0.00805341	0.102714	0.0298547	1.52499	0.0552556	-0.513126	0	C2H2 ZF	Yes	2.02026	2.89554	2.64887	-0.31327	0.441094	0.782019	0.877432	0.0494766	0.447598	0.564162	0.183024	0.48118
ZNF322	ZNF322_1.motif	ZifRC	-0.0140776	-0.0156016	-0.011611	0.0105202	0.136292	0.865531	0.157013	0.0997829	0	C2H2 ZF	Yes	3.30529	3.28546	3.54672	0.263138	0.282447	0.630223	-0.113674	0.637603	1	0.149465	0.530123	0.852863
ZNF324	ZNF324_1.motif	ZifRC	-0.00218146	-0.00177906	-0.00272076	0.14665	0.137974	0.860204	0.158466	-0.289847	0	C2H2 ZF	Yes	4.42053	4.13918	4.28081	0.106699	0.605309	0.935118	-0.243834	0.249989	0.780495	-0.137135	0.505198	0.828444
ZNF324B	ZNF324B_1.motif	ZifRC	-0.00479875	-0.00415028	-0.00433277	0.730727	0.181846	0.740296	0.199518	-0.723697	0	C2H2 ZF	Yes	3.58601	3.45053	3.22832	-0.243546	0.217615	0.550414	-0.130513	0.49826	0.975391	-0.374059	0.0662611	0.26084
ZNF329	ZNF329_1.motif	ZifRC	0.0143931	0.0139535	0.0123804	0.0219593	0.00357837	2.44632	0.0180189	-0.367034	2	C2H2 ZF	Yes	2.6762	2.66342	2.85577	0.205904	0.305358	0.655418	-0.0406442	0.838174	1	0.16526	0.400428	0.719379
ZNF333	ZNF333_1.motif	Direct	0.00218603	0.00223651	0.00252483	0.146072	0.0601785	1.22056	0.0864665	0.368557	0	C2H2 ZF	Yes	1.39966	1.77263	2.22148	0.379893	0.172044	0.502366	0.467977	0.10859	0.622729	0.847871	0.00763397	0.0612253
ZNF335	ZNF335_1.motif	ZifRC	0.00351051	0.00196512	0.000718618	0.0148599	0.0391797	1.40694	0.0649885	-0.717062	0	C2H2 ZF	Yes	4.0217	4.09904	4.21029	0.109293	0.490768	0.829625	0.0697412	0.660082	1	0.179035	0.266416	0.578773
ZNF335	ZNF335_2.motif	ZifRC	0.0143813	0.0122243	0.0101547	0.0156382	0.00259705	2.58552	0.0159861	-0.211656	2	C2H2 ZF	Yes	4.0217	4.09904	4.21029	0.109293	0.490768	0.829625	0.0697412	0.660082	1	0.179035	0.266416	0.578773
ZNF337	ZNF337_1.motif	ZifRC	0.00230613	0.000930279	0.00123341	0.164155	0.148776	0.827467	0.168136	0.658878	0	C2H2 ZF	Yes	3.97735	3.93444	3.94389	0.0121465	0.931712	1	-0.0381933	0.78859	1	-0.0260468	0.853758	1
ZNF33A	ZNF33A_1.motif	ZifRC	0.00261932	0.00237709	0.00266868	0.062759	0.0432307	1.36421	0.0693289	0.532584	0	C2H2 ZF	Yes	3.85602	3.76324	4.28795	0.451952	0.0826416	0.335759	-0.0208973	0.931923	1	0.431055	0.0952931	0.328444
ZNF33B	ZNF33B_1.motif	ZifRC	-0.0015778	-0.0011262	0.000394749	0.00126048	0.00402738	2.39498	0.0189516	0.780537	2	C2H2 ZF	Yes	3.10201	2.94836	3.92479	0.91319	0.00185778	0.0307079	-0.0977874	0.680365	1	0.815402	0.00383457	0.0377614
ZNF33B	ZNF33B_2.motif	ZifRC	0.00160281	0.000712119	7.10968e-05	0.0199312	0.0165302	1.78172	0.0399852	-0.623343	0	C2H2 ZF	Yes	3.10201	2.94836	3.92479	0.91319	0.00185778	0.0307079	-0.0977874	0.680365	1	0.815402	0.00383457	0.0377614
ZNF341	ZNF341_2.motif	ZifRC	0.00250133	0.00234762	0.00143275	0.0313471	0.0371383	1.43018	0.0627681	0.60438	0	C2H2 ZF	Yes	2.2279	1.61	1.37418	-0.238523	0.378864	0.715153	-0.637947	0.029816	0.350943	-0.876471	0.00524373	0.0471479
ZNF341	ZNF341_3.motif	ZifRC	-0.0133241	-0.0100127	-0.019197	0.000236162	0.0045974	2.33749	0.0199633	0.375413	2	C2H2 ZF	Yes	2.2279	1.61	1.37418	-0.238523	0.378864	0.715153	-0.637947	0.029816	0.350943	-0.876471	0.00524373	0.0471479
ZNF343	ZNF343_1.motif	ZifRC	0.00593932	0.00606562	0.0039036	0.0125139	0.0362825	1.4403	0.0619614	0.602319	0	C2H2 ZF	Yes	3.31331	3.43524	3.24108	-0.208985	0.471051	0.811578	0.125654	0.663608	1	-0.083331	0.771097	1
ZNF350	ZNF350_1.motif	Direct	0.0121472	0.00922986	0.00500486	0.0140459	0.00107155	2.96999	0.0117454	-0.805192	2	C2H2 ZF	Yes	2.05553	2.44934	3.24478	0.831382	0.008799	0.0879837	0.357869	0.216667	0.777348	1.18925	0.000809034	0.0121173
ZNF354A	ZNF354A_1.motif	ZifRC	0.000810432	0.00407641	0.00322578	0.0223305	0.0381952	1.41799	0.063885	0.499117	0	C2H2 ZF	Yes	4.0726	4.16724	4.23933	0.0647854	0.678646	0.999338	0.0823169	0.602724	1	0.147102	0.351064	0.661559
ZNF354A	ZNF354A_2.motif	ZifRC	0.000258098	-0.00258313	-0.00309575	0.00221947	0.0228531	1.64105	0.0473416	-0.381006	0	C2H2 ZF	Yes	4.0726	4.16724	4.23933	0.0647854	0.678646	0.999338	0.0823169	0.602724	1	0.147102	0.351064	0.661559
ZNF354A	ZNF354A_3.motif	ZifRC	0.000296673	-0.000113698	-0.000346711	0.232959	0.12609	0.899319	0.148767	-0.221971	0	C2H2 ZF	Yes	4.0726	4.16724	4.23933	0.0647854	0.678646	0.999338	0.0823169	0.602724	1	0.147102	0.351064	0.661559
ZNF354B	ZNF354B_1.motif	ZifRC	0.00870681	0.00523519	0.00532286	0.0160247	0.0202736	1.69307	0.0439339	-0.617083	0	C2H2 ZF	Yes	3.77234	3.97713	3.90836	-0.0644433	0.642572	0.967654	0.181438	0.210313	0.777348	0.116995	0.402528	0.721619
ZNF354B	ZNF354B_2.motif	ZifRC	0.000258513	-0.0025817	-0.0030946	0.00222157	0.0327203	1.48518	0.0581752	-0.264454	0	C2H2 ZF	Yes	3.77234	3.97713	3.90836	-0.0644433	0.642572	0.967654	0.181438	0.210313	0.777348	0.116995	0.402528	0.721619
ZNF354B	ZNF354B_3.motif	ZifRC	-0.000374772	-0.00181645	-0.00180218	0.087821	0.16198	0.790539	0.180885	-0.763453	0	C2H2 ZF	Yes	3.77234	3.97713	3.90836	-0.0644433	0.642572	0.967654	0.181438	0.210313	0.777348	0.116995	0.402528	0.721619
ZNF354C	ZNF354C_1.motif	Direct	0.0107913	0.00855026	0.00621246	0.0138207	0.0165963	1.77999	0.0399852	0.0538454	0	C2H2 ZF	Yes	1.54149	1.83031	1.54368	-0.2858	0.189212	0.529419	0.293894	0.181132	0.740807	0.00809357	0.969262	1
ZNF358	ZNF358_1.motif	ZifRC	0.00130095	0.00201728	0.0026588	0.00383899	0.0138745	1.85778	0.0367707	0.590356	0	C2H2 ZF	Yes	4.41958	4.29992	4.65267	0.147813	0.661415	0.983562	0.0682159	0.8415	1	0.216029	0.523818	0.846735
ZNF362	ZNF362_1.motif	ZifRC	0.00182617	0.0040863	0.0058226	0.00277542	0.00937402	2.02807	0.0288998	0.405721	0	C2H2 ZF	Yes	1.89273	1.26443	2.23524	0.922531	0.0218341	0.155066	-0.557693	0.140809	0.680269	0.364838	0.30716	0.605045
ZNF37A	ZNF37A_1.motif	ZifRC	0.00349214	0.00043646	0.00162321	0.00385676	0.0273644	1.56281	0.0524873	0.440058	0	C2H2 ZF	Yes	3.67345	3.46812	3.38574	-0.0777055	0.748115	1	-0.219454	0.371413	0.86366	-0.297159	0.227823	0.546143
ZNF383	ZNF383_1.motif	ZifRC	0.00274345	0.000550047	0.00104197	0.0600883	0.0919114	1.03663	0.117706	-0.334082	0	C2H2 ZF	Yes	2.88596	3.11978	3.33017	0.207129	0.371665	0.707255	0.18238	0.437174	0.930125	0.389509	0.105237	0.350014
ZNF384	ZNF384_1.motif	Direct	0.0166265	0.0113784	0.00779919	0.0026231	0.000485961	3.3134	0.00807281	-0.470119	1	C2H2 ZF	Yes	4.21444	4.29954	4.37112	0.0681697	0.661564	0.983731	0.0833516	0.596111	1	0.151521	0.337547	0.644439
ZNF391	ZNF391_1.motif	ZifRC	0.00381848	0.0047221	0.00848092	0.0437355	0.0221119	1.65537	0.0464884	0.89749	0	C2H2 ZF	Yes	2.66256	2.60581	2.86661	0.249576	0.145312	0.454767	-0.0564671	0.734435	1	0.193108	0.245373	0.557668
ZNF394	ZNF394_1.motif	ZifRC	-0.00703924	-0.00830752	-0.00698076	0.0220483	0.100476	0.99794	0.125345	-0.134118	0	C2H2 ZF	Yes	4.13239	4.14908	4.29786	0.131018	0.373205	0.708929	0.0346868	0.813014	1	0.165705	0.262151	0.572895
ZNF394	ZNF394_2.motif	ZifRC	-0.0218264	-0.0172519	-0.0155346	0.0047055	0.0557716	1.25359	0.0818806	0.217291	0	C2H2 ZF	Yes	4.13239	4.14908	4.29786	0.131018	0.373205	0.708929	0.0346868	0.813014	1	0.165705	0.262151	0.572895
ZNF396	ZNF396_1.motif	ZifRC	-0.00405557	-0.00420088	-0.003807	0.113665	0.140068	0.853661	0.160178	0.341347	0	C2H2 ZF	Yes	-0.612445	-0.698438	0.439632	1.12849	0.0123927	0.108924	0.0834982	0.849637	1	1.21199	0.00738604	0.0598682
ZNF397	ZNF397_1.motif	ZifRC	0.00395053	0.00513262	0.00519769	0.00743643	0.0170677	1.76783	0.0406216	0.207542	0	C2H2 ZF	Yes	4.4105	4.42409	4.47872	0.0437647	0.763127	1	0.0170875	0.906677	1	0.0608522	0.674387	0.978695
ZNF397	ZNF397_2.motif	ZifRC	-0.00614901	-0.00199747	-0.00324364	0.00534358	0.0489869	1.30992	0.0748392	0.0610522	0	C2H2 ZF	Yes	4.4105	4.42409	4.47872	0.0437647	0.763127	1	0.0170875	0.906677	1	0.0608522	0.674387	0.978695
ZNF398	ZNF398_1.motif	ZifRC	-0.00101937	0.000551112	-0.0024712	0.0344773	0.137899	0.860438	0.158466	-0.257536	0	C2H2 ZF	Yes	3.86836	3.86113	3.8878	0.0269859	0.84469	1	-0.00888341	0.9487	1	0.0181025	0.89507	1
ZNF404	ZNF404_1.motif	ZifRC	-0.00147075	-0.00375036	-0.0029181	0.0309795	0.198838	0.7015	0.214616	-0.293714	0	C2H2 ZF	Yes	1.5378	1.6772	2.00875	0.270511	0.51209	0.848367	0.247843	0.555562	1	0.518354	0.220611	0.536478
ZNF407	ZNF407_1.motif	ZifRC	0.0024156	0.00173967	-0.000226435	0.00112587	0.000584001	3.23359	0.00878549	-0.82862	1	C2H2 ZF	Yes	3.64959	3.6487	4.47094	0.822538	6.87902e-05	0.00344791	-0.00192898	0.989156	1	0.820609	6.81926e-05	0.00193083
ZNF408	ZNF408_1.motif	ZifRC	0.00484013	0.00626149	0.00353508	0.133769	0.0425101	1.37151	0.0684648	-0.597624	0	C2H2 ZF	Yes	3.31085	3.48459	3.64299	0.110655	0.590201	0.92103	0.225995	0.290668	0.796183	0.336649	0.118559	0.375658
ZNF41	ZNF41_1.motif	ZifRC	0.00213125	0.00246304	0.00198726	0.271584	0.066947	1.17427	0.0930827	-0.626503	0	C2H2 ZF	Yes	2.98878	3.05245	3.52513	0.482613	0.0267786	0.175365	-0.00097713	0.996036	1	0.481636	0.0258735	0.140887
ZNF410	ZNF410_1.motif	Direct	0.00765161	0.00950829	0.00529059	0.101548	0.0069694	2.1568	0.0245123	0.284061	0	C2H2 ZF	Yes	4.84803	4.87643	4.75847	-0.11749	0.391797	0.730674	0.0237932	0.860472	1	-0.0936968	0.490779	0.814281
ZNF416	ZNF416_1.motif	ZifRC	-0.00377415	-0.00340802	-0.00529577	0.000369717	0.0195114	1.70971	0.0430242	-0.433157	0	C2H2 ZF	Yes	2.44247	2.48682	2.74722	0.281995	0.298961	0.651976	0.00921631	0.972635	1	0.291212	0.280471	0.595406
ZNF417	ZNF417_1.motif	ZifRC	0.00607108	0.00491508	0.00247233	0.000429108	0.00431425	2.3651	0.0194294	-0.0635367	2	C2H2 ZF	Yes	3.84211	3.79653	3.94309	0.147174	0.339703	0.670803	-0.0506857	0.739368	1	0.0964879	0.525274	0.8478
ZNF417	ZNF417_2.motif	ZifRC	0.000186958	0.00080855	0.000346851	0.248275	0.154569	0.810879	0.173813	0.106247	0	C2H2 ZF	Yes	3.84211	3.79653	3.94309	0.147174	0.339703	0.670803	-0.0506857	0.739368	1	0.0964879	0.525274	0.8478
ZNF419	ZNF419_1.motif	ZifRC	0.00442054	0.00245776	0.00102257	0.0343327	0.0137917	1.86038	0.0366372	-0.887094	0	C2H2 ZF	Yes	2.57051	2.88578	3.37568	0.49194	0.0288333	0.182326	0.318623	0.143882	0.684146	0.810563	0.00154519	0.0194582
ZNF420	ZNF420_1.motif	ZifRC	-0.00732771	-0.00437369	-0.00362625	0.0354253	0.0628451	1.20173	0.0888998	0.698868	0	C2H2 ZF	Yes	2.49088	2.69875	3.33377	0.641628	0.0229939	0.160039	0.149299	0.564062	1	0.790927	0.00727965	0.0593902
ZNF425	ZNF425_1.motif	ZifRC	0.000793362	0.000962188	0.00197048	0.101751	0.153097	0.815035	0.172501	0.0785849	0	C2H2 ZF	Yes	1.09247	1.11726	1.75043	0.525687	0.205324	0.544433	0.158337	0.698935	1	0.684024	0.107477	0.354305
ZNF429	ZNF429_1.motif	ZifRC	-0.0145463	-0.0155429	-0.0151375	0.00217606	0.0279226	1.55404	0.0530717	-0.242831	0	C2H2 ZF	Yes	2.32948	1.77975	2.73493	0.840183	0.0116533	0.104703	-0.435654	0.156081	0.70458	0.404529	0.164857	0.45546
ZNF429	ZNF429_2.motif	ZifRC	-0.00577006	-0.00531339	-0.00717235	0.0648619	0.10803	0.966457	0.132284	-0.701852	0	C2H2 ZF	Yes	2.32948	1.77975	2.73493	0.840183	0.0116533	0.104703	-0.435654	0.156081	0.70458	0.404529	0.164857	0.45546
ZNF430	ZNF430_1.motif	ZifRC	9.58883e-05	-0.00015713	-0.00159719	0.427662	0.0199214	1.70068	0.0434287	0.00307004	0	C2H2 ZF	Yes	3.15189	2.73176	3.52027	0.788888	0.000132768	0.00537189	-0.426745	0.0124114	0.207611	0.362143	0.0224979	0.128026
ZNF431	ZNF431_1.motif	ZifRC	-0.000553036	-0.00375085	-0.00302444	0.0177758	0.0505974	1.29587	0.0762676	0.383689	0	C2H2 ZF	Yes	2.5459	2.32585	2.77212	0.457496	0.00703467	0.0756234	-0.232261	0.128323	0.657139	0.225235	0.13125	0.395792
ZNF432	ZNF432_1.motif	ZifRC	0.00269557	0.000780809	0.000243628	0.187133	0.0313789	1.50336	0.0570479	-0.768377	0	C2H2 ZF	Yes	2.07506	2.39571	2.76125	0.379957	0.0470777	0.243388	0.327177	0.0904658	0.583321	0.707134	0.00146923	0.0187553
ZNF432	ZNF432_2.motif	ZifRC	0.000606685	0.00123896	0.00338712	0.00373098	0.00623534	2.20514	0.0233307	0.391354	0	C2H2 ZF	Yes	2.07506	2.39571	2.76125	0.379957	0.0470777	0.243388	0.327177	0.0904658	0.583321	0.707134	0.00146923	0.0187553
ZNF436	ZNF436_1.motif	ZifRC	0.0103718	0.00670264	0.00615165	0.00172348	0.00214666	2.66824	0.0148559	-0.530713	2	C2H2 ZF	Yes	3.92286	4.09759	4.24966	0.143859	0.423795	0.764569	0.158196	0.383283	0.876321	0.302055	0.107366	0.354057
ZNF44	ZNF44_1.motif	ZifRC	-0.000556895	-0.000858024	-0.00173881	0.0751912	0.112422	0.949148	0.135894	-0.342006	0	C2H2 ZF	Yes	2.40695	2.3193	2.83775	0.540934	0.0258203	0.171502	-0.0908215	0.681559	1	0.450112	0.0535642	0.226886
ZNF440	ZNF440_1.motif	ZifRC	0.00371383	0.00457004	0.00487962	0.0677089	0.00728712	2.13744	0.0254711	0.509864	0	C2H2 ZF	Yes	2.12427	1.94208	2.91024	0.985433	0.00015626	0.00596779	-0.220868	0.259354	0.795676	0.764565	0.00101736	0.0144764
ZNF441	ZNF441_1.motif	ZifRC	0.000773929	0.000399463	0.000746428	0.625988	0.221341	0.654938	0.23433	0.475864	0	C2H2 ZF	Yes	1.07687	0.837974	1.53198	0.733434	0.0688955	0.301856	-0.383972	0.319147	0.809774	0.349461	0.349608	0.659618
ZNF443	ZNF443_1.motif	ZifRC	-0.00219839	-0.00315894	-0.00547536	0.0256782	0.201475	0.69578	0.217254	0.134233	0	C2H2 ZF	Yes	2.03378	1.97883	2.47553	0.477522	0.256017	0.593005	-0.173885	0.673998	1	0.303636	0.455375	0.780322
ZNF443	ZNF443_2.motif	ZifRC	0.00596563	0.00656627	0.00442879	0.0157352	0.0399472	1.39851	0.0656806	0.0344526	0	C2H2 ZF	Yes	2.03378	1.97883	2.47553	0.477522	0.256017	0.593005	-0.173885	0.673998	1	0.303636	0.455375	0.780322
ZNF444	ZNF444_1.motif	ZifRC	-0.00528057	-0.00157984	0.00129155	0.000290877	0.00331759	2.47918	0.0177515	-0.587118	2	C2H2 ZF	Yes	4.10821	3.77049	3.824	0.06901	0.674545	0.995978	-0.344622	0.0533602	0.46505	-0.275612	0.10458	0.348863
ZNF445	ZNF445_1.motif	ZifRC	-0.001601	-0.00221142	-0.0037031	0.122822	0.19708	0.705358	0.212935	0.790371	0	C2H2 ZF	Yes	3.82242	3.63824	3.68566	0.023356	0.90003	1	-0.16403	0.38601	0.878863	-0.140674	0.453616	0.77856
ZNF446	ZNF446_1.motif	ZifRC	0.00302025	0.00276931	0.00139885	0.00554017	0.0278927	1.55451	0.0530717	0.090467	0	C2H2 ZF	Yes	3.96578	3.78549	4.03626	0.144408	0.632972	0.960069	-0.118316	0.698881	1	0.0260925	0.930287	1
ZNF449	ZNF449_1.motif	ZifRC	0.000459509	0.00145409	0.000689669	0.33554	0.210347	0.677063	0.225315	0.180208	0	C2H2 ZF	Yes	3.08643	2.91854	2.96725	0.0144836	0.957755	1	-0.244977	0.377629	0.869856	-0.230494	0.396663	0.715437
ZNF45	ZNF45_1.motif	ZifRC	0.00408816	0.00447384	0.00428203	0.0171868	0.0369423	1.43248	0.0626245	-0.360092	0	C2H2 ZF	Yes	3.64656	3.54865	3.77752	0.223325	0.163826	0.488538	-0.11553	0.460602	0.94751	0.107795	0.483013	0.806848
ZNF460	ZNF460_1.motif	ZifRC	0.0016804	0.00233967	-0.000656062	0.0176505	0.00863778	2.0636	0.0275103	0.603418	0	C2H2 ZF	Yes	5.20761	5.43203	5.19048	-0.241796	0.0892634	0.351643	0.223032	0.114438	0.636432	-0.0187641	0.888244	1
ZNF461	ZNF461_1.motif	ZifRC	-0.00734091	-0.0057621	-0.00397679	0.00228724	0.0600674	1.22136	0.0864665	0.534216	0	C2H2 ZF	Yes	1.22809	1.29972	1.72241	0.474089	0.17916	0.514589	0.0700557	0.838955	1	0.544144	0.125436	0.387766
ZNF467	ZNF467_1.motif	ZifRC	0.00354311	0.0013542	-0.00159396	0.00376207	0.0253998	1.59517	0.0505968	0.485098	0	C2H2 ZF	Yes	0.254485	-0.302766	-1.34623	-2.23703	0.0209252	0.150914	0.305566	0.660903	1	-1.93147	0.0437615	0.198818
ZNF467	ZNF467_2.motif	ZifRC	0.00781369	0.00811971	0.00672146	0.452228	0.0328617	1.48331	0.0583101	0.893423	0	C2H2 ZF	Yes	0.254485	-0.302766	-1.34623	-2.23703	0.0209252	0.150914	0.305566	0.660903	1	-1.93147	0.0437615	0.198818
ZNF468	ZNF468_1.motif	ZifRC	0.00661451	0.00626641	0.00526588	0.635485	0.0380045	1.42016	0.0638499	-0.728102	0	C2H2 ZF	Yes	0.968108	1.69051	2.13771	0.441006	0.21763	0.550414	0.604337	0.108847	0.622883	1.04534	0.0101486	0.0748866
ZNF48	ZNF48_3.motif	ZifRC	-0.000282525	-0.00271367	-0.00647295	0.000582836	0.018328	1.73689	0.0424022	-0.464086	0	C2H2 ZF	Yes	3.63555	3.57055	3.68547	0.0788056	0.641208	0.967071	-0.0226447	0.894062	1	0.0561608	0.737299	1
ZNF480	ZNF480_1.motif	ZifRC	0.0126111	0.00898084	0.00544385	0.0110063	0.000591406	3.22811	0.00878549	-0.585411	1	C2H2 ZF	Yes	2.65677	2.40074	3.3568	0.942734	0.000161618	0.00604757	-0.267635	0.160396	0.71026	0.675099	0.00187229	0.0225401
ZNF480	ZNF480_2.motif	ZifRC	-0.00897821	-0.00502947	-0.00511437	0.0763425	0.0255001	1.59346	0.0505968	0.11767	0	C2H2 ZF	Yes	2.65677	2.40074	3.3568	0.942734	0.000161618	0.00604757	-0.267635	0.160396	0.71026	0.675099	0.00187229	0.0225401
ZNF483	ZNF483_1.motif	ZifRC	-0.00213248	-0.00307615	-0.00411252	0.00380972	0.0406854	1.39056	0.0664744	0.651302	0	C2H2 ZF	Yes	2.61305	2.66106	2.14883	-0.531274	0.0272931	0.177131	0.0580805	0.787265	1	-0.473193	0.044511	0.201045
ZNF484	ZNF484_1.motif	ZifRC	-0.00397365	-0.00269067	-0.00134831	0.0066738	0.0375302	1.42562	0.0632411	0.0891924	0	C2H2 ZF	Yes	4.43481	4.62871	4.52751	-0.110721	0.54054	0.873218	0.176752	0.335528	0.828004	0.0660313	0.71346	1
ZNF485	ZNF485_1.motif	ZifRC	0.00704337	0.00272976	0.00107978	0.000372765	0.00360892	2.44262	0.0180189	-0.615896	2	C2H2 ZF	Yes	2.79967	3.13131	3.13768	-0.00246916	0.991454	1	0.357786	0.145899	0.686998	0.355317	0.143712	0.420077
ZNF490	ZNF490_1.motif	ZifRC	0.00425724	0.00426677	0.00778705	0.00707566	0.0165078	1.78231	0.0399852	0.594454	0	C2H2 ZF	Yes	2.70091	2.77796	2.86666	0.0673294	0.676087	0.99718	0.107147	0.514105	0.985658	0.174476	0.287815	0.596736
ZNF493	ZNF493_2.motif	ZifRC	-0.0100657	-0.00668203	-0.00780884	0.187743	0.454879	0.342104	0.457717	-0.151662	0	C2H2 ZF	Yes	1.75389	1.83524	2.07831	0.161335	0.568677	0.900172	0.153591	0.592759	1	0.314926	0.273866	0.587279
ZNF497	ZNF497_1.motif	ZifRC	0.00372696	0.00378645	0.00145698	0.041564	0.0635938	1.19659	0.0896347	0.130509	0	C2H2 ZF	Yes	2.32303	1.57646	1.50607	-0.25441	0.524974	0.859624	-0.589561	0.152051	0.696466	-0.84397	0.0484605	0.212456
ZNF500	ZNF500_1.motif	ZifRC	0.00643685	0.00686291	0.00750839	0.245714	0.0686754	1.1632	0.0944391	-0.622134	0	C2H2 ZF	Yes	2.66735	2.62639	2.65591	-0.0108454	0.958515	1	0.000824878	0.996833	1	-0.0100205	0.961491	1
ZNF501	ZNF501_1.motif	ZifRC	-0.00556819	-0.00275136	-0.00088561	0.00028161	0.0146984	1.83273	0.0378623	0.213765	0	C2H2 ZF	Yes	2.40244	2.6811	2.41016	-0.271611	0.340078	0.67107	0.214297	0.450263	0.939636	-0.0573142	0.836887	1
ZNF502	ZNF502_1.motif	ZifRC	-0.0118497	-0.0119229	-0.0107977	0.104546	0.162348	0.789554	0.181117	0.633935	0	C2H2 ZF	Yes	1.70927	1.93777	2.43509	0.508247	0.0883698	0.349399	0.212884	0.460688	0.94751	0.721131	0.0218736	0.126066
ZNF506	ZNF506_1.motif	ZifRC	-0.00480724	-0.00454888	-0.00422758	0.622812	0.528524	0.276935	0.529932	-0.221749	0	C2H2 ZF	Yes	1.09844	1.02122	1.41297	0.394353	0.274689	0.619317	-0.0505689	0.887251	1	0.343784	0.334844	0.641065
ZNF507	ZNF507_1.motif	ZifRC	0.000491077	0.00148571	0.00052812	0.0897069	0.115709	0.936631	0.139027	-0.347439	0	C2H2 ZF	Yes	3.6601	3.66302	3.86226	0.198289	0.243689	0.575041	-0.00822108	0.960412	1	0.190068	0.261347	0.571908
ZNF510	ZNF510_1.motif	ZifRC	-0.00254997	1.85662e-05	-0.00557653	0.00123346	0.0145087	1.83837	0.0377427	-0.268967	0	C2H2 ZF	Yes	4.21564	4.24959	4.37168	0.116678	0.58751	0.918731	-0.0168651	0.937222	1	0.0998126	0.641179	0.949072
ZNF513	ZNF513_1.motif	ZifRC	-0.0163761	-0.0127842	-0.0100994	0.00312883	0.0235568	1.62788	0.0481674	0.691363	0	C2H2 ZF	Yes	4.00874	3.98023	4.30955	0.324479	0.0282742	0.180421	-0.0327943	0.80825	1	0.291685	0.0427339	0.195999
ZNF513	ZNF513_2.motif	ZifRC	0.00432675	0.00346394	-0.000470772	0.00446853	0.0102927	1.98747	0.030654	-0.75275	0	C2H2 ZF	Yes	4.00874	3.98023	4.30955	0.324479	0.0282742	0.180421	-0.0327943	0.80825	1	0.291685	0.0427339	0.195999
ZNF514	ZNF514_1.motif	ZifRC	-0.0076586	-0.00425129	-0.00579962	0.0779753	0.350719	0.45504	0.357044	-0.321701	0	C2H2 ZF	Yes	2.01902	2.0506	2.27261	0.104984	0.696248	1	0.171985	0.5335	0.999649	0.276969	0.312546	0.611036
ZNF517	ZNF517_1.motif	ZifRC	0.00167423	0.0042991	0.00246245	0.0191242	0.110223	0.957726	0.134387	-0.420163	0	C2H2 ZF	Yes	1.48567	1.23175	1.40829	0.154549	0.714253	1	-0.207507	0.626846	1	-0.0529573	0.898938	1
ZNF517	ZNF517_2.motif	ZifRC	-0.00108036	0.000928786	-0.0033985	0.00642783	0.126103	0.899276	0.148767	-0.00355024	0	C2H2 ZF	Yes	1.48567	1.23175	1.40829	0.154549	0.714253	1	-0.207507	0.626846	1	-0.0529573	0.898938	1
ZNF519	ZNF519_1.motif	ZifRC	0.00460552	0.00435055	0.00439032	0.217547	0.13224	0.878639	0.153916	0.413512	0	C2H2 ZF	Yes	1.41193	0.70007	0.875626	0.0782124	0.865655	1	-0.645097	0.174823	0.730786	-0.566885	0.215939	0.530864
ZNF524	ZNF524_1.motif	Direct	0.00266187	0.000245836	0.00229557	0.0486263	0.0399668	1.3983	0.0656806	-0.366499	0	C2H2 ZF; AT hook	Yes	4.52092	4.57814	4.62781	-0.0240029	0.905936	1	0.132444	0.523817	0.993555	0.108441	0.59473	0.907651
ZNF525	ZNF525_1.motif	ZifRC	-0.00700443	-0.00496476	-0.0061135	0.204865	0.31298	0.504483	0.320358	-0.495137	0	C2H2 ZF	Yes	1.58211	1.47117	1.89726	0.432421	0.0701312	0.305115	-0.1469	0.516777	0.987662	0.285521	0.207505	0.520982
ZNF526	ZNF526_1.motif	ZifRC	-0.00532454	-0.00480611	-0.00587575	0.0109594	0.0357247	1.44703	0.0613899	0.213061	0	C2H2 ZF	Yes	4.14865	4.06068	3.77972	-0.288627	0.0933124	0.358335	-0.0889121	0.58419	1	-0.377539	0.0335256	0.167452
ZNF527	ZNF527_1.motif	ZifRC	-0.0136827	-0.0140351	-0.0156181	0.0369131	0.296877	0.527423	0.304981	-0.381099	0	C2H2 ZF	Yes	1.79803	1.70223	1.96268	0.282563	0.192511	0.530231	-0.118084	0.578768	1	0.164479	0.430922	0.753546
ZNF528	ZNF528_1.motif	ZifRC	-0.00777174	-0.00522951	-0.00282231	0.00537389	0.0308765	1.51037	0.0564071	0.689103	0	C2H2 ZF	Yes	0.683751	0.703973	2.12299	1.38771	0.0051089	0.0605649	0.0123608	0.976718	1	1.40007	0.00457957	0.0426162
ZNF529	ZNF529_1.motif	ZifRC	0.000781714	-0.000894528	0.00110154	0.00721293	0.032508	1.48801	0.058072	0.762338	0	C2H2 ZF	Yes	1.08387	0.840527	1.97588	1.19242	0.00857956	0.0863772	-0.322345	0.418688	0.9122	0.870079	0.0370525	0.17832
ZNF530	ZNF530_1.motif	ZifRC	0.000104991	-0.000985498	-0.00311397	0.00540226	0.111828	0.951449	0.135492	-0.318519	0	C2H2 ZF	Yes	1.46659	1.16419	1.4752	0.28155	0.427546	0.768443	-0.269403	0.449515	0.939488	0.0121471	0.971863	1
ZNF532	ZNF532_1.motif	ZifRC	-0.00245081	-0.00144918	-0.000875098	0.0114236	0.000588316	3.23039	0.00878549	0.792088	1	C2H2 ZF	Yes	2.60781	4.10252	4.48851	0.36234	0.0503203	0.251809	1.52941	1.4215e-06	0.000466889	1.89175	1.50684e-07	3.11614e-05
ZNF532	ZNF532_2.motif	ZifRC	0.00332571	0.0039389	0.00425314	0.0165118	0.000285313	3.54468	0.00721606	0.779058	1	C2H2 ZF	Yes	2.60781	4.10252	4.48851	0.36234	0.0503203	0.251809	1.52941	1.4215e-06	0.000466889	1.89175	1.50684e-07	3.11614e-05
ZNF540	ZNF540_1.motif	ZifRC	0.0073216	0.00666552	0.00893991	0.000254099	0.00121982	2.91371	0.0119754	-0.2824	2	C2H2 ZF	Yes	0.0423427	0.385109	-0.42025	-0.863077	0.0792881	0.32844	0.235179	0.600109	1	-0.627899	0.185561	0.485465
ZNF543	ZNF543_1.motif	ZifRC	-0.00452029	-0.0029506	-0.00189124	0.00758297	0.060427	1.21877	0.0864665	-0.648887	0	C2H2 ZF	Yes	3.64235	3.56718	3.37277	-0.208687	0.190997	0.529419	-0.0543649	0.72444	1	-0.263052	0.10364	0.346724
ZNF544	ZNF544_1.motif	ZifRC	-0.00723488	-0.00533826	-0.00422302	0.0287623	0.00650437	2.18679	0.0236123	0.0668056	0	C2H2 ZF	Yes	0.869423	3.15364	0.501963	-2.70464	1.34345e-06	0.000260461	2.34979	5.33293e-06	0.00116316	-0.354843	0.278151	0.592238
ZNF546	ZNF546_1.motif	ZifRC	-0.0105767	-0.00848355	-0.0106408	0.0424002	0.364875	0.437856	0.371121	-0.640331	0	C2H2 ZF	Yes	2.45759	2.34027	2.32863	-0.137796	0.629084	0.956318	0.00157421	0.995581	1	-0.136222	0.6309	0.940744
ZNF547	ZNF547_1.motif	ZifRC	0.0116103	0.00656421	0.00756186	4.82735e-05	0.000210068	3.67764	0.00628572	-0.693389	1	C2H2 ZF	Yes	1.54335	1.96913	2.13144	0.196289	0.525059	0.859624	0.44415	0.172667	0.726749	0.640439	0.0555341	0.232374
ZNF548	ZNF548_1.motif	ZifRC	-0.0106026	-0.00894723	-0.00533379	0.00915395	0.0720625	1.14229	0.0982591	-0.108383	0	C2H2 ZF	Yes	3.00857	3.42872	3.05523	-0.398625	0.0463701	0.241073	0.438392	0.0322995	0.364928	0.0397666	0.829238	1
ZNF549	ZNF549_1.motif	ZifRC	0.00383527	0.0019452	0.00030632	0.00348696	0.00405777	2.39171	0.0189516	-0.694018	2	C2H2 ZF	Yes	0.742407	0.516668	2.31193	1.83358	0.00015728	0.00597597	-0.251832	0.479021	0.962437	1.58175	0.000446752	0.00786903
ZNF549	ZNF549_2.motif	ZifRC	0.00053703	0.000285018	0.00539941	0.00299049	0.00206617	2.68483	0.0148559	0.682471	2	C2H2 ZF	Yes	0.742407	0.516668	2.31193	1.83358	0.00015728	0.00597597	-0.251832	0.479021	0.962437	1.58175	0.000446752	0.00786903
ZNF550	ZNF550_1.motif	ZifRC	-0.00679504	-0.00848193	-0.0138415	0.00104008	0.0198794	1.7016	0.0434287	-0.841214	0	C2H2 ZF	Yes	2.919	3.12559	3.33027	0.217661	0.225173	0.551336	0.153822	0.39309	0.886979	0.371483	0.0485668	0.212722
ZNF551	ZNF551_2.motif	ZifRC	0.00947873	0.00723662	0.00706837	0.385727	0.0270938	1.56713	0.0522887	-0.431301	0	C2H2 ZF	Yes	3.32724	3.24882	3.65087	0.371431	0.073917	0.315296	-0.0427496	0.828319	1	0.328682	0.104769	0.349101
ZNF552	ZNF552_1.motif	ZifRC	-0.00405889	-0.00185087	-0.00158416	0.0405848	0.104343	0.981535	0.128747	-0.00176931	0	C2H2 ZF	Yes	3.75056	3.47594	3.7471	0.268697	0.198312	0.536514	-0.291022	0.170623	0.723351	-0.0223251	0.910144	1
ZNF554	ZNF554_1.motif	ZifRC	0.00159417	0.00135466	0.0014516	0.482449	0.333301	0.477163	0.339925	-0.160988	0	C2H2 ZF	Yes	2.10726	2.00842	2.18057	-0.0411672	0.914963	1	0.120418	0.757448	1	0.0792503	0.836925	1
ZNF555	ZNF555_1.motif	ZifRC	-0.00994827	-0.0112999	-0.00789321	0.00335317	0.102309	0.990086	0.127143	0.230972	0	C2H2 ZF	Yes	1.82152	1.87258	2.01861	0.137041	0.396182	0.734807	0.0649813	0.688584	1	0.202022	0.215901	0.530864
ZNF557	ZNF557_1.motif	ZifRC	0.00156089	0.000951686	-0.0016539	0.0274009	0.0769185	1.11397	0.103137	-0.857601	0	C2H2 ZF	Yes	2.98329	2.89347	3.21657	0.313311	0.0557952	0.267002	-0.0857235	0.576618	1	0.227587	0.14652	0.425257
ZNF559	ZNF559_1.motif	ZifRC	0.000398874	-1.03363e-05	-0.000796195	0.128724	0.041272	1.38434	0.0672382	-0.311081	0	C2H2 ZF	Yes	2.0982	1.70959	2.7291	1.06873	0.00108558	0.0217256	-0.416588	0.125858	0.655981	0.65214	0.0201838	0.11979
ZNF561	ZNF561_1.motif	ZifRC	0.0028036	0.00435766	0.000977807	0.0307128	0.0189015	1.7235	0.0429373	-0.281532	0	C2H2 ZF	Yes	3.95172	4.22583	4.28327	0.0547061	0.682201	1	0.274331	0.0586923	0.486648	0.329037	0.0269347	0.144664
ZNF562	ZNF562_1.motif	ZifRC	0.000989032	0.000508941	0.000197119	0.351361	0.143688	0.842579	0.163697	-0.444194	0	C2H2 ZF	Yes	4.19346	4.26263	4.20943	-0.0613533	0.720018	1	0.062225	0.716729	1	0.000871746	0.995918	1
ZNF563	ZNF563_1.motif	ZifRC	-0.000961217	-0.000378808	0.00175278	0.0381649	0.0783564	1.10593	0.104568	0.536188	0	C2H2 ZF	Yes	-0.635684	-0.117714	0.223251	0.346079	0.290751	0.641201	0.504705	0.192275	0.757437	0.850784	0.0212773	0.124105
ZNF564	ZNF564_1.motif	ZifRC	0.000598266	0.00111562	-0.000391294	0.152319	0.0962431	1.01663	0.121951	-0.620682	0	C2H2 ZF	Yes	2.4724	2.43473	2.91657	0.498967	0.0210333	0.151381	-0.0427169	0.827114	1	0.45625	0.0304189	0.157177
ZNF565	ZNF565_1.motif	ZifRC	-0.00208408	-0.00409268	-0.002498	0.208738	0.111738	0.951798	0.135492	-0.0906145	0	C2H2 ZF	Yes	2.04161	2.47457	2.85808	0.38754	0.199597	0.538679	0.439364	0.158103	0.708496	0.826903	0.0140255	0.09381
ZNF567	ZNF567_1.motif	ZifRC	-0.00103828	0.00203631	0.0049743	0.00327604	0.00865028	2.06297	0.0275103	0.666586	0	C2H2 ZF	Yes	2.2715	2.1959	2.84341	0.682078	0.0147993	0.121199	-0.12505	0.617105	1	0.557028	0.0361838	0.175897
ZNF569	ZNF569_1.motif	ZifRC	-0.00626493	-0.0025251	-0.00541953	0.000365086	0.0174622	1.7579	0.0411777	-0.407078	0	C2H2 ZF	Yes	1.11232	0.562833	1.22197	0.689982	0.0845171	0.340385	-0.627432	0.114343	0.636256	0.0625494	0.863883	1
ZNF57	ZNF57_1.motif	ZifRC	0.00967468	0.00927808	0.00749113	0.111937	0.0166091	1.77965	0.0399852	-0.340066	0	C2H2 ZF	Yes	3.6625	3.74351	3.85922	0.122908	0.43137	0.771256	0.083322	0.597311	1	0.20623	0.193534	0.498601
ZNF570	ZNF570_1.motif	ZifRC	-0.00709126	-0.00905287	-0.00885236	0.0794665	0.422245	0.374435	0.425638	-0.237496	0	C2H2 ZF	Yes	-0.0730546	-0.587727	0.263223	0.637818	0.224454	0.550414	-0.25478	0.624283	1	0.383037	0.448128	0.772894
ZNF571	ZNF571_1.motif	ZifRC	-0.00097454	-0.00194175	-0.000878717	0.212276	0.486317	0.31308	0.488481	-0.522077	0	C2H2 ZF	Yes	0.874588	0.927642	1.10718	0.0845848	0.848093	1	0.0787644	0.85968	1	0.163349	0.710419	1
ZNF573	ZNF573_1.motif	ZifRC	-0.00874828	-0.00604498	-0.00786764	0.00552137	0.0769145	1.11399	0.103137	0.590798	0	C2H2 ZF	Yes	3.09582	3.49085	3.44224	-0.0659079	0.734136	1	0.358219	0.0883277	0.578339	0.292311	0.150348	0.431906
ZNF574	ZNF574_1.motif	ZifRC	-0.00446146	-0.00335267	-0.0026842	0.0579037	0.164868	0.782863	0.183566	-0.411247	0	C2H2 ZF	Yes	3.79342	3.816	3.66453	-0.156851	0.371516	0.707164	0.0213348	0.902105	1	-0.135516	0.435805	0.759267
ZNF574	ZNF574_2.motif	ZifRC	0.00947196	0.008531	0.00543446	0.147723	0.0270054	1.56855	0.0522074	0.578845	0	C2H2 ZF	Yes	3.79342	3.816	3.66453	-0.156851	0.371516	0.707164	0.0213348	0.902105	1	-0.135516	0.435805	0.759267
ZNF574	ZNF574_3.motif	ZifRC	-0.00362309	-0.00430041	-0.00332035	0.167993	0.214546	0.66848	0.228944	0.313421	0	C2H2 ZF	Yes	3.79342	3.816	3.66453	-0.156851	0.371516	0.707164	0.0213348	0.902105	1	-0.135516	0.435805	0.759267
ZNF575	ZNF575_1.motif	ZifRC	-0.00160151	-0.00365095	-0.00539206	0.0229501	0.280855	0.551518	0.289575	-0.407238	0	C2H2 ZF	Yes	-0.134866	-0.398538	0.201182	0.443757	0.437239	0.777506	-0.0447025	0.942856	1	0.399055	0.454025	0.778824
ZNF577	ZNF577_1.motif	ZifRC	-0.00227777	-0.00176993	-0.00160308	0.775061	0.180522	0.743469	0.198451	0.402603	0	C2H2 ZF	Yes	1.81124	2.11469	2.53212	0.442057	0.165615	0.491817	0.298549	0.349986	0.843943	0.740606	0.0301695	0.156498
ZNF579	ZNF579_1.motif	ZifRC	-0.013516	-0.0109585	-0.0100935	0.103915	0.319587	0.495411	0.326528	-0.118726	0	C2H2 ZF	Yes	3.33563	3.29729	3.37008	-0.0331979	0.919114	1	0.0419338	0.899288	1	0.00873595	0.978582	1
ZNF579	ZNF579_2.motif	ZifRC	0.000994028	0.00360376	0.00381297	0.0422365	0.0803585	1.09497	0.105778	-0.178018	0	C2H2 ZF	Yes	3.33563	3.29729	3.37008	-0.0331979	0.919114	1	0.0419338	0.899288	1	0.00873595	0.978582	1
ZNF579	ZNF579_3.motif	ZifRC	-0.00300003	-0.00514395	-0.0100531	0.00163852	0.0435041	1.36147	0.0695697	-0.294638	0	C2H2 ZF	Yes	3.33563	3.29729	3.37008	-0.0331979	0.919114	1	0.0419338	0.899288	1	0.00873595	0.978582	1
ZNF581	ZNF581_1.motif	ZifRC	-0.022847	-0.0174522	-0.0148695	0.00719194	0.00362434	2.44077	0.0180189	0.598013	2	C2H2 ZF	Yes	5.39391	5.69805	5.66006	-0.118799	0.603432	0.933486	0.385548	0.11254	0.632142	0.266749	0.256464	0.565314
ZNF581	ZNF581_2.motif	ZifRC	0.0101299	0.00709208	0.00606462	0.125483	0.000933158	3.03005	0.0112078	-0.709195	0	C2H2 ZF	Yes	5.39391	5.69805	5.66006	-0.118799	0.603432	0.933486	0.385548	0.11254	0.632142	0.266749	0.256464	0.565314
ZNF583	ZNF583_1.motif	ZifRC	-0.00406642	-0.00026055	-0.00198964	0.0584167	0.0445775	1.35088	0.0706854	0.335444	0	C2H2 ZF	Yes	-0.470106	-0.0682355	0.883626	1.10789	0.00910405	0.0898752	0.364878	0.405647	0.899406	1.47277	0.0014417	0.0184879
ZNF584	ZNF584_1.motif	ZifRC	0.00540129	0.00544278	0.00522788	0.142763	0.0266777	1.57385	0.0519256	-0.0602321	0	C2H2 ZF	Yes	4.60903	4.66287	4.5055	-0.157709	0.214403	0.550414	0.0508181	0.681112	1	-0.106891	0.38978	0.70735
ZNF585B	ZNF585B_1.motif	ZifRC	0.000742927	0.000668869	-0.000229656	0.155195	0.227478	0.643061	0.239702	-0.409181	0	C2H2 ZF	Yes	1.55962	1.72237	1.91703	0.205998	0.385705	0.723518	0.127061	0.595354	1	0.333059	0.168432	0.457511
ZNF585B	ZNF585B_2.motif	ZifRC	-0.00862242	-0.00746897	-0.00655627	0.191467	0.393058	0.405543	0.39854	-0.26262	0	C2H2 ZF	Yes	1.55962	1.72237	1.91703	0.205998	0.385705	0.723518	0.127061	0.595354	1	0.333059	0.168432	0.457511
ZNF586	ZNF586_1.motif	ZifRC	-0.00863432	-0.00788875	-0.00602952	0.123637	0.19356	0.713185	0.210124	-0.11028	0	C2H2 ZF	Yes	4.34845	4.30375	4.29507	-0.0176663	0.895254	1	-0.0341907	0.800408	1	-0.0518571	0.698076	0.997165
ZNF587	ZNF587_1.motif	ZifRC	-0.00369584	-0.00259294	-0.00226589	0.086259	0.0849008	1.07109	0.110176	0.323893	0	C2H2 ZF	Yes	4.41759	4.32964	4.4404	0.101046	0.639587	0.965714	-0.124276	0.56656	1	-0.0232303	0.913735	1
ZNF589	ZNF589_1.motif	Direct	0.00054657	9.04172e-05	-0.00393063	0.000265814	0.00227224	2.64355	0.0150021	-0.563697	2	C2H2 ZF	Yes	4.3952	4.44191	4.75215	0.26706	0.172365	0.502935	0.0917546	0.629234	1	0.358814	0.074791	0.281762
ZNF592	ZNF592_1.motif	ZifRC	0.0077475	0.0073318	0.00348347	0.00194757	0.00798574	2.09768	0.026725	-0.0515396	0	C2H2 ZF	Yes	3.53776	3.51262	3.62837	0.120564	0.547665	0.879842	-0.0610945	0.760151	1	0.0594693	0.764952	1
ZNF594	ZNF594_1.motif	ZifRC	0.00196548	-0.0018496	-0.00480188	0.00579212	0.00158091	2.80109	0.0128399	-0.788737	2	C2H2 ZF	Yes	1.7991	1.86035	3.11422	1.26713	4.01106e-06	0.000514161	0.0648109	0.705053	1	1.33194	2.17745e-06	0.000163855
ZNF594	ZNF594_3.motif	ZifRC	-0.00753616	-0.00622799	-0.00804951	0.0736273	0.00739857	2.13085	0.0256227	-0.569503	0	C2H2 ZF	Yes	1.7991	1.86035	3.11422	1.26713	4.01106e-06	0.000514161	0.0648109	0.705053	1	1.33194	2.17745e-06	0.000163855
ZNF594	ZNF594_4.motif	ZifRC	-0.00431025	-0.0010835	-0.000684602	0.0174214	0.00347274	2.45933	0.0180189	0.53049	2	C2H2 ZF	Yes	1.7991	1.86035	3.11422	1.26713	4.01106e-06	0.000514161	0.0648109	0.705053	1	1.33194	2.17745e-06	0.000163855
ZNF595	ZNF595_1.motif	ZifRC	0.00288657	0.00120401	-0.000835084	0.00685367	0.0567185	1.24628	0.0826261	-0.604595	0	C2H2 ZF	Yes	2.42902	2.46548	2.83176	0.356276	0.156809	0.476055	-0.0168356	0.944961	1	0.339441	0.171389	0.462035
ZNF596	ZNF596_1.motif	ZifRC	0.0019081	0.000705277	0.00316045	0.000257175	0.00550122	2.25954	0.0218693	0.136552	0	C2H2 ZF	Yes	0.475919	1.04095	1.39336	0.289928	0.52706	0.860848	0.57751	0.232475	0.777348	0.867438	0.0785231	0.290513
ZNF597	ZNF597_1.motif	ZifRC	-0.000552143	0.000687	-7.43082e-05	0.161602	0.140315	0.852895	0.160178	-0.49501	0	C2H2 ZF	Yes	1.89851	1.91777	2.4143	0.515023	0.0316593	0.193026	-0.0639427	0.772282	1	0.45108	0.0511554	0.219919
ZNF597	ZNF597_2.motif	ZifRC	0.00671104	0.00645768	0.00453946	0.0843083	0.0386687	1.41264	0.0644151	-0.714715	0	C2H2 ZF	Yes	1.89851	1.91777	2.4143	0.515023	0.0316593	0.193026	-0.0639427	0.772282	1	0.45108	0.0511554	0.219919
ZNF599	ZNF599_1.motif	ZifRC	-0.00160911	-0.00276452	-0.00170563	0.0673465	0.202775	0.692985	0.218239	0.188031	0	C2H2 ZF	Yes	1.9226	1.48361	1.36793	-0.189446	0.599054	0.929237	-0.423257	0.248028	0.777677	-0.612703	0.102662	0.344338
ZNF600	ZNF600_1.motif	ZifRC	-0.00312423	-0.000279859	-0.00414785	0.00106325	0.0443465	1.35314	0.0705171	-0.360133	0	C2H2 ZF	Yes	1.38637	1.24055	1.42539	0.201499	0.578595	0.910032	-0.260324	0.475969	0.96041	-0.0588253	0.868395	1
ZNF600	ZNF600_2.motif	ZifRC	0.0018521	0.000945122	-0.00227593	0.0447076	0.221877	0.653888	0.23433	-0.495994	0	C2H2 ZF	Yes	1.38637	1.24055	1.42539	0.201499	0.578595	0.910032	-0.260324	0.475969	0.96041	-0.0588253	0.868395	1
ZNF605	ZNF605_1.motif	ZifRC	-0.0152623	-0.0143647	-0.0128412	0.204568	0.0732566	1.13515	0.0996466	0.753256	0	C2H2 ZF	Yes	2.21524	2.51623	3.13136	0.543398	0.0386986	0.217864	0.365353	0.156709	0.705235	0.908751	0.00230536	0.0260783
ZNF606	ZNF606_1.motif	ZifRC	-0.00368736	-0.00529984	-0.000715848	0.00586154	0.00832677	2.07952	0.0272178	0.711243	0	C2H2 ZF	Yes	-1.44341	-1.3974	1.48941	2.9962	0.000192534	0.00677827	0.187893	0.774627	1	3.18409	0.00011343	0.00285293
ZNF607	ZNF607_1.motif	ZifRC	-0.00100724	-0.00225572	-0.00309254	0.0300161	0.240379	0.619103	0.251053	-0.184275	0	C2H2 ZF	Yes	2.80078	2.78436	2.83048	0.044058	0.771911	1	-0.0337434	0.82564	1	0.0103146	0.945127	1
ZNF607	ZNF607_2.motif	ZifRC	0.00483099	0.00692127	0.0079602	0.00259249	0.011679	1.93259	0.0328	0.339961	0	C2H2 ZF	Yes	2.80078	2.78436	2.83048	0.044058	0.771911	1	-0.0337434	0.82564	1	0.0103146	0.945127	1
ZNF611	ZNF611_2.motif	ZifRC	0.00578387	0.00275151	0.000551334	0.0753272	0.128083	0.892509	0.150399	-0.249799	0	C2H2 ZF	Yes	1.94851	1.79584	1.95836	0.139531	0.603632	0.933565	-0.125814	0.641735	1	0.0137169	0.958481	1
ZNF613	ZNF613_1.motif	ZifRC	-6.57949e-05	-0.00148189	-0.00244674	0.1486	0.176126	0.754176	0.194186	-0.761533	0	C2H2 ZF	Yes	1.96509	1.93696	2.63458	0.73281	0.0622141	0.286285	-0.145071	0.694225	1	0.587739	0.120243	0.378503
ZNF614	ZNF614_1.motif	ZifRC	0.000987551	-0.000249497	-0.00144731	0.0442016	0.0684692	1.1645	0.0944224	-0.769557	0	C2H2 ZF	Yes	2.48161	2.44778	3.17474	0.738502	0.0215429	0.153802	-0.201473	0.49335	0.971527	0.537029	0.0719826	0.274566
ZNF615	ZNF615_1.motif	ZifRC	-0.00194581	-0.00254227	-0.000873167	0.0356919	0.221588	0.654454	0.23433	0.682715	0	C2H2 ZF	Yes	1.41479	1.64975	1.91382	0.242794	0.510973	0.847413	0.16871	0.650231	1	0.411504	0.271912	0.585598
ZNF616	ZNF616_1.motif	ZifRC	-0.00621812	-0.00500526	-0.0049072	0.745371	0.403123	0.394562	0.407454	-0.108748	0	C2H2 ZF	Yes	3.22512	3.39495	3.45536	0.0570114	0.791757	1	0.0987624	0.651081	1	0.155774	0.472356	0.796379
ZNF616	ZNF616_2.motif	ZifRC	0.000334943	0.00476503	0.00452483	0.00178531	0.0158584	1.79974	0.0392764	0.070258	0	C2H2 ZF	Yes	3.22512	3.39495	3.45536	0.0570114	0.791757	1	0.0987624	0.651081	1	0.155774	0.472356	0.796379
ZNF619	ZNF619_1.motif	ZifRC	0.00174606	0.000727366	-0.00131666	0.004588	0.0356383	1.44808	0.0613348	0.647285	0	C2H2 ZF	Yes	2.95976	2.95302	2.53973	-0.485288	0.0628981	0.28768	0.0850928	0.724233	1	-0.400196	0.115213	0.369431
ZNF620	ZNF620_1.motif	ZifRC	0.00435073	0.00312587	0.0027555	0.0848522	0.0802647	1.09548	0.105778	0.385398	0	C2H2 ZF	Yes	2.40148	1.82936	2.37901	0.571914	0.0401943	0.223401	-0.579	0.0391914	0.400886	-0.00708604	0.97724	1
ZNF621	ZNF621_1.motif	ZifRC	0.00282727	0.00209676	-0.000157893	0.0333741	0.0888021	1.05158	0.114189	-0.000735443	0	C2H2 ZF	Yes	3.9539	3.97107	3.96381	-0.0343814	0.844675	1	0.0462211	0.792824	1	0.0118398	0.946115	1
ZNF623	ZNF623_1.motif	ZifRC	-0.00754522	-0.00566185	-0.004449	0.00892287	0.0925298	1.03372	0.118308	0.0876465	0	C2H2 ZF	Yes	4.11504	4.20443	4.17724	-0.0327909	0.817131	1	0.0991031	0.490564	0.969874	0.0663122	0.640731	0.948912
ZNF624	ZNF624_1.motif	ZifRC	0.00110351	9.54148e-06	0.000112208	0.0205948	0.0559969	1.25184	0.0821046	-0.486575	0	C2H2 ZF	Yes	0.919348	1.21102	1.9222	0.709502	0.0557842	0.266995	0.252579	0.474492	0.95878	0.96208	0.0142028	0.0945885
ZNF624	ZNF624_2.motif	ZifRC	0.00271524	0.00187169	0.0019733	0.495505	0.092927	1.03186	0.118575	-0.617707	0	C2H2 ZF	Yes	0.919348	1.21102	1.9222	0.709502	0.0557842	0.266995	0.252579	0.474492	0.95878	0.96208	0.0142028	0.0945885
ZNF627	ZNF627_1.motif	ZifRC	-0.0111618	-0.00629925	-0.00793592	0.00198513	0.0455744	1.34128	0.0715626	-0.161685	0	C2H2 ZF	Yes	3.693	3.65466	3.85647	0.170388	0.478456	0.818299	-0.0663565	0.78239	1	0.104032	0.659188	0.965988
ZNF628	ZNF628_1.motif	ZifRC	-0.00332345	-0.00153918	-0.00241733	0.0295061	0.25325	0.59645	0.263277	-0.247346	0	C2H2 ZF	Yes	1.56484	1.40218	1.5012	0.0804336	0.865928	1	-0.337556	0.485622	0.966056	-0.257123	0.588537	0.902591
ZNF628	ZNF628_2.motif	ZifRC	0.00598602	0.00570381	0.00506666	0.148909	0.113995	0.943116	0.137363	-0.0101112	0	C2H2 ZF	Yes	1.56484	1.40218	1.5012	0.0804336	0.865928	1	-0.337556	0.485622	0.966056	-0.257123	0.588537	0.902591
ZNF629	ZNF629_1.motif	ZifRC	0.0123599	0.00722605	0.00597976	0.0307153	0.00437828	2.3587	0.0195378	-0.0697509	2	C2H2 ZF	Yes	4.18316	4.18677	4.41994	0.210256	0.238288	0.570814	0.0263922	0.879205	1	0.236648	0.187275	0.488311
ZNF639	ZNF639_1.motif	ZifRC	0.000809323	0.0012576	-0.00139257	0.000794829	0.00468166	2.3296	0.0200247	-0.179357	2	C2H2 ZF	Yes	4.54627	4.72898	4.80232	0.0731421	0.63037	0.957542	0.166948	0.284273	0.796183	0.24009	0.130621	0.394576
ZNF639	ZNF639_2.motif	ZifRC	-0.00318182	-0.00252087	0.000293548	0.00073315	0.0050198	2.29931	0.0204598	0.345083	0	C2H2 ZF	Yes	4.54627	4.72898	4.80232	0.0731421	0.63037	0.957542	0.166948	0.284273	0.796183	0.24009	0.130621	0.394576
ZNF641	ZNF641_1.motif	ZifRC	-0.000756937	0.00345888	0.00322237	0.00361563	0.00418211	2.3786	0.0191935	-0.101305	2	C2H2 ZF	Yes	2.67904	2.23429	3.23088	0.980117	0.000308464	0.00917113	-0.447799	0.0449088	0.429466	0.532318	0.0153699	0.0996133
ZNF641	ZNF641_2.motif	ZifRC	-0.0105756	-0.00804781	-0.00853059	0.185499	0.0437684	1.35884	0.0697946	-0.139671	0	C2H2 ZF	Yes	2.67904	2.23429	3.23088	0.980117	0.000308464	0.00917113	-0.447799	0.0449088	0.429466	0.532318	0.0153699	0.0996133
ZNF646	ZNF646_2.motif	ZifRC	-0.00314631	-0.000334183	-0.000205056	0.0234962	0.088381	1.05364	0.113777	-0.595063	0	C2H2 ZF	Yes	3.95002	3.91199	3.75985	-0.160711	0.331836	0.66974	-0.029581	0.855597	1	-0.190292	0.253365	0.560628
ZNF648	ZNF648_1.motif	ZifRC	-0.00933585	-0.00570498	-0.00701891	0.0318575	0.0315426	1.5011	0.0571615	-0.690166	0	C2H2 ZF	Yes	-0.115315	-2.35336	-0.854763	1.81483	0.00298071	0.0423058	-2.67286	5.2923e-05	0.00568448	-0.858028	0.0119982	0.0839724
ZNF649	ZNF649_1.motif	ZifRC	0.00908085	0.00858864	0.00989914	0.0172067	0.00365484	2.43713	0.0180189	0.345847	2	C2H2 ZF	Yes	2.21821	2.50507	2.88216	0.390385	0.0970831	0.364315	0.224371	0.33203	0.825126	0.614756	0.0148779	0.097297
ZNF652	ZNF652_1.motif	Direct	-0.00448977	-0.00199985	-0.00252809	0.0150446	0.00766117	2.1157	0.0259744	0.0582269	0	C2H2 ZF	Yes	4.10099	3.89744	4.60509	0.705786	0.000331441	0.00958879	-0.2061	0.17417	0.730141	0.499686	0.00408348	0.039543
ZNF653	ZNF653_1.motif	ZifRC	-0.00411058	-0.00426716	-0.00402704	0.155746	0.367288	0.434994	0.373238	-0.0940947	0	C2H2 ZF; AT hook	Yes	2.09016	1.45012	1.88569	0.455707	0.247983	0.581098	-0.673537	0.099395	0.606765	-0.21783	0.564227	0.880857
ZNF655	ZNF655_1.motif	ZifRC	0.00235269	0.000645773	0.000587979	0.026019	0.0260195	1.5847	0.0510887	-0.549301	0	C2H2 ZF	Yes	3.1706	3.32179	3.8417	0.522859	0.027938	0.179318	0.152632	0.488048	0.968118	0.675492	0.00713656	0.0586032
ZNF655	ZNF655_2.motif	ZifRC	-0.0072982	-0.00442072	-0.00182352	0.00579069	0.0217491	1.66256	0.0461001	0.790023	0	C2H2 ZF	Yes	3.1706	3.32179	3.8417	0.522859	0.027938	0.179318	0.152632	0.488048	0.968118	0.675492	0.00713656	0.0586032
ZNF658	ZNF658_1.motif	ZifRC	-0.00111538	-0.000295214	-0.000876486	0.654252	0.412807	0.384253	0.416496	0.299185	0	C2H2 ZF	Yes	0.834895	0.941676	1.48303	0.329667	0.536513	0.868966	0.175798	0.743234	1	0.505465	0.347603	0.657065
ZNF658	ZNF658_2.motif	ZifRC	-0.000100969	0.00261867	0.00316425	0.000820868	0.0198989	1.70117	0.0434287	0.295912	0	C2H2 ZF	Yes	0.834895	0.941676	1.48303	0.329667	0.536513	0.868966	0.175798	0.743234	1	0.505465	0.347603	0.657065
ZNF66	ZNF66_1.motif	ZifRC	0.00970567	0.0100415	0.00695842	0.0314003	0.00833192	2.07925	0.0272178	-0.671675	0	C2H2 ZF	Yes	0.0879438	-0.484519	0.442238	1.03598	0.0131299	0.112927	-0.638492	0.104129	0.617356	0.397483	0.263991	0.575307
ZNF660	ZNF660_1.motif	ZifRC	0.0112999	0.00668562	0.00963719	0.0590233	0.0238731	1.62209	0.0484762	0.730122	0	C2H2 ZF	Yes	-0.476063	-0.862848	-0.231861	0.566857	0.2389	0.571127	-0.337447	0.486523	0.966957	0.229411	0.615403	0.92729
ZNF664	ZNF664_1.motif	ZifRC	-7.98525e-05	-0.000233428	-0.000871922	0.0221481	0.00581109	2.23574	0.0223716	-0.085049	0	C2H2 ZF	Yes	5.50745	5.58639	5.72164	0.133824	0.340371	0.671269	0.0811387	0.559442	1	0.214963	0.136374	0.406544
ZNF668	ZNF668_1.motif	ZifRC	-8.73956e-05	0.00157043	0.00245428	0.0156002	0.0471808	1.32623	0.0731523	-0.239127	0	C2H2 ZF	Yes	3.45549	3.08038	3.36197	0.295815	0.0565723	0.269658	-0.381189	0.0193071	0.272092	-0.0853745	0.54374	0.864965
ZNF668	ZNF668_2.motif	ZifRC	-0.000497584	0.000705624	-0.000362572	0.0679012	0.104981	0.97889	0.129227	-0.654482	0	C2H2 ZF	Yes	3.45549	3.08038	3.36197	0.295815	0.0565723	0.269658	-0.381189	0.0193071	0.272092	-0.0853745	0.54374	0.864965
ZNF669	ZNF669_1.motif	ZifRC	0.00216871	0.00352175	0.00365313	0.019982	0.0663077	1.17844	0.0924797	0.0406985	0	C2H2 ZF	Yes	3.06169	3.12466	3.35937	0.235222	0.372025	0.707651	0.0177373	0.946062	1	0.252959	0.33385	0.6397
ZNF670	ZNF670_1.motif	ZifRC	-0.00578198	-0.00484914	-0.00425517	0.0754768	0.252024	0.598558	0.262244	0.827417	0	C2H2 ZF	Yes	1.80943	2.01195	2.33377	0.329852	0.216152	0.550414	0.11013	0.675542	1	0.439982	0.104735	0.349101
ZNF671	ZNF671_1.motif	ZifRC	0.00772637	0.00634773	0.00953371	0.0160946	0.0075672	2.12106	0.0258878	-0.0468623	0	C2H2 ZF	Yes	2.70714	2.24725	2.12677	-0.13976	0.624145	0.951607	-0.447149	0.132091	0.663799	-0.586909	0.0534945	0.22686
ZNF672	ZNF672_1.motif	ZifRC	-0.00521591	-0.00240909	-0.00213633	0.00413814	0.0209199	1.67944	0.0449878	-0.81909	0	C2H2 ZF	Yes	4.29692	4.01933	4.00259	-0.0190165	0.889543	1	-0.28198	0.0571989	0.48012	-0.300997	0.0424824	0.19523
ZNF672	ZNF672_2.motif	ZifRC	0.00614607	0.0040046	0.00337898	0.054857	0.0183894	1.73543	0.0424573	0.74528	0	C2H2 ZF	Yes	4.29692	4.01933	4.00259	-0.0190165	0.889543	1	-0.28198	0.0571989	0.48012	-0.300997	0.0424824	0.19523
ZNF674	ZNF674_1.motif	ZifRC	0.000615805	-0.00125874	-0.00366161	0.00199398	0.00900007	2.04575	0.0280306	-0.945868	0	C2H2 ZF	Yes	2.09289	2.2574	2.77424	0.513889	0.0122417	0.10805	0.147476	0.426334	0.918913	0.661365	0.00249661	0.0275604
ZNF674	ZNF674_2.motif	ZifRC	0.00123303	-0.00182946	-0.00242038	0.000669038	0.00427749	2.36881	0.0193947	-0.657082	2	C2H2 ZF	Yes	2.09289	2.2574	2.77424	0.513889	0.0122417	0.10805	0.147476	0.426334	0.918913	0.661365	0.00249661	0.0275604
ZNF675	ZNF675_1.motif	ZifRC	0.00261593	0.000559902	0.000377841	0.0976726	0.0685562	1.16395	0.0944224	0.169708	0	C2H2 ZF	Yes	2.64822	2.23801	3.0391	0.816785	0.0199709	0.146646	-0.449797	0.169146	0.721943	0.366988	0.23892	0.55548
ZNF678	ZNF678_1.motif	ZifRC	0.00587146	0.00732955	0.00536419	0.0535242	0.035916	1.44471	0.0616248	-0.258819	0	C2H2 ZF	Yes	2.32044	1.86705	2.35403	0.471108	0.0929	0.357448	-0.530641	0.0629853	0.500976	-0.0595329	0.816018	1
ZNF680	ZNF680_1.motif	ZifRC	-0.00102947	0.00287422	0.00172238	0.00470931	0.0222756	1.65217	0.0466344	0.490445	0	C2H2 ZF	Yes	1.98576	2.2775	2.75425	0.46959	0.125748	0.422815	0.277661	0.358328	0.852113	0.74725	0.022685	0.128855
ZNF684	ZNF684_1.motif	ZifRC	-0.00199915	0.000964705	0.00121433	0.0595778	0.145784	0.836289	0.165751	-0.360843	0	C2H2 ZF	Yes	2.51794	1.89952	2.12043	0.232301	0.481759	0.821007	-0.68444	0.053401	0.46505	-0.452139	0.174078	0.466178
ZNF689	ZNF689_1.motif	ZifRC	0.00425731	0.00471341	0.00287153	0.182737	0.058455	1.23318	0.0847149	0.135125	0	C2H2 ZF	Yes	3.32649	3.00182	3.01542	0.0116915	0.94243	1	-0.332711	0.0574395	0.481094	-0.32102	0.0603725	0.24497
ZNF691	ZNF691_1.Infer.motif	Indirect	0.0105945	0.00611421	0.00690566	0.036779	0.0146003	1.83564	0.0378069	0.212202	0	C2H2 ZF	Yes	4.09288	4.11519	4.09617	-0.0633475	0.711899	1	0.0617836	0.721018	1	-0.00156389	0.992653	1
ZNF692	ZNF692_1.motif	ZifRC	-0.00104914	2.43235e-05	-8.08802e-05	0.431793	0.0463537	1.33392	0.0724838	-0.0524037	0	C2H2 ZF	Yes	4.81735	5.02899	4.91437	-0.16878	0.410636	0.750257	0.264963	0.208295	0.776647	0.096183	0.636436	0.945475
ZNF696	ZNF696_1.motif	ZifRC	-0.00116154	-0.00143382	-0.00343054	0.00155414	0.0521884	1.28243	0.0779158	-0.510265	0	C2H2 ZF	Yes	2.44637	2.32774	2.44066	0.103952	0.579002	0.910424	-0.0880251	0.641756	1	0.0159269	0.93097	1
ZNF697	ZNF697_1.motif	ZifRC	0.00558226	0.00763741	0.00335667	0.0741514	0.0236784	1.62565	0.0481674	-0.641871	0	C2H2 ZF	Yes	3.88199	3.74682	4.00885	0.245641	0.176636	0.510019	-0.125181	0.480012	0.962437	0.12046	0.492082	0.815454
ZNF697	ZNF697_2.motif	ZifRC	0.00715181	0.00759691	0.00676725	0.479916	0.0338042	1.47103	0.059447	-0.702494	0	C2H2 ZF	Yes	3.88199	3.74682	4.00885	0.245641	0.176636	0.510019	-0.125181	0.480012	0.962437	0.12046	0.492082	0.815454
ZNF699	ZNF699_1.motif	ZifRC	-0.00269174	0.00185307	0.00229625	0.00125085	0.0147717	1.83057	0.0378623	0.252619	0	C2H2 ZF	Yes	1.56529	1.66113	2.19329	0.455673	0.13225	0.433759	0.149027	0.61667	1	0.6047	0.0515776	0.221189
ZNF699	ZNF699_2.motif	ZifRC	-0.00366222	-0.00282429	-0.00288354	0.581052	0.269701	0.569117	0.279095	0.14237	0	C2H2 ZF	Yes	1.56529	1.66113	2.19329	0.455673	0.13225	0.433759	0.149027	0.61667	1	0.6047	0.0515776	0.221189
ZNF7	ZNF7_1.motif	ZifRC	0.00461352	0.00240222	0.00226045	0.0439631	0.00857772	2.06663	0.0275103	-0.397186	0	C2H2 ZF	Yes	4.69258	4.82464	5.05944	0.219152	0.159268	0.480176	0.149562	0.329983	0.822322	0.368714	0.026652	0.143366
ZNF7	ZNF7_3.motif	ZifRC	-0.009742	-0.00588746	-0.0112443	0.00215694	0.00616294	2.21021	0.0231932	-0.236609	0	C2H2 ZF	Yes	4.69258	4.82464	5.05944	0.219152	0.159268	0.480176	0.149562	0.329983	0.822322	0.368714	0.026652	0.143366
ZNF7	ZNF7_2.motif	ZifRC	0.00162511	0.000676191	0.000732599	0.331837	0.0205948	1.68624	0.0444066	0.250994	0	C2H2 ZF	Yes	4.69258	4.82464	5.05944	0.219152	0.159268	0.480176	0.149562	0.329983	0.822322	0.368714	0.026652	0.143366
ZNF70	ZNF70_1.motif	ZifRC	0.00877733	0.00570506	0.00452438	0.000206049	0.000222133	3.65339	0.00628572	-0.674272	1	C2H2 ZF	Yes	2.86999	3.37891	3.9062	0.445933	0.110041	0.393342	0.579682	0.0519046	0.458406	1.02562	0.00217518	0.0249801
ZNF700	ZNF700_1.motif	ZifRC	-0.00527098	-0.00527584	-0.00445324	0.790235	0.235103	0.628741	0.245998	0.215117	0	C2H2 ZF	Yes	3.62065	3.55594	3.77993	0.227588	0.113556	0.398152	-0.0832101	0.548744	1	0.144378	0.293622	0.599407
ZNF700	ZNF700_2.motif	ZifRC	0.00277013	0.00240869	0.00341769	0.0835194	0.0660763	1.17995	0.0924797	-0.0415439	0	C2H2 ZF	Yes	3.62065	3.55594	3.77993	0.227588	0.113556	0.398152	-0.0832101	0.548744	1	0.144378	0.293622	0.599407
ZNF700	ZNF700_3.motif	ZifRC	0.00834217	0.00915816	0.0073015	0.104651	0.0164693	1.78333	0.0399852	0.0647618	0	C2H2 ZF	Yes	3.62065	3.55594	3.77993	0.227588	0.113556	0.398152	-0.0832101	0.548744	1	0.144378	0.293622	0.599407
ZNF707	ZNF707_1.motif	ZifRC	0.00184243	-0.00153088	-0.00682819	6.70662e-05	0.00219747	2.65808	0.0148559	-0.379675	2	C2H2 ZF	Yes	2.53174	2.36454	2.85231	0.482453	0.175374	0.507645	-0.239267	0.49447	0.972695	0.243185	0.477382	0.800935
ZNF708	ZNF708_1.motif	ZifRC	0.00527746	0.00391805	0.00172577	0.00126802	0.00444548	2.35208	0.0197366	-0.760916	2	C2H2 ZF	Yes	2.83827	2.65088	3.17773	0.50953	0.00613633	0.0689116	-0.182203	0.266271	0.796183	0.327328	0.0503703	0.218021
ZNF709	ZNF709_1.motif	ZifRC	-0.013212	-0.00997118	-0.0107219	0.205355	0.108632	0.964044	0.132877	0.735208	0	C2H2 ZF	Yes	-0.0656138	0.704743	1.22592	0.549136	0.130607	0.430913	0.769926	0.0485771	0.444065	1.31906	0.00248947	0.0275033
ZNF71	ZNF71_1.motif	ZifRC	0.00864448	0.00683145	0.00851826	0.0318027	0.0103175	1.98642	0.030654	0.0760124	0	C2H2 ZF	Yes	2.42124	2.01663	1.60058	-0.396289	0.213974	0.550414	-0.398812	0.206868	0.774693	-0.795101	0.0205691	0.121354
ZNF710	ZNF710_1.motif	ZifRC	-0.00486518	-0.00628555	-0.0033581	0.0451673	0.0410495	1.38669	0.0669724	-0.3617	0	C2H2 ZF	Yes	3.11676	2.71483	2.31651	-0.417261	0.0795107	0.329013	-0.394689	0.0904093	0.583321	-0.81195	0.00255498	0.0280385
ZNF710	ZNF710_2.motif	ZifRC	-0.00626503	-0.00445899	-0.0080671	0.00992238	0.0255611	1.59242	0.0506289	0.0324809	0	C2H2 ZF	Yes	3.11676	2.71483	2.31651	-0.417261	0.0795107	0.329013	-0.394689	0.0904093	0.583321	-0.81195	0.00255498	0.0280385
ZNF713	ZNF713_1.motif	Direct	0.00180739	0.00230625	0.00250973	0.0866882	0.0827168	1.08241	0.108087	0.0363983	0	C2H2 ZF	Yes	1.97584	1.70871	2.35258	0.594616	0.0252146	0.169789	-0.203792	0.405696	0.899406	0.390824	0.113538	0.366539
ZNF714	ZNF714_1.motif	ZifRC	-0.00357214	-0.000436473	0.000636543	0.0149515	0.0147166	1.83219	0.0378623	-0.145299	0	C2H2 ZF	Yes	3.51778	3.04086	3.71883	0.686827	0.00127014	0.0241434	-0.492174	0.0119512	0.203199	0.194653	0.241647	0.557668
ZNF717	ZNF717_1.motif	ZifRC	-0.00625584	-0.00326681	-0.00464321	0.00465662	0.071561	1.14532	0.0978115	-0.118926	0	C2H2 ZF	Yes	3.14841	3.15	2.81876	-0.45647	0.214768	0.550414	0.119104	0.737762	1	-0.337366	0.351028	0.661536
ZNF717	ZNF717_2.motif	ZifRC	0.00365957	0.00454259	0.00181594	0.00535691	0.0273728	1.56268	0.0524873	0.620693	0	C2H2 ZF	Yes	3.14841	3.15	2.81876	-0.45647	0.214768	0.550414	0.119104	0.737762	1	-0.337366	0.351028	0.661536
ZNF718	ZNF718_1.motif	ZifRC	-0.00134955	0.000738718	0.00326975	0.000292299	0.00894219	2.04856	0.0280129	0.0716587	0	C2H2 ZF	Yes	0.95736	0.974778	1.18463	0.370242	0.345209	0.675751	0.0449281	0.916002	1	0.41517	0.268866	0.582139
ZNF718	ZNF718_2.motif	ZifRC	-0.00158469	-0.000786616	0.00178276	0.0173025	0.130276	0.885136	0.151787	0.581916	0	C2H2 ZF	Yes	0.95736	0.974778	1.18463	0.370242	0.345209	0.675751	0.0449281	0.916002	1	0.41517	0.268866	0.582139
ZNF721	ZNF721_1.motif	ZifRC	0.00328957	9.51838e-05	-0.00028434	0.000485275	0.00404099	2.39351	0.0189516	0.0421454	2	C2H2 ZF	Yes	4.07165	3.83183	4.14625	0.308394	0.0484075	0.246974	-0.235835	0.120041	0.650515	0.0725598	0.612243	0.924173
ZNF721	ZNF721_2.motif	ZifRC	0.00231044	-0.00116924	-0.00114944	0.0174532	0.0367428	1.43483	0.0625679	0.356609	0	C2H2 ZF	Yes	4.07165	3.83183	4.14625	0.308394	0.0484075	0.246974	-0.235835	0.120041	0.650515	0.0725598	0.612243	0.924173
ZNF726	ZNF726_1.motif	ZifRC	0.00644121	0.00408719	0.00282551	0.0237942	0.0521522	1.28273	0.0779158	0.512839	0	C2H2 ZF	Yes	1.74385	0.691848	1.13441	0.516513	0.277026	0.622508	-1.07226	0.0348851	0.379549	-0.555749	0.211298	0.526557
ZNF732	ZNF732_1.motif	ZifRC	-0.00409269	-0.00512653	-0.00409188	0.0883364	0.393757	0.404772	0.398701	0.355141	0	C2H2 ZF	Yes	0.246023	0.27093	-0.121778	-0.317526	0.386114	0.724014	-0.081055	0.81356	1	-0.398581	0.242592	0.557668
ZNF74	ZNF74_1.motif	ZifRC	0.00314463	0.00169534	0.00263891	0.0298104	0.0190799	1.71942	0.0430211	0.371309	0	C2H2 ZF	Yes	3.82215	3.49393	3.16735	-0.365498	0.0846976	0.340768	-0.283898	0.166514	0.717028	-0.649397	0.00552952	0.0490073
ZNF740	ZNF740_1.motif	Direct	-0.00277312	-0.000774874	0.00105746	0.017018	0.0260054	1.58494	0.0510887	-0.375096	0	C2H2 ZF	Yes	4.93658	4.89619	5.00381	0.0853616	0.606518	0.936215	-0.017973	0.913371	1	0.0673886	0.683164	0.986121
ZNF746	ZNF746_1.motif	ZifRC	-0.00679352	-0.00262169	-0.00126032	0.00229267	0.051422	1.28885	0.0770787	-0.31627	0	C2H2 ZF	Yes	3.16516	2.9348	3.02066	0.0681143	0.65071	0.975083	-0.211844	0.176463	0.734052	-0.14373	0.338658	0.645811
ZNF749	ZNF749_1.motif	ZifRC	0.00382099	0.00350682	0.00129963	0.00125437	0.00504112	2.29747	0.0204728	0.577989	0	C2H2 ZF	Yes	3.52493	3.63114	3.19249	-0.432695	0.0151644	0.122749	0.109055	0.488333	0.968118	-0.32364	0.0547914	0.230545
ZNF749	ZNF749_3.motif	ZifRC	-0.00373282	-0.00198133	0.000643737	0.0022366	0.0118454	1.92645	0.0331026	-0.704928	0	C2H2 ZF	Yes	3.52493	3.63114	3.19249	-0.432695	0.0151644	0.122749	0.109055	0.488333	0.968118	-0.32364	0.0547914	0.230545
ZNF75A	ZNF75A_1.motif	Direct	0.00533981	0.00545049	0.00541683	0.216955	0.00364782	2.43797	0.0180189	-0.323592	0	C2H2 ZF	Yes	3.34066	3.44246	4.3381	0.881406	0.000598378	0.0147022	0.0835472	0.679804	1	0.964953	0.000262567	0.00527363
ZNF76	ZNF76_1.Infer.motif	Indirect	-0.011376	-0.0120087	-0.0121143	0.0336165	0.0537552	1.26958	0.0795408	-0.0484049	0	C2H2 ZF	Yes	3.99468	4.05167	4.42799	0.346301	0.070205	0.305341	0.0846837	0.641033	1	0.430985	0.0288082	0.151663
ZNF761	ZNF761_1.motif	ZifRC	0.00400609	0.00106165	0.000435421	0.00341568	0.0190579	1.71992	0.0430211	0.846256	0	C2H2 ZF	Yes	2.76566	2.37442	2.07162	-0.315478	0.358439	0.69137	-0.442354	0.195439	0.761093	-0.757832	0.0347517	0.171105
ZNF761	ZNF761_2.motif	ZifRC	0.00775326	0.00706371	0.00779817	0.168526	0.0230703	1.63695	0.0475693	-0.143411	0	C2H2 ZF	Yes	2.76566	2.37442	2.07162	-0.315478	0.358439	0.69137	-0.442354	0.195439	0.761093	-0.757832	0.0347517	0.171105
ZNF763	ZNF763_1.motif	ZifRC	-0.00320941	-0.00471934	-0.000565638	0.00220997	0.0703796	1.15255	0.0964303	0.390525	0	C2H2 ZF	Yes	-0.696581	-0.605996	-0.406908	0.442439	0.300305	0.652648	0.0076094	0.986958	1	0.450048	0.265421	0.577551
ZNF763	ZNF763_2.motif	ZifRC	0.0111857	0.00625842	0.00759936	0.0753474	0.0326574	1.48602	0.0581549	-0.282521	0	C2H2 ZF	Yes	-0.696581	-0.605996	-0.406908	0.442439	0.300305	0.652648	0.0076094	0.986958	1	0.450048	0.265421	0.577551
ZNF764	ZNF764_1.motif	ZifRC	-0.00344098	-0.00187942	-0.00155179	0.102182	0.232482	0.63361	0.243934	-0.0745881	0	C2H2 ZF	Yes	3.2277	2.80939	3.08019	0.221129	0.373771	0.70957	-0.369413	0.151365	0.69515	-0.148284	0.538969	0.861252
ZNF765	ZNF765_1.motif	ZifRC	0.00286648	0.00594388	0.00642664	0.0462024	0.0155959	1.80699	0.0387836	0.664239	0	C2H2 ZF	Yes	2.61191	2.62407	3.16798	0.558144	0.00943891	0.0918701	-0.0405928	0.829877	1	0.517551	0.0131259	0.0896403
ZNF766	ZNF766_1.motif	ZifRC	0.00408971	0.00488666	0.0066302	0.011138	0.0152862	1.8157	0.0382858	-0.211826	0	C2H2 ZF	Yes	3.52574	3.64449	3.8059	0.164664	0.331715	0.66974	0.0842499	0.619103	1	0.248914	0.149158	0.429697
ZNF768	ZNF768_1.motif	ZifRC	0.000982179	-0.00075965	0.00175981	0.00127806	0.00211985	2.6737	0.0148559	-0.165763	2	C2H2 ZF	Yes	5.19002	5.02356	4.85137	-0.186216	0.246841	0.579688	-0.155622	0.328766	0.820314	-0.341838	0.0445722	0.201212
ZNF77	ZNF77_1.motif	ZifRC	-0.00776977	-0.00526489	-0.00836206	0.0518444	0.299359	0.523808	0.306694	-0.401132	0	C2H2 ZF	Yes	3.30337	3.38107	3.36553	-0.0097705	0.959683	1	0.0690517	0.724164	1	0.0592812	0.757888	1
ZNF771	ZNF771_1.motif	ZifRC	-0.0070176	-0.00411733	-0.00498712	0.054544	0.171979	0.764524	0.190171	-0.795518	0	C2H2 ZF	Yes	3.74019	3.54122	3.49022	-0.0615724	0.766733	1	-0.182258	0.38778	0.881456	-0.243831	0.247844	0.557668
ZNF772	ZNF772_2.motif	ZifRC	-0.00519765	-0.004183	-0.00428003	0.801952	0.124443	0.905029	0.147644	0.0887516	0	C2H2 ZF	Yes	2.82877	2.587	3.23618	0.66148	0.00605208	0.0681848	-0.312912	0.146023	0.687349	0.348568	0.0974833	0.333522
ZNF773	ZNF773_1.motif	ZifRC	-0.000415921	-0.000632819	-0.00324997	0.00130986	0.0101848	1.99205	0.0305815	-0.699845	0	C2H2 ZF	Yes	1.32682	0.835516	1.90676	1.1833	0.00244847	0.037015	-0.510345	0.200537	0.767703	0.672952	0.0309872	0.159289
ZNF774	ZNF774_1.motif	ZifRC	0.00435624	0.00121237	0.00232018	0.0537541	0.134156	0.87239	0.155665	0.759118	0	C2H2 ZF	Yes	2.4925	2.19309	2.36643	0.198079	0.527482	0.861133	-0.314214	0.324187	0.816423	-0.116135	0.705805	1
ZNF775	ZNF775_1.motif	ZifRC	-0.00164144	-0.00197921	-0.00467101	0.0120211	0.114344	0.941788	0.137627	0.158441	0	C2H2 ZF	Yes	2.77545	2.4862	2.42484	-0.0721797	0.777226	1	-0.285861	0.273855	0.796183	-0.358041	0.172248	0.463254
ZNF775	ZNF775_2.motif	ZifRC	0.00378356	0.00150475	0.00176137	0.0198046	0.0771602	1.11261	0.103338	0.486495	0	C2H2 ZF	Yes	2.77545	2.4862	2.42484	-0.0721797	0.777226	1	-0.285861	0.273855	0.796183	-0.358041	0.172248	0.463254
ZNF775	ZNF775_3.motif	ZifRC	0.0024281	0.00332538	0.00329689	0.182347	0.126567	0.897681	0.149158	-0.259958	0	C2H2 ZF	Yes	2.77545	2.4862	2.42484	-0.0721797	0.777226	1	-0.285861	0.273855	0.796183	-0.358041	0.172248	0.463254
ZNF776	ZNF776_1.motif	ZifRC	0.00332639	0.00146175	0.00299292	0.188134	0.105	0.978809	0.129227	0.612925	0	C2H2 ZF	Yes	3.43761	3.34397	3.65266	0.311417	0.19214	0.529846	-0.168937	0.471668	0.956549	0.14248	0.531436	0.853949
ZNF778	ZNF778_1.motif	ZifRC	0.00239266	0.001956	0.00164335	0.668846	0.0300651	1.52194	0.0555153	-0.141182	0	C2H2 ZF	Yes	3.4378	3.18483	3.68879	0.512715	0.00105595	0.0213623	-0.255099	0.0571852	0.48012	0.257616	0.0482017	0.211854
ZNF780A	ZNF780A_1.motif	ZifRC	-0.00163111	-0.00324521	-0.00325435	0.210288	0.0697673	1.15635	0.0957075	-0.762951	0	C2H2 ZF	Yes	2.65815	2.81988	3.33033	0.504392	0.0160849	0.127901	0.107895	0.570148	1	0.612286	0.00505287	0.0459349
ZNF780B	ZNF780B_1.motif	ZifRC	0.00863019	0.00474974	0.00344281	0.0436418	0.0110749	1.95566	0.0316547	-0.446244	0	C2H2 ZF	Yes	3.35745	3.29871	3.8842	0.543099	0.018329	0.139359	-0.0182618	0.928654	1	0.524838	0.0214463	0.124685
ZNF782	ZNF782_1.motif	ZifRC	0.0157987	0.0161994	0.0186014	0.000224912	2.99399e-06	5.52375	0.00101444	0.816373	1	C2H2 ZF	Yes	3.04163	3.04262	3.6588	0.598649	0.00161197	0.0281796	0.0137214	0.929077	1	0.61237	0.00128511	0.0170928
ZNF784	ZNF784_1.motif	Direct	0.0223883	0.0168612	0.0142933	0.00600451	0.000400976	3.39688	0.00759267	-0.242809	1	C2H2 ZF	Yes	1.65935	1.98265	2.1891	0.116315	0.80571	1	0.405657	0.407944	0.901974	0.521973	0.2864	0.596736
ZNF785	ZNF785_1.motif	ZifRC	-0.00105578	-0.00214565	-0.00102277	0.090428	0.234202	0.63041	0.245282	0.508095	0	C2H2 ZF	Yes	2.53854	2.28967	2.63309	0.317563	0.239024	0.571227	-0.237952	0.377228	0.869577	0.0796109	0.758367	1
ZNF786	ZNF786_1.motif	ZifRC	0.00993665	0.00816115	0.0100508	0.00130848	0.000962925	3.01641	0.0113032	0.471376	1	C2H2 ZF	Yes	2.51055	2.39129	3.00323	0.562648	0.0190123	0.142187	-0.0579374	0.789691	1	0.50471	0.030342	0.156984
ZNF787	ZNF787_1.motif	ZifRC	0.00929777	0.00460378	0.00432084	0.0191212	0.0222022	1.6536	0.0465916	0.5835	0	C2H2 ZF	Yes	2.96604	2.42117	2.5326	0.0856671	0.829075	1	-0.561251	0.173067	0.727552	-0.475584	0.233736	0.553282
ZNF789	ZNF789_1.motif	ZifRC	-0.00517971	-0.00464522	-0.00408259	0.201546	0.09849	1.00661	0.123963	0.484932	0	C2H2 ZF	Yes	3.22396	3.02617	3.62979	0.637793	0.0154414	0.124543	-0.20218	0.395145	0.889004	0.435613	0.0740401	0.279861
ZNF79	ZNF79_1.motif	ZifRC	-0.00189397	-0.00139871	-0.00161672	0.887571	0.179118	0.746862	0.197099	0.0372713	0	C2H2 ZF	Yes	3.889	3.65931	3.93542	0.253332	0.114398	0.400019	-0.209119	0.189494	0.753975	0.0442131	0.767313	1
ZNF791	ZNF791_1.motif	ZifRC	0.00268046	0.00210977	0.000667592	0.0629281	0.017945	1.74606	0.041642	-0.719765	0	C2H2 ZF	Yes	4.203	4.28451	4.62336	0.34152	0.0298532	0.185912	0.0651611	0.650689	1	0.406681	0.0122109	0.0851193
ZNF792	ZNF792_1.motif	ZifRC	0.00237586	0.00305678	0.00155659	0.0123328	0.0767388	1.11498	0.103137	-0.418668	0	C2H2 ZF	Yes	2.22239	2.32407	2.43148	0.100949	0.58834	0.919462	0.113755	0.548352	1	0.214704	0.258006	0.567435
ZNF799	ZNF799_1.motif	ZifRC	-0.0012583	-0.00066377	0.000389186	0.0444449	0.217199	0.663142	0.23112	0.439258	0	C2H2 ZF	Yes	2.13796	1.78072	1.98193	0.218524	0.500204	0.838553	-0.434011	0.193001	0.757749	-0.215487	0.497984	0.821395
ZNF8	ZNF8_1.motif	ZifRC	0.0038444	0.00363855	0.00318442	0.822754	0.0573934	1.24114	0.0833941	-0.353852	0	C2H2 ZF	Yes	4.31479	4.56444	4.38408	-0.181946	0.131189	0.432021	0.251818	0.0462793	0.433919	0.0698721	0.545732	0.867081
ZNF805	ZNF805_1.motif	ZifRC	0.000687882	0.00152173	0.00641462	0.00724277	0.0309656	1.50912	0.0564785	0.421079	0	C2H2 ZF	Yes	2.93102	2.97099	2.99776	0.0316382	0.844797	1	0.0253549	0.875725	1	0.056993	0.724053	1
ZNF808	ZNF808_1.motif	ZifRC	-0.00471336	-0.00557928	-0.00620541	0.00354765	0.108791	0.963406	0.132928	0.162142	0	C2H2 ZF	Yes	3.12839	3.12312	3.11386	-0.00105888	0.993478	1	-0.00831946	0.949081	1	-0.00937834	0.941454	1
ZNF81	ZNF81_1.motif	ZifRC	0.00293543	0.00344676	0.00180455	0.0192666	0.0194338	1.71144	0.0430211	-0.271852	0	C2H2 ZF	Yes	2.02187	1.92076	2.72758	0.819368	0.00176462	0.0298629	-0.180012	0.405769	0.899497	0.639355	0.0078086	0.0622858
ZNF814	ZNF814_1.motif	ZifRC	-0.00210893	-0.00224485	-0.000838385	0.000887975	0.0267217	1.57314	0.0519256	-0.0467462	0	C2H2 ZF	Yes	2.98651	2.85958	2.9428	0.0488548	0.870459	1	-0.178953	0.555929	1	-0.130098	0.663363	0.969585
ZNF816	ZNF816_1.motif	ZifRC	0.000728178	-0.000248216	-0.00428986	0.00382209	0.0705954	1.15122	0.0966087	-0.329581	0	C2H2 ZF	Yes	1.66484	1.37057	1.84298	0.498912	0.239752	0.572086	-0.458687	0.278764	0.796183	0.0402254	0.920499	1
ZNF823	ZNF823_1.motif	ZifRC	-0.00936254	-0.00615276	-0.00565513	0.00735344	0.101122	0.995154	0.126012	-0.7588	0	C2H2 ZF	Yes	2.56834	2.22651	2.07093	-0.15327	0.607573	0.936674	-0.386329	0.206275	0.773489	-0.539598	0.084377	0.303985
ZNF83	ZNF83_1.motif	ZifRC	-0.00272042	-0.00443318	-0.00194384	0.0113167	0.00991145	2.00386	0.0300001	-0.685928	0	C2H2 ZF	Yes	3.85408	4.0873	3.45128	-0.648645	0.000424259	0.0113562	0.228162	0.113609	0.634524	-0.420482	0.00872347	0.0671099
ZNF836	ZNF836_1.motif	ZifRC	0.00523862	0.00695627	0.00389884	0.000354224	0.00471981	2.32608	0.0200326	0.253618	2	C2H2 ZF	Yes	1.7865	2.30182	2.14613	-0.18194	0.579422	0.910849	0.423592	0.215098	0.777348	0.241653	0.465403	0.790042
ZNF836	ZNF836_2.motif	ZifRC	-0.00420007	-0.00123129	-0.00298964	0.0568105	0.287012	0.5421	0.295291	0.637128	0	C2H2 ZF	Yes	1.7865	2.30182	2.14613	-0.18194	0.579422	0.910849	0.423592	0.215098	0.777348	0.241653	0.465403	0.790042
ZNF837	ZNF837_1.motif	ZifRC	-0.00381158	-0.00395507	-0.00615705	0.0286859	0.261487	0.582549	0.271341	-0.33001	0	C2H2 ZF	Yes	1.22547	0.590235	0.81531	-0.047547	0.927608	1	-0.457193	0.388516	0.882124	-0.50474	0.328352	0.632725
ZNF837	ZNF837_2.motif	ZifRC	-0.00331926	-0.00276366	-0.00374776	0.141467	0.393245	0.405336	0.39854	0.548476	0	C2H2 ZF	Yes	1.22547	0.590235	0.81531	-0.047547	0.927608	1	-0.457193	0.388516	0.882124	-0.50474	0.328352	0.632725
ZNF84	ZNF84_1.motif	ZifRC	0.00050127	0.000460462	0.000776273	0.478938	0.0595732	1.22495	0.085898	0.589246	0	C2H2 ZF	Yes	3.02572	3.32763	3.76098	0.373104	0.147694	0.459116	0.345617	0.18164	0.741428	0.718721	0.0117873	0.0830585
ZNF841	ZNF841_1.motif	ZifRC	-0.00487885	-0.00450874	-0.00534561	0.155048	0.188096	0.72562	0.205577	0.139843	0	C2H2 ZF	Yes	2.72979	2.93062	3.03792	0.109126	0.472636	0.813254	0.21419	0.18003	0.739782	0.323316	0.048168	0.211739
ZNF841	ZNF841_2.motif	ZifRC	-0.000651674	-0.00157604	-0.004749	0.000277496	0.00673753	2.1715	0.0241482	-0.298533	0	C2H2 ZF	Yes	2.72979	2.93062	3.03792	0.109126	0.472636	0.813254	0.21419	0.18003	0.739782	0.323316	0.048168	0.211739
ZNF845	ZNF845_1.motif	ZifRC	-0.00108467	0.00163571	0.00392066	0.00014325	0.00138512	2.85851	0.0124111	0.195778	2	C2H2 ZF	Yes	2.36458	2.20706	2.68981	0.503942	0.0269227	0.175902	-0.229757	0.279703	0.796183	0.274185	0.185	0.484823
ZNF846	ZNF846_1.motif	ZifRC	-0.00543705	-0.00541787	-0.00419847	0.306291	0.247575	0.606292	0.257853	0.494238	0	C2H2 ZF	Yes	2.51325	2.35406	3.00316	0.658662	0.0827557	0.335944	-0.139107	0.699765	1	0.519555	0.157017	0.442185
ZNF846	ZNF846_2.motif	ZifRC	-0.000151236	0.00204774	0.00304495	0.00300058	0.0223052	1.65159	0.0466344	0.617255	0	C2H2 ZF	Yes	2.51325	2.35406	3.00316	0.658662	0.0827557	0.335944	-0.139107	0.699765	1	0.519555	0.157017	0.442185
ZNF85	ZNF85_1.motif	ZifRC	0.0106436	0.0101652	0.00856988	0.0786956	0.0191818	1.71711	0.0430211	-0.222163	0	C2H2 ZF	Yes	2.11736	1.99802	2.43863	0.45515	0.179665	0.515144	-0.152718	0.643868	1	0.302432	0.356393	0.668147
ZNF860	ZNF860_1.motif	ZifRC	0.0031036	0.0044272	0.000443107	0.0184551	0.0473533	1.32465	0.0731523	-0.544193	0	C2H2 ZF	Yes	2.76146	2.05009	2.7988	0.634776	0.103466	0.379528	-0.659563	0.0933181	0.590857	-0.0247872	0.943901	1
ZNF891	ZNF891_1.motif	ZifRC	0.0108638	0.00729608	0.00660004	0.0230991	0.00880816	2.05511	0.0277777	-0.367191	0	C2H2 ZF	Yes	3.22652	3.08921	3.47983	0.395619	0.0334768	0.198943	-0.162813	0.348922	0.843759	0.232806	0.175518	0.46864
ZNF91	ZNF91_1.motif	ZifRC	0.00567445	0.00240357	0.00195664	0.0188933	0.00736439	2.13286	0.0256194	-0.0511305	0	C2H2 ZF	Yes	3.2569	3.23517	3.97833	0.695254	0.00321229	0.0444589	0.0290553	0.881896	1	0.72431	0.00237701	0.026587
ZNF91	ZNF91_2.motif	ZifRC	0.0101713	0.00793054	0.00503191	0.00079098	0.000488912	3.31077	0.00807281	-0.766735	1	C2H2 ZF	Yes	3.2569	3.23517	3.97833	0.695254	0.00321229	0.0444589	0.0290553	0.881896	1	0.72431	0.00237701	0.026587
ZNF91	ZNF91_3.motif	ZifRC	0.00593853	0.00637029	0.00185018	0.00122747	0.00112453	2.94903	0.0118862	-0.801336	2	C2H2 ZF	Yes	3.2569	3.23517	3.97833	0.695254	0.00321229	0.0444589	0.0290553	0.881896	1	0.72431	0.00237701	0.026587
ZNF92	ZNF92_1.motif	ZifRC	0.00769595	0.00550269	0.00473669	0.0659091	0.0116122	1.93509	0.0326937	-0.478632	0	C2H2 ZF	Yes	2.90384	2.50051	3.36812	0.887923	0.00281451	0.040776	-0.486887	0.0664191	0.512349	0.401036	0.103582	0.346573
ZNF93	ZNF93_1.motif	ZifRC	-0.00141785	-0.00340158	-0.00483975	0.0645969	0.0127455	1.89464	0.0345904	-0.703514	0	C2H2 ZF	Yes	-1.45729	-1.10806	1.13101	2.67154	3.87002e-05	0.00230369	0.400913	0.527578	0.996004	3.07246	1.08852e-05	0.000497372
ZSCAN12	ZSCAN12_1.motif	ZifRC	0.00392346	0.00362115	0.00331577	0.68864	0.0501003	1.30016	0.0760259	0.00916231	0	C2H2 ZF	Yes	3.15385	3.4052	3.58	0.178214	0.236839	0.569095	0.220274	0.155542	0.703988	0.398488	0.0164245	0.104024
ZSCAN12	ZSCAN12_2.motif	ZifRC	0.00223437	0.00213459	0.0024801	0.0290104	0.0307946	1.51153	0.0564071	0.385753	0	C2H2 ZF	Yes	3.15385	3.4052	3.58	0.178214	0.236839	0.569095	0.220274	0.155542	0.703988	0.398488	0.0164245	0.104024
ZSCAN16	ZSCAN16_1.motif	Direct	0.0013097	0.00366842	0.0051023	0.0153193	0.0153973	1.81255	0.0383744	0.00825802	0	C2H2 ZF	Yes	3.46249	3.19156	3.84016	0.668743	0.0275031	0.177862	-0.27643	0.325459	0.817248	0.392313	0.159382	0.446435
ZSCAN2	ZSCAN2_1.motif	ZifRC	-0.0168505	-0.0167874	-0.0210548	0.0038707	0.0259305	1.58619	0.0510887	-0.520653	0	C2H2 ZF	Yes	2.64969	2.95398	3.34139	0.340019	0.120237	0.412634	0.346968	0.124848	0.655981	0.686987	0.00573282	0.0502982
ZSCAN20	ZSCAN20_1.motif	ZifRC	0.00485115	0.00555544	0.00269707	0.0971235	0.0811456	1.09074	0.106403	0.479701	0	C2H2 ZF	Yes	2.81502	2.73886	2.62758	-0.101755	0.555389	0.886831	-0.0896361	0.603558	1	-0.191391	0.269518	0.582139
ZSCAN20	ZSCAN20_2.motif	ZifRC	0.000901297	0.00328866	0.0025573	0.00827168	0.0610728	1.21415	0.0870596	-0.229327	0	C2H2 ZF	Yes	2.81502	2.73886	2.62758	-0.101755	0.555389	0.886831	-0.0896361	0.603558	1	-0.191391	0.269518	0.582139
ZSCAN21	ZSCAN21_1.motif	ZifRC	0.0013897	-0.00118621	-0.00516106	0.000308306	0.00447526	2.34918	0.0197366	-0.417799	2	C2H2 ZF	Yes	4.00564	4.05018	4.22641	0.167663	0.317072	0.660443	0.0630247	0.706181	1	0.230688	0.173796	0.465885
ZSCAN22	ZSCAN22_1.motif	ZifRC	0.0124812	0.00887063	0.00618348	0.0369949	0.0121107	1.91683	0.0335121	0.573943	0	C2H2 ZF	Yes	2.99115	2.85215	2.8559	-0.00770771	0.95982	1	-0.125593	0.420849	0.914498	-0.133301	0.38551	0.702433
ZSCAN23	ZSCAN23_1.motif	ZifRC	-0.00312869	-0.00185064	-0.00222938	0.312093	0.0929489	1.03176	0.118575	0.726431	0	C2H2 ZF	Yes	2.65177	3.00672	3.29269	0.267116	0.184833	0.522835	0.347385	0.101335	0.610106	0.614501	0.00736211	0.0597663
ZSCAN25	ZSCAN25_1.motif	ZifRC	-0.00578058	-0.00818134	-0.00764132	0.00971408	0.119768	0.92166	0.142785	0.0161517	0	C2H2 ZF	Yes	3.3259	3.29276	3.48143	0.171246	0.241903	0.572859	-0.0135571	0.924753	1	0.157689	0.275952	0.58921
ZSCAN29	ZSCAN29_1.motif	ZifRC	-0.00176231	-0.00194278	-0.00116331	0.0722841	0.121588	0.915111	0.144802	0.564576	0	C2H2 ZF	Yes	3.74127	3.82708	3.9697	0.139093	0.374572	0.710133	0.0802406	0.606097	1	0.219333	0.170774	0.461011
ZSCAN30	ZSCAN30_1.motif	ZifRC	0.00610142	0.00581878	0.00563927	0.395327	0.0123433	1.90857	0.0338748	-0.406546	0	C2H2 ZF	Yes	3.38237	3.69894	4.0541	0.339988	0.077315	0.323902	0.310855	0.107395	0.621589	0.650843	0.00312452	0.0324518
ZSCAN31	ZSCAN31_1.motif	ZifRC	0.00520584	0.00286935	0.00427749	0.0762277	0.0442107	1.35447	0.0704003	-0.268645	0	C2H2 ZF	Yes	1.90375	1.99814	2.92455	0.678339	0.129786	0.429155	0.337776	0.445207	0.937208	1.01611	0.0324235	0.164075
ZSCAN32	ZSCAN32_1.motif	ZifRC	0.00101836	0.00087133	0.000971783	0.210754	0.221288	0.655041	0.23433	0.0836716	0	C2H2 ZF	Yes	3.49546	3.51266	3.55773	0.0481928	0.74674	1	-0.00968965	0.948564	1	0.0385032	0.793861	1
ZSCAN5A	ZSCAN5A_1.motif	ZifRC	0.00292707	0.00292383	0.00370665	0.0159619	0.0801788	1.09594	0.105778	0.477108	0	C2H2 ZF	Yes	2.28716	2.28492	2.57575	0.313653	0.426991	0.767939	-0.142324	0.716883	1	0.171329	0.657301	0.964346
ZSCAN5B	ZSCAN5B_1.motif	ZifRC	0.00574264	0.00592337	0.00524608	0.326442	0.114003	0.943084	0.137363	-0.172134	0	C2H2 ZF	Yes	0.0613279	-0.733531	-0.849248	0.335643	0.632809	0.959994	-1.13009	0.0967097	0.600922	-0.79445	0.163	0.451856
ZSCAN9	ZSCAN9_1.motif	ZifRC	0.00244317	0.00256513	0.0029793	0.335323	0.0500284	1.30078	0.076019	-0.229063	0	C2H2 ZF	Yes	3.13066	3.35938	3.72679	0.360802	0.109799	0.393081	0.202485	0.361112	0.854874	0.563287	0.0192906	0.115968
ZXDA	ZXDA_1.motif	ZifRC	-0.000838617	0.00288464	0.00338446	0.000313754	0.0104656	1.98024	0.0309157	0.191319	0	C2H2 ZF	Yes	2.50157	2.39193	2.52978	0.087545	0.695222	1	-0.0835916	0.710554	1	0.0039534	0.985656	1
ZXDB	ZXDB_1.motif	ZifRC	-0.000805091	0.00288461	0.0033827	0.000203399	0.00311638	2.50635	0.016997	-0.28638	2	C2H2 ZF	Yes	3.0288	2.96806	2.75663	-0.210178	0.161402	0.48447	-0.0535771	0.710405	1	-0.263756	0.0834146	0.301767
ZXDC	ZXDC_1.motif	ZifRC	0.00777642	0.00490784	0.00347325	0.0596245	0.0274555	1.56137	0.0525377	0.310528	0	C2H2 ZF	Yes	4.25772	4.22594	4.12204	-0.105989	0.427938	0.768689	-0.0282164	0.831142	1	-0.134206	0.317538	0.617904
