# Supplementary material for: Oncogenic enhancers prime quiescent metastatic cells to escape NK immune surveillance by eliciting transcriptional memory
Source: Nat Commun. 2024 Mar 19;15:2198. doi: 10.1038/s41467-024-46524-0 (PMC10951355; doi:10.1038/s41467-024-46524-0)
Supplement: Supplementary file 8 — Supplementary Data 5 [file 41467_2024_46524_MOESM8_ESM.xlsx]

## Sheet: Table 5
Michelatti_Supplementary Data_5: Results of integration of ATAC-seq and RNA-seq for all peaks linked to cliques identified by H3K27ac HiChIP. P-value was calculated through one-sided Student's t-test within the IMAGE algorithm and to define the false discovery rate (FDR) multiple test corrections via the Benjamini-Hochberg procedure was applied.
Factor	Motif	Evidence	tIMEC	XD	MD	MinimalActivityPvalue	WeightedPvalue	log10(Weighted.pval)	fdr(Weighted.val)	Pearsons	CausalTF	Family	Is.TF.	tIMEC_ex	XD_ex	MD_ex	logFC_MD-vs-XD	Pval_MD-vs-XD	FDR_MD-vs-XD	logFC_XD-vs-tIMEC	Pval_XD-vs-tIMEC	FDR_XD-vs-tIMEC	logFC_MD-vs-tIMEC	Pval_MD-vs-tIMEC	FDR_MD-vs-tIMEC
AHR	AHR_1.motif	Direct	0.000967803	0.00134342	0.000564382	0.0744121	0.00191959	2.71679	0.0146475	0.154591	0	bHLH	Yes	4.13224	4.80084	4.55777	-0.375322	0.248439	0.58188	0.764426	0.0305805	0.355299	0.389105	0.233797	0.553293
ALX3	ALX3_1.motif	Direct	-0.000156949	-0.000215745	-0.000132831	0.370101	0.282678	0.548709	0.291189	0.0208055	0	Homeodomain	Yes	2.92888	2.26013	2.60083	0.314363	0.392015	0.7308	-0.652883	0.0905137	0.583331	-0.33852	0.349081	0.659125
ALX3	ALX3_2.motif	Direct	-0.000271928	-0.000163299	4.21241e-05	0.00324009	0.0409778	1.38745	0.0687428	-0.226862	0	Homeodomain	Yes	2.92888	2.26013	2.60083	0.314363	0.392015	0.7308	-0.652883	0.0905137	0.583331	-0.33852	0.349081	0.659125
AR	AR_1.motif	Direct	-0.000151724	-0.000242906	-6.68691e-05	0.433401	0.0328093	1.484	0.0607126	0.0451189	0	Nuclear receptor	Yes	4.31542	3.59867	4.04302	0.424132	0.0180713	0.13811	-0.69769	0.000744535	0.0337983	-0.273558	0.100656	0.340293
ARID1A	ARID3A_2.motif	Inferred	-0.000330914	-0.000424142	-0.00013475	0.040313	0.0424275	1.37235	0.0701327	-0.141738	0	ARID/BRIGHT	No	4.33655	4.09374	4.14722	0.0596696	0.81329	1	-0.315574	0.226658	0.777336	-0.255904	0.319646	0.621311
ARID1B	ARID3A_2.motif	Inferred	-0.000330914	-0.000424142	-0.00013475	0.040313	0.0596282	1.22455	0.0868648	0.307539	0	ARID/BRIGHT	No	3.85619	3.78378	4.18209	0.394482	0.0523972	0.25763	-0.0836959	0.656895	1	0.310786	0.114898	0.368905
ARID2	ARID2_1.motif	Direct	-5.67192e-05	7.05723e-05	3.72942e-05	0.125835	0.0873819	1.05858	0.1123	-0.352965	0	ARID/BRIGHT; RFX	Yes	4.00599	3.88252	4.1064	0.226298	0.145166	0.454769	-0.135684	0.369797	0.861984	0.0906138	0.542386	0.863599
ARID4A	ARID3A_2.motif	Inferred	-0.000330914	-0.000424142	-0.00013475	0.040313	0.0227006	1.64396	0.0485398	0.686109	0	ARID/BRIGHT	No	3.64245	3.31057	4.07882	0.7354	0.00174667	0.0296435	-0.303196	0.125699	0.65598	0.432204	0.0347704	0.171112
ARID4B	ARID3A_2.motif	Inferred	-0.000330914	-0.000424142	-0.00013475	0.040313	0.0342427	1.46543	0.0616588	0.750602	0	ARID/BRIGHT	No	3.89394	3.99426	4.33664	0.344202	0.0543524	0.262755	0.0835198	0.615742	1	0.427722	0.0210488	0.123169
ARID5A	ARID5A_1.motif	Direct	0.000629073	0.000587534	0.000478238	0.192362	0.00120785	2.91799	0.0115565	0.704119	0	ARID/BRIGHT	Yes	4.21787	3.58101	3.04763	-0.563319	0.00305339	0.0429443	-0.617766	0.00127319	0.0472043	-1.18108	4.11352e-06	0.000256257
ARID5B	ARID5B_1.motif	Direct	-0.000739849	-0.000931814	-0.000461074	0.0568379	0.080685	1.09321	0.106667	0.360486	0	ARID/BRIGHT	Yes	4.66934	4.55764	4.70107	0.141429	0.277518	0.623211	-0.113765	0.378977	0.871673	0.0276643	0.827179	1
ARNT	ARNT_1.motif	Direct	-0.000371496	-1.80527e-06	6.92331e-05	0.0223822	0.0301589	1.52058	0.0573223	0.0972456	0	bHLH	Yes	4.59415	4.75992	4.67089	-0.0965522	0.495709	0.833838	0.172214	0.235198	0.777336	0.0756618	0.591879	0.905445
ARNT	ARNT_2.motif	Direct	0.000596748	0.000708008	0.000339794	0.312234	0.0297583	1.52639	0.0567518	0.00941013	0	bHLH	Yes	4.59415	4.75992	4.67089	-0.0965522	0.495709	0.833838	0.172214	0.235198	0.777336	0.0756618	0.591879	0.905445
ARNTL	ARNTL_1.motif	Direct	0.000698201	0.000734094	0.000451121	0.638659	0.0220564	1.65647	0.0477043	-0.853694	0	bHLH	Yes	3.87155	3.48637	4.20234	0.667468	0.0173294	0.134539	-0.377256	0.148931	0.69066	0.290213	0.240729	0.557659
ARNTL2	ARNTL2_1.motif	Direct	0.000434946	0.000749126	0.000431333	0.220693	0.0416974	1.37989	0.0695368	-0.56314	0	bHLH	Yes	3.86854	2.93378	3.80121	0.558502	0.245095	0.576943	-0.704958	0.149479	0.691494	-0.146456	0.750219	1
ATF1	ATF1_1.motif	Direct	-0.000331081	-9.19255e-05	-0.000201026	0.291713	0.0435234	1.36128	0.0713178	-0.101246	0	bZIP	Yes	4.43726	4.49446	4.86324	0.368459	0.0728705	0.312264	0.00478806	0.980193	1	0.373247	0.0682362	0.266064
ATF2	ATF2_1.motif	Direct	-0.000500431	-0.000304284	-0.00023071	0.00920996	0.00775361	2.1105	0.0266074	0.550402	0	bZIP	Yes	4.20399	4.5087	4.91221	0.400361	0.0705533	0.306229	0.25586	0.231219	0.777336	0.656221	0.00700745	0.0579313
ATF3	ATF3_1.motif	Direct	0.000736519	0.00102631	0.000602831	0.433662	0.00667733	2.1754	0.0245561	0.240153	0	bZIP	Yes	3.69693	3.44942	2.61779	-0.820762	0.00794391	0.0820792	-0.258492	0.323259	0.815833	-1.07925	0.00114714	0.0157996
ATF4	ATF4_1.motif	Direct	-0.000525518	-0.000603306	-0.000610451	0.000152908	1.30164e-05	4.88551	0.00250715	0.181888	1	bZIP	Yes	6.69519	6.91418	6.47598	-0.427095	0.0252285	0.169783	0.218851	0.214551	0.777336	-0.208244	0.236018	0.553293
ATF5	ATF5_1.motif	Direct	-0.000637919	-0.000829657	-0.000513834	0.252047	0.154244	0.811792	0.172453	0.400241	0	bZIP	Yes	3.33906	3.52101	3.66207	0.146954	0.325511	0.664709	0.175	0.254439	0.788043	0.321954	0.0436881	0.198581
ATF6	ATF6_1.motif	Direct	-0.000897558	-0.000861835	-0.000219966	0.0680121	0.102557	0.989035	0.127238	0.0414323	0	bZIP	Yes	4.33169	4.38182	4.48089	0.0979292	0.565613	0.896795	0.0229922	0.892186	1	0.120921	0.478814	0.802317
ATF7	ATF7_1.motif	Direct	-0.000452299	-3.16755e-06	-0.000382378	0.238518	0.110939	0.954915	0.134533	-0.315032	0	bZIP	Yes	3.9372	4.1081	4.02386	-0.147713	0.605739	0.935396	0.177882	0.536724	1	0.0301694	0.915652	1
BACH1	BACH1_1.motif	Direct	-0.00184092	-0.00206125	-0.00101997	0.0051027	0.00522619	2.28181	0.0212244	0.831513	0	bZIP	Yes	4.68693	4.92677	5.31374	0.365021	0.0862583	0.344839	0.233474	0.256887	0.791499	0.598495	0.0099061	0.0734356
BACH2	BACH2_1.motif	Direct	-0.00144633	-0.00169957	-0.000713952	4.08254e-05	6.99881e-05	4.15498	0.00328255	0.86046	1	bZIP	Yes	-0.512333	-0.694881	1.61653	2.38762	4.49896e-07	0.000136524	-0.191374	0.46231	0.94861	2.19624	8.68427e-07	9.19054e-05
BATF2	BATF_1.motif	Inferred	-0.0011214	-0.00121923	-0.000553726	0.000862186	0.00406647	2.39078	0.0188157	0.301402	2	bZIP	Yes	-0.659711	0.727819	1.12276	0.459	0.202087	0.542162	1.67506	0.00223772	0.0694914	2.13406	0.000180492	0.00405063
BATF3	BATF3_1.motif	Direct	-0.000612545	0.0001442	-0.000387017	0.157807	0.104928	0.97911	0.129327	-0.114421	0	bZIP	Yes	3.16995	1.99286	2.8728	0.828249	0.0899412	0.352627	-1.13438	0.0268866	0.33287	-0.306131	0.487636	0.81141
BBX	BBX_1.Infer.motif	Indirect	-0.000263158	-0.000272883	8.65068e-05	0.0146799	0.0169587	1.77061	0.0408239	0.293171	0	HMG/Sox	Yes	4.77909	4.81188	4.99477	0.17193	0.36686	0.701458	0.00519955	0.977886	1	0.17713	0.351875	0.662774
BCL11A	BCL11A_1.motif	Direct	-0.000904463	-0.000540209	-0.000399974	0.0633276	0.0265337	1.5762	0.0529267	-0.206903	0	C2H2 ZF	Yes	1.80378	2.23463	1.08853	-1.18909	0.000159477	0.00601959	0.453951	0.0569325	0.479325	-0.735139	0.00605018	0.0522938
BCL6	BCL6_1.motif	Direct	-0.000863339	-0.00115014	-0.00049406	0.0311457	0.0324489	1.4888	0.0604535	-0.17875	0	C2H2 ZF	Yes	4.55181	4.75703	4.86179	0.042952	0.843741	1	0.26602	0.238711	0.777336	0.308972	0.173853	0.465885
BHLHE40	BHLHE40_1.motif	Direct	4.30071e-05	0.000256554	0.000125966	0.293697	0.0016015	2.79547	0.0142435	0.616345	0	bHLH	Yes	4.2968	5.25959	4.75587	-0.618137	0.0432353	0.231949	1.07857	0.00217023	0.0682303	0.460434	0.120561	0.37927
BHLHE41	BHLHE41_1.motif	Direct	0.00111694	0.00121478	0.0006959	0.58321	0.0127448	1.89467	0.0354947	-0.25582	0	bHLH	Yes	4.24235	3.90215	4.1935	0.292093	0.0387721	0.218146	-0.341747	0.0191442	0.270891	-0.0496541	0.697162	0.996472
BPTF	BPTF_1.motif	Direct	-0.000446131	-0.000323295	-0.000385764	0.0816419	0.0336864	1.47255	0.0613599	0.259827	0	Unknown	Yes	4.40837	4.39067	4.69271	0.300535	0.0193386	0.143513	-0.0147201	0.897261	1	0.285815	0.0244641	0.135675
BRCA1	BRCA1_1.motif	Direct	0.000448983	0.000779003	6.90594e-05	0.00696284	0.0122324	1.91249	0.034526	-0.136719	0	Unknown	No	4.00759	3.58103	3.94623	0.146986	0.703176	1	-0.240084	0.536274	1	-0.0930977	0.807757	1
CBFB	CBFB_1.motif	Direct	-0.000165927	0.000138284	8.50678e-05	0.050402	0.011295	1.94712	0.0328116	-0.54444	0	Unknown	No	5.1397	5.07472	5.39904	0.303624	0.159102	0.479884	-0.0622903	0.763851	1	0.241334	0.254019	0.561497
CDC5L	CDC5L_1.motif	Direct	6.96513e-06	-6.25352e-05	-2.41365e-05	0.0405771	0.05337	1.2727	0.0802326	-0.564422	0	Myb/SANT	Yes	4.12545	4.19888	4.3989	0.177637	0.409778	0.749095	0.0643727	0.762886	1	0.24201	0.266237	0.578483
CEBPA	CEBPA_1.motif	Direct	-0.000396754	-0.000442958	-6.39635e-05	0.00637729	0.0127092	1.89588	0.0354947	0.543368	0	bZIP	Yes	4.44386	4.45105	4.86482	0.120732	0.75642	1	0.298114	0.453227	0.941808	0.418846	0.294711	0.600785
CEBPB	CEBPB_1.motif	Direct	-0.000373122	-0.000385968	-0.000123981	0.0307091	0.003284	2.4836	0.0170859	-0.776185	2	bZIP	Yes	5.43112	5.68026	5.23817	-0.444852	0.00842444	0.0852459	0.246738	0.106369	0.620743	-0.198115	0.185957	0.485833
CEBPD	CEBPD_1.motif	Direct	-0.000501204	-0.000536389	-0.000145253	0.00366501	0.000685818	3.16379	0.00910927	-0.215935	1	bZIP	Yes	6.1093	6.27983	6.10297	-0.184778	0.308257	0.65633	0.176044	0.332057	0.825125	-0.00873405	0.960715	1
CEBPG	CEBPG_1.motif	Direct	-0.000411564	-0.000451222	-0.000179514	0.0570272	0.0143171	1.84415	0.0374032	-0.716412	0	bZIP	Yes	5.29279	5.44103	5.141	-0.30192	0.0631071	0.288115	0.136306	0.373221	0.865354	-0.165614	0.282457	0.59676
CEBPZ	CEBPZ_1.motif	Direct	-0.000438293	-0.00140885	-0.000309074	0.0896732	0.00594597	2.22578	0.0229775	0.439389	0	Unknown	Yes	5.63567	5.64377	5.8861	0.247461	0.100567	0.372365	0.00493483	0.972345	1	0.252396	0.094147	0.32574
CENPB	CENPB_1.motif	Direct	0.00067399	0.000685166	0.000450133	0.250547	0.0046337	2.33407	0.0200806	0.279588	0	CENPB	Yes	5.63674	5.5558	5.47982	-0.0739718	0.60762	0.936688	-0.0830816	0.565069	1	-0.157053	0.283925	0.59676
CIC	CIC_1.Infer.motif	Indirect	-0.000232727	-0.000186811	-0.000117135	0.198711	0.0454905	1.34208	0.0731606	-0.116203	0	HMG/Sox	Yes	4.04526	3.97969	3.80637	-0.174692	0.636939	0.963745	-0.274032	0.462556	0.948737	-0.448724	0.236998	0.553293
CLOCK	CLOCK_1.motif	Direct	-0.000888182	-0.000721594	-7.05261e-05	0.000165074	0.00274347	2.5617	0.016302	0.380516	2	bHLH	Yes	4.24893	3.94854	4.27847	0.332096	0.101077	0.373561	-0.341108	0.0934529	0.59148	-0.00901211	0.962123	1
CREB1	CREB1_1.motif	Direct	-5.68944e-05	5.69683e-05	-3.78425e-05	0.52773	0.129189	0.888773	0.149902	0.338032	0	bZIP	Yes	3.28996	3.15022	3.58782	0.415448	0.0831359	0.336912	-0.142321	0.530681	0.998554	0.273127	0.234774	0.553293
CREB3	CREB3_2.motif	Direct	0.000404178	0.000546798	0.000516835	0.000714382	0.00175681	2.75528	0.0146042	-0.450863	2	bZIP	Yes	4.86837	4.76581	4.75364	-0.0152644	0.896452	1	-0.102329	0.391817	0.885872	-0.117593	0.322206	0.624547
CREB3L2	CREB3L2_1.motif	Direct	0.000314523	0.000550784	0.000415271	0.0188524	0.000986558	3.00588	0.0103132	-0.0183342	1	bZIP	Yes	4.89571	4.40409	4.06447	-0.354269	0.242217	0.573222	-0.56146	0.0705573	0.526549	-0.915728	0.00689662	0.0572694
CREB5	CREB5_1.motif	Direct	-0.000310642	-0.000268162	-0.000335341	0.1448	0.00274129	2.56205	0.016302	-0.379216	0	bZIP	Yes	3.5012	3.88804	4.86439	0.955557	0.00016554	0.00613751	0.397139	0.0457672	0.431957	1.3527	6.8562e-06	0.00037001
CREBL2	CREM_1.motif	Inferred	8.38992e-05	0.000299059	-6.13817e-05	0.22355	0.0375374	1.42554	0.0651051	-0.57056	0	bZIP	Yes	4.24325	4.51863	4.67934	0.151833	0.490952	0.829836	0.221351	0.323211	0.815833	0.373184	0.10627	0.35169
CREBZF	ATF6_1.motif	Inferred	-0.000897558	-0.000861835	-0.000219966	0.0680121	0.0157595	1.80246	0.0389333	0.338833	0	bZIP	Yes	4.36029	4.76867	4.88757	0.116075	0.451804	0.793325	0.395181	0.0219298	0.294344	0.511256	0.00514744	0.0465672
CREM	CREM_1.motif	Direct	8.38992e-05	0.000299059	-6.13817e-05	0.22355	0.174407	0.758435	0.190431	-0.370845	0	bZIP	Yes	2.72557	2.55786	2.60762	0.064711	0.827947	1	-0.246285	0.414742	0.908503	-0.181574	0.539054	0.861278
CTCF	CTCF_3.motif	Direct	0.00111255	0.000866344	-0.000608455	1.58254e-05	3.1183e-05	4.50608	0.00250715	-0.619037	1	C2H2 ZF	Yes	4.73399	4.71388	4.91385	0.188994	0.248843	0.582234	-0.0110881	0.944643	1	0.177906	0.274917	0.588447
CTCF	CTCF_1.motif	Direct	-0.000606116	-0.00134238	-0.00171583	0.00241709	0.0149579	1.82513	0.0379493	-0.749471	0	C2H2 ZF	Yes	4.73399	4.71388	4.91385	0.188994	0.248843	0.582234	-0.0110881	0.944643	1	0.177906	0.274917	0.588447
CTCF	CTCF_2.motif	Direct	-0.000680738	-0.000777463	-0.000947947	0.0196217	0.0389814	1.40914	0.0670883	-0.646875	0	C2H2 ZF	Yes	4.73399	4.71388	4.91385	0.188994	0.248843	0.582234	-0.0110881	0.944643	1	0.177906	0.274917	0.588447
CUX1	CUX1_1.motif	Direct	-0.00016816	-3.39604e-05	-3.90459e-05	0.0348293	0.0632517	1.19893	0.0897125	0.69875	0	CUT; Homeodomain	Yes	3.65822	4.0223	3.88251	-0.202496	0.371283	0.706914	0.424358	0.0801074	0.55481	0.221862	0.333511	0.639401
CUX1	CUX1_2.motif	Direct	0.000234431	0.000429543	0.000173659	0.223152	0.0616376	1.21015	0.0883107	0.469787	0	CUT; Homeodomain	Yes	3.65822	4.0223	3.88251	-0.202496	0.371283	0.706914	0.424358	0.0801074	0.55481	0.221862	0.333511	0.639401
CXXC1	CXXC1_1.motif	Direct	8.03768e-05	0.000165814	0.000218962	0.000151177	0.00161197	2.79264	0.0142435	-0.405273	2	CxxC	Yes	4.50984	4.41648	4.40984	-0.0194269	0.898044	1	-0.0815564	0.593819	1	-0.100983	0.50692	0.830333
DBP	DBP_1.motif	Direct	-0.000422231	-0.000626766	-0.000324242	0.209892	0.0926894	1.03297	0.117966	-0.527355	0	bZIP	Yes	3.94215	3.49149	3.11938	-0.564091	0.140683	0.448405	-0.252942	0.485633	0.966053	-0.817032	0.0395877	0.186345
DDIT3	DDIT3_1.motif	Direct	0.000998635	0.00111841	0.000361126	0.0180386	0.000311617	3.50638	0.0059889	0.0171906	1	bZIP	Yes	4.62338	5.32861	5.09729	-0.234121	0.0832505	0.33718	0.708021	0.000126617	0.0102285	0.473901	0.00276934	0.0297477
DLX1	DLX1_1.motif	Direct	-0.000156952	-0.000215671	-0.000132783	0.37041	0.264609	0.577396	0.27534	0.0587989	0	Homeodomain	Yes	2.39347	1.72383	2.04929	0.33774	0.282712	0.630613	-0.688508	0.0409537	0.409068	-0.350767	0.25569	0.564273
DLX3	DLX3_1.motif	Direct	-0.000156951	-0.000215669	-0.000132782	0.370409	0.0499253	1.30168	0.0768973	0.265283	0	Homeodomain	Yes	-0.508626	0.00613963	1.90428	1.58806	0.0151455	0.122702	1.10951	0.10337	0.615658	2.69757	0.000770649	0.011648
DLX4	DLX4_1.motif	Direct	-0.000156951	-0.000215667	-0.000132782	0.370409	0.123403	0.908674	0.144976	0.554671	0	Homeodomain	Yes	0.426836	0.394156	1.51696	1.05396	0.0195706	0.144543	0.188028	0.679079	1	1.24199	0.00782404	0.0623317
DMTF1	MYBL1_1.motif	Inferred	0.000115737	3.60787e-06	-2.59246e-05	0.00189166	0.00189053	2.72342	0.0146475	-0.656073	2	Myb/SANT	Yes	4.36744	4.59864	4.97826	0.380661	0.046735	0.242338	0.198799	0.271913	0.796183	0.57946	0.00555618	0.049164
DMTF1	MYBL1_2.motif	Inferred	-0.000193531	-0.000219745	-7.59124e-05	0.308797	0.0170426	1.76847	0.0409384	0.71809	0	Myb/SANT	Yes	4.36744	4.59864	4.97826	0.380661	0.046735	0.242338	0.198799	0.271913	0.796183	0.57946	0.00555618	0.049164
DNAJC1	CDC5L_1.motif	Inferred	6.96513e-06	-6.25352e-05	-2.41365e-05	0.0405771	0.0129364	1.88819	0.035746	0.628996	0	Myb/SANT	No	4.95409	4.55402	4.63883	0.0786117	0.538825	0.871474	-0.397222	0.00769547	0.153994	-0.318611	0.0233706	0.13153
DNAJC2	MYBL1_1.motif	Inferred	0.000115737	3.60787e-06	-2.59246e-05	0.00189166	0.00162502	2.78914	0.0142435	-0.621476	2	Myb/SANT	No	4.63796	4.91835	5.16022	0.237779	0.150028	0.463481	0.262409	0.119139	0.64923	0.500188	0.00720163	0.0589951
DNAJC2	MYBL1_2.motif	Inferred	-0.000193531	-0.000219745	-7.59124e-05	0.308797	0.014649	1.83419	0.0378013	0.766962	0	Myb/SANT	No	4.63796	4.91835	5.16022	0.237779	0.150028	0.463481	0.262409	0.119139	0.64923	0.500188	0.00720163	0.0589951
E2F1	E2F1_1.motif	Direct	0.00147915	0.00193203	0.00118513	0.146603	0.00332656	2.478	0.0171493	-0.564689	0	E2F	Yes	4.21254	3.37575	3.45555	-0.091431	0.788428	1	-0.673068	0.0631381	0.50103	-0.764499	0.0352106	0.172518
E2F1	E2F1_2.motif	Direct	-0.000200796	-0.000226377	-0.000151397	0.218375	0.0671924	1.17268	0.093309	0.292476	0	E2F	Yes	4.21254	3.37575	3.45555	-0.091431	0.788428	1	-0.673068	0.0631381	0.50103	-0.764499	0.0352106	0.172518
E2F2	E2F2_1.motif	Direct	-0.000131106	1.96459e-05	-1.88828e-06	0.0758312	0.135963	0.866579	0.155524	-0.0456238	0	E2F	Yes	3.05144	1.91011	2.49661	0.279125	0.526487	0.860163	-0.839012	0.0719919	0.531338	-0.559888	0.194862	0.500798
E2F2	E2F2_2.motif	Direct	0.000457975	0.000195844	7.83268e-05	0.0113126	0.0337933	1.47117	0.0613599	-0.0513658	0	E2F	Yes	3.05144	1.91011	2.49661	0.279125	0.526487	0.860163	-0.839012	0.0719919	0.531338	-0.559888	0.194862	0.500798
E2F3	E2F3_1.motif	Direct	0.00017451	0.000119668	0.000260853	0.107666	0.015316	1.81485	0.0386143	0.0488711	0	E2F	Yes	4.01265	4.10322	4.48519	0.374656	0.0252721	0.169929	0.0964587	0.525692	0.994424	0.471115	0.00740223	0.0599187
E2F3	E2F3_2.motif	Direct	-0.000711928	-0.00126695	-0.000496496	0.116486	0.0441782	1.35479	0.0720838	0.354958	0	E2F	Yes	4.01265	4.10322	4.48519	0.374656	0.0252721	0.169929	0.0964587	0.525692	0.994424	0.471115	0.00740223	0.0599187
E2F4	E2F4_2.motif	Direct	0.00243609	0.00206215	-0.000211439	0.000199756	5.58178e-05	4.25323	0.00300087	0.225572	1	E2F	Yes	5.17505	5.10972	5.13612	0.0117081	0.940519	1	-0.0505653	0.748454	1	-0.0388572	0.803807	1
E2F4	E2F4_1.motif	Direct	-0.00290159	-0.00396327	-0.00158565	0.0105586	0.0247511	1.6064	0.0508999	0.0795541	0	E2F	Yes	5.17505	5.10972	5.13612	0.0117081	0.940519	1	-0.0505653	0.748454	1	-0.0388572	0.803807	1
E2F5	E2F5_1.motif	Direct	-0.00115951	-0.00112846	-0.000363159	0.0320494	0.0502795	1.29861	0.0771271	0.12263	0	E2F	Yes	4.07898	4.34608	4.46107	0.0590299	0.78114	1	0.291444	0.194515	0.760357	0.350474	0.11804	0.374824
E2F6	E2F6_1.motif	Direct	-0.00224864	-0.00411698	-0.00266633	0.00130361	0.0365303	1.43735	0.0641412	-0.518344	0	E2F	Yes	2.51894	3.14204	2.972	-0.166629	0.423029	0.763618	0.543844	0.0213185	0.289621	0.377215	0.0876273	0.311586
E2F7	E2F7_1.motif	Direct	0.000654559	0.000907874	0.000618881	0.0496304	0.0143625	1.84277	0.0374032	0.0384494	0	E2F	Yes	3.59541	2.00707	2.3913	-0.393172	0.552516	0.884317	-0.833894	0.210275	0.777336	-1.22707	0.0737539	0.279195
E2F8	E2F8_1.motif	Direct	0.000441744	0.000951026	0.000991061	0.0015642	0.00264555	2.57748	0.016302	-0.303706	2	E2F	Yes	2.92841	2.10354	2.53062	0.31164	0.361613	0.695044	-0.735711	0.0442145	0.426237	-0.424071	0.20261	0.513329
E4F1	E4F1_1.motif	Direct	0.000105497	0.000179057	0.00010236	0.58108	0.0339735	1.46886	0.0614681	-0.332631	0	C2H2 ZF	Yes	4.38299	4.19259	4.05178	-0.142847	0.299191	0.652103	-0.192742	0.168805	0.721147	-0.335589	0.0244389	0.135643
EBF1	EBF1_1.motif	Direct	0.000571797	0.0013454	0.000501591	0.0599872	2.41142e-05	4.61773	0.00250715	0.276243	0	EBF1	Yes	-0.351816	3.15963	3.73179	0.565901	0.00472066	0.0572568	3.48806	1.26736e-09	3.93134e-06	4.05396	1.93215e-10	3.17305e-07
EGR1	EGR1_1.motif	Direct	-0.00196413	-0.00262712	-0.000862668	0.00196674	0.0109777	1.95949	0.0322634	-0.370119	0	C2H2 ZF	Yes	4.7947	5.03435	4.82194	-0.211546	0.316623	0.660442	0.205156	0.332532	0.825689	-0.00638962	0.975359	1
EGR1	EGR1_2.motif	Direct	0.000888908	0.00124464	0.00117244	0.0118044	0.000972215	3.01224	0.0103132	0.342437	1	C2H2 ZF	Yes	4.7947	5.03435	4.82194	-0.211546	0.316623	0.660442	0.205156	0.332532	0.825689	-0.00638962	0.975359	1
EHF	EHF_2.motif	Direct	0.00179323	0.00204369	0.00118371	0.0967156	0.000145146	3.8382	0.0044869	-0.791976	0	Ets	Yes	2.01136	2.51337	4.14025	1.60394	1.98898e-05	0.00144062	0.441813	0.0977424	0.603615	2.04576	1.98548e-06	0.00015594
EHF	EHF_1.motif	Direct	-0.00351558	-0.00408608	-0.00242713	0.741227	0.00624732	2.20431	0.023355	0.651546	0	Ets	Yes	2.01136	2.51337	4.14025	1.60394	1.98898e-05	0.00144062	0.441813	0.0977424	0.603615	2.04576	1.98548e-06	0.00015594
ELF1	ELF1_1.motif	Direct	0.0022363	0.00238605	0.00137734	0.0726696	0.00018948	3.72244	0.00497433	-0.766302	0	Ets	Yes	4.42773	4.615	5.11818	0.505237	0.00697841	0.0751874	0.167345	0.305575	0.796183	0.672582	0.000992761	0.0141914
ELF2	ELF2_1.motif	Direct	-0.00239687	-0.00343288	-0.00290323	0.000540717	0.00562278	2.25005	0.0223525	0.0210335	0	Ets	Yes	4.32271	4.32192	4.73014	0.403651	0.0364945	0.209573	-0.0285719	0.871243	1	0.375079	0.0482269	0.211905
ELF4	ELF4_1.motif	Direct	0.000645839	0.000750169	0.000713523	0.00512003	0.00108127	2.96607	0.0107083	0.142528	2	Ets	Yes	3.9442	3.99041	3.3722	-0.620782	0.000926648	0.0195838	0.0402234	0.780578	1	-0.580559	0.00149489	0.018996
ELK1	ELK1_2.motif	Direct	-0.00182698	-0.00231419	-0.00048549	0.0149258	0.0388491	1.41062	0.0669628	-0.539444	0	Ets	Yes	4.90849	4.9705	4.86449	-0.10562	0.395793	0.734634	0.0623676	0.613834	1	-0.0432521	0.723841	1
ELK1	ELK1_1.motif	Direct	0.000504783	0.000527206	0.000525639	0.00439325	0.00415911	2.381	0.018934	0.151837	2	Ets	Yes	4.90849	4.9705	4.86449	-0.10562	0.395793	0.734634	0.0623676	0.613834	1	-0.0432521	0.723841	1
ELK3	ELK3_1.motif	Direct	0.0011497	0.00133032	0.000724231	0.0674227	0.00332633	2.47803	0.0171493	-0.135173	0	Ets	Yes	4.82963	4.98768	5.00703	-0.0147145	0.941502	1	0.183769	0.369738	0.861919	0.169054	0.405644	0.725018
ELK4	ELK4_1.motif	Direct	0.000396788	0.000431109	0.000470242	0.00550228	0.00599635	2.22211	0.0229775	-0.239572	0	Ets	Yes	4.35534	4.43046	4.59858	0.167376	0.224672	0.550515	0.0627186	0.640949	1	0.230095	0.103459	0.346303
ENO1	ENO1_1.motif	Direct	0.000219995	0.000425094	0.0002306	0.0375842	6.03135e-05	4.21959	0.00309518	0.517819	1	Unknown	No	7.05324	7.25939	6.75878	-0.488847	0.041656	0.227539	0.19097	0.389677	0.883203	-0.297877	0.189399	0.491614
EPAS1	EPAS1_1.motif	Direct	-0.000396284	-0.000740486	-0.000426479	0.412686	0.0715171	1.14559	0.0972805	-0.254593	0	bHLH	Yes	4.93586	5.05971	4.96824	-0.0984618	0.518755	0.854166	0.125533	0.414324	0.90809	0.0270716	0.857923	1
ERF	ERF_1.motif	Direct	0.000534429	0.000667737	0.000614674	0.000585158	0.000612727	3.21273	0.00842569	0.359372	1	Ets	Yes	5.11737	4.98281	4.99984	0.0149077	0.925584	1	-0.143823	0.376568	0.868988	-0.128915	0.424033	0.746133
ESRRA	ESRRA_2.motif	Direct	-0.00149526	-0.00236269	-0.00151386	0.108319	0.00521866	2.28244	0.0212244	0.206174	0	Nuclear receptor	Yes	5.63673	5.3858	5.12176	-0.277769	0.10028	0.371747	-0.243545	0.143693	0.684163	-0.521315	0.005799	0.0507035
ESRRA	ESRRA_1.motif	Direct	0.000930966	0.00134889	0.000386252	0.00536638	0.000158594	3.79971	0.00471191	0.49561	1	Nuclear receptor	Yes	5.63673	5.3858	5.12176	-0.277769	0.10028	0.371747	-0.243545	0.143693	0.684163	-0.521315	0.005799	0.0507035
ESRRA	ESRRA_4.motif	Direct	0.000250673	0.000175399	0.000140421	0.39705	0.00247442	2.60653	0.016302	0.566575	0	Nuclear receptor	Yes	5.63673	5.3858	5.12176	-0.277769	0.10028	0.371747	-0.243545	0.143693	0.684163	-0.521315	0.005799	0.0507035
ESRRA	ESRRA_3.motif	Direct	-0.000543386	-0.000802261	-0.000745635	0.00209723	0.000903615	3.04402	0.0100429	-0.118146	1	Nuclear receptor	Yes	5.63673	5.3858	5.12176	-0.277769	0.10028	0.371747	-0.243545	0.143693	0.684163	-0.521315	0.005799	0.0507035
ETS1	ETS1_3.motif	Direct	0.00182935	0.00368815	0.00141511	0.0471218	4.88536e-05	4.3111	0.00290293	0.215516	1	Ets	Yes	4.7075	5.30536	5.4045	0.0667241	0.740383	1	0.621297	0.00874477	0.165926	0.688021	0.00461459	0.0428576
ETS1	ETS1_2.motif	Direct	0.00108531	0.000492302	-0.000324026	0.0110933	0.000241374	3.61731	0.00534336	-0.575653	1	Ets	Yes	4.7075	5.30536	5.4045	0.0667241	0.740383	1	0.621297	0.00874477	0.165926	0.688021	0.00461459	0.0428576
ETS1	ETS1_1.motif	Direct	-0.00139775	-0.00174221	-0.00115369	0.195469	0.00611799	2.21339	0.0231786	0.378258	0	Ets	Yes	4.7075	5.30536	5.4045	0.0667241	0.740383	1	0.621297	0.00874477	0.165926	0.688021	0.00461459	0.0428576
ETS2	ETS2_1.motif	Direct	0.000476899	0.000574415	0.000423871	0.275149	0.000510241	3.29222	0.00755606	0.405414	0	Ets	Yes	5.60018	5.32517	4.74874	-0.590414	0.00150847	0.0269958	-0.263403	0.091295	0.586329	-0.853817	7.19673e-05	0.00200918
ETV1	ETV1_1.motif	Direct	0.000575821	0.000557591	0.000451901	0.019628	0.0103913	1.98333	0.0313959	-0.93897	0	Ets	Yes	3.93866	3.72435	4.51056	0.712186	0.0464403	0.241168	-0.246758	0.456636	0.945081	0.465429	0.168875	0.458311
ETV3	ETV3_1.motif	Direct	0.000624519	0.000774635	0.000585921	0.00296945	0.00921763	2.03538	0.0298249	0.261126	0	Ets	Yes	3.65473	3.7806	3.76877	-0.0146767	0.920406	1	0.122992	0.411274	0.904732	0.108315	0.464938	0.789746
ETV4	ETV4_1.motif	Direct	-0.00155733	-0.00214563	-0.00131473	0.125813	0.080975	1.09165	0.1068	0.287532	0	Ets	Yes	4.48413	4.38448	4.29342	-0.17613	0.507376	0.843834	-0.0166511	0.949731	1	-0.192781	0.464013	0.788551
ETV5	ETV5_1.motif	Direct	0.000883422	0.00120983	0.000845698	0.0740519	0.00212877	2.67187	0.0155057	0.117379	0	Ets	Yes	5.00348	5.09467	5.31127	0.206234	0.202651	0.542302	0.100703	0.524237	0.993999	0.306937	0.0677629	0.264773
ETV6	ETV6_1.motif	Direct	0.000156962	0.000116286	0.00029784	0.0264546	0.0637242	1.1957	0.0901561	0.223776	0	Ets	Yes	3.51115	3.60878	3.5582	-0.0535319	0.742185	1	0.100693	0.540503	1	0.0471615	0.771491	1
FIZ1	FIZ1_2.motif	ZifRC	-0.00033245	-0.000273387	-0.000158059	0.179359	0.313797	0.503351	0.32207	-0.294432	0	C2H2 ZF	Yes	2.52777	2.13007	2.49587	0.297663	0.408019	0.74725	-0.340594	0.349437	0.843946	-0.0429313	0.902444	1
FIZ1	FIZ1_1.motif	ZifRC	-0.00028561	-0.000197283	2.7559e-05	0.001369	0.0341124	1.46709	0.0615221	-0.281728	0	C2H2 ZF	Yes	2.52777	2.13007	2.49587	0.297663	0.408019	0.74725	-0.340594	0.349437	0.843946	-0.0429313	0.902444	1
FIZ1	FIZ1_3.motif	ZifRC	-0.000119696	5.93616e-05	1.62843e-05	0.0113702	0.087433	1.05832	0.1123	-0.49053	0	C2H2 ZF	Yes	2.52777	2.13007	2.49587	0.297663	0.408019	0.74725	-0.340594	0.349437	0.843946	-0.0429313	0.902444	1
FIZ1	FIZ1_4.motif	ZifRC	-0.00181786	-0.00205488	-0.00133547	0.0521539	0.316491	0.499638	0.32454	-0.458363	0	C2H2 ZF	Yes	2.52777	2.13007	2.49587	0.297663	0.408019	0.74725	-0.340594	0.349437	0.843946	-0.0429313	0.902444	1
FOS	FOS_1.motif	Direct	-0.00289936	-0.00333573	-0.00165902	0.00552521	0.0010991	2.95896	0.0107903	-0.649812	2	bZIP	Yes	4.7201	5.35664	4.59602	-0.767595	9.74174e-05	0.00434457	0.635521	0.000491236	0.0256822	-0.132074	0.345465	0.654587
FOSL1	FOSL1_1.motif	Direct	-0.00225035	-0.00268033	-0.00137755	0.0254146	0.0163259	1.78712	0.039896	-0.209953	0	bZIP	Yes	3.64132	4.1561	3.35087	-0.947157	0.0102681	0.0961636	0.658711	0.0556737	0.472744	-0.288446	0.376813	0.692504
FOSL2	FOSL2_1.motif	Direct	-0.00229574	-0.00279677	-0.00144318	0.034008	0.0179266	1.7465	0.0422529	-0.155904	0	bZIP	Yes	5.46419	5.48811	5.42996	-0.0586125	0.723364	1	0.00653512	0.968491	1	-0.0520774	0.75273	1
FOXA1	FOXA1_1.motif	Direct	7.94459e-05	0.000121067	-0.000107505	0.0389325	0.0251225	1.59994	0.0514346	-0.619828	0	Forkhead	Yes	-0.273216	-0.0697528	1.00843	1.17472	0.00414487	0.0526943	0.204777	0.576318	1	1.3795	0.00132237	0.0174718
FOXC1	FOXC1_1.motif	Direct	0.000130009	0.000274048	0.000264739	0.0134451	0.00899372	2.04606	0.0294316	0.391304	0	Forkhead	Yes	3.01852	3.27827	3.57134	0.303484	0.0642426	0.291293	0.240718	0.141373	0.680553	0.544202	0.00328732	0.0337469
FOXC1	FOXC1_3.motif	Direct	4.58905e-06	3.91529e-05	8.39127e-05	0.43919	0.0378894	1.42148	0.0655086	0.0260933	0	Forkhead	Yes	3.01852	3.27827	3.57134	0.303484	0.0642426	0.291293	0.240718	0.141373	0.680553	0.544202	0.00328732	0.0337469
FOXC2	FOXC2_2.motif	Direct	0.00098954	0.00156887	0.000929703	0.0820441	0.00419107	2.37768	0.0190029	0.51198	0	Forkhead	Yes	3.04525	3.90691	3.90783	0.00996738	0.970586	1	0.822356	0.0119494	0.203193	0.832323	0.0102714	0.0754883
FOXD1	FOXD1_1.motif	Direct	0.00038247	0.000736922	0.000322732	0.0954887	0.00746034	2.12724	0.0260766	0.44765	0	Forkhead	Yes	3.83361	4.03753	3.24339	-0.805882	0.000915353	0.0194186	0.213575	0.26372	0.796183	-0.592307	0.00736208	0.0597658
FOXD2	FOXD2_2.motif	Direct	-0.00044029	-0.000530591	-0.000189083	0.0102731	0.10876	0.963532	0.132746	-0.0388153	0	Forkhead	Yes	1.63447	1.01279	1.35843	0.356543	0.244904	0.576779	-0.652226	0.0456774	0.431483	-0.295682	0.321066	0.622812
FOXF2	FOXF2_1.motif	Direct	-0.000312703	-5.28759e-05	4.92451e-06	0.000785086	0.0130255	1.88521	0.035746	-0.571005	0	Forkhead	Yes	2.37146	1.96349	1.45588	-0.543257	0.182146	0.51937	-0.362899	0.356773	0.850705	-0.906157	0.0344456	0.170404
FOXH1	FOXH1_1.motif	Direct	-0.000538474	-0.000336464	-5.00562e-05	0.0198949	0.0669282	1.17439	0.0930566	0.65393	0	Forkhead	Yes	1.79997	2.33505	2.47211	0.132964	0.652604	0.976754	0.562959	0.0805283	0.556092	0.695923	0.0344632	0.170442
FOXJ2	FOXJ2_4.motif	Direct	0.00118363	0.00182136	0.00148751	0.0059411	0.000310674	3.5077	0.0059889	0.062122	1	Forkhead	Yes	4.09408	3.69901	3.47829	-0.216499	0.264783	0.604778	-0.41628	0.0437163	0.424476	-0.632778	0.00496392	0.045318
FOXJ2	FOXJ2_1.motif	Direct	-4.78459e-06	-0.000446389	0.000666466	0.0164592	0.00249436	2.60304	0.016302	-0.0881679	2	Forkhead	Yes	4.09408	3.69901	3.47829	-0.216499	0.264783	0.604778	-0.41628	0.0437163	0.424476	-0.632778	0.00496392	0.045318
FOXJ3	FOXJ3_1.motif	Direct	-0.000198615	-0.000178982	-9.49166e-05	0.866447	0.0504414	1.29721	0.0771657	0.0768174	0	Forkhead	Yes	4.55105	4.7713	4.82888	0.0577171	0.654265	0.977772	0.221111	0.105313	0.618829	0.278828	0.0467074	0.207541
FOXJ3	FOXJ3_2.motif	Direct	0.00126213	0.00162068	0.00133139	0.0183111	0.000868171	3.06139	0.00997738	0.194159	1	Forkhead	Yes	4.55105	4.7713	4.82888	0.0577171	0.654265	0.977772	0.221111	0.105313	0.618829	0.278828	0.0467074	0.207541
FOXK1	FOXK1_2.motif	Direct	0.000431518	0.000430199	4.29597e-05	0.00630041	0.00459255	2.33795	0.0200193	0.615468	2	Forkhead	Yes	4.6415	4.75449	4.49857	-0.267065	0.323479	0.662143	0.0224791	0.932418	1	-0.244586	0.364157	0.677318
FOXK1	FOXK1_1.motif	Direct	-0.000201723	-0.000363648	-0.000190189	0.0491903	0.0260852	1.58361	0.0525204	-0.374925	0	Forkhead	Yes	4.6415	4.75449	4.49857	-0.267065	0.323479	0.662143	0.0224791	0.932418	1	-0.244586	0.364157	0.677318
FOXL1	FOXL1_2.motif	Direct	-0.000114783	0.00027258	0.000280994	0.00991677	0.00260369	2.58441	0.016302	0.863245	2	Forkhead	Yes	1.49644	2.72933	2.76449	0.0428503	0.834652	1	1.27335	6.60406e-05	0.00663209	1.3162	4.37154e-05	0.00142409
FOXL1	FOXL1_1.motif	Direct	0.000149973	0.00024472	0.000120519	0.311315	0.0100361	1.99844	0.0311284	0.134904	0	Forkhead	Yes	1.49644	2.72933	2.76449	0.0428503	0.834652	1	1.27335	6.60406e-05	0.00663209	1.3162	4.37154e-05	0.00142409
FOXM1	FOXM1_1.motif	Direct	0.00173581	0.00238413	0.00114808	0.0512724	5.36116e-05	4.27074	0.00300087	0.00757002	0	Forkhead	Yes	5.79891	5.07592	5.02678	-0.104792	0.652878	0.977013	-0.679986	0.0113001	0.196558	-0.784777	0.00473607	0.0437908
FOXN2	FOXJ3_1.motif	Inferred	-0.000198615	-0.000178982	-9.49166e-05	0.866447	0.0154861	1.81006	0.0387668	0.389127	0	Forkhead	Yes	4.61676	4.32336	5.07193	0.746915	0.00225925	0.0350885	-0.338013	0.105713	0.619748	0.408902	0.0541274	0.228578
FOXN2	FOXJ3_2.motif	Inferred	0.00126213	0.00162068	0.00133139	0.0183111	0.000266539	3.57424	0.00557264	-0.629036	1	Forkhead	Yes	4.61676	4.32336	5.07193	0.746915	0.00225925	0.0350885	-0.338013	0.105713	0.619748	0.408902	0.0541274	0.228578
FOXN3	FOXJ3_2.motif	Inferred	0.00126213	0.00162068	0.00133139	0.0183111	1.84344e-05	4.73437	0.00250715	0.201273	1	Forkhead	Yes	1.91867	3.54497	3.93423	0.392184	0.011678	0.104764	1.62837	6.35425e-08	5.21758e-05	2.02056	5.78069e-09	3.16442e-06
FOXN3	FOXJ3_1.motif	Inferred	-0.000198615	-0.000178982	-9.49166e-05	0.866447	0.00107105	2.97019	0.010701	0.204396	0	Forkhead	Yes	1.91867	3.54497	3.93423	0.392184	0.011678	0.104764	1.62837	6.35425e-08	5.21758e-05	2.02056	5.78069e-09	3.16442e-06
FOXO1	FOXO1_3.motif	Direct	-0.000251514	-9.65766e-05	0.000304077	0.0155109	0.00103185	2.98638	0.0106311	0.966838	2	Forkhead	Yes	4.53862	4.83839	5.407	0.501219	0.0455214	0.238463	0.365926	0.131557	0.663603	0.867145	0.00238037	0.026614
FOXO1	FOXO1_1.motif	Direct	0.00076136	0.000719385	0.000219119	0.00408511	0.000329212	3.48252	0.00609312	-0.353099	1	Forkhead	Yes	4.53862	4.83839	5.407	0.501219	0.0455214	0.238463	0.365926	0.131557	0.663603	0.867145	0.00238037	0.026614
FOXO3	FOXO3_1.motif	Direct	0.000177357	0.000301798	0.000147336	0.366756	0.00270381	2.56802	0.016302	-0.038577	0	Forkhead	Yes	5.4768	5.60937	5.85395	0.225761	0.14502	0.454769	0.149716	0.324238	0.816422	0.375477	0.0236549	0.13253
FOXO3	FOXO3_3.motif	Direct	-0.000210003	4.5539e-05	3.8284e-05	0.0454465	0.00223351	2.65101	0.0159739	0.427807	2	Forkhead	Yes	5.4768	5.60937	5.85395	0.225761	0.14502	0.454769	0.149716	0.324238	0.816422	0.375477	0.0236549	0.13253
FOXO4	FOXO4_1.motif	Direct	0.000495779	0.000664293	0.000434481	0.0891673	0.0364589	1.4382	0.0641412	-0.0826921	0	Forkhead	Yes	3.20199	2.78858	3.33116	0.479714	0.0411547	0.226351	-0.354337	0.120908	0.652776	0.125377	0.55075	0.871399
FOXO4	FOXO4_3.motif	Direct	0.000195891	0.000626861	0.000299107	0.0113018	0.0202446	1.69369	0.044641	-0.0913302	0	Forkhead	Yes	3.20199	2.78858	3.33116	0.479714	0.0411547	0.226351	-0.354337	0.120908	0.652776	0.125377	0.55075	0.871399
FOXP1	FOXP1_1.motif	Direct	-0.000533305	-0.000775459	-0.00038602	0.0555784	0.0219011	1.65953	0.0474595	0.795016	0	Forkhead	Yes	4.37458	4.17942	4.74957	0.566025	0.00369086	0.048675	-0.206469	0.214732	0.777336	0.359556	0.0404428	0.18881
FOXP4	FOXP4_2.motif	Direct	0.00230189	0.00232975	0.00335287	0.000964439	0.000194818	3.71037	0.00497433	0.409571	1	Forkhead	Yes	1.87486	1.75423	2.31593	0.579136	0.129651	0.428759	-0.281565	0.455135	0.943495	0.297571	0.41158	0.731458
FOXP4	FOXP4_1.motif	Direct	-0.00111031	-0.00107192	-0.000282994	0.000351542	0.0165033	1.78243	0.0401556	0.294519	0	Forkhead	Yes	1.87486	1.75423	2.31593	0.579136	0.129651	0.428759	-0.281565	0.455135	0.943495	0.297571	0.41158	0.731458
FUBP1	FUBP1_1.motif	Direct	0.00244816	0.00290692	0.00200413	0.0256203	0.000105893	3.97513	0.00373604	-0.471444	1	Unknown	No	5.52607	5.68679	5.71732	0.0267421	0.863638	1	0.164952	0.301907	0.796183	0.191694	0.232203	0.552466
GABPA	GABPA_1.motif	Direct	0.00087072	0.00102344	0.000706369	0.00198822	0.000815168	3.08875	0.00968762	-0.710302	1	Ets	Yes	3.5878	3.51033	4.27897	0.757335	0.00161601	0.0281974	-0.104182	0.589918	1	0.653153	0.00422507	0.0404511
GATAD1	GATA4_1.motif	Inferred	-2.52446e-05	-1.13768e-05	4.96857e-05	0.0116217	0.028029	1.55239	0.0547488	0.430174	0	GATA	No	4.0722	4.26517	4.35401	0.0408262	0.841243	1	0.230452	0.2732	0.796183	0.271279	0.199158	0.507463
GATAD2A	GATA3_2.motif	Inferred	-8.58691e-06	-1.37135e-05	5.19719e-05	0.0965582	0.0329322	1.48238	0.0607126	0.309181	0	GATA	Yes	4.93885	4.96962	4.86892	-0.11477	0.521981	0.856914	0.0316295	0.859004	1	-0.0831407	0.640973	0.949074
GATAD2A	GATA3_4.motif	Inferred	-0.000199491	-0.000472659	5.31454e-05	0.0459892	0.0261621	1.58233	0.0525204	-0.685717	0	GATA	Yes	4.93885	4.96962	4.86892	-0.11477	0.521981	0.856914	0.0316295	0.859004	1	-0.0831407	0.640973	0.949074
GATAD2B	GATA1_1.motif	Inferred	-0.00043087	-0.000547972	-0.000514417	0.00123229	0.0137861	1.86056	0.0365363	-0.461898	0	GATA	Yes	4.26433	4.20829	4.13772	-0.0933331	0.711995	1	-0.0961585	0.70419	1	-0.189492	0.457146	0.782166
GLI1	GLI1_1.motif	Direct	0.000991426	0.00179874	0.000767858	0.0713909	0.00879873	2.05558	0.0289614	-0.153893	0	C2H2 ZF	Yes	2.94422	2.36297	2.45289	0.102195	0.628364	0.955638	-0.566706	0.0172656	0.255042	-0.464511	0.0389248	0.184365
GLI3	GLI3_1.motif	Direct	0.00149185	0.00170494	0.000820858	0.0307699	0.00415063	2.38189	0.018934	0.109499	2	C2H2 ZF	Yes	3.94197	3.64651	4.03828	0.3677	0.153158	0.470138	-0.322742	0.206681	0.774244	0.0449575	0.85449	1
GLI4	GLI4_1.motif	ZifRC	0.000273718	0.000293391	0.000347533	0.251127	0.110111	0.958169	0.133816	0.777101	0	C2H2 ZF	Yes	3.33599	2.88013	3.1956	0.133895	0.732586	1	-0.280659	0.479488	0.962439	-0.146763	0.705564	1
GLIS2	GLIS2_1.motif	Direct	0.00186401	0.0011	0.000246998	0.0421278	0.00654044	2.18439	0.0242104	0.0350465	0	C2H2 ZF	Yes	2.13038	2.85792	2.87062	0.0359982	0.924233	1	0.543455	0.185562	0.746642	0.579453	0.152732	0.435723
GMEB2	GMEB2_1.motif	Direct	-0.000227554	-0.000258362	-0.000175719	0.386045	0.113951	0.943282	0.137154	0.511205	0	SAND	Yes	3.6785	3.5388	3.84986	0.312431	0.0257811	0.171488	-0.139956	0.28037	0.796183	0.172475	0.18216	0.479677
GTF3A	GTF3A_1.motif	ZifRC	8.94997e-05	0.000442139	0.000479047	0.0205229	0.000579705	3.23679	0.00818109	-0.122797	1	C2H2 ZF	Yes	5.9128	6.02392	5.73312	-0.289088	0.0741552	0.315889	0.113178	0.458768	0.946644	-0.17591	0.256209	0.565084
GTF3A	GTF3A_2.motif	ZifRC	-2.08304e-05	-4.28374e-06	-6.65585e-05	0.0279377	0.00188012	2.72581	0.0146475	0.539804	2	C2H2 ZF	Yes	5.9128	6.02392	5.73312	-0.289088	0.0741552	0.315889	0.113178	0.458768	0.946644	-0.17591	0.256209	0.565084
GZF1	GZF1_1.motif	ZifRC	2.30179e-05	-0.000119658	-0.000105665	0.0121326	0.0554472	1.25612	0.0825856	0.0685308	0	C2H2 ZF	Yes	4.01086	4.01377	4.09347	0.0831569	0.618781	0.946861	-0.0234702	0.888074	1	0.0596867	0.719247	1
HBP1	HBP1_1.motif	Direct	0.000545199	0.000734573	0.000480093	0.0132049	0.000780909	3.1074	0.00956625	-0.101045	1	HMG/Sox	Yes	5.08945	5.35255	5.67316	0.292709	0.157332	0.476894	0.269405	0.192591	0.757739	0.562114	0.0135891	0.0917947
HES1	HES1_1.motif	Direct	0.000904159	0.000264987	-1.47312e-05	0.00124942	0.000506655	3.29529	0.00755606	-0.918666	1	bHLH	Yes	2.76188	3.82168	3.81843	-0.0168294	0.939856	1	1.07405	0.000514919	0.0266091	1.05722	0.000530227	0.00889714
HES2	HES2_1.motif	Direct	-0.000309078	-6.64192e-05	-8.41564e-06	0.0693765	0.0303191	1.51828	0.0574333	-0.765513	0	bHLH	Yes	2.76411	1.45244	1.60187	0.0496212	0.87152	1	-1.21955	0.00142637	0.0511671	-1.16993	0.00166497	0.0206223
HES6	HES1_1.motif	Inferred	0.000904159	0.000264987	-1.47312e-05	0.00124942	0.00282242	2.54938	0.0163411	0.343454	2	bHLH	Yes	3.77402	2.96521	3.08176	0.0268208	0.93687	1	-0.731515	0.0469418	0.43684	-0.704694	0.0504929	0.218319
HES7	HES7_1.motif	Direct	0.000722091	0.000612143	0.000669387	0.139687	0.00301733	2.52038	0.0164512	0.130805	0	bHLH	Yes	4.40815	4.44626	3.80392	-0.654045	0.00103548	0.0212094	0.0554464	0.718453	1	-0.598599	0.0019146	0.0229187
HESX1	HESX1_1.motif	Direct	0.00072487	0.000800822	0.000430225	0.0695363	0.0494915	1.30547	0.0763332	-0.738086	0	Homeodomain	Yes	2.07079	1.62244	2.25484	0.661901	0.135305	0.438855	-0.604137	0.172136	0.725498	0.0577639	0.886568	1
HIC1	HIC1_1.motif	Direct	-0.00193069	-0.00257641	-0.00114705	0.0372103	0.00166739	2.77796	0.0142612	0.616994	2	C2H2 ZF	Yes	2.07643	2.62655	4.1641	1.5292	3.52019e-06	0.000471644	0.592213	0.0145267	0.229258	2.12142	1.54327e-07	3.16801e-05
HIC2	HIC2_1.motif	Direct	-0.00054148	-0.00081835	-0.000661618	0.0274673	0.115142	0.938766	0.138293	0.742837	0	C2H2 ZF	Yes	2.27343	1.63296	2.16771	0.522348	0.032683	0.196401	-0.630534	0.0135511	0.219909	-0.108186	0.61257	0.924417
HIF1A	HIF1A_1.motif	Direct	0.000783638	0.000956747	0.000614237	0.0470417	0.000472154	3.32592	0.00740363	0.417581	1	bHLH	Yes	5.70704	5.88582	5.58156	-0.314553	0.0522221	0.257084	0.190799	0.215802	0.777336	-0.123753	0.412562	0.732644
HINFP	HINFP_1.motif	Direct	0.000567451	0.000531152	-6.64627e-05	0.00361542	0.00636921	2.19591	0.0237321	-0.597001	0	C2H2 ZF	Yes	4.102	4.20223	4.45194	0.205226	0.29432	0.645612	0.126102	0.519156	0.989608	0.331327	0.101004	0.340888
HINFP	HINFP_3.motif	Direct	0.000320994	7.32231e-05	0.0032185	0.00106946	8.89879e-05	4.05067	0.00335583	0.677984	1	C2H2 ZF	Yes	4.102	4.20223	4.45194	0.205226	0.29432	0.645612	0.126102	0.519156	0.989608	0.331327	0.101004	0.340888
HIVEP1	HIVEP1_1.motif	Direct	0.00429444	0.00491532	0.0021605	0.0270788	0.00022293	3.65183	0.00513649	-0.727952	1	C2H2 ZF	Yes	3.43701	3.20015	3.79605	0.600324	0.00171129	0.0292744	-0.242875	0.130775	0.661886	0.357449	0.0329381	0.165867
HIVEP2	HIVEP2_1.motif	Direct	0.000300458	0.000573329	0.000168939	0.032382	0.0365908	1.43663	0.0641475	0.0567616	0	C2H2 ZF	Yes	3.9083	3.87139	3.72208	-0.183772	0.394931	0.73397	-0.0162442	0.939123	1	-0.200016	0.354733	0.666136
HKR1	HKR1_2.motif	ZifRC	0.000325965	8.45019e-05	-0.000274233	0.00389911	0.0134709	1.8706	0.0360429	0.123942	0	C2H2 ZF	Yes	4.10459	4.32863	4.21072	-0.13807	0.357603	0.690444	0.245106	0.118016	0.645653	0.107036	0.473112	0.797106
HKR1	HKR1_1.motif	ZifRC	-0.000153382	-0.000202937	-8.06641e-05	0.605364	0.13369	0.8739	0.154174	0.00143965	0	C2H2 ZF	Yes	4.10459	4.32863	4.21072	-0.13807	0.357603	0.690444	0.245106	0.118016	0.645653	0.107036	0.473112	0.797106
HLF	HLF_1.motif	Direct	-0.000475764	-0.000682166	-0.000341601	0.153273	0.475638	0.322724	0.478179	0.184577	0	bZIP	Yes	1.28014	0.630219	1.0402	0.0784878	0.874805	1	-0.364331	0.469099	0.953985	-0.285843	0.563534	0.880326
HLTF	HLTF_1.motif	Direct	-0.00125942	-0.00103707	-0.000248387	0.00222184	0.0283327	1.54771	0.0550633	0.285196	0	Unknown	No	4.246	4.31129	4.31388	-0.00104109	0.996293	1	0.00740473	0.973672	1	0.00636364	0.977269	1
HLTF	HLTF_2.motif	Direct	0.000134897	0.000213927	5.78383e-05	0.0489704	0.0566958	1.24645	0.083954	0.27974	0	Unknown	No	4.246	4.31129	4.31388	-0.00104109	0.996293	1	0.00740473	0.973672	1	0.00636364	0.977269	1
HLX	HLX_1.motif	Direct	-0.000230986	-0.000395309	-0.00025866	0.00445393	0.0522358	1.28203	0.0793374	0.445223	0	Homeodomain	Yes	2.00848	1.42147	1.2871	-0.141209	0.711131	1	-0.624169	0.117708	0.644851	-0.765378	0.0588627	0.241017
HMBOX1	HMBOX1_1.motif	Direct	-0.000226686	-0.000345334	-0.000321736	0.000470591	0.000936766	3.02837	0.0102402	0.476164	1	Homeodomain	Yes	4.60063	4.3706	3.99904	-0.372954	0.0143808	0.118817	-0.228475	0.103995	0.617073	-0.601429	0.000585759	0.00955255
HMG20B	HMG20B_1.Infer.motif	Indirect	-4.72799e-05	-9.04673e-05	-4.64137e-05	0.122596	0.00277341	2.55699	0.0163411	0.209828	0	HMG/Sox	Yes	5.92532	5.67218	5.58766	-0.0822148	0.593138	0.924013	-0.255169	0.114222	0.635987	-0.337384	0.0430966	0.197047
HMGA1	HMGA1_1.motif	Direct	0.00134501	0.00135989	0.00081893	0.0252275	3.71583e-05	4.42994	0.00250715	0.568482	1	AT hook	Yes	6.04507	6.39296	6.0819	-0.319441	0.097423	0.364939	0.352066	0.0716349	0.5303	0.032625	0.85742	1
HMGA2	HMGA2_1.motif	Direct	0.000392051	0.000566497	0.000387614	0.161602	0.042718	1.36939	0.0702019	-0.675209	0	AT hook	Yes	3.60369	3.4149	3.96053	0.393454	0.240314	0.57232	-0.0553948	0.865999	1	0.338059	0.304332	0.605053
HMGXB3	T_1.motif	Inferred	0.00120375	0.00122892	0.000321448	0.00204648	0.000272581	3.5645	0.00559534	0.921794	1	HMG/Sox	No	5.37601	5.31086	5.08337	-0.232001	0.0955405	0.361726	-0.0633048	0.630287	1	-0.295306	0.039747	0.186842
HOMEZ	HOMEZ_1.motif	Direct	8.66462e-05	0.000104672	2.23321e-05	0.198234	0.0939531	1.02709	0.118783	-0.848981	0	Homeodomain	Yes	4.08877	4.04676	4.27867	0.15719	0.483993	0.823005	0.0355953	0.873594	1	0.192786	0.392155	0.710184
HOXA1	HOXA1_1.motif	Direct	-0.000156334	-0.000214341	-0.000132762	0.364559	0.154276	0.811702	0.172453	0.0243439	0	Homeodomain	Yes	0.783524	0.908285	1.62926	0.759289	0.0456717	0.238768	0.123306	0.730757	1	0.882595	0.0230261	0.130077
HOXA10	HOXA10_1.motif	Direct	9.61627e-05	3.40296e-05	0.00011982	0.380619	0.0302845	1.51878	0.0574333	0.575712	0	Homeodomain	Yes	3.81555	3.54524	4.0528	0.510143	0.00388437	0.0503928	-0.286768	0.0715239	0.530066	0.223375	0.13519	0.404094
HOXA2	HOXA2_1.motif	Direct	-0.00116285	-0.00126512	-0.00044565	0.00738492	0.00428389	2.36816	0.0191925	0.766493	2	Homeodomain	Yes	3.68484	3.13311	4.13758	1.01051	5.01585e-05	0.00272572	-0.560022	0.00583488	0.128875	0.450493	0.0145045	0.0959791
HOXA3	HOXA3_1.motif	Direct	0.000124138	0.000111012	0.000105908	0.0220285	0.0056983	2.24425	0.0224943	-0.109354	0	Homeodomain	Yes	3.59333	2.80334	3.58765	0.786169	0.000157456	0.00597667	-0.795138	0.000154138	0.0115103	-0.00896937	0.949533	1
HOXA4	HOXD4_1.motif	Inferred	-0.000421575	-0.000490054	-0.000128911	0.000652709	0.00925384	2.03368	0.0298249	0.820472	0	Homeodomain	Yes	2.05682	1.48692	2.60263	1.12493	0.0115647	0.104116	-0.53404	0.187349	0.749771	0.590887	0.133992	0.402063
HOXA5	HOXA5_2.motif	Direct	-0.000121719	-0.00019724	-8.28166e-05	0.197949	0.0194651	1.71074	0.0439453	0.0643588	0	Homeodomain	Yes	5.35647	4.94744	5.4241	0.409434	0.0691738	0.302743	-0.340984	0.123831	0.655978	0.0684503	0.741763	1
HOXA6	HOXA6_8.motif	Direct	-0.000382786	-0.0005929	-0.000254546	0.0997431	0.111752	0.951743	0.135374	0.634188	0	Homeodomain	Yes	3.50918	2.55109	3.52277	0.936083	0.0339111	0.200366	-0.923877	0.0368603	0.390059	0.012206	0.974702	1
HOXA6	HOXA6_13.motif	Direct	0.000179212	0.000111887	0.000130775	0.0178962	0.0312415	1.50527	0.0585907	0.444176	0	Homeodomain	Yes	3.50918	2.55109	3.52277	0.936083	0.0339111	0.200366	-0.923877	0.0368603	0.390059	0.012206	0.974702	1
HOXA6	HOXA6_1.motif	Direct	-0.00116285	-0.00126512	-0.00044565	0.00738483	0.0464818	1.33272	0.0738493	0.505306	0	Homeodomain	Yes	3.50918	2.55109	3.52277	0.936083	0.0339111	0.200366	-0.923877	0.0368603	0.390059	0.012206	0.974702	1
HOXA6	HOXA6_9.motif	Direct	-0.000953582	-0.000983052	-0.000329475	0.00429756	0.0334375	1.47577	0.0611519	0.448093	0	Homeodomain	Yes	3.50918	2.55109	3.52277	0.936083	0.0339111	0.200366	-0.923877	0.0368603	0.390059	0.012206	0.974702	1
HOXA6	HOXA6_4.motif	Direct	-0.000499724	-0.000664144	-0.000226486	0.0188924	0.0614927	1.21118	0.0883071	0.704952	0	Homeodomain	Yes	3.50918	2.55109	3.52277	0.936083	0.0339111	0.200366	-0.923877	0.0368603	0.390059	0.012206	0.974702	1
HOXA6	HOXA6_10.motif	Direct	0.000167078	0.000187802	4.75822e-05	0.191789	0.0655474	1.18344	0.0920436	-0.687641	0	Homeodomain	Yes	3.50918	2.55109	3.52277	0.936083	0.0339111	0.200366	-0.923877	0.0368603	0.390059	0.012206	0.974702	1
HOXA6	HOXA6_2.motif	Direct	-0.00116285	-0.00126511	-0.00044565	0.00738471	0.0462848	1.33456	0.0738073	0.505304	0	Homeodomain	Yes	3.50918	2.55109	3.52277	0.936083	0.0339111	0.200366	-0.923877	0.0368603	0.390059	0.012206	0.974702	1
HOXA6	HOXA6_7.motif	Direct	-0.000594457	-0.000497478	-1.84619e-05	0.00346538	0.0211755	1.67417	0.0462585	0.40731	0	Homeodomain	Yes	3.50918	2.55109	3.52277	0.936083	0.0339111	0.200366	-0.923877	0.0368603	0.390059	0.012206	0.974702	1
HOXA7	HOXA7_1.motif	Direct	0.000156847	0.000111253	0.000213701	0.0427494	0.00572608	2.24214	0.0224985	0.49335	0	Homeodomain	Yes	4.41726	3.66447	4.37291	0.695349	0.000576372	0.0142977	-0.73121	0.000406993	0.0224554	-0.0358611	0.807732	1
HOXA9	HOXA9_1.motif	Direct	0.000136166	6.01009e-05	9.60996e-05	0.159363	0.0364863	1.43787	0.0641412	0.731376	0	Homeodomain	Yes	4.85985	4.57806	4.68084	0.0882009	0.530606	0.863896	-0.271788	0.0703729	0.525876	-0.183587	0.199188	0.507476
HOXA9	HOXA9_2.motif	Direct	-0.000585036	-0.000684294	-0.000255906	0.00166699	0.0113959	1.94325	0.0329704	0.171436	0	Homeodomain	Yes	4.85985	4.57806	4.68084	0.0882009	0.530606	0.863896	-0.271788	0.0703729	0.525876	-0.183587	0.199188	0.507476
HOXC4	HOXD4_1.motif	Inferred	-0.000421575	-0.000490054	-0.000128911	0.000652709	0.0102865	1.98773	0.0313769	-0.169346	0	Homeodomain	Yes	4.34716	4.33412	4.24694	-0.142882	0.474697	0.815544	0.0434097	0.8275	1	-0.0994722	0.615066	0.927082
HOXC5	HOXC5_1.motif	Direct	-0.00116284	-0.00126509	-0.000445649	0.00738438	0.135145	0.869201	0.155059	0.200437	0	Homeodomain	Yes	2.66372	2.42904	2.42598	-0.024218	0.93928	1	-0.224257	0.485432	0.966053	-0.248475	0.435789	0.759259
HOXC6	HOXC6_1.motif	Direct	-0.0017512	-0.00119837	0.000316223	0.0283079	0.0345385	1.4617	0.0619936	-0.768315	0	Homeodomain	Yes	3.21332	3.04924	2.7362	-0.31103	0.203316	0.542812	-0.150727	0.525459	0.994295	-0.461758	0.0669966	0.262901
HOXC8	HOXC8_1.motif	Direct	0.000158988	0.000241485	0.000292408	0.0123679	0.00178935	2.7473	0.014639	-0.173537	2	Homeodomain	Yes	4.19403	3.65587	3.45588	-0.222812	0.135365	0.438855	-0.522053	0.00250363	0.0745959	-0.744865	0.000140258	0.00333253
HOXC9	HOXC9_1.motif	Direct	-0.000193658	-0.00033603	-0.000198626	0.106314	0.157736	0.80207	0.175691	-0.36214	0	Homeodomain	Yes	2.95904	3.251	2.77452	-0.483804	0.109156	0.392303	0.259979	0.370332	0.862439	-0.223824	0.437591	0.760831
HSF1	HSF1_1.motif	Direct	-0.00111577	-0.00127226	-0.000567537	0.0109648	0.0147321	1.83173	0.0378013	-0.559722	0	HSF	Yes	5.08858	5.18044	5.01577	-0.166982	0.406379	0.745714	0.0624897	0.753676	1	-0.104492	0.599746	0.912165
HSF2	HSF2_2.motif	Direct	0.000351705	0.000262727	0.000402087	0.0441777	0.0391862	1.40687	0.0671836	0.725643	0	HSF	Yes	4.04059	4.15875	4.1066	-0.0505542	0.796833	1	0.0467547	0.812577	1	-0.00379947	0.984395	1
HSF4	HSF4_1.motif	Direct	-7.44449e-05	-4.19271e-06	0.000157013	0.00696679	0.0218592	1.66037	0.0474595	0.107112	0	HSF	Yes	2.11108	2.89103	2.78877	-0.208548	0.493898	0.832245	0.906332	0.0118887	0.202506	0.697784	0.0404709	0.188878
ID1	ID1_1.Infer.motif	Indirect	-0.000443834	-0.000188809	-2.79856e-05	0.0171252	0.000750484	3.12466	0.00949636	-0.354281	1	bHLH	No	4.88159	5.23224	4.33866	-0.902821	4.15746e-06	0.000520484	0.356045	0.00808822	0.158017	-0.546776	0.000439365	0.00778312
IKZF5	IKZF5_2.motif	ZifRC	0.000942582	0.00103636	0.000573609	0.117352	0.0186447	1.72944	0.0428292	-0.373835	0	C2H2 ZF	Yes	3.83911	3.9557	4.15789	0.199524	0.277606	0.623283	0.0846739	0.63992	1	0.284198	0.13024	0.394111
IRF1	IRF1_1.motif	Direct	-0.000876843	-0.00113617	-0.000709839	0.180405	0.121291	0.916173	0.142941	-0.438468	0	IRF	Yes	3.77612	3.93177	3.62754	-0.301858	0.032664	0.196401	0.160152	0.225945	0.777336	-0.141707	0.27792	0.591989
IRF2	IRF2_1.motif	Direct	-0.00105459	-0.00106718	-0.000634571	0.32765	0.060307	1.21963	0.0875149	-0.88674	0	IRF	Yes	4.33922	4.38227	3.95191	-0.448986	0.0185855	0.140043	0.051267	0.760133	1	-0.397719	0.0318289	0.162242
IRF3	IRF3_1.motif	Direct	-0.000600074	-0.000716558	-0.00043455	0.443153	0.0372677	1.42867	0.064931	-0.327148	0	IRF	Yes	5.12777	4.95371	4.8533	-0.102063	0.429962	0.770245	-0.176473	0.183323	0.743358	-0.278536	0.042827	0.196297
IRF7	IRF7_2.motif	Direct	0.000225282	0.00028249	0.000272324	0.183062	0.108503	0.964559	0.132575	-0.225154	0	IRF	Yes	1.80083	2.23425	1.64941	-0.640219	0.152279	0.468503	0.492822	0.263888	0.796183	-0.147397	0.731711	1
IRF7	IRF7_1.motif	Direct	0.000919108	0.00105717	0.000721745	0.0454645	0.0251058	1.60023	0.0514346	0.220801	0	IRF	Yes	1.80083	2.23425	1.64941	-0.640219	0.152279	0.468503	0.492822	0.263888	0.796183	-0.147397	0.731711	1
IRF9	IRF9_1.motif	Direct	0.00122015	0.00160149	0.00127718	0.102983	0.00261283	2.58289	0.016302	-0.00277487	0	IRF	Yes	3.13943	3.65188	3.70647	0.0317076	0.871194	1	0.551796	0.0160602	0.244877	0.583504	0.0110217	0.0792054
IRX2	IRX2_1.motif	Direct	0.00105588	0.00117954	0.00061304	0.149312	0.000116344	3.93426	0.0038633	0.827815	0	Homeodomain	Yes	4.60304	4.99342	3.35975	-1.66616	4.05791e-07	0.000130217	0.41203	0.0253699	0.320923	-1.25413	7.53826e-06	0.000384039
IRX3	IRX3_1.motif	Direct	0.000577772	0.000186651	0.000247315	0.0408063	0.007306	2.13632	0.0257765	-0.588778	0	Homeodomain	Yes	4.00899	4.09641	4.59122	0.452994	0.0305093	0.188442	0.130206	0.503672	0.979634	0.5832	0.00829884	0.0650441
IRX5	IRX5_1.motif	Direct	0.000764733	0.000845473	0.000354953	0.0646166	0.00216486	2.66457	0.0156675	-0.86645	0	Homeodomain	Yes	4.43621	3.86835	4.8145	0.895826	0.000561611	0.0140261	-0.518023	0.0209965	0.287203	0.377803	0.0668923	0.262695
JARID2	ARID3A_2.motif	Inferred	-0.000330914	-0.000424142	-0.00013475	0.040313	0.0416047	1.38086	0.0694848	0.75561	0	ARID/BRIGHT	No	3.6497	3.60114	3.97987	0.382492	0.0115783	0.104204	-0.0485653	0.713454	1	0.333927	0.0228741	0.129507
JDP2	JDP2_2.motif	Direct	-0.000930408	-0.000655969	-0.00063307	0.218519	0.0663468	1.17818	0.0925903	-0.939723	0	bZIP	Yes	4.59528	4.21664	4.14834	-0.136122	0.552705	0.884497	-0.319324	0.177204	0.735028	-0.455447	0.0628093	0.251688
JDP2	JDP2_1.motif	Direct	-0.00281835	-0.00312812	-0.00152334	0.0378452	0.0474043	1.32418	0.0746436	-0.500311	0	bZIP	Yes	4.59528	4.21664	4.14834	-0.136122	0.552705	0.884497	-0.319324	0.177204	0.735028	-0.455447	0.0628093	0.251688
JUN	JUN_1.motif	Direct	-0.00216258	-0.00263761	-0.00123593	0.00394525	0.00624461	2.20449	0.023355	-0.0932585	0	bZIP	Yes	4.76579	4.91723	4.48888	-0.491242	0.0492831	0.249255	0.209276	0.369217	0.861713	-0.281967	0.23246	0.552466
JUN	JUN_2.motif	Direct	-0.00168793	-0.000928191	-0.000925883	0.004631	0.00621516	2.20655	0.023355	0.185374	0	bZIP	Yes	4.76579	4.91723	4.48888	-0.491242	0.0492831	0.249255	0.209276	0.369217	0.861713	-0.281967	0.23246	0.552466
JUNB	JUNB_1.motif	Direct	-0.00163244	-0.00181187	-0.000817404	0.00262368	0.000198268	3.70275	0.00497433	-0.820052	1	bZIP	Yes	6.04758	6.3109	5.72777	-0.584924	0.00164103	0.0284738	0.262307	0.0942555	0.594579	-0.322617	0.0454479	0.204022
JUND	JUND_2.motif	Direct	-0.00284088	-0.00274153	-0.00116636	0.000103895	0.00034197	3.46601	0.00612832	-0.681313	1	bZIP	Yes	5.35654	5.52681	5.17668	-0.350881	0.0424702	0.229962	0.163283	0.31193	0.802965	-0.187598	0.247912	0.557659
JUND	JUND_1.motif	Direct	-0.0020344	-0.00236913	-0.00115433	0.0041245	0.00488167	2.31143	0.0206221	-0.765002	2	bZIP	Yes	5.35654	5.52681	5.17668	-0.350881	0.0424702	0.229962	0.163283	0.31193	0.802965	-0.187598	0.247912	0.557659
KDM5A	ARID3A_2.motif	Inferred	-0.000330914	-0.000424142	-0.00013475	0.040313	0.0532245	1.27389	0.080176	0.657749	0	ARID/BRIGHT	No	4.46278	4.51404	4.64999	0.135637	0.272906	0.616773	0.0433232	0.720657	1	0.17896	0.154781	0.438521
KDM5B	ARID3A_2.motif	Inferred	-0.000330914	-0.000424142	-0.00013475	0.040313	0.0674467	1.17104	0.0935043	-0.242073	0	ARID/BRIGHT	Yes	4.30952	4.39972	4.46239	0.0408149	0.792777	1	0.11247	0.474629	0.958806	0.153285	0.332815	0.638674
KDM5C	ARID3A_2.motif	Inferred	-0.000330914	-0.000424142	-0.00013475	0.040313	0.0107728	1.96767	0.0319227	-0.863664	0	ARID/BRIGHT	No	5.08252	5.12998	4.74607	-0.385905	0.0118708	0.10578	0.0436307	0.743009	1	-0.342274	0.0219504	0.126275
KLF11	KLF13_1.motif	Inferred	-0.000135663	-0.000172325	7.83939e-05	0.187623	0.00771962	2.1124	0.0266074	-0.565543	0	C2H2 ZF	Yes	2.46616	3.37793	1.73685	-1.68723	1.67561e-05	0.0012887	0.903315	0.00246478	0.0737533	-0.783919	0.00806201	0.0635985
KLF12	KLF12_1.motif	Direct	0.000786098	0.00134834	0.000534284	0.477633	0.000364352	3.43848	0.00634677	-0.0239811	0	C2H2 ZF	Yes	0.125816	2.33951	3.17234	0.836911	0.00379878	0.049671	2.10007	3.3428e-06	0.00084076	2.93699	9.44028e-08	2.27201e-05
KLF12	KLF12_2.motif	Direct	-0.000111856	0.00010587	0.000368517	0.00442559	0.000188628	3.72439	0.00497433	0.778717	1	C2H2 ZF	Yes	0.125816	2.33951	3.17234	0.836911	0.00379878	0.049671	2.10007	3.3428e-06	0.00084076	2.93699	9.44028e-08	2.27201e-05
KLF13	KLF13_1.motif	Direct	-0.000135663	-0.000172325	7.83939e-05	0.187623	0.00286198	2.54333	0.016443	-0.0334872	0	C2H2 ZF	Yes	5.35163	5.52963	5.05459	-0.482959	0.00151328	0.02703	0.183549	0.145692	0.686757	-0.299409	0.0261189	0.141743
KLF15	KLF15_1.motif	Direct	-0.000807337	-0.000698735	-0.000584236	0.502594	0.157795	0.801906	0.175691	-0.734332	0	C2H2 ZF	Yes	4.34113	3.46304	4.36522	0.568241	0.153937	0.471385	-0.540347	0.176149	0.733114	0.027894	0.940355	1
KLF16	KLF16_1.motif	Direct	0.00149866	0.00164775	7.82428e-05	0.00114679	8.88737e-05	4.05123	0.00335583	0.863416	1	C2H2 ZF	Yes	4.8188	4.54998	4.13879	-0.416179	0.0545966	0.263616	-0.303374	0.14443	0.684163	-0.719553	0.0030624	0.0320111
KLF3	KLF3_1.motif	Direct	-0.00237693	-0.00331062	-0.00170313	0.348132	0.0399848	1.3981	0.0679168	0.260696	0	C2H2 ZF	Yes	4.29422	4.56016	4.77388	0.212994	0.168158	0.496786	0.258986	0.101362	0.610142	0.47198	0.0070381	0.0580644
KLF4	KLF4_1.motif	Direct	-0.00140016	-0.00170073	-0.000478395	0.00122851	0.00411752	2.38536	0.018934	-0.0779968	2	C2H2 ZF	Yes	4.83339	5.25563	5.02197	-0.23843	0.159029	0.479716	0.419304	0.0221674	0.295685	0.180874	0.277849	0.59191
KLF5	KLF5_1.motif	Direct	0.000774805	0.000456543	-0.000149703	0.0388816	0.0130763	1.88352	0.035746	-0.907605	0	C2H2 ZF	Yes	3.88572	3.84423	4.32028	0.410559	0.102593	0.377287	0.0116573	0.961339	1	0.422217	0.0915371	0.320775
KLF6	KLF6_1.motif	Direct	-8.43832e-05	0.000156405	-1.62338e-05	0.315797	0.00483785	2.31535	0.0206111	0.637983	0	C2H2 ZF	Yes	5.00899	5.41861	5.0841	-0.396504	0.0950225	0.360871	0.471864	0.0526654	0.462072	0.0753609	0.736482	1
KLF7	KLF7_1.motif	Direct	-0.000305108	-0.000597373	-4.21887e-05	0.00187419	0.00857894	2.06657	0.0286557	-0.468441	0	C2H2 ZF	Yes	2.74743	2.66772	1.54467	-1.30911	0.00434072	0.0541439	0.106865	0.771536	1	-1.20224	0.00702358	0.0580302
KLF8	KLF8_1.motif	Direct	-0.000830604	-0.00128377	-6.82223e-05	0.0108961	0.0625734	1.20361	0.0891988	-0.192408	0	C2H2 ZF	Yes	2.45549	1.6155	1.87048	0.11991	0.668715	0.990302	-0.6977	0.0246556	0.316621	-0.57779	0.050299	0.217857
KLF9	KLF9_1.Infer.motif	Indirect	0.000550277	0.000495331	0.000157078	0.000154942	8.24188e-05	4.08397	0.00335583	-0.90831	1	C2H2 ZF	Yes	4.23559	4.52207	4.93753	0.41066	0.0137572	0.116613	0.2893	0.0664345	0.512353	0.699961	0.000369822	0.00683303
LEF1	LEF1_1.motif	Direct	0.000467161	0.000344891	5.82779e-05	0.0157137	0.0408337	1.38898	0.0687428	0.290191	0	HMG/Sox	Yes	1.62158	2.29192	1.88814	-0.656182	0.168492	0.497353	0.93959	0.0612994	0.495397	0.283409	0.543331	0.86461
LHX4	LHX4_1.motif	Direct	-0.000156166	-0.000214108	-0.000132845	0.362511	0.210119	0.677534	0.223797	0.212095	0	Homeodomain	Yes	1.80273	1.51965	2.26658	0.789022	0.0485245	0.247345	-0.279319	0.458158	0.946086	0.509703	0.174812	0.467382
LHX6	LHX6_1.motif	Direct	-0.000263603	-0.000342996	-0.00018919	0.603866	0.0189439	1.72253	0.0431204	0.517781	0	Homeodomain	Yes	-1.04638	-2.20334	1.19987	3.96559	3.45086e-06	0.000471644	-1.40573	0.0416098	0.412669	2.55986	3.47253e-05	0.00119192
LHX6	LHX6_3.motif	Direct	-3.77672e-05	0.000107197	0.00010465	0.234373	0.00955051	2.01997	0.0303825	-0.133399	0	Homeodomain	Yes	-1.04638	-2.20334	1.19987	3.96559	3.45086e-06	0.000471644	-1.40573	0.0416098	0.412669	2.55986	3.47253e-05	0.00119192
MAF	MAF_1.motif	Direct	0.000641479	0.000961946	0.000462901	0.0494068	0.000709561	3.14901	0.00931505	-0.314262	1	bZIP	Yes	1.91745	3.20853	4.18053	0.863747	0.00593396	0.0670705	1.4041	0.000234589	0.0156508	2.26784	2.6601e-06	0.000190422
MAFB	MAFB_1.motif	Direct	-0.00101613	-0.0012824	-0.000971375	0.0310785	0.0225087	1.64765	0.0484102	-0.58559	0	bZIP	Yes	3.46515	3.67762	2.77915	-0.898953	0.000729832	0.0165654	0.224021	0.276954	0.796183	-0.674933	0.00550081	0.0488304
MAFF	MAFF_2.motif	Direct	0.000548075	0.000703394	0.000531353	0.0309925	0.0114689	1.94048	0.0329704	-0.3932	0	bZIP	Yes	2.38505	3.14229	2.78258	-0.748874	0.148485	0.460451	1.16037	0.0383053	0.39755	0.411492	0.423913	0.746043
MAFF	MAFF_1.motif	Direct	-0.000468007	-0.000433383	-0.000314176	0.274388	0.0976615	1.01028	0.122632	0.63196	0	bZIP	Yes	2.38505	3.14229	2.78258	-0.748874	0.148485	0.460451	1.16037	0.0383053	0.39755	0.411492	0.423913	0.746043
MAFG	MAFG_1.motif	Direct	0.000222989	-2.16782e-05	1.28901e-05	0.0116954	0.0171042	1.7669	0.0409465	-0.0598343	0	bZIP	Yes	4.40406	4.48965	4.24831	-0.241882	0.10427	0.381271	0.0887819	0.531273	0.999264	-0.153101	0.286953	0.59676
MAFK	MAFK_1.motif	Direct	-0.000404553	-0.000447713	-0.000300973	0.292877	0.0579905	1.23664	0.0854717	0.429454	0	bZIP	Yes	4.35914	4.03466	3.77847	-0.326202	0.200075	0.539078	-0.250257	0.316444	0.807244	-0.576459	0.0325122	0.164396
MAFK	MAFK_2.motif	Direct	0.00029938	0.000426881	0.000312417	0.0219456	0.0098426	2.00689	0.0306729	-0.578189	0	bZIP	Yes	4.35914	4.03466	3.77847	-0.326202	0.200075	0.539078	-0.250257	0.316444	0.807244	-0.576459	0.0325122	0.164396
MAX	MAX_2.motif	Direct	-0.00111088	-0.000900048	-0.000259653	0.00297354	0.0494911	1.30547	0.0763332	-0.18585	0	bHLH	Yes	3.95049	3.93337	3.98823	0.0443039	0.855612	1	-0.0270936	0.911763	1	0.0172103	0.943196	1
MAX	MAX_3.motif	Direct	-0.00162062	-0.0013892	5.62156e-05	0.0043824	0.0359321	1.44452	0.0635851	0.111102	0	bHLH	Yes	3.95049	3.93337	3.98823	0.0443039	0.855612	1	-0.0270936	0.911763	1	0.0172103	0.943196	1
MAZ	MAZ_2.motif	Direct	0.00232245	0.00245893	0.00130854	0.0114707	1.47097e-05	4.8324	0.00250715	0.63823	1	C2H2 ZF	Yes	6.30574	6.23514	6.04956	-0.182144	0.296529	0.64894	-0.0861226	0.615248	1	-0.268266	0.133399	0.400713
MAZ	MAZ_1.motif	Direct	0.00169895	0.00307749	0.00161228	0.0656548	2.42794e-05	4.61476	0.00250715	0.451147	0	C2H2 ZF	Yes	6.30574	6.23514	6.04956	-0.182144	0.296529	0.64894	-0.0861226	0.615248	1	-0.268266	0.133399	0.400713
MBD2	MBD2_1.motif	Direct	-2.32137e-05	3.88394e-05	7.87479e-05	0.46173	0.208214	0.681489	0.221977	0.395759	0	MBD	Yes	3.41697	3.37677	3.33078	-0.0770751	0.772972	1	-0.0197711	0.941068	1	-0.0968462	0.714999	1
MECOM	MECOM_2.motif	Direct	0.000880378	0.00090325	0.000291631	0.000199698	0.000165976	3.77996	0.00476175	-0.784732	1	C2H2 ZF	Yes	2.91416	2.42254	3.67206	1.24135	0.000184623	0.00660807	-0.547966	0.0389565	0.400447	0.693381	0.00960243	0.0718456
MECOM	MECOM_1.motif	Direct	-0.00105337	-0.000984381	-0.000616731	0.0239787	0.01424	1.84649	0.0373014	0.839722	0	C2H2 ZF	Yes	2.91416	2.42254	3.67206	1.24135	0.000184623	0.00660807	-0.547966	0.0389565	0.400447	0.693381	0.00960243	0.0718456
MECP2	MECP2_1.motif	Direct	-0.0009127	-0.000750785	-0.000155562	0.0147916	0.0146769	1.83337	0.0378013	-0.805516	0	MBD; AT hook	Yes	4.71783	4.6711	4.40421	-0.267326	0.0442597	0.234512	-0.0452907	0.709886	1	-0.312617	0.02143	0.124666
MEF2A	MEF2A_1.motif	Direct	0.000804706	0.000891149	0.00066519	0.113124	0.000725143	3.13958	0.00941019	-0.392744	0	MADS box	Yes	4.8259	5.01434	5.49609	0.480346	0.0139327	0.117165	0.167262	0.337754	0.83064	0.647607	0.00221133	0.0253431
MEF2B	MEF2B_1.motif	Direct	0.000316752	0.000439854	0.000329359	0.058895	0.117982	0.928185	0.141121	-0.0330016	0	MADS box	Yes	2.42322	2.28191	2.28693	0.0220126	0.949867	1	-0.148625	0.674319	1	-0.126612	0.716375	1
MEF2D	MEF2D_1.motif	Direct	-0.000120505	-0.000353094	-0.000235847	0.0588207	0.0858832	1.06609	0.11119	-0.282695	0	MADS box	Yes	4.08795	3.9568	3.99671	0.020791	0.929353	1	-0.151604	0.522639	0.992722	-0.130813	0.578539	0.893195
MEIS1	MEIS1_1.motif	Direct	-0.00107081	-0.00153596	-0.000853522	0.00835856	0.0017142	2.76594	0.0144428	0.261631	2	Homeodomain	Yes	2.78244	3.74747	4.63096	0.804528	0.00422847	0.0532959	1.03456	0.00107238	0.0428452	1.83909	5.59792e-06	0.000318486
MEIS2	MEIS2_1.motif	Direct	-0.000550401	-1.78204e-05	2.91481e-05	0.0289371	0.0814114	1.08931	0.106876	0.0840482	0	Homeodomain	Yes	2.72635	2.91105	2.52841	-0.376181	0.0737648	0.314984	0.162984	0.412914	0.906392	-0.213197	0.286641	0.59676
MEIS3	MEIS3_2.motif	Direct	-0.000541204	-0.000335156	6.85655e-05	0.0340612	0.0481377	1.31751	0.0753779	-0.554124	0	Homeodomain	Yes	2.52037	1.80942	1.43546	-0.521652	0.258384	0.596606	-0.625995	0.172893	0.727258	-1.14765	0.0215249	0.124922
MESP1	MESP1_1.motif	Direct	-0.000502152	-0.000425308	-0.000236593	0.366547	0.0502303	1.29903	0.0771271	-0.578492	0	bHLH	Yes	3.65555	2.77666	2.37966	-0.485722	0.185986	0.52448	-0.833923	0.0306073	0.355299	-1.31965	0.00230997	0.0261041
MGA	MGA_2.motif	Direct	-0.000604999	-0.000844936	-0.000340579	0.0470503	0.0492189	1.30787	0.0761433	0.217957	0	T-box	Yes	4.49064	4.658	4.75402	0.0931867	0.486585	0.825854	0.15416	0.259599	0.796165	0.247346	0.0808189	0.295831
MGA	MGA_1.motif	Direct	0.000205542	5.53393e-05	-2.37552e-05	0.000679842	0.00298566	2.52496	0.016443	-0.689616	2	T-box	Yes	4.49064	4.658	4.75402	0.0931867	0.486585	0.825854	0.15416	0.259599	0.796165	0.247346	0.0808189	0.295831
MIER1	CDC5L_1.motif	Inferred	6.96513e-06	-6.25352e-05	-2.41365e-05	0.0405771	0.0313517	1.50374	0.0586999	-0.0104461	0	Myb/SANT	No	4.17092	4.0741	4.5222	0.449998	0.0326735	0.196401	-0.147361	0.446197	0.938254	0.302638	0.127675	0.389767
MIER2	CDC5L_1.motif	Inferred	6.96513e-06	-6.25352e-05	-2.41365e-05	0.0405771	0.0037243	2.42896	0.0181973	0.175581	2	Myb/SANT	No	3.89657	3.53284	2.54532	-1.00067	0.00146477	0.0264511	-0.422365	0.0951591	0.596968	-1.42303	7.03639e-05	0.00197586
MIER3	CDC5L_1.motif	Inferred	6.96513e-06	-6.25352e-05	-2.41365e-05	0.0405771	0.0763756	1.11705	0.102534	-0.00775353	0	Myb/SANT	No	3.15976	3.15687	2.81858	-0.33557	0.157516	0.477023	-0.0898944	0.691463	1	-0.425464	0.0772303	0.287712
MITF	MITF_1.motif	Direct	-0.00046	-0.000395289	-6.35919e-05	0.000434124	0.0147304	1.83179	0.0378013	-0.370562	0	bHLH	Yes	2.64327	2.64909	2.38384	-0.319252	0.280116	0.626644	0.00968124	0.973162	1	-0.309571	0.287595	0.59676
MLX	MLX_1.motif	Direct	-0.00046898	-0.000994377	-0.00052295	0.0135608	0.00686105	2.16361	0.0248162	-0.744972	0	bHLH	Yes	5.41043	5.5893	5.29086	-0.29967	0.0449071	0.236395	0.17695	0.211046	0.777336	-0.12272	0.376615	0.692325
MLXIP	MLXIP_1.Infer.motif	Indirect	-0.000342056	-5.2783e-06	2.90538e-05	0.0214865	0.0281037	1.55124	0.0547998	-0.139305	0	bHLH	Yes	3.7122	3.55337	3.38179	-0.218075	0.593243	0.924076	-0.319482	0.437246	0.93013	-0.537557	0.200758	0.509941
MNT	MNT_1.motif	Direct	-0.000342055	-5.28545e-06	2.90496e-05	0.0214905	0.0799912	1.09696	0.106009	0.0519415	0	bHLH	Yes	3.08709	3.18182	3.06586	-0.122464	0.722164	1	-0.0378643	0.913011	1	-0.160329	0.641448	0.949219
MSC	MSC_1.motif	Direct	-0.00119044	-0.00164484	-0.000781156	0.484098	0.151886	0.818483	0.170287	-0.643223	0	bHLH	Yes	3.64716	4.10535	3.74239	-0.374834	0.0445321	0.23524	0.471194	0.016872	0.251745	0.0963596	0.578535	0.893195
MSX1	MSX1_1.motif	Direct	-0.000213303	-0.000250423	-0.000106098	0.319263	0.0938368	1.02763	0.118769	-0.267895	0	Homeodomain	Yes	2.56956	1.88923	1.39567	-0.506303	0.210064	0.550419	-0.712369	0.0822189	0.562289	-1.21867	0.00718751	0.0589312
MTA1	GATA3_4.motif	Inferred	-0.000199491	-0.000472659	5.31454e-05	0.0459892	0.023765	1.62406	0.049412	-0.386046	0	Myb/SANT; GATA	No	4.89698	4.95902	4.97147	-0.00227108	0.991656	1	0.0388825	0.85859	1	0.0366114	0.866118	1
MTA1	GATA3_2.motif	Inferred	-8.58691e-06	-1.37135e-05	5.19719e-05	0.0965582	0.0299148	1.52411	0.0569541	-0.0140856	0	Myb/SANT; GATA	No	4.89698	4.95902	4.97147	-0.00227108	0.991656	1	0.0388825	0.85859	1	0.0366114	0.866118	1
MTF1	MTF1_1.motif	Direct	0.00158259	0.00168211	0.00074636	0.0026137	0.000750823	3.12446	0.00949636	0.587885	1	C2H2 ZF	Yes	3.53904	3.30913	2.97748	-0.348179	0.0657293	0.294406	-0.209469	0.244994	0.777336	-0.557648	0.00688455	0.0571862
MXD1	MXI1_1.motif	Inferred	0.000422501	0.000276685	0.000607013	0.389826	0.0563143	1.24938	0.0835465	-0.0979141	0	bHLH	Yes	3.71885	3.71896	3.64816	-0.0704963	0.605191	0.935125	-0.00387802	0.977232	1	-0.0743743	0.584424	0.898643
MXD3	MXI1_1.motif	Inferred	0.000422501	0.000276685	0.000607013	0.389826	0.00451089	2.34574	0.0197395	-0.471606	0	bHLH	Yes	4.99454	4.85909	4.55534	-0.308917	0.0514704	0.254858	-0.130427	0.37778	0.86989	-0.439343	0.00940012	0.0707747
MXD4	MXI1_1.motif	Inferred	0.000422501	0.000276685	0.000607013	0.389826	0.000394441	3.40402	0.00654888	0.827689	0	bHLH	Yes	6.0877	6.06694	6.49267	0.328319	0.237664	0.570175	0.0754044	0.781038	1	0.403723	0.152515	0.435723
MXI1	MXI1_1.motif	Direct	0.000422501	0.000276685	0.000607013	0.389826	0.00135998	2.86647	0.0124831	-0.593488	0	bHLH	Yes	5.35103	5.68553	5.31902	-0.372031	0.0249865	0.168938	0.337467	0.0387972	0.400273	-0.0345632	0.815815	1
MYB	MYB_1.motif	Direct	-0.000422719	-0.000469122	-0.000224105	0.0433833	0.0611087	1.2139	0.0883071	0.560386	0	Myb/SANT	Yes	1.88046	0.602579	2.42034	1.71299	0.00333853	0.0457112	-1.27109	0.0192989	0.272078	0.441906	0.331793	0.637184
MYBL1	MYBL1_1.motif	Direct	0.000115737	3.60787e-06	-2.59246e-05	0.00189166	0.016775	1.77534	0.0407235	0.468076	0	Myb/SANT	Yes	4.11873	3.89052	4.01048	0.0709286	0.77613	1	-0.217023	0.391429	0.885424	-0.146094	0.557704	0.876423
MYBL1	MYBL1_2.motif	Direct	-0.000193531	-0.000219745	-7.59124e-05	0.308797	0.151221	0.820387	0.169711	0.731624	0	Myb/SANT	Yes	4.11873	3.89052	4.01048	0.0709286	0.77613	1	-0.217023	0.391429	0.885424	-0.146094	0.557704	0.876423
MYBL2	MYBL2_1.motif	Direct	0.000824058	0.00100479	0.000494843	0.0462727	0.00400515	2.39738	0.0186831	-0.293141	2	Myb/SANT	Yes	4.81841	4.07526	4.67068	0.143761	0.778535	1	-0.29936	0.561295	1	-0.155598	0.758545	1
MYBL2	MYBL2_3.motif	Direct	0.000757203	0.00116514	0.000290616	0.0307903	0.00260775	2.58373	0.016302	-0.16036	2	Myb/SANT	Yes	4.81841	4.07526	4.67068	0.143761	0.778535	1	-0.29936	0.561295	1	-0.155598	0.758545	1
MYC	MYC_1.motif	Direct	-0.000441208	-0.000170241	5.396e-05	5.28991e-05	0.000172924	3.76214	0.00476175	-0.0724051	1	bHLH	Yes	3.03821	3.8182	2.80645	-1.09765	0.00295864	0.042121	0.843039	0.0145057	0.229184	-0.254615	0.410636	0.730153
MYNN	MYNN_1.motif	ZifRC	-0.000510267	-0.000778918	-0.000460813	0.0161884	0.0850874	1.07013	0.110418	0.0565797	0	C2H2 ZF	Yes	3.41376	3.6856	3.82519	0.119442	0.600358	0.930853	0.223608	0.336944	0.829798	0.343051	0.148075	0.427315
MZF1	MZF1_1.motif	Direct	-0.000586234	-0.00125773	-0.000901815	0.00902662	0.0395465	1.40289	0.0674441	-0.365008	0	C2H2 ZF	Yes	4.279	4.39955	4.49089	-0.00345119	0.990031	1	0.184096	0.513919	0.98548	0.180645	0.518371	0.841438
MZF1	MZF1_2.motif	Direct	0.00123785	0.00187053	0.000556333	0.0720754	0.00496132	2.3044	0.0207457	-0.307543	0	C2H2 ZF	Yes	4.279	4.39955	4.49089	-0.00345119	0.990031	1	0.184096	0.513919	0.98548	0.180645	0.518371	0.841438
NCOR1	CDC5L_1.motif	Inferred	6.96513e-06	-6.25352e-05	-2.41365e-05	0.0405771	0.0242316	1.61562	0.0501971	-0.154624	0	Myb/SANT	No	4.91121	4.86359	5.01785	0.153935	0.141325	0.449573	-0.0484719	0.629768	1	0.105463	0.300682	0.605053
NCOR2	CDC5L_1.motif	Inferred	6.96513e-06	-6.25352e-05	-2.41365e-05	0.0405771	0.0408949	1.38833	0.0687428	-0.062112	0	Myb/SANT	No	3.42348	3.77973	3.4072	-0.384053	0.442996	0.7837	-0.0156309	0.974787	1	-0.399684	0.425395	0.747783
NFAT5	NFAT5_1.motif	Direct	0.00139289	0.00107186	5.58122e-05	0.0186291	0.00224489	2.64881	0.0159739	-0.812887	2	Rel	Yes	4.38681	4.46775	4.67334	0.203788	0.15456	0.472256	0.0820274	0.553637	1	0.285816	0.0542778	0.229005
NFATC2	NFATC2_1.motif	Direct	-0.000125637	-0.000739043	-0.000502208	0.00163436	0.00501055	2.30011	0.0208631	0.408221	0	Rel	Yes	1.9281	1.2403	2.31949	1.06268	0.000222201	0.00743814	-0.662562	0.0079743	0.157111	0.400113	0.0629703	0.252152
NFATC3	NFATC3_1.motif	Direct	0.000244528	-0.000346546	-0.000297393	7.64925e-05	0.000137805	3.86074	0.00444519	0.787149	1	Rel	Yes	4.92558	4.68815	4.52344	-0.16696	0.210959	0.550419	-0.236098	0.0861251	0.571851	-0.403058	0.00769628	0.0615658
NFE2	NFE2_2.motif	Direct	-0.0032321	-0.00352851	-0.00163435	0.0097394	0.139455	0.855566	0.158875	-0.25579	0	bZIP	Yes	2.79706	2.3703	2.83746	-0.285901	0.642735	0.967659	0.330588	0.595083	1	0.0446872	0.942209	1
NFE2	NFE2_1.motif	Direct	-0.00110015	-0.00117334	-0.000525571	0.00935308	0.124305	0.905513	0.145884	-0.0436975	0	bZIP	Yes	2.79706	2.3703	2.83746	-0.285901	0.642735	0.967659	0.330588	0.595083	1	0.0446872	0.942209	1
NFE2L1	NFE2L1_1.motif	Direct	0.000105072	0.000176602	1.2377e-05	0.00623649	0.000297356	3.52672	0.0059889	0.693981	1	bZIP	Yes	6.15828	6.22315	5.90622	-0.315973	0.0270701	0.176328	0.0577128	0.653731	1	-0.25826	0.0618097	0.249005
NFE2L2	NFE2L2_1.motif	Direct	-0.00138484	-0.00165643	-0.000824105	0.0304169	0.0138912	1.85726	0.036556	0.146929	0	bZIP	Yes	5.20848	5.50218	5.47339	-0.0261591	0.849121	1	0.293864	0.0505264	0.453174	0.267705	0.0702816	0.270913
NFE2L3	NFE2L1_1.motif	Inferred	0.000105072	0.000176602	1.2377e-05	0.00623649	0.00590168	2.22902	0.0228969	-0.571034	0	bZIP	Yes	4.27757	4.42991	4.78047	0.318183	0.125143	0.421501	0.180069	0.37233	0.864569	0.498252	0.0240017	0.133966
NFIA	NFIA_1.motif	Direct	0.000305676	0.000926777	0.000328803	0.0103302	0.00280655	2.55183	0.0163411	-0.857823	2	SMAD	Yes	4.85288	4.62433	4.91361	0.289317	0.0192369	0.143215	-0.23152	0.05182	0.458402	0.0577966	0.597466	0.910032
NFIB	NFIB_1.motif	Direct	-0.000382358	2.20416e-05	-8.77414e-05	0.0241368	0.0030547	2.51503	0.0165012	-0.402007	2	SMAD	Yes	5.32969	5.04509	5.40293	0.360771	0.00369609	0.0487193	-0.286307	0.0147427	0.231489	0.0744645	0.469866	0.794509
NFIL3	NFIL3_1.motif	Direct	-0.000150549	-0.000208495	-0.000234685	0.00860051	0.0010358	2.98472	0.0106311	-0.386055	2	bZIP	Yes	5.14365	5.74446	5.60439	-0.139728	0.318082	0.660442	0.604381	0.000779361	0.0347024	0.464653	0.00486532	0.0446516
NFIX	NFIX_2.motif	Direct	-0.0019708	-0.0026355	-0.00120973	0.0668515	0.00754637	2.12226	0.0262663	-0.622109	0	SMAD	Yes	4.83459	4.76232	4.20858	-0.564617	0.129585	0.428759	-0.241822	0.497085	0.975394	-0.806439	0.038661	0.18344
NFIX	NFIX_1.motif	Direct	-0.000638787	-0.000100456	-9.43723e-05	0.00211654	0.001064	2.97306	0.010701	-0.459931	2	SMAD	Yes	4.83459	4.76232	4.20858	-0.564617	0.129585	0.428759	-0.241822	0.497085	0.975394	-0.806439	0.038661	0.18344
NFKB1	NFKB1_1.motif	Direct	-0.00170573	-0.00200956	-0.00186138	0.0392332	0.0701627	1.15389	0.0959003	0.370407	0	Rel	Yes	4.71968	4.73131	4.57496	-0.159159	0.254369	0.590578	0.0134095	0.921392	1	-0.14575	0.293486	0.599338
NFKB1	NFKB1_2.motif	Direct	-0.00172305	-0.00201294	-0.00123937	0.467483	0.130772	0.883486	0.151272	-0.188422	0	Rel	Yes	4.71968	4.73131	4.57496	-0.159159	0.254369	0.590578	0.0134095	0.921392	1	-0.14575	0.293486	0.599338
NFKB2	NFKB2_1.motif	Direct	-0.00192458	-0.00206016	-0.00176842	0.104136	0.0244569	1.6116	0.0504788	-0.0108276	0	Rel	Yes	4.68747	4.64757	4.16202	-0.487816	0.012907	0.111456	-0.0508151	0.765361	1	-0.538632	0.00723048	0.059162
NFYA	NFYA_1.motif	Direct	-0.000297713	-0.000674308	-4.95356e-05	0.00461669	0.0460728	1.33656	0.0736772	-0.26336	0	CBF/NF-Y	Yes	3.96622	4.01239	3.97786	-0.036912	0.788815	1	0.0461343	0.738607	1	0.00922233	0.946463	1
NFYB	NFYB_1.motif	Direct	-0.000328136	-0.000691345	-0.000121722	0.021639	0.0823571	1.0843	0.107742	0.487993	0	Unknown	Yes	3.49754	3.41072	3.74124	0.326845	0.174559	0.506982	-0.175079	0.457941	0.945932	0.151765	0.507999	0.831462
NFYC	NFYC_1.motif	Direct	-0.000510492	-0.00100577	-0.000247502	0.00918637	0.0338594	1.47032	0.0613599	0.220021	0	Unknown	Yes	4.87833	4.8137	4.82759	0.0103208	0.935933	1	-0.0693722	0.592319	1	-0.0590513	0.644996	0.952449
NKX2-5	NKX2_5_3.motif	Direct	-4.12375e-05	0.000225543	3.3776e-05	0.0190192	0.0674987	1.1707	0.0935043	0.535546	0	Homeodomain	Yes	3.54128	3.63871	3.53705	-0.097204	0.603109	0.933153	0.0726901	0.698657	1	-0.0245139	0.894367	1
NKX2-5	NKX2_5_1.motif	Direct	-8.12657e-05	-8.60924e-05	5.25047e-05	0.0491273	0.120676	0.918377	0.142514	0.0980108	0	Homeodomain	Yes	3.54128	3.63871	3.53705	-0.097204	0.603109	0.933153	0.0726901	0.698657	1	-0.0245139	0.894367	1
NPAS1	NPAS1_1.Infer.motif	Indirect	0.000526688	0.00022042	0.000106672	0.00787771	0.0284827	1.54542	0.0550633	-0.3495	0	bHLH	Yes	1.65834	0.87876	1.81601	0.845474	0.0920843	0.356274	-0.5941	0.234698	0.777336	0.251374	0.575939	0.890758
NPAS2	NPAS2_1.motif	Direct	-0.000717613	-0.000334683	0.0001895	0.000141674	0.000211179	3.67535	0.00509657	0.775337	1	bHLH	Yes	3.15477	3.10246	4.01834	0.93462	0.000242495	0.00779372	-0.0690411	0.717019	1	0.865578	0.000425394	0.00760317
NR0B1	NR0B1_1.motif	Direct	0.00067517	0.0010556	0.000546499	0.112992	0.00949952	2.0223	0.0303823	-0.424241	0	Unknown	Yes	2.17702	2.43623	3.61064	1.03837	0.0257465	0.171468	0.363125	0.403746	0.897816	1.40149	0.00521391	0.0469706
NR1D1	NR1D1_1.motif	Direct	-0.000850649	-0.00131336	-0.000633876	0.191179	0.188179	0.725429	0.203095	-0.712588	0	Nuclear receptor	Yes	3.32779	3.50741	3.0957	-0.505048	0.131879	0.4332	0.236043	0.466415	0.951948	-0.269006	0.408489	0.727463
NR1D1	NR1D1_2.motif	Direct	-0.000806628	-0.00111051	-0.000230088	0.00347866	0.0358719	1.44525	0.0635784	-0.806445	0	Nuclear receptor	Yes	3.32779	3.50741	3.0957	-0.505048	0.131879	0.4332	0.236043	0.466415	0.951948	-0.269006	0.408489	0.727463
NR1D2	NR1D2_1.motif	Direct	-0.000664928	-0.000780621	-0.000353608	0.0305053	0.0854301	1.06839	0.110736	0.0930204	0	Nuclear receptor	Yes	4.18534	4.28092	4.40688	0.112497	0.586047	0.916906	0.0660137	0.74897	1	0.178511	0.391158	0.709087
NR1H2	NR1H2_1.motif	Direct	-0.00662312	-0.00752163	-0.0046515	0.208376	0.0254933	1.59357	0.0518145	-0.613824	0	Nuclear receptor	Yes	5.08517	4.92317	4.65137	-0.28331	0.0575909	0.272882	-0.149203	0.288946	0.796183	-0.432513	0.00726706	0.0593387
NR1H3	NR1H3_1.motif	Direct	0.000119943	0.000301415	-1.14619e-05	0.0882898	0.0185563	1.73151	0.0428292	-0.471847	0	Nuclear receptor	Yes	4.58779	4.78798	4.82023	-0.142504	0.63352	0.960654	0.378149	0.224399	0.777336	0.235646	0.4371	0.760309
NR1I3	NR1I3_1.motif	Direct	0.000214291	0.000519977	0.000107094	0.0698216	0.0789804	1.10248	0.105401	-0.371385	0	Nuclear receptor	Yes	3.51146	3.17887	3.3193	0.145403	0.559874	0.891087	-0.348432	0.176955	0.734793	-0.203029	0.412012	0.731841
NR2C1	NR2C1_1.motif	Direct	-0.000681859	-0.000552186	-0.000310608	0.0067384	0.0424934	1.37168	0.0701389	0.0838002	0	Nuclear receptor	Yes	3.74472	3.96106	4.04359	0.0641425	0.703065	1	0.207309	0.238903	0.777336	0.271452	0.123586	0.384241
NR2C2	NR2C2_1.motif	Direct	0.000356385	0.000403714	-3.84565e-05	0.00172309	0.000385813	3.41362	0.00650124	-0.620516	1	Nuclear receptor	Yes	4.58563	4.68467	5.1385	0.453294	0.00172816	0.0294907	0.0996481	0.396571	0.890276	0.552942	0.000370468	0.00684043
NR2C2	NR2C2_2.motif	Direct	-0.00105506	-0.000956963	-0.000205416	0.00599699	0.0016852	2.77335	0.0143052	0.920299	2	Nuclear receptor	Yes	4.58563	4.68467	5.1385	0.453294	0.00172816	0.0294907	0.0996481	0.396571	0.890276	0.552942	0.000370468	0.00684043
NR2F1	NR2F1_1.motif	Direct	0.000679863	0.00119535	0.00031479	0.0169459	0.0118174	1.92748	0.0336916	-0.0980024	0	Nuclear receptor	Yes	3.38337	3.31017	3.01619	-0.366705	0.191619	0.52942	0.00579731	0.982891	1	-0.360908	0.194414	0.500055
NR2F1	NR2F1_2.motif	Direct	8.01585e-06	0.000526546	0.000203819	0.0469761	0.0423746	1.37289	0.0701327	0.270897	0	Nuclear receptor	Yes	3.38337	3.31017	3.01619	-0.366705	0.191619	0.52942	0.00579731	0.982891	1	-0.360908	0.194414	0.500055
NR2F2	NR2F2_2.motif	Direct	0.000536037	0.000886025	9.06348e-05	0.0226713	0.0346628	1.46014	0.0621179	-0.192039	0	Nuclear receptor	Yes	3.16889	3.12922	3.27831	0.157748	0.408518	0.747919	-0.0629231	0.741356	1	0.0948247	0.613851	0.925801
NR2F6	NR2F6_3.motif	Direct	0.00096262	0.00142705	0.000574962	0.460624	0.000828489	3.08171	0.00974337	0.173155	0	Nuclear receptor	Yes	5.43451	5.17687	4.92996	-0.252607	0.0904324	0.353508	-0.25653	0.0852671	0.568814	-0.509138	0.00286473	0.030456
NR3C1	NR3C1_2.motif	Direct	-2.191e-06	-7.95876e-05	0.000274856	0.0661191	0.0087987	2.05558	0.0289614	-0.684407	0	Nuclear receptor	Yes	5.41758	5.4063	5.37656	-0.0413555	0.798555	1	-0.00469263	0.976889	1	-0.0460481	0.775891	1
NR3C1	NR3C1_1.motif	Direct	-0.000396442	-0.000887654	-0.000197716	0.250123	0.0296781	1.52756	0.0567518	-0.526101	0	Nuclear receptor	Yes	5.41758	5.4063	5.37656	-0.0413555	0.798555	1	-0.00469263	0.976889	1	-0.0460481	0.775891	1
NR4A1	NR4A1_1.motif	Direct	3.02373e-07	-0.000105472	-0.000158139	0.00507604	0.0445278	1.35137	0.0724378	0.511226	0	Nuclear receptor	Yes	2.60981	2.13387	2.09178	0.000814088	0.997796	1	-0.488208	0.117634	0.644728	-0.487394	0.113826	0.366695
NR6A1	NR6A1_1.motif	Direct	-0.000530775	-0.000737364	-0.000430674	0.375702	0.439715	0.356828	0.443249	-0.131211	0	Nuclear receptor	Yes	2.95552	2.90878	2.97998	0.079802	0.569813	0.901356	-0.0469829	0.73851	1	0.0328191	0.813026	1
NRF1	NRF1_1.motif	Direct	0.00084028	0.000517987	0.000418814	0.165586	0.028818	1.54034	0.0553324	0.1278	0	Unknown	Yes	3.49092	3.1521	3.22473	0.0694365	0.630292	0.957476	-0.335885	0.0342981	0.375652	-0.266449	0.0765232	0.286224
OSR2	OSR2_1.motif	Direct	-0.000365693	-0.000600729	-0.000241783	0.0427509	0.0830689	1.08056	0.108382	0.418609	0	C2H2 ZF	Yes	2.06189	2.24124	2.75086	0.524396	0.0667093	0.296681	0.18641	0.494837	0.973202	0.710806	0.0181895	0.111241
PATZ1	PATZ1_1.motif	Direct	-0.00135846	-0.00200418	-0.00109004	0.0723756	0.205273	0.687668	0.219256	0.442163	0	C2H2 ZF; AT hook	Yes	3.45763	3.32744	3.69285	0.294764	0.178469	0.513923	-0.0572314	0.788914	1	0.237533	0.268426	0.581646
PAX9	PAX9_1.motif	Direct	0.000142734	0.000363565	0.000721362	0.029939	0.0237141	1.62499	0.0493971	-0.501678	0	Paired box	Yes	2.07306	2.02617	1.66704	-0.453439	0.229931	0.55876	0.0590751	0.871561	1	-0.394364	0.290106	0.59676
PBX1	PBX1_1.motif	Direct	-2.20986e-05	0.000243995	0.00020173	0.0777171	0.00676955	2.16944	0.0248143	0.271698	0	Homeodomain	Yes	2.27897	1.71156	3.54332	1.70707	8.46782e-05	0.00395325	-0.491374	0.133266	0.666471	1.2157	0.000983649	0.0141118
PBX2	PBX2_1.motif	Direct	0.00010433	-7.10872e-06	0.00020032	0.00443089	0.0129691	1.88709	0.035746	-0.0853314	0	Homeodomain	Yes	4.48101	4.40094	4.3162	-0.0925935	0.49567	0.833838	-0.0722948	0.59398	1	-0.164888	0.232946	0.552469
PBX3	PBX3_1.motif	Direct	-0.000297486	-0.000773299	-0.00024856	0.0259952	0.0613957	1.21186	0.0883071	0.198682	0	Homeodomain	Yes	3.52292	3.23778	3.14757	-0.0987643	0.581002	0.91197	-0.310752	0.0977485	0.603615	-0.409516	0.0329905	0.165892
PITX1	PITX1_1.motif	Direct	-5.1127e-05	-1.82341e-05	-1.65527e-05	0.406723	0.0230166	1.63796	0.0490298	-0.0755838	0	Homeodomain	Yes	4.84986	4.72981	5.11834	0.385803	0.0256141	0.171027	-0.123094	0.434856	0.927873	0.262709	0.106717	0.352625
PKNOX1	PKNOX1_1.motif	Direct	-0.00123663	-0.00157396	1.68777e-05	0.00332964	0.0419794	1.37696	0.0696982	-0.414702	0	Homeodomain	Yes	3.48848	3.56535	3.47339	-0.0901571	0.484571	0.823587	0.0790192	0.54128	1	-0.0111379	0.930257	1
PLAGL1	PLAGL1_1.motif	Direct	0.000398294	-0.000231666	-0.000241672	0.0155994	0.0105141	1.97823	0.0314865	-0.525902	0	C2H2 ZF	Yes	2.25373	2.56537	2.89661	0.34773	0.0716881	0.30925	0.327204	0.0965705	0.600591	0.674934	0.00248153	0.0274482
PLAGL2	PLAGL2_1.motif	ZifRC	-0.000569822	-0.00172071	-0.00117025	0.0197223	0.101736	0.992527	0.126708	0.784327	0	C2H2 ZF	Yes	2.64732	2.28624	2.34524	0.0628644	0.667008	0.988562	-0.366561	0.0246186	0.31661	-0.303696	0.0499677	0.216924
POU2F1	POU2F1_3.motif	Direct	-0.000269644	-0.00031385	-0.000155145	0.47049	0.136947	0.863448	0.156333	0.220576	0	Homeodomain; POU	Yes	2.98428	3.15559	3.5561	0.377955	0.115054	0.401436	0.151882	0.509226	0.982383	0.529837	0.0345847	0.170711
POU2F1	POU2F1_2.motif	Direct	-0.00101134	-0.00105688	-0.000416174	0.0172211	0.0635655	1.19678	0.0900444	0.752928	0	Homeodomain; POU	Yes	2.98428	3.15559	3.5561	0.377955	0.115054	0.401436	0.151882	0.509226	0.982383	0.529837	0.0345847	0.170711
POU2F1	POU2F1_1.motif	Direct	-0.000133563	-0.000101001	-5.88684e-05	0.527908	0.112699	0.94808	0.136194	0.859131	0	Homeodomain; POU	Yes	2.98428	3.15559	3.5561	0.377955	0.115054	0.401436	0.151882	0.509226	0.982383	0.529837	0.0345847	0.170711
POU3F3	POU3F3_2.motif	Direct	-0.000770667	-0.000718069	-0.000124571	0.00330642	0.0234571	1.62972	0.0490411	0.407437	0	Homeodomain; POU	Yes	3.82455	3.45063	3.87433	0.394915	0.0384779	0.216709	-0.342699	0.0677966	0.51779	0.0522166	0.760921	1
POU5F1	POU5F1_1.motif	Direct	-0.00021952	-0.000153126	-0.000136505	0.0683393	0.255965	0.591819	0.267826	-0.349864	0	Homeodomain; POU	Yes	2.34424	1.9986	2.08425	0.0505099	0.895848	1	-0.303357	0.438982	0.931575	-0.252848	0.510916	0.834284
POU5F2	POU5F1_1.motif	Inferred	-0.00021952	-0.000153126	-0.000136505	0.0683393	0.0828119	1.08191	0.108211	-0.24065	0	Homeodomain; POU	Yes	1.11548	0.585757	1.6246	1.18942	0.00685851	0.0743125	-0.591011	0.165469	0.717031	0.598411	0.0911611	0.319929
POU6F1	POU6F1_2.motif	Direct	0.00089379	0.00101114	0.000631964	0.25188	0.0330182	1.48125	0.0607127	0.42778	0	Homeodomain; POU	Yes	2.47969	2.26886	1.78992	-0.683102	0.0629782	0.287762	-0.00374638	0.991126	1	-0.686848	0.0606492	0.24574
PPARA	PPARA_1.motif	Direct	-0.00122407	-0.00205425	-0.00125969	0.00265705	0.021183	1.67401	0.0462585	-0.0590684	0	Nuclear receptor	Yes	4.29982	4.01382	3.93708	-0.0942084	0.570741	0.902211	-0.266656	0.125004	0.65598	-0.360864	0.0450503	0.202726
PPARD	PPARD_1.motif	Direct	0.000856329	0.00107341	0.000247182	0.0159607	0.000488323	3.31129	0.00755228	0.484048	1	Nuclear receptor	Yes	4.21211	3.28662	2.91828	-0.375181	0.121497	0.415021	-0.970327	0.000871954	0.0371213	-1.34551	5.37382e-05	0.00164864
PPARG	PPARG_3.motif	Direct	9.43704e-05	9.96928e-05	0.000189174	0.19054	0.0831344	1.08022	0.108382	0.667081	0	Nuclear receptor	Yes	3.98529	4.13572	4.02435	-0.120102	0.507496	0.843897	0.144568	0.431321	0.924501	0.0244661	0.890971	1
PPARG	PPARG_1.motif	Direct	-0.000988491	-0.000895954	-0.000463316	0.00543735	0.0581378	1.23554	0.0854826	-0.234356	0	Nuclear receptor	Yes	3.98529	4.13572	4.02435	-0.120102	0.507496	0.843897	0.144568	0.431321	0.924501	0.0244661	0.890971	1
PRDM1	PRDM1_1.motif	Direct	-0.000376838	-0.00097838	-0.000490536	0.0853147	0.0340465	1.46793	0.0615016	0.68945	0	C2H2 ZF	Yes	0.833248	-0.129374	2.28107	2.26623	0.000236985	0.00772841	-0.783524	0.103611	0.615854	1.4827	0.00392846	0.0384632
PRDM10	PRDM10_1.motif	ZifRC	0.000485343	-0.000470311	-0.000436073	0.0094829	0.0156849	1.80452	0.0388338	0.0587902	0	C2H2 ZF	Yes	3.4599	3.08416	3.55089	0.454126	0.0268108	0.175499	-0.37359	0.0610852	0.494886	0.0805358	0.657921	0.96485
PRDM15	PRDM15_5.motif	ZifRC	0.000224915	0.000402298	7.61828e-05	0.0200043	0.0649762	1.18725	0.0913551	0.258947	0	C2H2 ZF	Yes	3.28853	3.20046	3.16183	-0.0522659	0.772168	1	-0.0588412	0.745354	1	-0.111107	0.539065	0.861278
PRDM2	PRDM2_1.motif	ZifRC	-7.4198e-05	2.15385e-05	6.60988e-05	0.00623288	0.044282	1.35377	0.072142	-0.116921	0	C2H2 ZF	Yes	3.12099	3.23358	3.02752	-0.207229	0.219405	0.550419	0.104374	0.52816	0.996564	-0.102855	0.531462	0.853949
PRDM4	PRDM4_1.motif	Direct	0.00416688	0.0055417	0.00361236	0.0273993	0.000261016	3.58333	0.00556013	0.167537	1	C2H2 ZF	Yes	3.85967	4.0166	3.65476	-0.371867	0.0723475	0.310834	0.155169	0.426918	0.919504	-0.216698	0.271616	0.585241
PRDM5	PRDM5_1.motif	ZifRC	-0.000547951	-0.000556299	-0.000204853	0.0187878	0.0608704	1.21559	0.088106	0.851702	0	C2H2 ZF	Yes	0.120011	0.612708	1.41608	0.819351	0.0566815	0.269902	0.400961	0.333584	0.826311	1.22031	0.00890598	0.0680825
PURA	PURA_1.motif	Direct	0.00211843	0.0029844	0.00114661	0.0136257	0.000652026	3.18573	0.00876354	-0.376784	1	Unknown	Yes	4.84057	4.56292	4.68433	0.122405	0.402413	0.741899	-0.286981	0.0648458	0.506537	-0.164576	0.263954	0.575305
RARA	RARA_2.motif	Direct	0.000386162	0.000907136	0.000195185	0.0469513	0.0231442	1.63556	0.0490411	0.601531	0	Nuclear receptor	Yes	3.9461	4.15701	3.99783	-0.166556	0.416438	0.756072	0.188426	0.36353	0.856529	0.0218698	0.913847	1
RARA	RARA_3.motif	Direct	0.000944519	0.00160724	0.000509603	0.0190834	0.00652984	2.1851	0.0242104	0.151911	0	Nuclear receptor	Yes	3.9461	4.15701	3.99783	-0.166556	0.416438	0.756072	0.188426	0.36353	0.856529	0.0218698	0.913847	1
RARA	RARA_1.motif	Direct	-0.000648456	-0.000916967	-0.000933956	0.00060469	0.0148534	1.82818	0.0379493	0.3041	0	Nuclear receptor	Yes	3.9461	4.15701	3.99783	-0.166556	0.416438	0.756072	0.188426	0.36353	0.856529	0.0218698	0.913847	1
RARB	RARB_1.motif	Direct	-7.81008e-05	-0.000913962	-0.00042571	0.333456	0.168617	0.7731	0.184824	0.383926	0	Nuclear receptor	Yes	1.32396	0.774461	2.23141	1.24364	0.0297096	0.185402	-0.352326	0.502747	0.979079	0.891312	0.0959663	0.330031
RARG	RARG_4.motif	Direct	-0.000127669	-0.000460348	-0.000364037	0.00173207	0.000976209	3.01046	0.0103132	0.0623529	1	Nuclear receptor	Yes	5.16464	4.91792	4.49929	-0.436537	0.033424	0.198834	-0.246778	0.197675	0.76394	-0.683314	0.00270184	0.0292251
RARG	RARG_2.motif	Direct	-0.000148565	0.000225577	9.65693e-05	0.00703848	0.00117853	2.92866	0.0113723	-0.519445	2	Nuclear receptor	Yes	5.16464	4.91792	4.49929	-0.436537	0.033424	0.198834	-0.246778	0.197675	0.76394	-0.683314	0.00270184	0.0292251
RARG	RARG_1.motif	Direct	0.00112241	0.000880594	-2.21548e-05	0.000207342	3.77517e-05	4.42306	0.00250715	0.743602	1	Nuclear receptor	Yes	5.16464	4.91792	4.49929	-0.436537	0.033424	0.198834	-0.246778	0.197675	0.76394	-0.683314	0.00270184	0.0292251
RARG	RARG_5.motif	Direct	-0.00012369	-0.00108672	-0.00077778	0.0166339	0.00274292	2.56179	0.016302	0.34091	2	Nuclear receptor	Yes	5.16464	4.91792	4.49929	-0.436537	0.033424	0.198834	-0.246778	0.197675	0.76394	-0.683314	0.00270184	0.0292251
RBAK	RBAK_2.motif	ZifRC	0.000125571	0.000192649	4.70512e-05	0.0480909	0.0718089	1.14382	0.0975598	-0.178848	0	C2H2 ZF	Yes	3.68679	3.67514	3.89968	0.221556	0.233628	0.564175	-0.0357059	0.843674	1	0.18585	0.31173	0.610086
RBAK	RBAK_1.motif	ZifRC	-0.000861033	-0.00168199	-0.00118945	0.0145956	0.0973097	1.01184	0.122341	0.02474	0	C2H2 ZF	Yes	3.68679	3.67514	3.89968	0.221556	0.233628	0.564175	-0.0357059	0.843674	1	0.18585	0.31173	0.610086
RBPJ	RBPJ_1.motif	Direct	-0.00083627	-0.00130162	-0.00103303	1.47295e-05	0.000111322	3.95342	0.00380856	-0.22968	1	CSL	Yes	4.60803	4.92333	4.9588	0.00273094	0.989624	1	0.322306	0.144707	0.684163	0.325037	0.140365	0.414064
RCOR1	MYBL2_3.motif	Inferred	0.000757203	0.00116514	0.000290616	0.0307903	0.00293211	2.53282	0.016443	-0.79053	2	Myb/SANT	No	4.83282	4.79523	5.08467	0.288826	0.0388149	0.218211	-0.0361914	0.77677	1	0.252635	0.0647333	0.256537
RCOR1	MYBL2_1.motif	Inferred	0.000824058	0.00100479	0.000494843	0.0462727	0.00450332	2.34647	0.0197395	-0.889541	2	Myb/SANT	No	4.83282	4.79523	5.08467	0.288826	0.0388149	0.218211	-0.0361914	0.77677	1	0.252635	0.0647333	0.256537
RCOR2	MYB_1.motif	Inferred	-0.000422719	-0.000469122	-0.000224105	0.0433833	0.0615568	1.21072	0.0883071	0.130734	0	Myb/SANT	No	2.48648	2.76251	3.18839	0.410815	0.106902	0.386843	0.315184	0.219279	0.777336	0.725999	0.00997379	0.0738393
RCOR3	MYB_1.motif	Inferred	-0.000422719	-0.000469122	-0.000224105	0.0433833	0.0245569	1.60983	0.0505927	0.523714	0	Myb/SANT	No	3.99648	3.97131	4.48982	0.491337	0.00729078	0.0773344	0.00339354	0.982964	1	0.494731	0.00661498	0.0557761
REL	REL_1.motif	Direct	-0.00163322	-0.00168788	-0.000897153	0.0577272	0.167823	0.775148	0.184133	0.2772	0	Rel	Yes	2.96549	2.81795	3.12054	0.308267	0.0497606	0.250427	-0.144982	0.327971	0.819429	0.163285	0.266772	0.579274
RELA	RELA_1.motif	Direct	-0.00100011	-0.00129721	-0.00116892	0.0143076	0.0161056	1.79302	0.0395307	0.0355786	0	Rel	Yes	4.64898	4.90333	4.47891	-0.42766	0.0224797	0.157606	0.244014	0.161781	0.712062	-0.183646	0.282907	0.59676
RELB	RELB_1.motif	Direct	-0.0014609	-0.0018279	-0.000952684	0.159767	0.116496	0.933689	0.13977	-0.688088	0	Rel	Yes	3.09324	3.59731	3.16561	-0.443313	0.0168393	0.132056	0.523878	0.00717208	0.147445	0.0805653	0.626593	0.936668
REST	REST_1.motif	Direct	-0.00180444	-0.0013236	-0.000467962	0.000908139	0.00368947	2.43304	0.0181105	0.847892	2	C2H2 ZF	Yes	4.50818	4.6388	5.00515	0.356182	0.0730665	0.31291	0.108571	0.561497	1	0.464753	0.024757	0.136567
REST	REST_3.motif	Direct	0.000456092	0.000697072	-7.53062e-05	0.025162	0.00476492	2.32194	0.0203772	-0.255947	2	C2H2 ZF	Yes	4.50818	4.6388	5.00515	0.356182	0.0730665	0.31291	0.108571	0.561497	1	0.464753	0.024757	0.136567
RFX1	RFX1_1.motif	Direct	8.61059e-05	0.000301589	2.95764e-05	0.032717	0.0560655	1.2513	0.0832868	0.0132049	0	RFX	Yes	2.25154	1.82564	1.70554	-0.149043	0.740799	1	-0.597807	0.197577	0.76394	-0.74685	0.11076	0.360731
RFX1	RFX1_2.motif	Direct	0.00010078	0.00018712	0.000159462	0.347201	0.110084	0.958276	0.133816	0.740705	0	RFX	Yes	2.25154	1.82564	1.70554	-0.149043	0.740799	1	-0.597807	0.197577	0.76394	-0.74685	0.11076	0.360731
RFX2	RFX2_2.motif	Direct	0.000516346	0.000578401	0.000425007	0.263436	0.00194548	2.71097	0.0146506	0.451936	0	RFX	Yes	3.6299	3.25898	2.45264	-0.816094	0.000152115	0.00587508	-0.370642	0.0255787	0.32225	-1.18674	3.74142e-06	0.000241231
RFX2	RFX2_1.motif	Direct	0.000108411	0.000403653	0.000101928	0.0403926	0.0018102	2.74227	0.0146475	0.328377	2	RFX	Yes	3.6299	3.25898	2.45264	-0.816094	0.000152115	0.00587508	-0.370642	0.0255787	0.32225	-1.18674	3.74142e-06	0.000241231
RFX2	RFX2_3.motif	Direct	0.000159106	0.000270158	8.33532e-05	0.485954	0.0038846	2.41065	0.0183503	0.398203	0	RFX	Yes	3.6299	3.25898	2.45264	-0.816094	0.000152115	0.00587508	-0.370642	0.0255787	0.32225	-1.18674	3.74142e-06	0.000241231
RFX3	RFX3_2.motif	Direct	0.000237616	0.000642027	0.00011464	0.0410365	0.0178607	1.7481	0.0422438	-0.477448	0	RFX	Yes	1.57925	1.37207	2.4264	1.10228	0.00244531	0.0370017	-0.209186	0.488686	0.968627	0.893094	0.00848471	0.0659638
RFX3	RFX3_1.motif	Direct	0.00104202	0.00126283	0.000730914	0.821132	0.0131093	1.88242	0.0357497	-0.421567	0	RFX	Yes	1.57925	1.37207	2.4264	1.10228	0.00244531	0.0370017	-0.209186	0.488686	0.968627	0.893094	0.00848471	0.0659638
RFX5	RFX5_1.motif	Direct	-0.00064137	-0.000534128	-0.000503486	0.00559151	0.0030058	2.52204	0.0164512	-0.567069	2	RFX	Yes	5.8942	5.58849	5.65114	0.0418583	0.793854	1	-0.282936	0.096324	0.59986	-0.241078	0.14877	0.428799
RFX5	RFX5_2.motif	Direct	0.000932856	0.00116906	0.000579737	0.222617	0.00163824	2.78562	0.0142435	0.0788666	0	RFX	Yes	5.8942	5.58849	5.65114	0.0418583	0.793854	1	-0.282936	0.096324	0.59986	-0.241078	0.14877	0.428799
RLF	RLF_1.motif	ZifRC	0.000977831	0.000979931	0.000254956	0.0183786	0.0101428	1.99384	0.0312963	0.127216	0	C2H2 ZF	Yes	4.27484	4.27188	4.34602	0.0627041	0.773058	1	-0.0443749	0.838356	1	0.0183292	0.932491	1
RORA	RORA_2.motif	Direct	-0.000716558	-0.000835491	-0.000315096	0.0544458	0.103078	0.986834	0.127744	0.398607	0	Nuclear receptor	Yes	2.29834	1.71778	2.34849	0.654119	0.0148522	0.121383	-0.653792	0.0152188	0.236588	0.000326547	0.998867	1
RORA	RORA_1.motif	Direct	-0.00209065	-0.00200542	-0.00142551	0.499228	0.200763	0.697316	0.215253	0.0962326	0	Nuclear receptor	Yes	2.29834	1.71778	2.34849	0.654119	0.0148522	0.121383	-0.653792	0.0152188	0.236588	0.000326547	0.998867	1
RORC	RORC_1.motif	Direct	-0.000761316	-0.00091064	-0.000593627	0.0872508	0.133535	0.874404	0.154153	-0.509685	0	Nuclear receptor	Yes	3.97673	3.27765	3.8366	-0.292153	0.615938	0.944325	0.152726	0.793028	1	-0.139427	0.810192	1
RREB1	RREB1_1.motif	Direct	0.00130686	0.00143301	0.00167446	0.133386	0.00254342	2.59458	0.016302	0.824254	0	C2H2 ZF	Yes	4.22558	4.22313	4.22103	-0.0244959	0.92758	1	-0.0622127	0.818042	1	-0.0867085	0.747981	1
RUNX1	RUNX1_1.motif	Direct	-0.000851739	-0.00111393	-0.000525924	0.120596	0.0349136	1.45701	0.0623694	0.157899	0	Runt	Yes	3.41088	3.96768	4.12017	0.152492	0.410326	0.74998	0.551639	0.0114984	0.199015	0.704131	0.00222078	0.0254136
RUNX2	RUNX2_1.motif	Direct	-0.000493166	-0.000339687	-0.000291118	0.179309	0.327604	0.484651	0.335023	0.698417	0	Runt	Yes	2.54887	2.69362	2.65892	-0.0588818	0.784806	1	0.189519	0.393473	0.887174	0.130637	0.545752	0.867079
RXRA	RXRA_1.motif	Direct	0.000879429	0.00144933	0.000684384	0.0220132	0.000365403	3.43723	0.00634677	0.0742362	1	Nuclear receptor	Yes	5.45886	5.74188	5.85177	0.104133	0.578635	0.910031	0.261055	0.180319	0.740417	0.365188	0.0690677	0.268108
RXRA	RXRA_4.motif	Direct	-0.000179547	-0.000104148	-0.000195465	0.0197228	0.00270697	2.56752	0.016302	0.112273	2	Nuclear receptor	Yes	5.45886	5.74188	5.85177	0.104133	0.578635	0.910031	0.261055	0.180319	0.740417	0.365188	0.0690677	0.268108
RXRA	RXRA_3.motif	Direct	-0.000579458	-0.00045269	-0.00036441	0.265558	0.00773288	2.11166	0.0266074	0.522906	0	Nuclear receptor	Yes	5.45886	5.74188	5.85177	0.104133	0.578635	0.910031	0.261055	0.180319	0.740417	0.365188	0.0690677	0.268108
RXRB	RXRB_1.motif	Direct	-0.000932675	-0.001253	-0.000424145	0.221541	0.0799622	1.09712	0.106009	0.0901604	0	Nuclear receptor	Yes	4.81629	4.83252	4.76632	-0.117308	0.543583	0.875904	0.0665879	0.72984	1	-0.0507196	0.791178	1
SATB2	ONECUT1_1.motif	Inferred	1.9387e-05	0.000151489	8.76356e-05	0.0863515	0.176737	0.752673	0.192602	0.505841	0	CUT; Homeodomain	Yes	2.87138	2.87983	2.91653	0.0297367	0.842406	1	0.0277471	0.854327	1	0.0574838	0.699465	0.998273
SCX	TWIST1_1.motif	Inferred	-0.000287407	-0.000213392	-0.000440372	0.056982	0.066739	1.17562	0.0929323	-0.10956	0	bHLH	Yes	0.51999	1.12198	1.38586	0.410913	0.240879	0.57232	0.77976	0.0861022	0.571851	1.19067	0.00615732	0.0530215
SEBOX	PHOX2A_1.motif	Inferred	2.64151e-05	0.00014808	0.000109445	0.057022	0.183248	0.73696	0.198358	-0.0161425	0	Homeodomain	Yes	1.16845	1.29072	1.27812	0.0993182	0.875257	1	0.189567	0.783103	1	0.288885	0.641062	0.949074
SHOX2	SHOX2_1.motif	Direct	-0.00015568	-0.000213817	-0.000133466	0.354019	0.0741523	1.12988	0.100261	0.086051	0	Homeodomain	Yes	1.93754	2.01897	2.73037	0.728572	0.00670163	0.0731415	0.0599329	0.796646	1	0.788505	0.00390848	0.0383405
SIX2	SIX2_1.motif	Direct	-1.72376e-05	-4.0688e-06	-4.09203e-05	0.122152	0.0447176	1.34952	0.072642	0.143338	0	Homeodomain	Yes	2.05183	3.14746	2.50697	-0.64293	0.022213	0.156562	1.10907	0.000841085	0.0362928	0.466144	0.0868076	0.310187
SIX4	SIX4_1.motif	Direct	-0.000221369	-0.000278792	-0.000181456	0.13651	0.0918737	1.03681	0.117204	0.564458	0	Homeodomain	Yes	3.77421	3.5331	4.09897	0.526868	0.0414899	0.227146	-0.232363	0.335031	0.827659	0.294506	0.222325	0.538324
SMAD1	SMAD1_1.motif	Direct	-0.00139465	-0.00220116	-0.00150486	0.000143945	0.00338231	2.47079	0.0173574	0.225377	2	SMAD	Yes	3.36484	3.57014	3.9442	0.378822	0.092638	0.357024	0.114924	0.596896	1	0.493745	0.0334384	0.167244
SMAD2	SMAD2_2.motif	Direct	-0.00328383	-0.00397622	-0.00151766	0.010324	0.0350955	1.45475	0.0625952	0.591189	0	SMAD	No	4.55342	4.65355	4.80861	0.154201	0.336252	0.669734	0.0688294	0.663551	1	0.22303	0.17235	0.463286
SMAD3	SMAD3_1.motif	Direct	0.000361956	0.000406085	0.000263747	0.292054	0.0334203	1.47599	0.0611519	-0.482552	0	SMAD	Yes	4.74483	4.87234	4.85378	-0.020994	0.88177	1	0.1271	0.377127	0.86949	0.106106	0.457219	0.782233
SMAD3	SMAD3_2.motif	Direct	-0.00170282	-0.00164225	-0.000463939	0.00135706	0.0130634	1.88394	0.035746	0.0459529	0	SMAD	Yes	4.74483	4.87234	4.85378	-0.020994	0.88177	1	0.1271	0.377127	0.86949	0.106106	0.457219	0.782233
SMAD4	SMAD4_1.motif	Direct	-0.00129058	-0.00150558	-0.000582731	0.00887569	0.0328307	1.48372	0.0607126	0.380248	0	SMAD	Yes	4.56476	4.69119	4.76794	0.0771313	0.611228	0.940231	0.103022	0.500097	0.977112	0.180153	0.245793	0.557659
SMAD5	SMAD1_1.motif	Inferred	-0.00139465	-0.00220116	-0.00150486	0.000143945	0.00145796	2.83625	0.0132745	0.351053	2	SMAD	Yes	5.08612	5.1715	5.23216	0.0504537	0.792509	1	0.0550733	0.774475	1	0.105527	0.583297	0.897561
SMAD7	SMAD3_1.motif	Inferred	0.000361956	0.000406085	0.000263747	0.292054	0.0179934	1.74489	0.0423041	0.748839	0	SMAD	No	4.27425	4.48967	4.08791	-0.400378	0.00559322	0.0646055	0.210904	0.101699	0.611244	-0.189474	0.136167	0.406014
SMAD7	SMAD3_2.motif	Inferred	-0.00170282	-0.00164225	-0.000463939	0.00135706	0.00703333	2.15284	0.0251286	-0.641998	0	SMAD	No	4.27425	4.48967	4.08791	-0.400378	0.00559322	0.0646055	0.210904	0.101699	0.611244	-0.189474	0.136167	0.406014
SMAD9	SMAD1_1.motif	Inferred	-0.00139465	-0.00220116	-0.00150486	0.000143945	0.00256193	2.59143	0.016302	0.476885	2	SMAD	Yes	1.55483	0.474087	1.58334	1.11499	0.0014528	0.026303	-1.08024	0.00189637	0.0625063	0.0347452	0.895303	1
SMARCC1	SMARCC1_1.motif	Direct	-0.00235347	-0.00269448	-0.00130964	0.00591625	0.00910458	2.04074	0.029662	0.128564	0	Myb/SANT	No	5.41642	5.54004	5.4963	-0.0460301	0.710257	1	0.127633	0.313432	0.804708	0.0816026	0.512489	0.835875
SMARCC2	SMARCC2_1.motif	Direct	-0.00047342	-0.000245875	-0.000467843	0.000912226	0.00911666	2.04016	0.029662	-0.279637	0	Myb/SANT	No	4.7438	4.88052	4.84301	-0.0411329	0.775564	1	0.135072	0.358557	0.852294	0.0939395	0.517948	0.841092
SMARCE1	T_1.motif	Inferred	0.00120375	0.00122892	0.000321448	0.00204648	0.00056851	3.24526	0.00812466	-0.297939	1	HMG/Sox	No	5.32979	5.45264	5.45742	0.00356844	0.983468	1	0.0993834	0.567597	1	0.102952	0.552281	0.87244
SNAI1	SNAI1_1.motif	Direct	-7.4545e-06	5.94525e-05	-4.4591e-05	0.156111	0.228635	0.640858	0.241016	0.448869	0	C2H2 ZF	Yes	1.57064	2.22757	1.88794	-0.351796	0.385891	0.723768	0.694343	0.10723	0.621611	0.342547	0.40392	0.722908
SNAI2	SNAI2_1.motif	Direct	-0.000611085	-0.000558702	-0.00028422	0.0821457	0.00423535	2.37311	0.0191268	0.179412	0	C2H2 ZF	Yes	4.13609	5.03675	4.93002	-0.115766	0.463979	0.805557	0.892958	0.00010188	0.00905827	0.777192	0.000318374	0.00611725
SNAPC4	MYB_1.motif	Inferred	-0.000422719	-0.000469122	-0.000224105	0.0433833	0.118363	0.926784	0.141121	0.388078	0	Myb/SANT	Yes	3.80354	3.89848	4.00879	0.11536	0.552826	0.884537	0.0684448	0.725366	1	0.183805	0.349291	0.659331
SOX13	SOX13_1.motif	Direct	-0.000179162	-3.02641e-05	6.92321e-05	0.0203907	0.0173153	1.76157	0.0412157	-0.654808	0	HMG/Sox	Yes	3.30059	2.63045	2.5087	-0.177744	0.4471	0.787666	-0.625632	0.0158679	0.243062	-0.803376	0.00334141	0.0340583
SOX15	SOX15_1.motif	Direct	5.49337e-06	-0.000141403	-0.000352842	0.0173225	0.0053563	2.27114	0.0215974	0.266639	0	HMG/Sox	Yes	3.74966	3.44145	1.694	-1.68005	0.000644908	0.0153622	-0.300725	0.403405	0.897534	-1.98078	0.000158285	0.00364904
SOX15	SOX15_2.motif	Direct	-0.00361109	-0.00414797	-0.00170269	0.0398378	0.0136936	1.86348	0.0364624	-0.768854	0	HMG/Sox	Yes	3.74966	3.44145	1.694	-1.68005	0.000644908	0.0153622	-0.300725	0.403405	0.897534	-1.98078	0.000158285	0.00364904
SOX2	SOX2_1.motif	Direct	-6.52637e-05	6.14487e-05	-1.99832e-05	0.186678	0.00365699	2.43688	0.0180454	0.203618	0	HMG/Sox	Yes	-2.4862	0.592278	2.5915	1.99723	0.00183719	0.0306295	5.42372	3.75573e-05	0.00466011	7.42095	8.06545e-07	8.86501e-05
SOX2	SOX2_4.motif	Direct	0.000143877	3.27914e-05	0.00021518	0.564993	0.0029721	2.52694	0.016443	0.00841147	0	HMG/Sox	Yes	-2.4862	0.592278	2.5915	1.99723	0.00183719	0.0306295	5.42372	3.75573e-05	0.00466011	7.42095	8.06545e-07	8.86501e-05
SOX2	SOX2_3.motif	Direct	-0.00280649	-0.0024981	-0.000904821	0.0190575	0.00339945	2.46859	0.0173664	0.693831	2	HMG/Sox	Yes	-2.4862	0.592278	2.5915	1.99723	0.00183719	0.0306295	5.42372	3.75573e-05	0.00466011	7.42095	8.06545e-07	8.86501e-05
SOX2	SOX2_2.motif	Direct	0.000338405	0.000758752	0.00103006	0.0295601	0.000212169	3.67332	0.00509657	0.352572	1	HMG/Sox	Yes	-2.4862	0.592278	2.5915	1.99723	0.00183719	0.0306295	5.42372	3.75573e-05	0.00466011	7.42095	8.06545e-07	8.86501e-05
SOX4	SOX4_1.motif	Direct	-0.000358135	-0.000835624	-0.000715672	0.02444	0.0711124	1.14805	0.0969637	-0.346277	0	HMG/Sox	Yes	4.3089	4.36725	4.40988	0.00399964	0.983057	1	0.0973398	0.608419	1	0.101339	0.592518	0.90602
SOX4	SOX4_2.motif	Direct	0.00706046	0.00856091	0.00426289	0.0216304	0.000147046	3.83255	0.0044869	-0.156327	1	HMG/Sox	Yes	4.3089	4.36725	4.40988	0.00399964	0.983057	1	0.0973398	0.608419	1	0.101339	0.592518	0.90602
SOX5	SOX5_1.motif	Direct	0.000171833	0.000204979	0.000170864	0.0366762	0.0148771	1.82748	0.0379493	-0.586182	0	HMG/Sox	Yes	4.31548	3.64097	4.12482	0.455311	0.0389745	0.218888	-0.661065	0.00571567	0.127201	-0.205754	0.311077	0.609449
SOX9	SOX9_1.motif	Direct	-8.53057e-05	-0.000101752	-5.12902e-05	0.794513	0.0402301	1.39545	0.0681979	0.232718	0	HMG/Sox	Yes	4.30874	4.19884	4.67522	0.474288	0.0191015	0.142663	-0.119944	0.508827	0.982383	0.354343	0.0650888	0.257524
SOX9	SOX9_2.motif	Direct	-0.000687653	0.00266716	0.00370764	0.00271587	2.88541e-05	4.53979	0.00250715	0.124319	1	HMG/Sox	Yes	4.30874	4.19884	4.67522	0.474288	0.0191015	0.142663	-0.119944	0.508827	0.982383	0.354343	0.0650888	0.257524
SOX9	SOX9_5.motif	Direct	0.000855791	0.00176363	0.00294379	6.45988e-05	6.09309e-06	5.21516	0.00250715	0.583425	1	HMG/Sox	Yes	4.30874	4.19884	4.67522	0.474288	0.0191015	0.142663	-0.119944	0.508827	0.982383	0.354343	0.0650888	0.257524
SOX9	SOX9_3.motif	Direct	0.000595903	0.00137143	0.00186962	0.000194497	3.73139e-05	4.42813	0.00250715	0.54034	1	HMG/Sox	Yes	4.30874	4.19884	4.67522	0.474288	0.0191015	0.142663	-0.119944	0.508827	0.982383	0.354343	0.0650888	0.257524
SP1	SP1_1.motif	Direct	0.000433042	0.000454724	0.000448771	0.387385	0.0109362	1.96113	0.0322634	-0.0183922	0	C2H2 ZF	Yes	5.45409	5.43102	5.47756	0.0474971	0.606474	0.936215	-0.0230668	0.802033	1	0.0244304	0.789715	1
SP2	SP2_1.motif	Direct	0.00177328	0.00230909	0.00138456	0.071637	0.00600386	2.22157	0.0229775	0.0175136	0	C2H2 ZF	Yes	2.36695	1.75887	2.02949	0.302283	0.502612	0.840587	-0.847116	0.0774238	0.546252	-0.544833	0.22697	0.544635
SP3	SP3_1.motif	Direct	0.000578126	0.00017447	0.000184187	0.144561	0.00604857	2.21835	0.0229927	-0.779862	0	C2H2 ZF	Yes	4.62571	4.90633	5.15958	0.253297	0.196904	0.534953	0.236709	0.227542	0.777336	0.490006	0.0215678	0.125105
SP4	SP4_1.motif	Direct	-0.000125256	-0.00169932	-0.00275554	0.0145677	0.0492335	1.30774	0.0761433	-0.0858523	0	C2H2 ZF	Yes	3.03826	2.79187	3.62878	0.755148	0.0336903	0.199667	-0.241477	0.461293	0.947575	0.513671	0.122987	0.382992
SREBF1	SREBF1_1.motif	Direct	-0.00039409	-0.000230724	-9.38504e-05	0.00547931	0.00115548	2.93724	0.011246	-0.239326	2	bHLH	Yes	5.83654	5.96938	5.81759	-0.203303	0.420794	0.760758	0.146996	0.558768	1	-0.0563079	0.821362	1
SREBF1	SREBF1_2.motif	Direct	-0.00121349	-0.00142749	-0.000499802	0.0843105	0.00475355	2.32298	0.0203772	-0.0340669	0	bHLH	Yes	5.83654	5.96938	5.81759	-0.203303	0.420794	0.760758	0.146996	0.558768	1	-0.0563079	0.821362	1
SREBF2	SREBF2_2.motif	Direct	-0.000817445	-0.000833585	-0.000838916	0.0146637	0.00211245	2.67521	0.0155057	-0.315753	2	bHLH	Yes	5.77364	5.83492	5.56829	-0.267805	0.149171	0.461702	0.0318643	0.857565	1	-0.235941	0.199091	0.507437
SREBF2	SREBF2_1.motif	Direct	0.00104377	0.00164979	0.000712917	0.272262	0.000383362	3.41639	0.00650124	0.473044	0	bHLH	Yes	5.77364	5.83492	5.56829	-0.267805	0.149171	0.461702	0.0318643	0.857565	1	-0.235941	0.199091	0.507437
SRF	SRF_1.motif	Direct	-4.4649e-05	1.20412e-05	0.00011996	0.000545595	0.0032108	2.49339	0.0170188	0.303877	2	MADS box	Yes	4.57921	4.3717	4.29508	-0.0954188	0.573101	0.904529	-0.189967	0.271455	0.796183	-0.285386	0.107032	0.353289
STAT1	STAT1_1.motif	Direct	0.000975398	0.000959614	0.000501969	0.112249	0.0052206	2.28228	0.0212244	-0.124235	0	STAT	Yes	5.15697	5.0006	5.22859	0.219187	0.193991	0.532216	-0.158518	0.34005	0.833495	0.0606687	0.708873	1
STAT2	STAT2_1.motif	Direct	0.000496939	0.000485499	1.33108e-05	0.00254691	0.00447968	2.34875	0.0197395	-0.708729	2	STAT	Yes	4.31206	4.52228	4.65394	0.0738714	0.730617	1	0.267119	0.229146	0.777336	0.34099	0.130415	0.394251
STAT3	STAT3_1.motif	Direct	0.00145077	0.00162303	0.000389606	5.38453e-05	1.38316e-05	4.85913	0.00250715	0.308386	1	STAT	Yes	5.39591	5.62009	5.48792	-0.133878	0.317545	0.660442	0.223578	0.108056	0.622104	0.0896998	0.498122	0.821512
STAT5A	STAT5A_1.motif	Direct	-0.00105025	-0.00158921	-0.000780194	0.198801	0.0532495	1.27368	0.080176	-0.461183	0	STAT	Yes	1.00236	2.48792	2.59186	-0.121862	0.747555	1	1.7653	0.000970885	0.0399698	1.64344	0.00154022	0.0194152
STAT5B	STAT5B_1.motif	Direct	-0.000731894	-0.000611948	-0.000256995	0.0269354	0.063055	1.20028	0.0896485	-0.829488	0	STAT	Yes	4.30261	4.08754	4.03411	-0.0724772	0.653263	0.977136	-0.19814	0.23201	0.777336	-0.270617	0.109947	0.359048
STAT6	STAT6_2.motif	Direct	-0.000623525	-0.000672333	-0.000258235	0.149641	0.0195587	1.70866	0.0439876	0.324709	0	STAT	Yes	5.25503	5.44009	5.49267	0.0460686	0.734264	1	0.192077	0.174487	0.730445	0.238145	0.0978299	0.334339
TADA2A	SMARCC1_1.motif	Inferred	-0.00235347	-0.00269448	-0.00130964	0.00591625	0.0932087	1.03054	0.118202	0.664907	0	Myb/SANT	No	3.44454	3.3776	3.59425	0.215711	0.304232	0.655407	-0.115676	0.578628	1	0.100035	0.622228	0.932992
TADA2B	SMARCC2_1.motif	Inferred	-0.00047342	-0.000245875	-0.000467843	0.000912226	0.0233938	1.6309	0.0490411	-0.602842	0	Myb/SANT	No	3.86632	3.67765	3.7756	0.10023	0.480927	0.820391	-0.184085	0.20801	0.776491	-0.0838554	0.551128	0.871553
TBP	TBP_1.motif	Direct	-0.000732292	-0.00102266	-0.000240525	0.00247277	0.0268586	1.57092	0.0531058	-0.265401	0	TBP	Yes	4.05654	4.25829	4.021	-0.236351	0.161391	0.484466	0.160457	0.333326	0.826311	-0.0758942	0.638375	0.946879
TBX15	TBX15_2.motif	Direct	0.000491091	0.000645458	0.00057731	0.0227802	0.00293455	2.53246	0.016443	0.0462147	2	T-box	Yes	-1.4307	0.0374447	1.29237	1.15273	0.0340775	0.201009	1.91126	0.00587296	0.129511	3.06399	0.000126058	0.0030736
TBX18	TBX15_2.motif	Inferred	0.000491091	0.000645458	0.00057731	0.0227802	0.00271156	2.56678	0.016302	-0.0774312	2	T-box	Yes	3.03002	3.76987	4.21115	0.360812	0.203015	0.542302	0.781465	0.0143039	0.227725	1.14228	0.00124847	0.0167268
TBX19	TBX19_1.motif	Direct	0.00187586	0.00209606	0.000757184	0.0034451	0.00184769	2.73337	0.0146475	-0.592603	2	T-box	Yes	0.3765	0.514455	1.21341	0.761624	0.0634294	0.288784	0.123682	0.756181	1	0.885306	0.0348081	0.17123
TBX3	TBX3_1.motif	Direct	-0.000670759	-0.00131567	-0.00162323	0.00859293	0.00375867	2.42497	0.0181973	0.158694	2	T-box	Yes	4.50418	3.9024	3.70958	-0.209597	0.195984	0.53422	-0.589003	0.00228291	0.0705806	-0.7986	0.000210034	0.00451226
TCF12	TCF12_1.motif	Direct	0.000512548	0.000820987	7.11577e-05	0.101517	0.00871526	2.05972	0.0288549	-0.403558	0	bHLH	Yes	4.60449	4.7832	4.97424	0.191409	0.256439	0.593685	0.15499	0.355303	0.849592	0.346399	0.0519806	0.222542
TCF3	TCF3_1.motif	Direct	-0.000507156	1.21255e-05	0.000100489	0.0961317	0.00567478	2.24605	0.0224801	0.102067	0	bHLH	Yes	4.54309	4.95295	4.25427	-0.708273	0.00142297	0.0259491	0.402514	0.0368733	0.390059	-0.305759	0.100128	0.339185
TCF4	TCF4_1.motif	Direct	-0.00112366	-0.00134866	-0.00110037	0.0558223	0.000497618	3.3031	0.00755606	-0.142956	0	bHLH	Yes	0.317687	3.76491	4.30669	0.534387	0.0180286	0.137896	3.41776	3.6367e-09	7.88032e-06	3.95215	7.9125e-10	7.76472e-07
TCF7	TCF7_1.motif	Direct	5.40233e-06	7.64675e-05	0.000130025	0.104618	0.0101572	1.99323	0.0312963	0.332494	0	HMG/Sox	Yes	2.88558	2.59459	3.51445	0.935993	0.00015426	0.00592384	-0.305998	0.110533	0.626826	0.629995	0.00278194	0.0298487
TCF7L2	TCF7L2_1.motif	Direct	0.000802316	0.00083933	0.000366273	0.0203561	0.00736719	2.1327	0.0259114	-0.625708	0	HMG/Sox	Yes	3.65961	3.78461	4.08266	0.284062	0.101431	0.374555	0.137903	0.41172	0.90528	0.421965	0.0218214	0.125838
TCFL5	TCFL5_1.Infer.motif	Indirect	-0.000342234	-8.42007e-06	2.66971e-05	0.0233694	0.0114234	1.9422	0.0329704	-0.618383	0	bHLH	Yes	4.77293	4.72106	4.40986	-0.314787	0.0321682	0.19443	-0.0559918	0.673325	1	-0.370779	0.0141845	0.0945116
TEAD1	TEAD1_2.motif	Direct	-0.000377048	-0.000419135	-0.000106259	0.033155	0.029177	1.53496	0.0559267	-0.0654106	0	TEA	Yes	4.82856	4.68235	4.92608	0.191652	0.369667	0.704509	-0.106857	0.613343	1	0.0847952	0.686182	0.988688
TEAD1	TEAD1_1.motif	Direct	-0.000391349	-0.000207408	-0.000268319	0.0822862	0.0403747	1.39389	0.0682605	0.612763	0	TEA	Yes	4.82856	4.68235	4.92608	0.191652	0.369667	0.704509	-0.106857	0.613343	1	0.0847952	0.686182	0.988688
TEAD2	TEAD1_1.motif	Inferred	-0.000391349	-0.000207408	-0.000268319	0.0822862	0.0186188	1.73005	0.0428292	-0.894214	0	TEA	Yes	5.24669	4.79718	4.92277	0.10687	0.497949	0.836396	-0.433038	0.01522	0.236588	-0.326168	0.052556	0.224317
TEAD2	TEAD1_2.motif	Inferred	-0.000377048	-0.000419135	-0.000106259	0.033155	0.013455	1.87112	0.0360429	0.147053	0	TEA	Yes	5.24669	4.79718	4.92277	0.10687	0.497949	0.836396	-0.433038	0.01522	0.236588	-0.326168	0.052556	0.224317
TEAD3	TEAD3_2.motif	Direct	-0.000656351	-0.000315748	-0.000295168	0.0106699	0.0198917	1.70133	0.0444369	-0.772815	0	TEA	Yes	3.21089	2.79379	2.43891	-0.334766	0.134742	0.437918	-0.433249	0.0574527	0.481093	-0.768015	0.00279054	0.0299294
TEAD4	TEAD4_1.motif	Direct	-0.000542668	-0.000338071	-0.000239633	0.0514856	0.00979612	2.00895	0.0306366	-0.544673	0	TEA	Yes	4.74566	4.65648	4.25451	-0.405914	0.00396312	0.0511522	-0.0880371	0.452346	0.941202	-0.493951	0.000920578	0.0133818
TEF	TEF_1.motif	Direct	-9.89761e-05	-7.24599e-05	-1.43952e-06	0.107519	0.0418859	1.37793	0.0696982	-0.539194	0	bZIP	Yes	4.03443	3.51037	3.23514	-0.424292	0.155228	0.473675	-0.376889	0.198781	0.765879	-0.801181	0.0137757	0.0926946
TFAP2A	TFAP2A_1.motif	Direct	-0.00162429	-0.00389856	-0.00279761	0.000287411	0.00366023	2.43649	0.0180454	0.401079	2	AP-2	Yes	4.21935	3.88863	3.76482	-0.130975	0.534256	0.86733	-0.365482	0.0989821	0.606271	-0.496457	0.0306832	0.158007
TFAP2A	TFAP2A_3.motif	Direct	0.00433382	0.0039775	0.000453452	0.000212043	2.42525e-05	4.61524	0.00250715	0.627889	1	AP-2	Yes	4.21935	3.88863	3.76482	-0.130975	0.534256	0.86733	-0.365482	0.0989821	0.606271	-0.496457	0.0306832	0.158007
TFAP2A	TFAP2A_2.motif	Direct	-0.000993437	-0.00257255	-0.00201605	0.00101072	0.00692485	2.15959	0.0248195	0.61131	0	AP-2	Yes	4.21935	3.88863	3.76482	-0.130975	0.534256	0.86733	-0.365482	0.0989821	0.606271	-0.496457	0.0306832	0.158007
TFAP4	TFAP4_2.motif	Direct	-0.000920157	-0.00147917	-0.0013222	0.0220435	0.0470611	1.32734	0.074374	-0.595647	0	bHLH	Yes	4.40731	4.64311	4.41947	-0.249123	0.128794	0.427677	0.264123	0.111846	0.630997	0.0150001	0.923496	1
TFCP2	TFCP2_3.motif	Direct	-0.000895293	-0.000999056	-0.000503583	0.101139	0.212641	0.672354	0.225843	0.119976	0	Grainyhead	Yes	4.15508	4.16398	4.197	0.0369637	0.77742	1	0.00733202	0.955424	1	0.0442958	0.734102	1
TFCP2L1	UBP1_1.motif	Inferred	-0.00082767	-0.00117579	-0.000512688	0.0895707	0.204749	0.688778	0.218903	0.227756	0	Grainyhead	Yes	3.76443	3.66041	3.7478	-0.105955	0.755396	1	0.0963572	0.777315	1	-0.0095974	0.977435	1
TFDP1	TFDP1_1.motif	Direct	-0.000312568	-0.000357977	-0.000129358	0.3926	0.0092247	2.03505	0.0298249	0.0811712	0	E2F	Yes	5.71439	5.5891	5.47973	-0.142292	0.48617	0.8253	-0.0895394	0.659276	1	-0.231831	0.263347	0.574745
TFE3	TFE3_1.motif	Direct	3.8305e-05	0.000252426	0.000187908	0.0238555	0.015635	1.8059	0.0388338	-0.077247	0	bHLH	Yes	4.86375	4.78177	4.75107	-0.0359827	0.831183	1	-0.0911887	0.591731	1	-0.127171	0.45517	0.780172
TFEB	TFEB_1.motif	Direct	0.00030033	0.000578587	0.000358473	0.0554074	0.0185166	1.73244	0.0428292	-0.570092	0	bHLH	Yes	3.87739	3.62328	4.12813	0.463759	0.0184081	0.13955	-0.209209	0.249685	0.779897	0.25455	0.153253	0.436591
TGIF1	TGIF1_1.motif	Direct	-0.000567688	-0.000345134	0.000173031	8.45688e-05	0.000424639	3.37198	0.00684883	-0.0412273	1	Homeodomain	Yes	4.75695	4.98669	4.81948	-0.17004	0.283895	0.632347	0.199431	0.215538	0.777336	0.0293907	0.849036	1
TGIF1	TGIF1_2.motif	Direct	-0.00191443	-0.0019772	-0.000880589	0.0103232	0.0283465	1.5475	0.0550633	0.165824	0	Homeodomain	Yes	4.75695	4.98669	4.81948	-0.17004	0.283895	0.632347	0.199431	0.215538	0.777336	0.0293907	0.849036	1
TGIF2	TGIF2_1.motif	Direct	-0.00067731	-0.000549746	0.000136291	0.00417254	0.00282003	2.54975	0.0163411	0.538708	2	Homeodomain	Yes	4.26218	4.67879	4.74223	0.0630471	0.636859	0.963724	0.418679	0.00787585	0.156163	0.481726	0.00313973	0.032525
THAP1	THAP1_1.motif	Direct	-0.000106832	-0.000596463	-0.0003341	0.104113	0.0943039	1.02547	0.11896	-0.195085	0	THAP finger	Yes	3.98615	3.97064	3.78008	-0.194344	0.467943	0.809032	-0.105793	0.689353	1	-0.300137	0.261678	0.572398
THAP10	THAP1_1.motif	Inferred	-0.000106832	-0.000596463	-0.0003341	0.104113	0.27892	0.55452	0.287866	0.284587	0	THAP finger	Yes	2.24849	1.75684	1.91785	0.103041	0.817977	1	-0.441528	0.333198	0.826311	-0.338487	0.446342	0.770761
THAP11	PRKRIR_1.motif	Inferred	0.00111353	0.000901541	0.000329925	0.0130164	0.00227892	2.64227	0.0160011	0.476244	2	THAP finger	Yes	5.21391	5.11384	5.08762	-0.0253479	0.834879	1	-0.101729	0.410281	0.903471	-0.127077	0.304075	0.605053
THAP2	THAP1_1.motif	Inferred	-0.000106832	-0.000596463	-0.0003341	0.104113	0.259766	0.585418	0.27105	-0.388744	0	THAP finger	Yes	2.73764	2.64183	2.68838	-0.0637993	0.832603	1	-0.0798757	0.791718	1	-0.143675	0.630807	0.940749
THAP3	THAP1_1.motif	Inferred	-0.000106832	-0.000596463	-0.0003341	0.104113	0.0347916	1.45853	0.0622499	0.584548	0	THAP finger	Yes	5.12214	5.00142	5.01814	0.0159856	0.915727	1	-0.129925	0.398326	0.891705	-0.11394	0.453949	0.778796
THAP4	THAP1_1.motif	Inferred	-0.000106832	-0.000596463	-0.0003341	0.104113	0.00325696	2.48719	0.0170859	0.269855	0	THAP finger	Yes	5.65929	5.57315	5.21419	-0.359578	0.0298025	0.18572	-0.091417	0.541692	1	-0.450995	0.00925076	0.0699919
THAP5	THAP1_1.motif	Inferred	-0.000106832	-0.000596463	-0.0003341	0.104113	0.120516	0.918954	0.142514	-0.507064	0	THAP finger	Yes	3.84786	3.97356	4.10272	0.132766	0.511153	0.847561	0.0623066	0.757767	1	0.195073	0.336706	0.643205
THAP6	THAP1_1.motif	Inferred	-0.000106832	-0.000596463	-0.0003341	0.104113	0.167052	0.777149	0.183464	-0.258204	0	THAP finger	Yes	2.77754	2.82226	3.21612	0.396726	0.212418	0.550419	0.0555386	0.858555	1	0.452265	0.157455	0.442994
THAP7	PRKRIR_1.motif	Inferred	0.00111353	0.000901541	0.000329925	0.0130164	0.002126	2.67244	0.0155057	0.800424	2	THAP finger	Yes	4.63298	4.49326	4.30487	-0.1923	0.159852	0.481126	-0.138657	0.299962	0.796183	-0.330957	0.0224951	0.128021
THAP8	THAP1_1.motif	Inferred	-0.000106832	-0.000596463	-0.0003341	0.104113	0.26194	0.581799	0.272814	0.468283	0	THAP finger	Yes	2.36461	1.96987	2.33499	0.351425	0.312068	0.660442	-0.383165	0.274853	0.796183	-0.0317404	0.924547	1
THAP9	THAP1_1.motif	Inferred	-0.000106832	-0.000596463	-0.0003341	0.104113	0.0862235	1.06437	0.111195	0.0115977	0	THAP finger	Yes	2.37207	2.10007	2.69071	0.608883	0.0144413	0.119211	-0.322099	0.161647	0.71199	0.286784	0.19235	0.496673
THRA	THRA_1.motif	Direct	-0.000272553	-0.000171257	-0.00042055	0.0478458	0.0078851	2.10319	0.0268951	-0.256712	0	Nuclear receptor	Yes	5.11139	4.91292	4.63682	-0.297393	0.129465	0.428574	-0.19722	0.300421	0.796183	-0.494613	0.0187482	0.113635
THRA	THRA_2.motif	Direct	-0.000253117	-5.95449e-05	0.000260108	0.00168289	0.000907326	3.04224	0.0100429	-0.309845	1	Nuclear receptor	Yes	5.11139	4.91292	4.63682	-0.297393	0.129465	0.428574	-0.19722	0.300421	0.796183	-0.494613	0.0187482	0.113635
THRB	THRB_3.motif	Direct	-0.000454881	-0.000973428	-0.000336798	0.0415976	0.011781	1.92882	0.0336916	0.771246	0	Nuclear receptor	Yes	4.59094	2.81708	4.07198	1.08358	0.0053205	0.0622277	-1.60946	0.000313101	0.0187578	-0.525888	0.116932	0.372758
THRB	THRB_4.motif	Direct	0.00049081	0.000740271	0.000150444	0.00244407	0.000894848	3.04825	0.0100429	-0.690831	1	Nuclear receptor	Yes	4.59094	2.81708	4.07198	1.08358	0.0053205	0.0622277	-1.60946	0.000313101	0.0187578	-0.525888	0.116932	0.372758
TP53	TP53_1.motif	Direct	-0.0010411	-0.00172132	-0.00112037	0.0749897	0.149804	0.824477	0.168455	-0.0565695	0	p53	Yes	2.92277	3.04298	3.41711	0.305087	0.209706	0.550419	0.199685	0.415807	0.909117	0.504772	0.0493837	0.215017
TP63	TP63_1.motif	Direct	-0.00129051	-0.00153291	-0.00105323	0.0454966	0.00295673	2.52919	0.016443	-0.32524	2	p53	Yes	4.5668	4.24722	2.47741	-1.83877	1.61094e-05	0.00125641	-0.250327	0.34104	0.834531	-2.08909	4.65005e-06	0.000281163
TP73	TP73_1.motif	Direct	-0.00117796	-0.00135552	-0.00113603	0.00736539	0.0185629	1.73135	0.0428292	-0.317843	0	p53	Yes	2.74416	2.39393	1.31284	-1.24388	0.00500787	0.0596426	-0.226866	0.523471	0.993468	-1.47074	0.00152235	0.0192661
TSHZ1	ZEB1_1.motif	Inferred	0.000584258	0.000696732	1.22666e-05	0.000112373	0.000312972	3.50449	0.0059889	-0.679603	1	C2H2 ZF	Yes	4.322	4.20139	4.61178	0.396411	0.0214333	0.153266	-0.105702	0.495535	0.973647	0.290709	0.0754189	0.283461
TSHZ2	ZEB1_1.motif	Inferred	0.000584258	0.000696732	1.22666e-05	0.000112373	7.26871e-05	4.13854	0.00328255	0.560561	1	C2H2 ZF	Yes	3.41549	2.26132	1.65724	-0.71551	0.0158827	0.127016	-1.05011	0.00129534	0.0478351	-1.76562	1.70831e-05	0.000698086
TWIST1	TWIST1_1.motif	Direct	-0.000287407	-0.000213392	-0.000440372	0.056982	0.00782058	2.10676	0.0267559	-0.309143	0	bHLH	Yes	3.65555	4.14449	4.60466	0.419332	0.043657	0.233069	0.501297	0.0238791	0.311231	0.920629	0.000380775	0.00695875
TWIST2	TWIST2_1.motif	Direct	0.00136636	0.00164695	0.000522604	0.00669824	0.000610135	3.21457	0.00842569	0.586116	1	bHLH	Yes	4.9315	4.75897	4.46499	-0.296488	0.116805	0.405291	-0.158326	0.381818	0.87512	-0.454815	0.021883	0.126069
UBP1	UBP1_1.motif	Direct	-0.00082767	-0.00117579	-0.000512688	0.0895707	0.0567377	1.24613	0.083954	-0.0412494	0	Grainyhead	Yes	4.96261	5.00095	5.01707	-0.00691787	0.96756	1	0.0608115	0.722033	1	0.0538936	0.751468	1
USF1	USF1_1.motif	Direct	-0.000248693	-9.67078e-06	0.000180082	0.000728067	0.00357544	2.44667	0.0179017	-0.128146	2	bHLH	Yes	4.79574	4.90112	4.75633	-0.145933	0.248918	0.582311	0.0940192	0.451877	0.941202	-0.0519139	0.672651	0.977272
USF2	USF2_1.motif	Direct	-0.0014539	-0.00165554	-0.0006726	0.0980173	0.0518372	1.28536	0.0788737	-0.429789	0	bHLH	Yes	5.18254	5.21931	5.09506	-0.133604	0.331097	0.669734	0.0468215	0.729928	1	-0.0867828	0.521404	0.844102
VDR	VDR_1.motif	Direct	-0.000663366	-0.000729215	-0.000277669	0.0383492	0.00295377	2.52962	0.016443	-0.169704	2	Nuclear receptor	Yes	5.27328	4.42176	4.48262	0.0343551	0.850904	1	-0.833545	0.000567456	0.0283911	-0.799189	0.000760671	0.0115415
XBP1	XBP1_1.motif	Direct	-0.000390649	-0.000371406	9.45562e-05	0.00240875	8.68407e-05	4.06128	0.00335583	-0.86838	1	bZIP	Yes	5.90074	6.14928	5.51791	-0.633697	0.000453611	0.0119471	0.250457	0.0824054	0.562289	-0.38324	0.0134792	0.0912714
YBX1	YBX1_1.motif	Direct	-0.000906147	-0.00102336	-0.000541045	0.120721	0.0163081	1.7876	0.039896	-0.241449	0	CSD	Yes	5.5197	5.6377	5.3928	-0.241285	0.171726	0.502121	0.117193	0.493973	0.972172	-0.124091	0.46866	0.793387
YBX3	YBX1_1.motif	Inferred	-0.000906147	-0.00102336	-0.000541045	0.120721	0.00185173	2.73242	0.0146475	-0.557659	0	CSD	Yes	6.1238	6.47743	6.09582	-0.375747	0.0494485	0.249639	0.339149	0.0725526	0.532989	-0.0365975	0.835046	1
YY1	YY1_1.motif	Direct	-0.00116249	-0.00182098	-0.000970762	0.055866	0.0201752	1.69518	0.0445864	-0.158395	0	C2H2 ZF	Yes	5.5041	5.633	5.62128	-0.00991534	0.942774	1	0.129345	0.359161	0.852857	0.11943	0.394416	0.712803
YY1	YY1_2.motif	Direct	0.00109869	0.00148446	0.000221785	7.71212e-05	2.96088e-05	4.52858	0.00250715	-0.161673	1	C2H2 ZF	Yes	5.5041	5.633	5.62128	-0.00991534	0.942774	1	0.129345	0.359161	0.852857	0.11943	0.394416	0.712803
YY2	YY2_1.motif	Direct	-0.00029207	-0.000233397	-0.000124771	0.374041	0.234593	0.629684	0.246149	0.419492	0	C2H2 ZF	Yes	1.42397	1.69502	2.04983	0.360421	0.265049	0.60494	0.285816	0.381173	0.874555	0.646237	0.0590346	0.241378
ZBED1	ZBED1_1.motif	Direct	0.0010696	0.00154748	0.000733953	0.0358004	0.0119722	1.92182	0.034047	0.392661	0	BED ZF	Yes	3.76675	3.76202	3.64226	-0.119002	0.456934	0.798841	-0.00997111	0.949871	1	-0.128973	0.419303	0.740778
ZBED3	ZBED1_1.motif	Inferred	0.0010696	0.00154748	0.000733953	0.0358004	0.0149113	1.82648	0.0379493	-0.0891911	0	BED ZF	Yes	2.65299	2.92507	3.06504	0.071652	0.886374	1	0.136074	0.7895	1	0.207726	0.680995	0.984364
ZBED4	ZBED1_1.motif	Inferred	0.0010696	0.00154748	0.000733953	0.0358004	0.0060295	2.21972	0.0229927	0.50851	0	BED ZF	Yes	4.36763	4.3331	4.16632	-0.167014	0.237277	0.569685	-0.0363948	0.791036	1	-0.203408	0.155054	0.439012
ZBTB1	ZBTB1_1.Infer.motif	Indirect	-0.00100636	-0.00133468	-0.000510423	0.00866066	0.0131748	1.88025	0.0358178	0.280496	0	C2H2 ZF	Yes	4.56452	4.8089	4.98858	0.178859	0.296086	0.648272	0.221211	0.203651	0.772015	0.40007	0.0310603	0.159489
ZBTB11	ZBTB11_3.motif	ZifRC	5.44519e-05	-0.000399492	-0.000400615	0.00473961	0.0154685	1.81055	0.0387668	-0.772209	0	C2H2 ZF	Yes	4.59197	4.72079	4.77735	0.0572548	0.712842	1	0.111275	0.479104	0.962439	0.168529	0.288518	0.59676
ZBTB11	ZBTB11_4.motif	ZifRC	0.000578596	0.00066012	0.000273717	0.00124407	0.0035844	2.44558	0.0179017	-0.344005	2	C2H2 ZF	Yes	4.59197	4.72079	4.77735	0.0572548	0.712842	1	0.111275	0.479104	0.962439	0.168529	0.288518	0.59676
ZBTB11	ZBTB11_2.motif	ZifRC	-0.000550335	-0.000808405	-0.000318402	0.080569	0.079491	1.09968	0.105832	0.134293	0	C2H2 ZF	Yes	4.59197	4.72079	4.77735	0.0572548	0.712842	1	0.111275	0.479104	0.962439	0.168529	0.288518	0.59676
ZBTB12	ZBTB12_1.Infer.motif	Indirect	0.000251909	0.000326302	9.7282e-05	0.0146061	0.0484006	1.31515	0.0755799	-0.126061	0	C2H2 ZF	Yes	3.45949	3.19685	3.3071	0.0645381	0.825987	1	-0.230696	0.440526	0.933205	-0.166158	0.569301	0.884756
ZBTB14	ZBTB14_1.motif	ZifRC	0.000466936	0.000462698	0.000160524	0.00300278	0.0188986	1.72357	0.043104	-0.352431	0	C2H2 ZF	Yes	3.52623	3.65114	3.71423	0.0818162	0.724874	1	0.0317913	0.89189	1	0.113608	0.622475	0.93316
ZBTB16	ZBTB16_1.motif	ZifRC	-3.32051e-05	9.63119e-06	8.97467e-05	0.0435711	0.0054888	2.26052	0.0219746	0.494473	0	C2H2 ZF	Yes	4.54292	5.00135	5.25129	0.194484	0.377547	0.713487	0.50297	0.0369022	0.390093	0.697454	0.00682597	0.0568349
ZBTB17	ZBTB17_1.motif	ZifRC	0.000240319	0.000414131	0.000222012	0.0957705	0.0604854	1.21835	0.0876612	0.0970367	0	C2H2 ZF	Yes	4.1713	4.23749	4.28827	0.0497035	0.6801	1	0.0614425	0.6136	1	0.111146	0.361282	0.67372
ZBTB17	ZBTB17_2.motif	ZifRC	0.000682739	0.000885398	0.000533858	0.130912	0.0338331	1.47066	0.0613599	-0.227646	0	C2H2 ZF	Yes	4.1713	4.23749	4.28827	0.0497035	0.6801	1	0.0614425	0.6136	1	0.111146	0.361282	0.67372
ZBTB18	ZBTB18_2.motif	Direct	-0.000233931	0.000258969	0.000506474	0.00122665	0.00378621	2.4218	0.0181973	0.17955	2	C2H2 ZF	Yes	3.83661	3.64652	3.93628	0.292501	0.0579132	0.274131	-0.205635	0.168113	0.719728	0.0868659	0.541078	0.862844
ZBTB20	ZBTB20_1.motif	ZifRC	0.000196123	0.000437459	0.000252723	0.00153243	0.000222149	3.65336	0.00513649	0.129466	1	C2H2 ZF	Yes	-1.07061	0.876184	3.46184	2.33841	5.09111e-05	0.00274048	2.20735	0.000157851	0.0116894	4.54576	2.05038e-07	3.79076e-05
ZBTB21	ZBTB21_2.motif	ZifRC	-0.000396192	-0.000487995	-0.000249307	0.705827	0.227403	0.643204	0.239942	-0.0821425	0	C2H2 ZF	Yes	3.79	3.78107	3.59702	-0.197487	0.349807	0.681168	-0.023189	0.910908	1	-0.220675	0.296838	0.603621
ZBTB22	ZBTB22_1.motif	ZifRC	-0.000523614	-0.000624126	-0.000387899	0.413721	0.210792	0.676146	0.224302	0.216367	0	C2H2 ZF	Yes	4.27324	3.94648	4.14189	0.0838242	0.735734	1	-0.213426	0.398018	0.89152	-0.129602	0.59921	0.911685
ZBTB24	ZBTB24_1.motif	ZifRC	0.000242884	0.000289317	3.75452e-05	0.048876	0.0462637	1.33476	0.0738073	-0.145912	0	C2H2 ZF; AT hook	Yes	3.99046	4.22895	4.2345	0.0050667	0.979438	1	0.19872	0.329344	0.821389	0.203786	0.309098	0.607213
ZBTB26	ZBTB26_1.motif	ZifRC	-0.000241427	-0.000327671	-0.000164049	0.530811	0.224522	0.648742	0.237123	0.0443172	0	C2H2 ZF	Yes	3.83742	3.84832	4.02244	0.157038	0.425229	0.766252	-0.00918109	0.962747	1	0.147856	0.446941	0.771326
ZBTB33	ZBTB33_1.motif	Direct	0.000658535	0.000467304	-0.000327454	0.000601691	0.00190543	2.72001	0.0146475	-0.564124	2	C2H2 ZF	Yes	4.65432	4.56237	4.77147	0.196741	0.287633	0.637062	-0.103742	0.568882	1	0.0929995	0.607324	0.919207
ZBTB34	ZBTB34_1.motif	ZifRC	-2.80343e-05	1.30326e-05	0.000230545	2.5493e-05	0.000238895	3.62179	0.00534336	0.0952753	1	C2H2 ZF	Yes	3.47216	3.46409	3.89627	0.423564	0.0324384	0.19547	-0.0176843	0.921602	1	0.40588	0.0382467	0.182033
ZBTB37	ZBTB37_1.motif	ZifRC	0.000313693	0.000335823	0.000261656	0.0570076	0.0275345	1.56012	0.0539696	0.0762321	0	C2H2 ZF	Yes	3.25289	3.27544	3.8172	0.502569	0.0334616	0.198931	0.0282712	0.897332	1	0.53084	0.0248677	0.136907
ZBTB38	ZBTB38_2.motif	ZifRC	0.000527315	0.000672906	0.000355506	0.355026	0.0547044	1.26198	0.0816948	-0.459626	0	C2H2 ZF	Yes	3.54182	3.63097	3.97909	0.318885	0.223408	0.550419	0.0566545	0.823977	1	0.37554	0.15532	0.439166
ZBTB38	ZBTB38_1.motif	ZifRC	-0.000321927	-0.00028557	-0.000170838	0.229722	0.151218	0.820398	0.169711	0.348736	0	C2H2 ZF	Yes	3.54182	3.63097	3.97909	0.318885	0.223408	0.550419	0.0566545	0.823977	1	0.37554	0.15532	0.439166
ZBTB39	ZBTB39_1.motif	ZifRC	-7.29682e-05	-6.65444e-05	1.08553e-05	0.162629	0.0662714	1.17867	0.0925903	-0.700772	0	C2H2 ZF	Yes	3.19911	2.98668	2.74338	-0.222555	0.15678	0.476017	-0.219842	0.160206	0.710219	-0.442397	0.0103886	0.0760548
ZBTB39	ZBTB39_2.motif	ZifRC	0.000497837	0.000814437	0.000386479	0.275096	0.027176	1.56581	0.0534525	0.200717	0	C2H2 ZF	Yes	3.19911	2.98668	2.74338	-0.222555	0.15678	0.476017	-0.219842	0.160206	0.710219	-0.442397	0.0103886	0.0760548
ZBTB4	ZBTB4_1.motif	Direct	0.000746984	0.000242055	-0.000761853	0.00343061	0.000515338	3.28791	0.00755606	0.615819	1	C2H2 ZF	Yes	4.98269	4.7486	4.31214	-0.460794	0.0450431	0.236775	-0.238388	0.268008	0.796183	-0.699182	0.00533981	0.0477504
ZBTB4	ZBTB4_2.motif	Direct	-4.10619e-05	-0.000623527	-0.00100915	0.0144914	0.00353964	2.45104	0.0178404	0.699555	2	C2H2 ZF	Yes	4.98269	4.7486	4.31214	-0.460794	0.0450431	0.236775	-0.238388	0.268008	0.796183	-0.699182	0.00533981	0.0477504
ZBTB40	ZBTB40_1.motif	ZifRC	-0.000173263	-0.000164672	-0.000135775	0.264701	0.165523	0.781142	0.182619	-0.407775	0	C2H2 ZF	Yes	4.13964	4.23209	4.22314	-0.00900602	0.943632	1	0.09309	0.470989	0.956227	0.084084	0.51272	0.836104
ZBTB41	ZBTB41_1.motif	ZifRC	-7.24573e-06	0.000152696	0.000217978	0.000496046	0.00574631	2.24061	0.0224985	0.262156	0	C2H2 ZF	Yes	3.43597	2.97367	3.57096	0.486311	0.116376	0.404302	-0.380316	0.211165	0.777336	0.105995	0.716303	1
ZBTB42	ZBTB42_1.motif	Direct	-0.000444403	-0.000631283	-0.00035317	0.67829	0.191959	0.716791	0.206598	-0.247887	0	C2H2 ZF	Yes	3.58939	3.05977	3.61618	0.481025	0.0561329	0.268021	-0.442742	0.0780448	0.547313	0.0382833	0.866081	1
ZBTB43	ZBTB43_1.motif	ZifRC	-0.0016125	-0.00191111	-0.000978226	0.590982	0.0538577	1.26875	0.0806332	0.00638165	0	C2H2 ZF	Yes	4.54049	4.82347	4.891	0.0662937	0.632113	0.959263	0.277595	0.0631583	0.50103	0.343889	0.025717	0.14031
ZBTB45	ZBTB45_1.motif	ZifRC	-0.000252607	-0.000286898	-0.000113577	0.0749884	0.201332	0.696087	0.215658	-0.39989	0	C2H2 ZF	Yes	3.05019	2.90055	2.85536	-0.0327656	0.89436	1	-0.166065	0.507098	0.981092	-0.198831	0.422292	0.743867
ZBTB47	ZBTB47_1.Infer.motif	Indirect	0.000508965	0.000832872	0.000243104	0.0535869	0.0262369	1.58109	0.0525204	0.422518	0	C2H2 ZF	Yes	3.27174	3.68909	3.68723	-0.106742	0.69212	1	0.531766	0.0694623	0.52329	0.425024	0.135145	0.404094
ZBTB48	ZBTB48_1.motif	ZifRC	0.000621723	0.000912937	0.000317771	0.0300102	0.0153568	1.8137	0.0386143	-0.0646605	0	C2H2 ZF	Yes	4.38457	4.11632	4.15395	0.0238352	0.882166	1	-0.243861	0.14834	0.69052	-0.220026	0.182353	0.479959
ZBTB49	ZBTB49_1.motif	Direct	9.42713e-05	-5.90026e-06	-0.000190829	0.0380715	0.120402	0.919368	0.142514	0.650411	0	C2H2 ZF	Yes	2.47951	2.32449	2.55814	0.244983	0.322314	0.660849	-0.215382	0.384428	0.877122	0.0296005	0.901258	1
ZBTB6	ZBTB6_1.motif	Direct	-0.0009776	-0.00124064	-0.000849817	0.0930358	0.126305	0.898579	0.147313	0.102859	0	C2H2 ZF	Yes	4.21746	4.23804	4.47602	0.239314	0.284949	0.63356	-0.0509442	0.816231	1	0.18837	0.393385	0.711857
ZBTB7A	ZBTB7A_2.motif	Direct	0.00154246	0.00185417	0.000802938	0.0713285	0.00393429	2.40513	0.0184308	0.575036	0	C2H2 ZF	Yes	4.07434	3.94687	3.77552	-0.168279	0.517673	0.853051	-0.204029	0.435055	0.927873	-0.372308	0.1654	0.455759
ZBTB7B	ZBTB7B_1.motif	Direct	-0.000166355	-0.000618912	-0.000465822	0.125977	0.013923	1.85627	0.036556	0.43302	0	C2H2 ZF	Yes	5.16439	4.89889	4.67287	-0.26287	0.200448	0.539405	-0.237973	0.242879	0.777336	-0.500843	0.0239073	0.133542
ZBTB7C	ZBTB7C_1.motif	Direct	-0.00162441	-0.00261618	-0.000820917	0.0095454	0.00176892	2.75229	0.0146042	0.493053	2	C2H2 ZF	Yes	2.4302	3.2055	4.90182	1.40708	0.00252432	0.0377675	1.08529	0.0159848	0.243993	2.49236	3.4585e-05	0.00119056
ZEB1	ZEB1_1.motif	Direct	0.000584258	0.000696732	1.22666e-05	0.000112373	9.2144e-05	4.03553	0.00335583	-0.860452	1	C2H2 ZF; Homeodomain	Yes	3.85817	3.82908	4.69913	0.845013	0.000908826	0.0193389	-0.024022	0.90318	1	0.820991	0.00110534	0.0153833
ZEB2	ZEB1_1.motif	Inferred	0.000584258	0.000696732	1.22666e-05	0.000112373	3.96931e-06	5.40128	0.00250715	-0.382239	1	C2H2 ZF; Homeodomain	Yes	-0.885011	2.94426	3.05583	0.0991024	0.558483	0.889786	3.89247	3.27729e-10	1.52492e-06	3.99157	2.30791e-10	3.34016e-07
ZFAT	ZFAT_3.motif	ZifRC	-0.000940021	-0.00127503	-0.000615855	0.0372169	0.0763194	1.11736	0.102534	0.441878	0	C2H2 ZF	Yes	3.71752	3.80545	4.07172	0.255105	0.12593	0.42306	0.0894003	0.577656	1	0.344505	0.0459598	0.205231
ZFAT	ZFAT_1.motif	ZifRC	-0.000872562	-0.000686369	-0.000379754	0.000499503	0.00828744	2.08158	0.0278468	0.39805	0	C2H2 ZF	Yes	3.71752	3.80545	4.07172	0.255105	0.12593	0.42306	0.0894003	0.577656	1	0.344505	0.0459598	0.205231
ZFHX3	ZFHX3_1.motif	Direct	9.38605e-05	9.08725e-06	0.000120835	0.00986222	0.0239117	1.62139	0.0496255	0.44119	0	C2H2 ZF; Homeodomain	Yes	3.28145	3.0295	2.82807	-0.204605	0.444547	0.785543	-0.339599	0.214013	0.777336	-0.544204	0.0571256	0.235992
ZFP1	ZFP1_1.motif	ZifRC	0.000682891	0.00122396	0.000662323	0.0214292	0.0103473	1.98517	0.0313959	-0.325126	0	C2H2 ZF	Yes	3.89211	3.94224	4.22521	0.286254	0.167272	0.495059	-0.0122838	0.951095	1	0.27397	0.181619	0.478704
ZFP37	ZFP37_1.motif	ZifRC	0.000172174	0.000186928	0.000135124	0.631324	0.155884	0.807197	0.174079	0.614061	0	C2H2 ZF	Yes	3.34523	3.3003	3.55266	0.209307	0.261586	0.600818	-0.0199682	0.913597	1	0.189339	0.302385	0.605053
ZFP41	ZFP41_1.motif	ZifRC	0.000321981	0.000133614	1.52457e-05	0.0169082	0.0373656	1.42753	0.0650012	0.650503	0	C2H2 ZF	Yes	2.76483	2.31213	2.25542	-0.14343	0.654758	0.978197	-0.405225	0.217735	0.777336	-0.548655	0.0994044	0.337653
ZFP62	ZFP62_1.motif	ZifRC	0.000474384	0.000551887	0.000340705	0.421662	0.0263015	1.58002	0.0525564	-0.221622	0	C2H2 ZF	Yes	4.82455	4.96282	5.02596	0.0634172	0.706178	1	0.111612	0.510844	0.983502	0.175029	0.306975	0.605053
ZFP62	ZFP62_2.motif	ZifRC	-1.24204e-05	-1.8879e-05	-1.2032e-05	0.3112	0.0507801	1.29431	0.0775788	0.307865	0	C2H2 ZF	Yes	4.82455	4.96282	5.02596	0.0634172	0.706178	1	0.111612	0.510844	0.983502	0.175029	0.306975	0.605053
ZFP64	ZFP64_1.motif	ZifRC	-0.000882685	-0.000907813	-0.000516538	0.407144	0.321416	0.492933	0.328992	-0.0702499	0	C2H2 ZF	Yes	3.53283	3.34654	3.3879	0.0339244	0.781333	1	-0.177674	0.164542	0.717031	-0.143749	0.245346	0.557659
ZFP90	ZFP90_1.motif	ZifRC	-0.0010168	-0.00134092	-0.000625105	0.1853	0.135392	0.868406	0.155156	0.61401	0	C2H2 ZF	Yes	4.51057	4.51361	4.66507	0.149554	0.329813	0.669734	-0.00491817	0.973971	1	0.144636	0.344197	0.652849
ZFP90	ZFP90_2.motif	ZifRC	0.000476585	0.000498419	9.30626e-05	0.00784887	0.0127643	1.894	0.0354947	-0.672669	0	C2H2 ZF	Yes	4.51057	4.51361	4.66507	0.149554	0.329813	0.669734	-0.00491817	0.973971	1	0.144636	0.344197	0.652849
ZFP91	ZFP91_1.motif	ZifRC	-9.89877e-05	-3.29343e-05	-1.50814e-05	0.0757525	0.0130111	1.88568	0.035746	-0.24787	0	C2H2 ZF	Yes	5.47153	5.45112	5.3037	-0.15138	0.245136	0.576992	-0.0187118	0.882466	1	-0.170092	0.194007	0.499335
ZFX	ZFX_1.motif	Direct	-0.0016627	-0.00136115	-0.000400115	0.0257772	0.0642534	1.1921	0.0905787	-0.123359	0	C2H2 ZF	Yes	4.4446	4.3488	4.30619	-0.0441563	0.787909	1	-0.117496	0.478417	0.962141	-0.161652	0.332464	0.638183
ZGLP1	GATA2_1.motif	Inferred	0.000139069	0.000411126	0.000349231	0.00111938	0.00615052	2.21109	0.0232239	0.52821	0	GATA	Yes	0.589044	1.06552	1.40592	0.390241	0.27599	0.621128	0.562535	0.149841	0.692363	0.952776	0.0187032	0.113438
ZIC2	ZIC2_1.motif	Direct	-5.62897e-05	-0.000481329	0.000377638	0.048371	0.0536418	1.2705	0.0805167	0.121481	0	C2H2 ZF	Yes	2.86197	2.8811	2.57017	-0.319852	0.190742	0.52942	0.00825402	0.97202	1	-0.311598	0.199862	0.508611
ZIC5	ZIC5_1.motif	Direct	0.000855915	0.000350387	-0.00034529	0.000251453	0.00244969	2.61089	0.016302	-0.66692	2	C2H2 ZF	Yes	0.744888	0.566052	1.24235	0.707415	0.0435771	0.232839	-0.202091	0.536035	1	0.505324	0.128293	0.391184
ZIC5	ZIC5_2.motif	Direct	-0.00126518	-0.00136812	-0.000624024	0.0357227	0.181049	0.742205	0.196517	0.665524	0	C2H2 ZF	Yes	0.744888	0.566052	1.24235	0.707415	0.0435771	0.232839	-0.202091	0.536035	1	0.505324	0.128293	0.391184
ZIC5	ZIC5_3.motif	Direct	0.000766195	0.000487773	-0.000779465	0.00593226	0.0159227	1.79798	0.0392505	-0.670572	0	C2H2 ZF	Yes	0.744888	0.566052	1.24235	0.707415	0.0435771	0.232839	-0.202091	0.536035	1	0.505324	0.128293	0.391184
ZKSCAN2	ZKSCAN2_1.motif	ZifRC	-0.000443474	-0.000270875	-0.000144909	0.0161344	0.0820347	1.086	0.107444	-0.432648	0	C2H2 ZF	Yes	2.97077	2.6201	2.78523	0.170313	0.241765	0.572663	-0.364402	0.0220099	0.295136	-0.194089	0.17938	0.474918
ZKSCAN3	ZKSCAN3_1.motif	Direct	-0.000196364	-0.000192641	-3.11447e-05	0.093786	0.270745	0.56744	0.280947	-0.118858	0	C2H2 ZF	Yes	2.62948	2.47619	2.55295	0.00546947	0.979453	1	-0.0840054	0.694887	1	-0.0785359	0.70861	1
ZKSCAN5	ZKSCAN5_1.motif	ZifRC	0.00087067	0.000637296	-7.72199e-05	0.000428983	0.00135843	2.86696	0.0124831	-0.071527	2	C2H2 ZF	Yes	4.22554	3.89999	4.10782	0.210897	0.131859	0.433189	-0.330239	0.0266217	0.330764	-0.119342	0.374012	0.689356
ZKSCAN5	ZKSCAN5_2.motif	ZifRC	-0.000303502	-0.000227492	-0.000132227	0.0158948	0.0452301	1.34457	0.0731149	-0.0659793	0	C2H2 ZF	Yes	4.22554	3.89999	4.10782	0.210897	0.131859	0.433189	-0.330239	0.0266217	0.330764	-0.119342	0.374012	0.689356
ZKSCAN8	ZKSCAN8_1.motif	ZifRC	0.000714551	0.000692488	0.000364112	0.0017269	0.00343776	2.46372	0.0174826	-0.450492	2	C2H2 ZF	Yes	4.08442	4.13711	4.40325	0.257085	0.115273	0.40172	0.054835	0.724308	1	0.31192	0.0615002	0.24808
ZNF10	ZNF10_1.motif	ZifRC	-0.000701978	-0.000975156	-0.000456895	0.0841734	0.122779	0.910876	0.144393	0.540077	0	C2H2 ZF	Yes	1.6641	1.67064	2.39075	0.744813	0.0128944	0.111382	-0.0808575	0.760946	1	0.663955	0.0214997	0.124892
ZNF100	ZNF100_1.motif	ZifRC	0.00080758	0.000750713	0.00026593	0.00235755	0.0183373	1.73667	0.0426862	0.00921779	0	C2H2 ZF	Yes	1.57068	1.66661	1.56767	-0.0880792	0.761441	1	0.0306463	0.916044	1	-0.0574329	0.841695	1
ZNF101	ZNF101_1.motif	ZifRC	0.000461011	0.000554974	0.00019403	0.109862	0.0489526	1.31022	0.0760213	0.0341465	0	C2H2 ZF	Yes	3.13082	2.74587	2.75735	0.0259122	0.876834	1	-0.392994	0.0332255	0.369735	-0.367082	0.0403326	0.188597
ZNF112	ZNF112_1.motif	ZifRC	3.91588e-05	-3.45219e-05	-1.94107e-05	0.00654406	0.0201804	1.69507	0.0445864	-0.0658574	0	C2H2 ZF	Yes	2.84367	2.74758	3.25158	0.500854	0.0124989	0.109216	-0.110095	0.538921	1	0.390759	0.0380744	0.181548
ZNF114	ZNF114_1.motif	ZifRC	-0.00114006	-0.000832643	6.0354e-06	0.000724593	0.0173405	1.76094	0.0412157	0.716795	0	C2H2 ZF	Yes	1.50075	1.20771	1.88167	0.705732	0.0666534	0.296681	-0.315958	0.388815	0.882377	0.389774	0.278276	0.592324
ZNF117	ZNF117_1.motif	ZifRC	0.000411672	0.000394892	1.1707e-05	0.00514816	0.0194801	1.71041	0.0439453	-0.866152	0	C2H2 ZF	Yes	1.65345	1.46501	2.32745	0.678786	0.0491621	0.249004	0.0208353	0.949096	1	0.699621	0.042301	0.194653
ZNF117	ZNF117_2.motif	ZifRC	-0.000450472	-0.000499693	-6.95336e-05	0.0113317	0.0587443	1.23103	0.0857986	0.768398	0	C2H2 ZF	Yes	1.65345	1.46501	2.32745	0.678786	0.0491621	0.249004	0.0208353	0.949096	1	0.699621	0.042301	0.194653
ZNF121	ZNF121_1.motif	ZifRC	0.000312906	0.00054122	0.00037331	0.0218421	0.00234826	2.62925	0.016265	-0.0676887	2	C2H2 ZF	Yes	5.21056	5.45521	5.54677	0.0916436	0.531691	0.865121	0.236039	0.125764	0.65598	0.327683	0.0400549	0.187752
ZNF124	ZNF124_1.motif	ZifRC	-0.000273949	-0.000189545	-0.000113297	0.167337	0.105627	0.976226	0.130047	0.679705	0	C2H2 ZF	Yes	3.74732	4.00614	4.09233	0.0824976	0.627476	0.954756	0.215627	0.223894	0.777336	0.298124	0.0964641	0.331239
ZNF131	ZNF131_3.motif	ZifRC	-9.55672e-06	-5.80009e-05	1.18558e-05	0.532015	0.0559346	1.25232	0.0832018	-0.245934	0	C2H2 ZF	Yes	4.71192	4.76668	4.9352	0.169164	0.293885	0.64505	0.0344113	0.827676	1	0.203575	0.209987	0.524696
ZNF133	ZNF133_1.motif	ZifRC	0.000557535	0.000639995	0.000381858	0.430515	0.0449948	1.34684	0.0728825	0.107936	0	C2H2 ZF	Yes	4.42923	4.36929	4.59094	0.153583	0.46615	0.807319	0.00522935	0.980124	1	0.158813	0.449644	0.774585
ZNF133	ZNF133_2.motif	ZifRC	-6.4529e-06	2.71384e-05	-3.39306e-05	0.0731802	0.0680866	1.16694	0.0939208	0.71824	0	C2H2 ZF	Yes	4.42923	4.36929	4.59094	0.153583	0.46615	0.807319	0.00522935	0.980124	1	0.158813	0.449644	0.774585
ZNF134	ZNF134_1.motif	ZifRC	-0.000283416	-3.87916e-05	0.000160191	0.0671468	0.0456317	1.34073	0.0731793	0.935285	0	C2H2 ZF	Yes	3.00712	3.11093	3.53691	0.406382	0.077576	0.324139	0.0919897	0.674696	1	0.498372	0.0345745	0.170711
ZNF136	ZNF136_1.motif	ZifRC	-0.00048561	-0.000673141	-0.000179932	0.00597097	0.092601	1.03338	0.117966	0.541316	0	C2H2 ZF	Yes	1.02807	1.19246	1.65411	0.516126	0.229674	0.558347	0.0271496	0.948733	1	0.543276	0.203787	0.515083
ZNF140	ZNF140_1.motif	ZifRC	-0.00115434	-0.00110676	-0.000769689	0.0181741	0.161623	0.791496	0.179179	-0.224215	0	C2H2 ZF	Yes	1.40248	2.0139	1.5113	-0.53299	0.119869	0.411688	0.6457	0.0674613	0.51642	0.11271	0.731107	1
ZNF142	ZNF142_3.motif	ZifRC	-0.000165387	-0.00019491	-9.15959e-05	0.582053	0.0985924	1.00616	0.123404	-0.54755	0	C2H2 ZF	Yes	3.86326	3.89889	3.52392	-0.373792	0.167184	0.494904	-0.0394151	0.879258	1	-0.413207	0.129595	0.393562
ZNF142	ZNF142_4.motif	ZifRC	-1.09699e-05	-5.23785e-05	-0.000125094	0.0941234	0.0582108	1.235	0.0854826	-0.128989	0	C2H2 ZF	Yes	3.86326	3.89889	3.52392	-0.373792	0.167184	0.494904	-0.0394151	0.879258	1	-0.413207	0.129595	0.393562
ZNF143	ZNF143_1.motif	Direct	-0.00224529	-0.00235528	-0.00175805	0.00504029	0.0523837	1.2808	0.0793842	0.244332	0	C2H2 ZF	Yes	3.7548	4.0361	4.11752	0.0754603	0.739722	1	0.196989	0.397151	0.891076	0.272449	0.241329	0.557659
ZNF146	ZNF146_1.motif	ZifRC	0.00023579	0.000308783	0.000224019	0.44476	0.0126866	1.89665	0.0354947	-0.302093	0	C2H2 ZF	Yes	5.41147	5.45166	5.54654	0.0969088	0.480534	0.820038	0.0401808	0.768419	1	0.13709	0.322662	0.624953
ZNF148	ZNF148_1.motif	Direct	0.000178125	0.000142619	-8.64884e-05	0.105478	0.0419568	1.3772	0.0696982	-0.735226	0	C2H2 ZF	Yes	4.15234	4.09855	4.50528	0.375622	0.0809926	0.332132	-0.0488364	0.80887	1	0.326785	0.122415	0.382042
ZNF154	ZNF154_1.motif	ZifRC	0.000604828	0.000726833	0.000392259	0.191799	0.0927847	1.03252	0.117966	-0.215924	0	C2H2 ZF	Yes	1.1433	0.645947	1.20812	0.583923	0.198052	0.536169	-0.715854	0.123913	0.655978	-0.131931	0.757751	1
ZNF155	ZNF155_1.motif	ZifRC	-0.000826138	-0.000744343	-0.000352026	0.0144901	0.0932844	1.03019	0.118202	0.811609	0	C2H2 ZF	Yes	2.56233	2.53594	3.10799	0.551267	0.0796247	0.329279	-0.10273	0.731237	1	0.448537	0.139458	0.412262
ZNF16	ZNF16_1.motif	ZifRC	0.000514573	0.000503388	7.9738e-05	0.0847986	0.0194711	1.71061	0.0439453	-0.920766	0	C2H2 ZF	Yes	3.44612	3.58643	4.16028	0.481718	0.0903987	0.353467	0.182293	0.510341	0.983277	0.664011	0.0257676	0.140449
ZNF160	ZNF160_1.motif	ZifRC	7.01549e-05	9.82668e-05	5.24549e-05	0.406691	0.126049	0.89946	0.147313	-0.29264	0	C2H2 ZF	Yes	2.94688	3.18973	3.33601	0.146672	0.472208	0.812823	0.21932	0.297244	0.796183	0.365992	0.0879062	0.312354
ZNF165	ZNF165_1.motif	ZifRC	0.000995807	0.000936174	0.000337577	0.0514463	0.0334738	1.4753	0.0611519	-0.402108	0	C2H2 ZF	Yes	2.28624	1.52537	2.0637	0.506935	0.220975	0.550419	-0.716552	0.093788	0.592735	-0.209616	0.594428	0.907538
ZNF169	ZNF169_1.motif	ZifRC	-0.000186704	7.52208e-05	0.000164517	0.000444092	0.00177217	2.7515	0.0146042	0.673518	2	C2H2 ZF	Yes	3.63027	3.77756	4.04364	0.270235	0.0556359	0.266605	0.147688	0.27897	0.796183	0.417923	0.00654187	0.0554078
ZNF169	ZNF169_2.motif	ZifRC	-0.00016059	-0.000404064	-0.000337265	0.101894	0.0380113	1.42009	0.0656189	-0.249451	0	C2H2 ZF	Yes	3.63027	3.77756	4.04364	0.270235	0.0556359	0.266605	0.147688	0.27897	0.796183	0.417923	0.00654187	0.0554078
ZNF17	ZNF17_1.motif	ZifRC	-2.92512e-05	-4.61244e-05	-2.06083e-05	0.414583	0.126262	0.898727	0.147313	0.0776686	0	C2H2 ZF	Yes	3.72467	3.6592	3.91195	0.240116	0.111857	0.394927	-0.0456441	0.753252	1	0.194472	0.185606	0.485457
ZNF174	ZNF174_1.motif	ZifRC	0.000239383	8.27607e-05	7.64138e-05	0.237518	0.110877	0.95516	0.134533	0.0448504	0	C2H2 ZF	Yes	3.68957	3.45372	3.51759	0.0561669	0.790827	1	-0.241322	0.267521	0.796183	-0.185155	0.381482	0.697618
ZNF175	ZNF175_1.motif	ZifRC	-0.000832254	-0.000895808	-0.000559284	0.292205	0.445084	0.351558	0.448261	0.145503	0	C2H2 ZF	Yes	2.18933	2.27388	2.52893	0.247436	0.503527	0.841635	0.107965	0.772191	1	0.355401	0.341078	0.648498
ZNF18	ZNF18_1.motif	ZifRC	-0.0003196	-0.000387587	-0.000230255	0.328667	0.260217	0.584665	0.271269	0.139547	0	C2H2 ZF	Yes	3.21602	2.97566	3.31334	0.298913	0.234152	0.564846	-0.271354	0.280348	0.796183	0.0275588	0.90806	1
ZNF18	ZNF18_2.motif	ZifRC	-0.000424712	-0.000673594	-0.000409692	0.10951	0.221914	0.653815	0.234589	0.534861	0	C2H2 ZF	Yes	3.21602	2.97566	3.31334	0.298913	0.234152	0.564846	-0.271354	0.280348	0.796183	0.0275588	0.90806	1
ZNF180	ZNF180_1.motif	ZifRC	-0.000214432	-0.000388269	-0.000285395	0.0588656	0.0799317	1.09728	0.106009	0.496982	0	C2H2 ZF	Yes	2.54711	2.43166	3.16575	0.695805	0.0168613	0.132117	-0.114355	0.664295	1	0.58145	0.0353712	0.173153
ZNF181	ZNF181_1.motif	ZifRC	-7.9158e-05	-5.95388e-05	-5.97249e-05	0.510963	0.1226	0.91151	0.144333	0.0933749	0	C2H2 ZF	Yes	3.09104	3.24518	3.71701	0.383117	0.202211	0.542302	0.167074	0.576684	1	0.550192	0.0755779	0.283943
ZNF182	ZNF182_1.motif	ZifRC	-0.000539924	-0.000543363	-0.000280397	0.355136	0.247953	0.60563	0.259925	0.656996	0	C2H2 ZF	Yes	3.02003	3.04274	3.39858	0.334973	0.140329	0.447788	-0.0212217	0.923218	1	0.313751	0.159793	0.447146
ZNF184	ZNF184_1.motif	ZifRC	-0.000261454	-0.000491981	-0.000136591	0.0906724	0.12622	0.89887	0.147313	0.243963	0	C2H2 ZF	Yes	2.18196	1.43206	1.39003	-0.13364	0.695167	1	-0.695492	0.0569074	0.479258	-0.829132	0.0264832	0.142816
ZNF189	ZNF189_1.motif	ZifRC	0.000705444	0.00116742	0.000449697	0.243524	0.00489523	2.31023	0.0206221	-0.572104	0	C2H2 ZF	Yes	4.36754	4.35843	4.90201	0.542687	0.0160015	0.127455	-0.0557501	0.779299	1	0.486937	0.0265132	0.142867
ZNF189	ZNF189_2.motif	ZifRC	0.00135397	0.0013917	0.000862317	0.2693	0.00253108	2.59669	0.016302	-0.49533	0	C2H2 ZF	Yes	4.36754	4.35843	4.90201	0.542687	0.0160015	0.127455	-0.0557501	0.779299	1	0.486937	0.0265132	0.142867
ZNF19	ZNF19_1.motif	ZifRC	-0.00134705	-0.00205436	-0.00142337	0.00033453	0.0184102	1.73494	0.0427676	0.585628	0	C2H2 ZF	Yes	1.70275	1.59982	2.19655	0.629798	0.0809005	0.332094	-0.0864067	0.800707	1	0.543392	0.122874	0.382984
ZNF195	ZNF195_1.motif	ZifRC	-0.000643241	-0.000548285	-0.000368014	0.0218721	0.00575913	2.23964	0.0224985	0.502271	0	C2H2 ZF	Yes	3.42726	3.66313	4.27601	0.603889	0.00133773	0.0248979	0.232066	0.14467	0.684163	0.835955	9.30267e-05	0.0024829
ZNF197	ZNF197_1.motif	ZifRC	0.000216765	0.000304194	0.000207262	0.104372	0.0475489	1.32286	0.074767	-0.0944973	0	C2H2 ZF	Yes	3.55613	3.48988	3.89566	0.403794	0.0392045	0.21957	-0.0878033	0.624914	1	0.315991	0.0939608	0.325297
ZNF2	ZNF2_1.motif	ZifRC	0.000253412	0.000364004	0.000341659	0.0368897	0.0488047	1.31154	0.0760008	0.387886	0	C2H2 ZF	Yes	3.07068	3.00816	2.79339	-0.252561	0.202677	0.542302	-0.0288473	0.880126	1	-0.281408	0.155286	0.439166
ZNF20	ZNF20_1.motif	ZifRC	-0.000379993	-0.000253466	-0.000165419	0.119556	0.205993	0.686147	0.219817	-0.0503736	0	C2H2 ZF	Yes	2.4155	1.65577	2.03419	0.338512	0.282508	0.63031	-0.742942	0.0294879	0.349424	-0.40443	0.193396	0.498359
ZNF200	ZNF200_1.motif	ZifRC	0.000233755	0.000403614	0.0001764	0.346523	0.166243	0.779257	0.18311	0.451905	0	C2H2 ZF	Yes	3.09647	2.98112	3.05886	0.0611811	0.775845	1	-0.122749	0.57217	1	-0.0615683	0.770309	1
ZNF205	ZNF205_1.motif	ZifRC	-4.41007e-05	-0.000177697	-0.000196635	0.0551313	0.118213	0.927333	0.141121	-0.741195	0	C2H2 ZF	Yes	4.05646	4.0298	4.00543	-0.0468161	0.77622	1	0.00880495	0.957658	1	-0.0380112	0.816122	1
ZNF211	ZNF211_1.motif	ZifRC	2.78466e-05	0.000111418	7.61987e-05	0.424772	0.289537	0.538296	0.297983	0.508347	0	C2H2 ZF	Yes	2.44034	2.54877	2.58155	0.0492604	0.826121	1	0.0419631	0.853089	1	0.0912235	0.68163	0.985027
ZNF213	ZNF213_1.motif	ZifRC	0.000346495	0.000485248	0.000275811	0.692566	0.081808	1.0872	0.107272	-0.413287	0	C2H2 ZF	Yes	3.09399	2.47771	2.72468	0.24217	0.388928	0.726926	-0.66263	0.0310156	0.357217	-0.42046	0.135733	0.405002
ZNF214	ZNF214_1.motif	ZifRC	8.22546e-05	0.000136985	0.000175951	0.0363776	0.0151257	1.82028	0.0382891	0.476715	0	C2H2 ZF	Yes	-0.0399713	0.0301076	1.46926	1.49887	0.00108058	0.0217056	0.0646137	0.860199	1	1.56348	0.000748543	0.0114233
ZNF219	ZNF219_1.motif	Direct	-0.000597542	-0.00103519	-0.00045395	0.372149	0.00434058	2.36245	0.0192934	-0.0686971	0	C2H2 ZF	Yes	4.90812	4.49779	3.93253	-0.565042	0.00437541	0.0544705	-0.417557	0.0226893	0.300493	-0.982599	5.30526e-05	0.00163119
ZNF221	ZNF221_1.motif	ZifRC	0.00028362	0.000256959	0.000244355	0.238934	0.0548705	1.26066	0.0818346	0.120121	0	C2H2 ZF	Yes	2.67606	2.20796	2.83402	0.6584	0.0157302	0.126158	-0.483891	0.0629115	0.500959	0.17451	0.460301	0.784727
ZNF221	ZNF221_2.motif	ZifRC	1.97455e-05	0.000205214	6.87273e-05	0.0121343	0.0267339	1.57294	0.053045	-0.733017	0	C2H2 ZF	Yes	2.67606	2.20796	2.83402	0.6584	0.0157302	0.126158	-0.483891	0.0629115	0.500959	0.17451	0.460301	0.784727
ZNF222	ZNF222_1.motif	ZifRC	0.000111103	0.000107875	-0.000119146	0.000188167	0.00975141	2.01093	0.0305827	0.0406613	0	C2H2 ZF	Yes	2.48927	2.67572	2.57043	-0.126745	0.714694	1	0.157063	0.652673	1	0.0303178	0.92996	1
ZNF223	ZNF223_1.motif	ZifRC	-0.000377011	-0.000301691	-5.5554e-05	0.00399634	0.0436166	1.36035	0.0713669	0.548878	0	C2H2 ZF	Yes	1.981	1.78601	2.38532	0.633656	0.0775457	0.324138	-0.267026	0.435402	0.928233	0.36663	0.278197	0.59229
ZNF223	ZNF223_2.motif	ZifRC	4.39862e-05	5.84022e-05	-7.47343e-05	0.0939067	0.128803	0.890075	0.149613	-0.260883	0	C2H2 ZF	Yes	1.981	1.78601	2.38532	0.633656	0.0775457	0.324138	-0.267026	0.435402	0.928233	0.36663	0.278197	0.59229
ZNF224	ZNF224_1.motif	ZifRC	-4.71252e-06	-0.00013865	-0.000119923	0.000294494	0.000943299	3.02535	0.0102402	-0.295183	1	C2H2 ZF	Yes	3.05808	3.28373	3.97794	0.702129	0.00230415	0.0355399	0.159756	0.408244	0.902385	0.861885	0.000476576	0.00827943
ZNF225	ZNF225_1.motif	ZifRC	-6.98126e-05	-2.9703e-05	-2.88971e-05	0.23129	0.0911897	1.04005	0.116595	0.548072	0	C2H2 ZF	Yes	2.28233	2.2327	2.78588	0.570648	0.0137666	0.116613	-0.117851	0.570433	1	0.452797	0.0378384	0.180948
ZNF226	ZNF226_1.motif	ZifRC	0.000106379	9.80574e-05	-5.01193e-05	0.0206309	0.0156338	1.80593	0.0388338	-0.788903	0	C2H2 ZF	Yes	3.76352	3.80454	4.23463	0.411896	0.0230375	0.160101	0.0476373	0.772436	1	0.459533	0.0127025	0.087801
ZNF227	ZNF227_1.motif	ZifRC	-0.000574221	-0.000468826	-0.0002454	0.002241	0.0186643	1.72899	0.0428292	0.573322	0	C2H2 ZF	Yes	4.42094	4.39024	4.58581	0.191926	0.217849	0.550419	-0.0362002	0.811358	1	0.155725	0.309695	0.607632
ZNF23	ZNF23_1.motif	ZifRC	-0.00128238	-0.00179835	-0.000777027	0.0157835	0.0465074	1.33248	0.0738493	0.190007	0	C2H2 ZF	Yes	3.53307	3.95487	4.04047	0.0699424	0.728514	1	0.388024	0.0773113	0.545734	0.457967	0.0387964	0.183922
ZNF230	ZNF230_1.motif	ZifRC	-0.000395583	-0.000461645	-5.36701e-05	0.00111607	0.0409232	1.38803	0.0687428	0.489152	0	C2H2 ZF	Yes	1.69681	1.57454	1.76085	0.20036	0.500625	0.838823	-0.169485	0.569827	1	0.0308748	0.91548	1
ZNF232	ZNF232_1.motif	Direct	0.00124463	0.0019772	0.000838631	0.110931	0.00264446	2.57766	0.016302	0.502336	0	C2H2 ZF	Yes	4.33381	4.48096	4.11738	-0.3618	0.018769	0.141137	0.129085	0.351582	0.846089	-0.232715	0.104356	0.348329
ZNF233	ZNF233_1.motif	ZifRC	-0.00122025	-0.00164856	-0.00109933	0.00960947	0.0771817	1.11249	0.103367	0.455577	0	C2H2 ZF	Yes	2.68004	2.3165	3.06287	0.655772	0.0380604	0.215116	-0.273061	0.35983	0.853647	0.38271	0.191881	0.495968
ZNF234	ZNF234_1.motif	ZifRC	-0.000144148	-7.69615e-05	-0.000124145	0.0528988	0.0482756	1.31627	0.0754891	-0.263977	0	C2H2 ZF	Yes	3.09856	3.15323	3.52696	0.360953	0.0273591	0.177259	0.0558159	0.708997	1	0.416769	0.0129145	0.0888268
ZNF235	ZNF235_1.motif	ZifRC	-0.000593313	-0.000650845	-0.000475837	0.262788	0.104265	0.981863	0.128791	0.709085	0	C2H2 ZF	Yes	2.58791	2.12921	3.19762	0.979627	0.00509129	0.0604074	-0.372899	0.228196	0.777336	0.606728	0.0508846	0.219313
ZNF236	ZNF236_1.motif	ZifRC	-0.000221544	-0.000311847	2.12891e-05	0.00621247	0.0570286	1.24391	0.084274	0.42589	0	C2H2 ZF	Yes	3.25405	3.13775	3.27221	0.14011	0.354748	0.687148	-0.127917	0.398115	0.89152	0.0121923	0.934255	1
ZNF236	ZNF236_3.motif	ZifRC	-9.13315e-05	-0.000395894	-0.000127424	0.0199316	0.107957	0.966747	0.132195	0.404224	0	C2H2 ZF	Yes	3.25405	3.13775	3.27221	0.14011	0.354748	0.687148	-0.127917	0.398115	0.89152	0.0121923	0.934255	1
ZNF236	ZNF236_4.motif	ZifRC	-0.000475	-0.000627264	-0.000219544	0.0203506	0.14075	0.851551	0.160027	0.220582	0	C2H2 ZF	Yes	3.25405	3.13775	3.27221	0.14011	0.354748	0.687148	-0.127917	0.398115	0.89152	0.0121923	0.934255	1
ZNF236	ZNF236_6.motif	ZifRC	-0.000652249	-0.000839632	-0.000430292	0.624025	0.387045	0.412239	0.392256	0.261297	0	C2H2 ZF	Yes	3.25405	3.13775	3.27221	0.14011	0.354748	0.687148	-0.127917	0.398115	0.89152	0.0121923	0.934255	1
ZNF24	ZNF24_1.motif	ZifRC	-5.95968e-05	5.14781e-05	0.000116004	0.000683616	0.00258876	2.58691	0.016302	0.156623	2	C2H2 ZF	Yes	4.69567	4.66379	4.89855	0.245829	0.183044	0.520875	-0.0656315	0.716042	1	0.180198	0.313724	0.612743
ZNF248	ZNF248_1.motif	ZifRC	-0.000326913	-0.000268908	4.45462e-06	1.13317e-05	0.00032301	3.49078	0.00607798	0.232232	1	C2H2 ZF	Yes	1.56369	1.78376	1.67125	-0.175134	0.561951	0.892863	0.280279	0.362712	0.855673	0.105145	0.726853	1
ZNF25	ZNF25_1.motif	ZifRC	0.000108174	-0.000150885	-0.000165749	0.000668169	0.0178853	1.7475	0.0422438	0.0296459	0	C2H2 ZF	Yes	2.46894	2.3177	2.30736	0.0145045	0.950032	1	-0.230028	0.330757	0.823514	-0.215524	0.350843	0.661321
ZNF250	ZNF250_1.motif	ZifRC	0.000503803	0.000534454	0.000271228	0.0348394	0.0615459	1.2108	0.0883071	0.125326	0	C2H2 ZF	Yes	2.98213	2.9334	2.85884	-0.0790339	0.525922	0.859884	-0.0406049	0.743959	1	-0.119639	0.339269	0.646412
ZNF251	ZNF251_1.motif	ZifRC	0.000369695	0.000568077	0.000160581	0.0628774	0.0110021	1.95852	0.0322634	-0.582198	0	C2H2 ZF	Yes	3.62774	3.78079	4.24176	0.416332	0.0409906	0.225804	0.204642	0.292146	0.796183	0.620973	0.00517708	0.0467558
ZNF253	ZNF253_1.motif	ZifRC	0.0010105	0.00112439	0.000422167	0.0053696	0.000551903	3.25814	0.00798844	-0.813083	1	C2H2 ZF	Yes	-0.728216	-0.289224	2.49457	2.84236	9.68905e-05	0.00433492	0.811665	0.178287	0.736958	3.65402	1.53424e-05	0.000645073
ZNF254	ZNF254_1.motif	ZifRC	0.000584881	0.000532107	0.000415381	0.0730389	0.0156808	1.80463	0.0388338	-0.16735	0	C2H2 ZF	Yes	3.03525	2.84198	3.48943	0.628172	0.00388442	0.0503928	-0.200065	0.285609	0.796183	0.428107	0.02907	0.152558
ZNF256	ZNF256_1.motif	ZifRC	-0.000256081	-0.00028417	-8.1355e-05	0.01189	0.0491836	1.30818	0.0761433	0.581364	0	C2H2 ZF	Yes	1.40777	1.47573	2.3201	0.863162	0.0333292	0.198525	0.0629956	0.866242	1	0.926157	0.0233727	0.13153
ZNF26	ZNF26_1.motif	ZifRC	0.000457512	0.00050974	0.000357045	0.231862	0.00863427	2.06377	0.0287358	-0.274546	0	C2H2 ZF	Yes	3.06567	3.29803	3.76634	0.477502	0.00663421	0.0728042	0.2129	0.181802	0.741805	0.690402	0.000477773	0.0082899
ZNF260	ZNF260_1.motif	ZifRC	-0.000571104	-0.000829474	-0.000440626	0.122557	0.16096	0.793283	0.178813	0.569195	0	C2H2 ZF	Yes	2.11946	1.81561	2.39381	0.58859	0.0208194	0.150345	-0.374752	0.120164	0.650746	0.213838	0.338714	0.645873
ZNF260	ZNF260_2.motif	ZifRC	-0.000538392	-0.000849457	-0.000253546	0.0524755	0.118552	0.92609	0.141187	0.791592	0	C2H2 ZF	Yes	2.11946	1.81561	2.39381	0.58859	0.0208194	0.150345	-0.374752	0.120164	0.650746	0.213838	0.338714	0.645873
ZNF263	ZNF263_1.motif	Direct	-0.00489009	-0.00543472	-0.00409138	0.178704	0.161074	0.792974	0.178813	-0.218511	0	C2H2 ZF	Yes	4.58248	4.63025	4.66277	0.0308448	0.816308	1	0.0485003	0.716403	1	0.0793451	0.551787	0.872052
ZNF263	ZNF263_2.motif	Direct	0.0026201	0.00321033	0.00141309	0.00679383	0.000870032	3.06047	0.00997738	-0.418179	1	C2H2 ZF	Yes	4.58248	4.63025	4.66277	0.0308448	0.816308	1	0.0485003	0.716403	1	0.0793451	0.551787	0.872052
ZNF264	ZNF264_1.motif	ZifRC	0.0003852	0.000609876	0.000385414	0.0124905	0.0143782	1.8423	0.0374032	0.550991	0	C2H2 ZF	Yes	3.19568	3.44125	3.04126	-0.399973	0.018787	0.141165	0.250588	0.114846	0.637541	-0.149384	0.330181	0.635417
ZNF266	ZNF266_1.motif	ZifRC	-0.000552849	-0.000691473	-5.91963e-05	0.00155361	0.0375407	1.4255	0.0651051	-0.202346	0	C2H2 ZF	Yes	2.81583	2.9476	2.75574	-0.197804	0.31068	0.659786	0.142491	0.463873	0.950098	-0.0553128	0.771289	1
ZNF267	ZNF267_1.motif	ZifRC	-0.000473467	-0.000550175	-0.000290246	0.177949	0.112791	0.947724	0.136194	0.684767	0	C2H2 ZF	Yes	3.15552	3.1324	3.81437	0.659906	0.0248611	0.168464	-0.10754	0.689264	1	0.552366	0.0489187	0.21376
ZNF268	ZNF268_1.motif	ZifRC	-0.000190931	-0.000371608	0.000153307	0.00048577	0.00238256	2.62296	0.016302	0.686416	2	C2H2 ZF	Yes	2.8638	2.89946	3.63954	0.721079	0.00652376	0.0719314	-0.00294975	0.989617	1	0.71813	0.00638642	0.0544416
ZNF273	ZNF273_1.motif	ZifRC	-0.000228506	-0.000464265	-0.000155788	0.00467674	0.0430793	1.36573	0.0706926	-0.0980717	0	C2H2 ZF	Yes	3.15589	2.90792	2.69988	-0.31632	0.26423	0.604009	-0.192163	0.486013	0.96635	-0.508483	0.080184	0.294588
ZNF273	ZNF273_2.motif	ZifRC	-8.96243e-05	-0.000111193	-0.000396386	0.00901482	0.0479617	1.31911	0.0752066	0.622274	0	C2H2 ZF	Yes	3.15589	2.90792	2.69988	-0.31632	0.26423	0.604009	-0.192163	0.486013	0.96635	-0.508483	0.080184	0.294588
ZNF274	ZNF274_1.motif	Direct	-0.00100181	-0.00182199	-0.000569429	0.0597695	0.14941	0.82562	0.16818	0.208912	0	C2H2 ZF	Yes	3.81572	3.85634	4.0219	0.144094	0.458591	0.800685	0.0527371	0.786434	1	0.196831	0.312387	0.610815
ZNF275	ZNF275_1.motif	ZifRC	0.000354177	0.000358994	0.000199811	0.219323	0.147598	0.830918	0.166805	0.139628	0	C2H2 ZF	Yes	2.99701	2.9339	2.91059	-0.0490875	0.784398	1	-0.0238048	0.894889	1	-0.0728923	0.683484	0.986309
ZNF275	ZNF275_2.motif	ZifRC	-2.04357e-05	-2.97469e-05	-1.85266e-05	0.553102	0.310476	0.507971	0.318952	-0.572271	0	C2H2 ZF	Yes	2.99701	2.9339	2.91059	-0.0490875	0.784398	1	-0.0238048	0.894889	1	-0.0728923	0.683484	0.986309
ZNF276	ZNF276_1.motif	ZifRC	4.9563e-05	6.79176e-06	-4.57189e-05	0.288838	0.0721013	1.14206	0.0978394	0.769312	0	C2H2 ZF	Yes	4.30095	4.53679	4.51711	-0.0564011	0.814007	1	0.231281	0.346848	0.841586	0.17488	0.471208	0.795501
ZNF28	ZNF28_1.motif	ZifRC	0.00021144	0.000134965	-1.43168e-06	0.120881	0.101108	0.995214	0.126273	-0.0016397	0	C2H2 ZF	Yes	1.54581	1.35855	1.9243	0.602146	0.0478463	0.245411	-0.230825	0.419717	0.913373	0.371321	0.191927	0.496015
ZNF281	ZNF281_1.motif	Direct	-0.000247958	0.000261223	-0.000156162	0.0796223	0.0234576	1.62972	0.0490411	-0.016086	0	C2H2 ZF	Yes	4.47506	4.51521	4.85809	0.333647	0.112666	0.396298	0.0123904	0.950496	1	0.346037	0.100374	0.339666
ZNF282	ZNF282_1.motif	Direct	-0.000558054	-0.000734259	-0.000535395	0.101168	0.10758	0.968267	0.131876	-0.866108	0	C2H2 ZF	Yes	4.5434	4.46228	4.54458	0.0185639	0.937473	1	-0.0340793	0.885892	1	-0.0155153	0.947636	1
ZNF283	ZNF283_1.motif	ZifRC	-0.000763579	-0.000808438	-0.000407009	0.046558	0.0659984	1.18047	0.0925617	0.553902	0	C2H2 ZF	Yes	3.60066	3.80335	4.03903	0.239462	0.15436	0.472077	0.154923	0.353466	0.847593	0.394385	0.0270837	0.145129
ZNF284	ZNF284_1.motif	ZifRC	-0.000264626	-0.000181098	-1.68015e-05	0.0441528	0.0698782	1.15566	0.0956273	0.90439	0	C2H2 ZF	Yes	2.90103	2.94987	3.18123	0.23848	0.064401	0.291746	0.0403134	0.740836	1	0.278793	0.033433	0.167244
ZNF284	ZNF284_2.motif	ZifRC	0.000861686	0.000999876	0.000527306	0.107748	0.0222276	1.65311	0.0479828	-0.660262	0	C2H2 ZF	Yes	2.90103	2.94987	3.18123	0.23848	0.064401	0.291746	0.0403134	0.740836	1	0.278793	0.033433	0.167244
ZNF286A	ZNF286A_1.motif	ZifRC	0.00152592	0.00196894	0.00104953	0.290248	0.0109626	1.96009	0.0322634	-0.295627	0	C2H2 ZF	Yes	3.70246	3.85681	3.95662	0.08256	0.733054	1	0.111238	0.647932	1	0.193798	0.427065	0.749531
ZNF286B	ZNF286B_1.motif	ZifRC	0.000206764	0.00019632	5.87353e-05	0.0100362	0.0512467	1.29033	0.0781858	-0.633612	0	C2H2 ZF	Yes	3.20767	3.18002	3.35122	0.162331	0.434736	0.775388	-0.0543577	0.792616	1	0.107973	0.597236	0.909885
ZNF292	ZNF292_1.motif	ZifRC	0.000313977	0.000619817	0.000316852	0.0400349	0.00690301	2.16096	0.0248195	-0.272667	0	C2H2 ZF	Yes	3.6344	3.38871	4.15332	0.73955	0.00131567	0.0246681	-0.230298	0.219031	0.777336	0.509252	0.0136992	0.0923356
ZNF3	ZNF3_1.motif	ZifRC	4.0991e-05	0.000138149	5.73943e-05	0.0235766	0.020044	1.69801	0.0445467	0.10841	0	C2H2 ZF	Yes	4.49068	4.65386	4.75789	0.078612	0.628991	0.956236	0.189767	0.257702	0.793203	0.268379	0.116477	0.37189
ZNF30	ZNF30_1.motif	ZifRC	-0.000272731	5.78722e-07	-1.62566e-05	0.00766243	0.0941568	1.02615	0.118907	-0.0621386	0	C2H2 ZF	Yes	2.68017	2.64653	2.68705	0.0723603	0.779595	1	-0.0954202	0.713785	1	-0.0230599	0.927893	1
ZNF300	ZNF300_1.motif	ZifRC	0.000743018	0.000924561	0.000445626	0.140883	0.00200559	2.69776	0.0149954	-0.816165	0	C2H2 ZF	Yes	4.13233	4.10499	4.99604	0.871431	0.000728666	0.0165654	-0.0326015	0.869838	1	0.838829	0.000932452	0.0135162
ZNF302	ZNF302_1.motif	ZifRC	-4.08493e-05	9.04154e-05	-5.34514e-05	0.205736	0.025998	1.58506	0.0525204	-0.0993718	0	C2H2 ZF	Yes	3.19129	3.39815	3.98725	0.595506	0.00996169	0.0944027	0.126731	0.538649	1	0.722238	0.00285258	0.0303731
ZNF304	ZNF304_1.motif	ZifRC	0.000157887	-5.93135e-05	-1.97447e-05	0.110873	0.134097	0.872582	0.154485	0.0531748	0	C2H2 ZF	Yes	3.46918	3.6323	3.56928	-0.0606652	0.741909	1	0.129006	0.489693	0.969317	0.0683413	0.709784	1
ZNF316	ZNF316_1.motif	ZifRC	-0.000110206	-0.000114799	-5.33159e-05	0.766829	0.218263	0.66102	0.231379	0.842651	0	C2H2 ZF	Yes	3.20436	3.0861	3.37654	0.263991	0.239728	0.572077	-0.120831	0.584095	1	0.14316	0.513312	0.836679
ZNF316	ZNF316_2.motif	ZifRC	0.000107097	-2.54518e-05	-0.000395878	0.00912035	0.0455898	1.34113	0.0731793	-0.733281	0	C2H2 ZF	Yes	3.20436	3.0861	3.37654	0.263991	0.239728	0.572077	-0.120831	0.584095	1	0.14316	0.513312	0.836679
ZNF317	ZNF317_1.motif	ZifRC	2.49871e-05	-9.03807e-05	-0.000114298	0.00463678	0.0196801	1.70597	0.0440849	-0.234657	0	C2H2 ZF	Yes	4.41602	4.55682	4.57359	0.0148858	0.917308	1	0.140009	0.340347	0.833634	0.154895	0.291433	0.597199
ZNF319	ZNF319_1.motif	ZifRC	0.0010075	0.00158258	0.000814508	0.442026	0.00189411	2.7226	0.0146475	-0.22953	0	C2H2 ZF	Yes	2.82744	1.58302	1.58791	0.0234791	0.913129	1	-1.27887	4.86336e-05	0.00547263	-1.25539	4.70747e-05	0.00149869
ZNF319	ZNF319_2.motif	ZifRC	0.000301998	0.000369953	0.000119075	0.00800157	0.00253893	2.59535	0.016302	0.214881	2	C2H2 ZF	Yes	2.82744	1.58302	1.58791	0.0234791	0.913129	1	-1.27887	4.86336e-05	0.00547263	-1.25539	4.70747e-05	0.00149869
ZNF32	ZNF32_1.Infer.motif	Indirect	-0.000310051	-5.35951e-05	5.1786e-05	0.00838378	0.0522826	1.28164	0.0793374	0.816921	0	C2H2 ZF	Yes	2.02026	2.89554	2.64887	-0.31327	0.441098	0.782027	0.877433	0.0494785	0.447615	0.564162	0.183027	0.481188
ZNF322	ZNF322_1.motif	ZifRC	-4.06564e-05	-0.000294703	5.0515e-05	0.10968	0.138553	0.858384	0.158006	0.351514	0	C2H2 ZF	Yes	3.30529	3.28546	3.54672	0.263138	0.282448	0.630225	-0.113674	0.637604	1	0.149464	0.530124	0.852863
ZNF324	ZNF324_1.motif	ZifRC	0.000103143	0.00015325	-7.49811e-05	0.0062559	0.0251702	1.59911	0.0514346	0.101956	0	C2H2 ZF	Yes	4.42053	4.13918	4.28081	0.106699	0.605309	0.935125	-0.243834	0.24999	0.780498	-0.137135	0.505198	0.828444
ZNF324B	ZNF324B_1.motif	ZifRC	-0.000306799	-0.000280754	-0.000147532	0.0988623	0.106065	0.97443	0.130443	-0.798512	0	C2H2 ZF	Yes	3.58601	3.45053	3.22832	-0.243546	0.217614	0.550419	-0.130512	0.498261	0.975394	-0.374058	0.0662609	0.260843
ZNF329	ZNF329_1.motif	ZifRC	0.000639771	0.00100073	0.000343905	0.0688695	0.0503972	1.29759	0.0771657	-0.797365	0	C2H2 ZF	Yes	2.6762	2.66342	2.85577	0.205905	0.305356	0.655407	-0.0406446	0.838172	1	0.16526	0.400426	0.719376
ZNF333	ZNF333_1.motif	Direct	0.000235706	0.000175003	0.000120256	0.0322415	0.0321959	1.4922	0.0600813	0.0160998	0	C2H2 ZF	Yes	1.39966	1.77263	2.22148	0.379893	0.172045	0.502368	0.467977	0.108591	0.622734	0.847871	0.00763414	0.0612266
ZNF335	ZNF335_1.motif	ZifRC	0.000456368	0.000458349	0.000377543	0.014693	0.0214561	1.66845	0.0467644	-0.514621	0	C2H2 ZF	Yes	4.0217	4.09904	4.21029	0.109293	0.490768	0.829625	0.0697412	0.660083	1	0.179035	0.266417	0.578774
ZNF335	ZNF335_2.motif	ZifRC	0.000403457	0.000267976	-0.000121707	5.44693e-05	0.000619426	3.20801	0.00842569	-0.45007	1	C2H2 ZF	Yes	4.0217	4.09904	4.21029	0.109293	0.490768	0.829625	0.0697412	0.660083	1	0.179035	0.266417	0.578774
ZNF337	ZNF337_1.motif	ZifRC	0.000192551	0.000270311	7.52027e-05	0.0116007	0.0453973	1.34297	0.0731149	-0.093895	0	C2H2 ZF	Yes	3.97735	3.93444	3.94389	0.0121465	0.931712	1	-0.0381933	0.78859	1	-0.0260468	0.853758	1
ZNF33A	ZNF33A_1.motif	ZifRC	0.000163495	-4.98957e-05	-3.27625e-05	0.0708212	0.0441825	1.35475	0.0720838	0.327058	0	C2H2 ZF	Yes	3.85602	3.76324	4.28795	0.451952	0.082643	0.335758	-0.0208973	0.931924	1	0.431055	0.0952947	0.328449
ZNF33B	ZNF33B_1.motif	ZifRC	-6.829e-06	-1.28817e-05	-0.000155379	0.0326726	0.0180233	1.74417	0.0423041	-0.827249	0	C2H2 ZF	Yes	3.10201	2.94836	3.92479	0.91319	0.00185786	0.0307091	-0.0977874	0.680366	1	0.815402	0.00383471	0.0377627
ZNF33B	ZNF33B_2.motif	ZifRC	0.000477207	0.000550139	0.000305058	0.066752	0.0114769	1.94018	0.0329704	-0.456955	0	C2H2 ZF	Yes	3.10201	2.94836	3.92479	0.91319	0.00185786	0.0307091	-0.0977874	0.680366	1	0.815402	0.00383471	0.0377627
ZNF341	ZNF341_2.motif	ZifRC	-0.000351901	-0.000297655	-0.000147842	0.0907884	0.0739864	1.13085	0.100157	-0.675231	0	C2H2 ZF	Yes	2.2279	1.61	1.37418	-0.238523	0.378867	0.715159	-0.637948	0.0298171	0.350948	-0.876471	0.00524403	0.0471507
ZNF341	ZNF341_3.motif	ZifRC	-0.00106623	-0.000826895	-0.000286827	0.0767075	0.0807902	1.09264	0.106681	-0.615435	0	C2H2 ZF	Yes	2.2279	1.61	1.37418	-0.238523	0.378867	0.715159	-0.637948	0.0298171	0.350948	-0.876471	0.00524403	0.0471507
ZNF343	ZNF343_1.motif	ZifRC	0.000328461	0.000551167	0.000399678	0.0139034	0.03716	1.42992	0.0648433	0.466939	0	C2H2 ZF	Yes	3.31331	3.43524	3.24108	-0.208985	0.471055	0.811585	0.125654	0.663611	1	-0.0833309	0.7711	1
ZNF350	ZNF350_1.motif	Direct	-0.00144673	-0.00214076	-0.00044336	0.00102291	0.00464219	2.33328	0.0200806	0.597893	2	C2H2 ZF	Yes	2.05553	2.44934	3.24478	0.831382	0.00879927	0.0879864	0.357869	0.216668	0.777336	1.18925	0.000809074	0.0121179
ZNF354A	ZNF354A_1.motif	ZifRC	0.000194413	3.05513e-05	-0.000172028	0.00401127	0.0183152	1.73719	0.0426862	-0.754324	0	C2H2 ZF	Yes	4.0726	4.16724	4.23933	0.0647855	0.678644	0.999335	0.0823166	0.602723	1	0.147102	0.351062	0.661556
ZNF354A	ZNF354A_2.motif	ZifRC	1.02081e-05	0.000104386	-7.11132e-05	0.0032277	0.0201314	1.69612	0.0445864	-0.20762	0	C2H2 ZF	Yes	4.0726	4.16724	4.23933	0.0647855	0.678644	0.999335	0.0823166	0.602723	1	0.147102	0.351062	0.661556
ZNF354A	ZNF354A_3.motif	ZifRC	0.000349301	0.000250854	0.00025727	0.000885374	0.00683349	2.16536	0.0248162	-0.622872	0	C2H2 ZF	Yes	4.0726	4.16724	4.23933	0.0647855	0.678644	0.999335	0.0823166	0.602723	1	0.147102	0.351062	0.661556
ZNF354B	ZNF354B_1.motif	ZifRC	0.000254583	0.000274973	6.12912e-05	0.0125946	0.0400041	1.3979	0.0679168	-0.088389	0	C2H2 ZF	Yes	3.77234	3.97713	3.90836	-0.0644432	0.642569	0.967659	0.181438	0.210309	0.777336	0.116995	0.402524	0.721612
ZNF354B	ZNF354B_2.motif	ZifRC	1.02081e-05	0.000104387	-7.1113e-05	0.00322787	0.0287962	1.54066	0.0553324	0.280564	0	C2H2 ZF	Yes	3.77234	3.97713	3.90836	-0.0644432	0.642569	0.967659	0.181438	0.210309	0.777336	0.116995	0.402524	0.721612
ZNF354B	ZNF354B_3.motif	ZifRC	0.00063146	0.000592845	0.000191823	0.0053581	0.0156468	1.80557	0.0388338	-0.180031	0	C2H2 ZF	Yes	3.77234	3.97713	3.90836	-0.0644432	0.642569	0.967659	0.181438	0.210309	0.777336	0.116995	0.402524	0.721612
ZNF354C	ZNF354C_1.motif	Direct	-8.90897e-05	3.93887e-05	-0.000201315	0.00205259	0.0404276	1.39332	0.0682605	0.213708	0	C2H2 ZF	Yes	1.54149	1.83031	1.54368	-0.2858	0.189212	0.52942	0.293894	0.181131	0.7408	0.00809357	0.969262	1
ZNF358	ZNF358_1.motif	ZifRC	-0.000325857	-0.000543915	-0.000241553	0.0896033	0.0811513	1.0907	0.106876	0.274389	0	C2H2 ZF	Yes	4.41958	4.29992	4.65267	0.147813	0.661417	0.983564	0.0682165	0.841499	1	0.21603	0.523819	0.846735
ZNF362	ZNF362_1.motif	ZifRC	-4.22951e-05	-0.000546062	4.3167e-05	0.0356045	0.0663195	1.17836	0.0925903	0.670998	0	C2H2 ZF	Yes	1.89273	1.26443	2.23524	0.922531	0.021835	0.155072	-0.557694	0.140811	0.680269	0.364838	0.307164	0.605053
ZNF37A	ZNF37A_1.motif	ZifRC	8.06324e-05	2.55967e-05	5.88804e-05	0.338921	0.134639	0.87083	0.154793	0.208573	0	C2H2 ZF	Yes	3.67345	3.46812	3.38574	-0.0777055	0.748116	1	-0.219454	0.371415	0.863665	-0.297159	0.227826	0.546148
ZNF383	ZNF383_1.motif	ZifRC	0.000382046	0.000291259	0.000179444	0.270698	0.0813535	1.08962	0.106876	-0.058189	0	C2H2 ZF	Yes	2.88596	3.11978	3.33017	0.207129	0.371665	0.707255	0.18238	0.437174	0.93013	0.389509	0.105237	0.350014
ZNF384	ZNF384_1.motif	Direct	-0.000229708	-0.000656335	-0.000245457	0.0600388	0.0992551	1.00325	0.124096	-0.321133	0	C2H2 ZF	Yes	4.21444	4.29954	4.37112	0.0681697	0.661564	0.98373	0.0833516	0.59611	1	0.151521	0.337546	0.644438
ZNF391	ZNF391_1.motif	ZifRC	-0.000857008	-0.00147515	-0.000430545	0.00703076	0.0913563	1.03926	0.116676	0.459607	0	C2H2 ZF	Yes	2.66256	2.60581	2.86661	0.249575	0.14531	0.454769	-0.0564671	0.734433	1	0.193108	0.24537	0.557659
ZNF394	ZNF394_1.motif	ZifRC	-0.000343736	-0.000801729	-0.000821518	0.00464812	0.0354766	1.45006	0.0629765	-0.0981319	0	C2H2 ZF	Yes	4.13239	4.14908	4.29786	0.131018	0.373202	0.708923	0.0346871	0.813011	1	0.165705	0.262147	0.572887
ZNF394	ZNF394_2.motif	ZifRC	-0.000733339	-0.000883714	-0.000452166	0.193244	0.158844	0.799029	0.176685	0.53909	0	C2H2 ZF	Yes	4.13239	4.14908	4.29786	0.131018	0.373202	0.708923	0.0346871	0.813011	1	0.165705	0.262147	0.572887
ZNF397	ZNF397_1.motif	ZifRC	0.000624472	0.000762738	0.000330135	0.0298742	0.0234998	1.62894	0.0490411	-0.188087	0	C2H2 ZF	Yes	4.4105	4.42409	4.47872	0.0437647	0.763127	1	0.0170875	0.906677	1	0.0608522	0.674386	0.9787
ZNF397	ZNF397_2.motif	ZifRC	0.0013277	0.00188641	0.000869898	0.159193	0.00814845	2.08893	0.0274776	-0.359963	0	C2H2 ZF	Yes	4.4105	4.42409	4.47872	0.0437647	0.763127	1	0.0170875	0.906677	1	0.0608522	0.674386	0.9787
ZNF398	ZNF398_1.motif	ZifRC	0.00109378	0.00115988	0.00060827	0.13219	0.0266843	1.57374	0.0530397	0.172314	0	C2H2 ZF	Yes	3.86836	3.86113	3.8878	0.0269859	0.84469	1	-0.0088834	0.9487	1	0.0181025	0.89507	1
ZNF404	ZNF404_1.motif	ZifRC	-6.7746e-05	2.14804e-05	5.0278e-05	0.20995	0.214255	0.669068	0.227344	0.512666	0	C2H2 ZF	Yes	1.5378	1.6772	2.00875	0.270511	0.512094	0.848367	0.247843	0.555565	1	0.518354	0.220615	0.53648
ZNF407	ZNF407_1.motif	ZifRC	0.000722938	0.000868514	0.000555172	0.160679	0.00163339	2.78691	0.0142435	-0.740828	0	C2H2 ZF	Yes	3.64959	3.6487	4.47094	0.822538	6.87937e-05	0.00344808	-0.00192896	0.989156	1	0.820609	6.81961e-05	0.00193093
ZNF408	ZNF408_1.motif	ZifRC	-0.00119076	-0.00158366	-0.00047114	0.000142849	0.00502637	2.29875	0.0208631	0.531362	0	C2H2 ZF	Yes	3.31085	3.48459	3.64299	0.110655	0.5902	0.921029	0.225995	0.290666	0.796183	0.336649	0.118558	0.375655
ZNF41	ZNF41_1.motif	ZifRC	0.00975447	0.00966872	0.00545132	0.0597296	8.91967e-05	4.04965	0.00335583	-0.763112	0	C2H2 ZF	Yes	2.98878	3.05245	3.52513	0.482613	0.0267786	0.175365	-0.000977387	0.996035	1	0.481635	0.0258735	0.140887
ZNF410	ZNF410_1.motif	Direct	-0.00288591	-0.00446825	-0.00229908	0.0147284	0.0478087	1.32049	0.075071	-0.410574	0	C2H2 ZF	Yes	4.84803	4.87643	4.75847	-0.11749	0.391797	0.730673	0.0237932	0.860471	1	-0.0936968	0.490779	0.814283
ZNF416	ZNF416_1.motif	ZifRC	0.000150794	-7.49144e-06	-2.51955e-05	0.102257	0.143769	0.842334	0.162967	-0.714768	0	C2H2 ZF	Yes	2.44247	2.48682	2.74722	0.281995	0.298963	0.651979	0.00921645	0.972635	1	0.291212	0.280473	0.59541
ZNF417	ZNF417_1.motif	ZifRC	-0.000187974	-0.000313264	-0.000249685	0.0126379	0.069504	1.15799	0.0952305	-0.30437	0	C2H2 ZF	Yes	3.84211	3.79653	3.94309	0.147174	0.339702	0.670803	-0.0506857	0.739368	1	0.0964879	0.525273	0.847801
ZNF417	ZNF417_2.motif	ZifRC	-0.000344016	-0.00021688	-9.65937e-05	0.0543055	0.120641	0.918504	0.142514	0.463427	0	C2H2 ZF	Yes	3.84211	3.79653	3.94309	0.147174	0.339702	0.670803	-0.0506857	0.739368	1	0.0964879	0.525273	0.847801
ZNF419	ZNF419_1.motif	ZifRC	0.00010564	0.000179252	2.4344e-06	0.00138824	0.00382501	2.41737	0.0182212	-0.373492	2	C2H2 ZF	Yes	2.57051	2.88578	3.37568	0.49194	0.0288332	0.182325	0.318623	0.143882	0.684163	0.810563	0.00154521	0.0194583
ZNF420	ZNF420_1.motif	ZifRC	0.00105559	0.000698975	0.000393711	0.00254891	0.00208547	2.6808	0.0154901	-0.799905	2	C2H2 ZF	Yes	2.49088	2.69875	3.33377	0.641629	0.0229942	0.160042	0.149299	0.564062	1	0.790927	0.00727981	0.0593915
ZNF425	ZNF425_1.motif	ZifRC	0.000126349	8.24699e-05	0.000156115	0.0145335	0.0582251	1.23489	0.0854826	-0.23042	0	C2H2 ZF	Yes	1.09247	1.11726	1.75043	0.525688	0.205328	0.544439	0.158336	0.698939	1	0.684024	0.107481	0.354306
ZNF429	ZNF429_1.motif	ZifRC	-0.000228314	-6.98733e-05	-2.86583e-05	0.0287529	0.0487854	1.31171	0.0760008	0.0125053	0	C2H2 ZF	Yes	2.32948	1.77975	2.73493	0.840183	0.0116534	0.10471	-0.435654	0.156082	0.704598	0.404528	0.164857	0.455462
ZNF429	ZNF429_2.motif	ZifRC	-0.000838398	-0.00105593	-0.000581045	0.782974	0.169062	0.771955	0.185015	0.821251	0	C2H2 ZF	Yes	2.32948	1.77975	2.73493	0.840183	0.0116534	0.10471	-0.435654	0.156082	0.704598	0.404528	0.164857	0.455462
ZNF430	ZNF430_1.motif	ZifRC	-0.00102239	-0.00114471	-0.000447328	0.0139504	0.0103107	1.98671	0.0313769	0.919026	0	C2H2 ZF	Yes	3.15189	2.73176	3.52027	0.788888	0.000132762	0.00537166	-0.426745	0.0124109	0.207602	0.362143	0.022497	0.128021
ZNF431	ZNF431_1.motif	ZifRC	0.000363304	0.000274274	-0.000122485	0.000766824	0.00427801	2.36876	0.0191925	-0.546674	2	C2H2 ZF	Yes	2.5459	2.32585	2.77212	0.457496	0.00703453	0.0756219	-0.232261	0.128321	0.657155	0.225235	0.131249	0.395788
ZNF432	ZNF432_1.motif	ZifRC	-7.36925e-06	-0.000158839	-1.59514e-05	0.289922	0.0392543	1.40611	0.0671836	-0.00444692	0	C2H2 ZF	Yes	2.07506	2.39571	2.76125	0.379957	0.0470767	0.243386	0.327177	0.0904648	0.583331	0.707134	0.00146919	0.0187549
ZNF432	ZNF432_2.motif	ZifRC	-0.00036958	-0.000370727	-0.000255087	0.0743077	0.0404484	1.3931	0.0682605	0.351946	0	C2H2 ZF	Yes	2.07506	2.39571	2.76125	0.379957	0.0470767	0.243386	0.327177	0.0904648	0.583331	0.707134	0.00146919	0.0187549
ZNF436	ZNF436_1.motif	ZifRC	-0.000250087	-0.000562084	0.000379655	0.0220923	0.0188903	1.72376	0.043104	0.265067	0	C2H2 ZF	Yes	3.92286	4.09759	4.24966	0.143859	0.423796	0.764565	0.158196	0.383283	0.876321	0.302055	0.107367	0.35406
ZNF44	ZNF44_1.motif	ZifRC	-0.000119284	-0.000116258	-0.000138958	0.0234294	0.0641306	1.19293	0.0905787	0.0658762	0	C2H2 ZF	Yes	2.40695	2.3193	2.83775	0.540934	0.0258206	0.171504	-0.0908214	0.681559	1	0.450112	0.0535646	0.226888
ZNF440	ZNF440_1.motif	ZifRC	0.000517122	0.000651021	0.000286477	0.0964888	0.00727588	2.13811	0.0257654	-0.739351	0	C2H2 ZF	Yes	2.12427	1.94208	2.91024	0.985433	0.000156258	0.00596774	-0.220868	0.259352	0.795669	0.764565	0.00101735	0.0144762
ZNF441	ZNF441_1.motif	ZifRC	0.000111589	0.000367351	0.00031407	0.0769692	0.0763786	1.11703	0.102534	-0.32905	0	C2H2 ZF	Yes	1.07687	0.837974	1.53198	0.733434	0.0688977	0.301865	-0.383972	0.319151	0.809785	0.349462	0.349612	0.659625
ZNF443	ZNF443_1.motif	ZifRC	-0.000202576	-0.000227561	-0.000175932	0.177717	0.282668	0.548724	0.291189	0.247317	0	C2H2 ZF	Yes	2.03378	1.97883	2.47553	0.477522	0.25602	0.593012	-0.173885	0.674001	1	0.303637	0.455377	0.780324
ZNF443	ZNF443_2.motif	ZifRC	0.000667095	0.000625599	8.92692e-05	0.00560764	0.0228319	1.64146	0.0487282	-0.276086	0	C2H2 ZF	Yes	2.03378	1.97883	2.47553	0.477522	0.25602	0.593012	-0.173885	0.674001	1	0.303637	0.455377	0.780324
ZNF444	ZNF444_1.motif	ZifRC	0.00148347	0.00169124	0.000240261	0.017239	0.0031444	2.50246	0.0167454	0.227264	2	C2H2 ZF	Yes	4.10821	3.77049	3.824	0.0690102	0.674543	0.995974	-0.344621	0.0533594	0.465046	-0.275611	0.104579	0.348863
ZNF445	ZNF445_1.motif	ZifRC	-0.000461765	-0.00046066	-0.0003364	0.00757901	0.0737895	1.13201	0.10001	-0.471409	0	C2H2 ZF	Yes	3.82242	3.63824	3.68566	0.023356	0.90003	1	-0.16403	0.386011	0.878866	-0.140674	0.453617	0.778562
ZNF446	ZNF446_1.motif	ZifRC	-4.91363e-05	-8.47109e-05	6.62631e-05	0.00650193	0.0297254	1.52687	0.0567518	0.644824	0	C2H2 ZF	Yes	3.96578	3.78549	4.03626	0.144408	0.632973	0.96007	-0.118315	0.698885	1	0.0260933	0.930285	1
ZNF449	ZNF449_1.motif	ZifRC	-0.00115247	-0.00142938	-0.000701876	0.15436	0.32902	0.482778	0.335862	0.104974	0	C2H2 ZF	Yes	3.08643	2.91854	2.96725	0.0144835	0.957755	1	-0.244978	0.377629	0.869855	-0.230494	0.396662	0.715436
ZNF45	ZNF45_1.motif	ZifRC	-0.000286174	-0.000589463	-0.000243607	0.0301694	0.104518	0.980809	0.128963	0.702043	0	C2H2 ZF	Yes	3.64656	3.54865	3.77752	0.223325	0.163824	0.488533	-0.11553	0.4606	0.947513	0.107795	0.483012	0.806848
ZNF460	ZNF460_1.motif	ZifRC	0.000355736	0.00028285	0.000382325	0.0449218	0.00552895	2.25736	0.0220572	-0.404338	0	C2H2 ZF	Yes	5.20761	5.43203	5.19048	-0.241796	0.0892636	0.351645	0.223032	0.114438	0.636433	-0.0187641	0.888244	1
ZNF461	ZNF461_1.motif	ZifRC	-2.84269e-05	-0.000290965	-0.000264801	0.0315888	0.117814	0.928804	0.141121	-0.309063	0	C2H2 ZF	Yes	1.22809	1.29972	1.72241	0.474088	0.179164	0.514589	0.0700561	0.838956	1	0.544144	0.125439	0.387775
ZNF468	ZNF468_1.motif	ZifRC	-0.000805922	-0.000881507	-0.000664434	0.295112	0.156523	0.805423	0.174619	0.147785	0	C2H2 ZF	Yes	0.968108	1.69051	2.13771	0.441006	0.217633	0.550419	0.604337	0.108848	0.622885	1.04534	0.010149	0.0748879
ZNF48	ZNF48_3.motif	ZifRC	0.000315894	0.000307836	4.42852e-05	0.00493043	0.0310289	1.50823	0.0583714	-0.0734062	0	C2H2 ZF	Yes	3.63555	3.57055	3.68547	0.0788054	0.641207	0.967078	-0.0226445	0.894062	1	0.0561609	0.737297	1
ZNF480	ZNF480_1.motif	ZifRC	-9.94408e-05	-0.000212811	-0.000128896	0.00327632	0.00432432	2.36408	0.0192934	0.189681	2	C2H2 ZF	Yes	2.65677	2.40074	3.3568	0.942734	0.000161617	0.00604786	-0.267636	0.160395	0.710259	0.675098	0.00187226	0.0225397
ZNF480	ZNF480_2.motif	ZifRC	0.00132822	0.00178233	0.000903303	0.510015	0.00224964	2.64789	0.0159739	-0.647766	0	C2H2 ZF	Yes	2.65677	2.40074	3.3568	0.942734	0.000161617	0.00604786	-0.267636	0.160395	0.710259	0.675098	0.00187226	0.0225397
ZNF483	ZNF483_1.motif	ZifRC	-0.000181383	-0.000325337	-0.00016726	0.272497	0.146949	0.832832	0.166238	0.010658	0	C2H2 ZF	Yes	2.61305	2.66106	2.14883	-0.531274	0.0272937	0.17713	0.0580805	0.787266	1	-0.473193	0.0445118	0.201049
ZNF484	ZNF484_1.motif	ZifRC	5.44811e-05	-8.62041e-05	-0.000140258	0.000252847	0.00391297	2.40749	0.0184073	-0.259966	2	C2H2 ZF	Yes	4.43481	4.62871	4.52751	-0.110721	0.540541	0.873217	0.176752	0.335529	0.828001	0.0660314	0.713461	1
ZNF485	ZNF485_1.motif	ZifRC	-0.000598176	-0.000381144	-3.8749e-05	0.000267263	0.00927241	2.03281	0.0298249	0.553208	0	C2H2 ZF	Yes	2.79967	3.13131	3.13768	-0.00246915	0.991454	1	0.357786	0.1459	0.687	0.355317	0.143712	0.420078
ZNF490	ZNF490_1.motif	ZifRC	-0.00130669	-0.00157017	-0.000560647	0.0198319	0.177926	0.749761	0.193545	0.242019	0	C2H2 ZF	Yes	2.70091	2.77796	2.86666	0.0673293	0.676086	0.997181	0.107147	0.514102	0.985666	0.174476	0.287812	0.59676
ZNF493	ZNF493_2.motif	ZifRC	-0.000759062	-0.000762279	-0.000214656	0.00350522	0.0799996	1.09691	0.106009	0.558165	0	C2H2 ZF	Yes	1.75389	1.83524	2.07831	0.161335	0.568678	0.900173	0.153591	0.59276	1	0.314926	0.273867	0.587281
ZNF497	ZNF497_1.motif	ZifRC	0.000380316	0.000540755	0.000366224	0.0417349	0.0426958	1.36962	0.0702019	-0.0905757	0	C2H2 ZF	Yes	2.32303	1.57646	1.50607	-0.254409	0.524976	0.859643	-0.589561	0.152053	0.696476	-0.84397	0.0484618	0.212462
ZNF500	ZNF500_1.motif	ZifRC	6.22216e-05	2.77212e-05	-5.79295e-05	0.00619621	0.0762579	1.11772	0.102534	0.317629	0	C2H2 ZF	Yes	2.66735	2.62639	2.65591	-0.0108455	0.958515	1	0.000825548	0.996831	1	-0.01002	0.961493	1
ZNF501	ZNF501_1.motif	ZifRC	8.73613e-05	0.000221048	0.000159885	0.0637843	0.130156	0.885536	0.150714	0.374777	0	C2H2 ZF	Yes	2.40244	2.6811	2.41016	-0.271611	0.340079	0.671071	0.214297	0.450264	0.939638	-0.0573142	0.836888	1
ZNF502	ZNF502_1.motif	ZifRC	0.000722656	0.000806907	0.000411903	0.0581792	0.0232435	1.6337	0.0490411	-0.791178	0	C2H2 ZF	Yes	1.70927	1.93777	2.43509	0.508247	0.0883715	0.349406	0.212884	0.46069	0.947513	0.721131	0.0218743	0.126066
ZNF506	ZNF506_1.motif	ZifRC	-1.27723e-05	9.83752e-05	-2.84544e-05	0.00224837	0.0457016	1.34007	0.0731874	-0.505984	0	C2H2 ZF	Yes	1.09844	1.02122	1.41297	0.394353	0.274693	0.61932	-0.0505692	0.887252	1	0.343784	0.33485	0.641062
ZNF507	ZNF507_1.motif	ZifRC	-0.00088753	-0.000945043	-0.000416099	0.00507078	0.0583077	1.23427	0.0854927	0.479858	0	C2H2 ZF	Yes	3.6601	3.66302	3.86226	0.198289	0.24369	0.575044	-0.00822102	0.960412	1	0.190068	0.261349	0.571908
ZNF510	ZNF510_1.motif	ZifRC	-0.000127786	-0.000418326	-2.55365e-06	0.188238	0.106744	0.971657	0.130993	0.429611	0	C2H2 ZF	Yes	4.21564	4.24959	4.37168	0.116678	0.587511	0.918733	-0.0168651	0.937222	1	0.0998126	0.641181	0.949074
ZNF513	ZNF513_1.motif	ZifRC	-0.00120049	-0.001346	-0.000749925	0.109995	0.0869738	1.06061	0.111965	0.246027	0	C2H2 ZF	Yes	4.00874	3.98023	4.30955	0.324479	0.028273	0.180428	-0.0327944	0.808247	1	0.291685	0.0427322	0.195999
ZNF513	ZNF513_2.motif	ZifRC	0.00127007	0.000896772	-1.68844e-06	0.0167716	0.00309601	2.5092	0.0165658	-0.514461	2	C2H2 ZF	Yes	4.00874	3.98023	4.30955	0.324479	0.028273	0.180428	-0.0327944	0.808247	1	0.291685	0.0427322	0.195999
ZNF514	ZNF514_1.motif	ZifRC	-3.58062e-06	4.79125e-05	-2.11654e-05	0.266423	0.253532	0.595967	0.265527	-0.93108	0	C2H2 ZF	Yes	2.01902	2.0506	2.27261	0.104984	0.696249	1	0.171986	0.533498	0.999649	0.27697	0.312545	0.611023
ZNF517	ZNF517_1.motif	ZifRC	-0.000398699	-0.000774251	-0.000663468	0.00393466	0.119779	0.921618	0.142348	-0.476946	0	C2H2 ZF	Yes	1.48567	1.23175	1.40829	0.154549	0.714255	1	-0.207507	0.626848	1	-0.0529579	0.898938	1
ZNF517	ZNF517_2.motif	ZifRC	0.000230211	0.000458059	0.00030139	0.0095157	0.0662903	1.17855	0.0925903	-0.0861391	0	C2H2 ZF	Yes	1.48567	1.23175	1.40829	0.154549	0.714255	1	-0.207507	0.626848	1	-0.0529579	0.898938	1
ZNF524	ZNF524_1.motif	Direct	-0.00112353	-0.00138626	-0.0006617	0.0172658	0.0537016	1.27001	0.0805167	-0.262933	0	C2H2 ZF; AT hook	Yes	4.52092	4.57814	4.62781	-0.0240032	0.905934	1	0.132444	0.523814	0.993574	0.108441	0.594729	0.907644
ZNF525	ZNF525_1.motif	ZifRC	0.000172842	0.000235874	-6.31887e-05	0.00384144	0.0305511	1.51497	0.0576792	-0.688897	0	C2H2 ZF	Yes	1.58211	1.47117	1.89726	0.432421	0.0701314	0.305116	-0.1469	0.516777	0.987662	0.285521	0.207505	0.520972
ZNF526	ZNF526_1.motif	ZifRC	0.00011413	6.06381e-07	5.27845e-05	0.370827	0.0472678	1.32543	0.0745326	0.563657	0	C2H2 ZF	Yes	4.14865	4.06068	3.77972	-0.288627	0.0933115	0.358331	-0.0889119	0.58419	1	-0.377539	0.0335252	0.16745
ZNF527	ZNF527_1.motif	ZifRC	0.000216336	0.000187469	4.60836e-05	0.339339	0.185297	0.732132	0.200383	-0.517308	0	C2H2 ZF	Yes	1.79803	1.70223	1.96268	0.282563	0.19251	0.530231	-0.118084	0.578767	1	0.164479	0.430922	0.753547
ZNF528	ZNF528_1.motif	ZifRC	0.000709158	0.000868007	0.00043789	0.0798661	0.0171185	1.76654	0.0409465	-0.637117	0	C2H2 ZF	Yes	0.683751	0.703973	2.12299	1.38771	0.00510923	0.0605687	0.0123611	0.976717	1	1.40007	0.00457987	0.0426184
ZNF529	ZNF529_1.motif	ZifRC	-0.000815868	-0.000836313	-0.000379357	0.0957797	0.120641	0.918505	0.142514	0.516	0	C2H2 ZF	Yes	1.08387	0.840527	1.97588	1.19242	0.00858014	0.0863831	-0.322344	0.418692	0.91221	0.87008	0.0370542	0.178328
ZNF530	ZNF530_1.motif	ZifRC	0.000836792	0.000919964	0.000573009	0.429948	0.0944999	1.02457	0.119074	-0.760213	0	C2H2 ZF	Yes	1.46659	1.16419	1.4752	0.28155	0.427549	0.768449	-0.269403	0.449518	0.939486	0.0121472	0.971863	1
ZNF532	ZNF532_1.motif	ZifRC	0.000174978	0.000258328	4.16758e-05	0.000185512	2.86212e-05	4.54331	0.00250715	-0.285546	1	C2H2 ZF	Yes	2.60781	4.10252	4.48851	0.36234	0.050321	0.251813	1.52941	1.42165e-06	0.000466938	1.89175	1.50703e-07	3.11654e-05
ZNF532	ZNF532_2.motif	ZifRC	-0.000220276	-0.000256273	1.48691e-05	0.000459663	7.04979e-05	4.15182	0.00328255	0.564337	1	C2H2 ZF	Yes	2.60781	4.10252	4.48851	0.36234	0.050321	0.251813	1.52941	1.42165e-06	0.000466938	1.89175	1.50703e-07	3.11654e-05
ZNF543	ZNF543_1.motif	ZifRC	-0.00134352	-0.00189245	-0.00147528	0.000219161	0.0102288	1.99017	0.0312963	-0.498205	0	C2H2 ZF	Yes	3.64235	3.56718	3.37277	-0.208687	0.190995	0.52942	-0.0543648	0.724439	1	-0.263052	0.103638	0.346719
ZNF546	ZNF546_1.motif	ZifRC	0.000428097	0.000825748	0.000341533	0.401993	0.121273	0.916236	0.142941	0.491321	0	C2H2 ZF	Yes	2.45759	2.34027	2.32863	-0.137796	0.629084	0.956318	0.00157436	0.995581	1	-0.136222	0.630901	0.940749
ZNF547	ZNF547_1.motif	ZifRC	0.000540648	0.00061273	0.00032325	0.0145628	0.0287382	1.54154	0.0553324	-0.309236	0	C2H2 ZF	Yes	1.54335	1.96913	2.13144	0.196289	0.525063	0.859643	0.44415	0.17267	0.726762	0.640439	0.0555361	0.232383
ZNF548	ZNF548_1.motif	ZifRC	0.000308756	0.000365714	4.29664e-05	0.000861844	0.00684837	2.16441	0.0248162	0.211841	0	C2H2 ZF	Yes	3.00857	3.42872	3.05523	-0.398626	0.0463698	0.241071	0.438392	0.0322993	0.364926	0.0397665	0.829238	1
ZNF549	ZNF549_1.motif	ZifRC	0.000992316	0.00117915	0.000382826	0.0249112	0.00252071	2.59848	0.016302	-0.717581	2	C2H2 ZF	Yes	0.742407	0.516668	2.31193	1.83358	0.000157296	0.00597667	-0.251832	0.479024	0.962439	1.58175	0.000446793	0.00786975
ZNF549	ZNF549_2.motif	ZifRC	0.000989681	0.00150331	0.000758573	0.195682	0.00325012	2.4881	0.0170859	-0.520565	0	C2H2 ZF	Yes	0.742407	0.516668	2.31193	1.83358	0.000157296	0.00597667	-0.251832	0.479024	0.962439	1.58175	0.000446793	0.00786975
ZNF550	ZNF550_1.motif	ZifRC	0.000596239	0.000913951	-0.000141471	0.00161088	0.00507883	2.29424	0.0210037	-0.479735	0	C2H2 ZF	Yes	2.919	3.12559	3.33027	0.217661	0.22517	0.551333	0.153822	0.393089	0.886977	0.371483	0.0485661	0.212719
ZNF551	ZNF551_2.motif	ZifRC	0.00061952	0.000624038	8.75388e-05	0.000558479	0.00345315	2.46178	0.0174826	-0.433126	2	C2H2 ZF	Yes	3.32724	3.24882	3.65087	0.371432	0.0739163	0.315294	-0.04275	0.828317	1	0.328682	0.104769	0.349116
ZNF552	ZNF552_1.motif	ZifRC	0.000397888	0.000475605	-0.000132546	0.000514997	0.00446305	2.35037	0.0197395	-0.230719	2	C2H2 ZF	Yes	3.75056	3.47594	3.7471	0.268697	0.198311	0.536514	-0.291021	0.170623	0.723343	-0.0223243	0.910147	1
ZNF554	ZNF554_1.motif	ZifRC	-0.000297859	-0.000143784	8.48173e-05	0.00497559	0.0686826	1.16315	0.0943342	0.119601	0	C2H2 ZF	Yes	2.10726	2.00842	2.18057	-0.0411672	0.914964	1	0.120417	0.757449	1	0.0792503	0.836925	1
ZNF555	ZNF555_1.motif	ZifRC	-0.000457605	-0.000685256	-0.000544707	0.00767471	0.114861	0.939828	0.138102	0.255032	0	C2H2 ZF	Yes	1.82152	1.87258	2.01861	0.137041	0.396179	0.734813	0.0649813	0.688582	1	0.202022	0.215898	0.530853
ZNF557	ZNF557_1.motif	ZifRC	0.000316603	0.000211618	6.86998e-05	0.00117339	0.00962579	2.01656	0.0305267	-0.708427	0	C2H2 ZF	Yes	2.98329	2.89347	3.21657	0.313311	0.0557945	0.266999	-0.0857235	0.576616	1	0.227587	0.146519	0.425252
ZNF559	ZNF559_1.motif	ZifRC	-0.000179999	-0.000261201	-0.000358034	0.0054815	0.013374	1.87374	0.0360429	-0.456869	0	C2H2 ZF	Yes	2.0982	1.70959	2.7291	1.06873	0.00108564	0.0217268	-0.416588	0.12586	0.65598	0.65214	0.0201844	0.119793
ZNF561	ZNF561_1.motif	ZifRC	-3.59694e-05	5.23623e-05	0.000131916	0.00517318	0.0105113	1.97835	0.0314865	0.857388	0	C2H2 ZF	Yes	3.95172	4.22583	4.28327	0.0547061	0.6822	1	0.274331	0.0586923	0.486643	0.329037	0.0269347	0.144664
ZNF562	ZNF562_1.motif	ZifRC	0.000524696	0.000496685	0.000460823	0.17771	0.0448777	1.34797	0.0727973	-0.627881	0	C2H2 ZF	Yes	4.19346	4.26263	4.20943	-0.0613533	0.720019	1	0.0622251	0.716729	1	0.000871785	0.995918	1
ZNF564	ZNF564_1.motif	ZifRC	-8.40011e-05	4.07335e-06	-2.8762e-05	0.405779	0.112172	0.950117	0.135736	-0.133796	0	C2H2 ZF	Yes	2.4724	2.43473	2.91657	0.498967	0.0210332	0.15138	-0.0427169	0.827113	1	0.45625	0.0304187	0.157177
ZNF565	ZNF565_1.motif	ZifRC	-0.000791964	-0.00148238	-0.00094286	0.0617954	0.0983533	1.00721	0.123242	-0.21282	0	C2H2 ZF	Yes	2.04161	2.47457	2.85808	0.38754	0.199601	0.538677	0.439364	0.158106	0.708508	0.826904	0.0140261	0.0938144
ZNF567	ZNF567_1.motif	ZifRC	-0.000925404	-0.00120574	-0.00050028	0.0393017	0.0846187	1.07253	0.110063	0.726884	0	C2H2 ZF	Yes	2.2715	2.1959	2.84341	0.682078	0.0147995	0.121201	-0.12505	0.617105	1	0.557028	0.0361842	0.175899
ZNF569	ZNF569_1.motif	ZifRC	0.000705106	0.00072752	0.000492578	0.104854	0.0590955	1.22845	0.0862001	-0.617163	0	C2H2 ZF	Yes	1.11232	0.562833	1.22197	0.689982	0.0845199	0.340396	-0.627432	0.114346	0.636256	0.0625497	0.863884	1
ZNF57	ZNF57_1.motif	ZifRC	0.00015176	0.000198087	5.4364e-05	0.0385938	0.058395	1.23362	0.0855096	0.0545248	0	C2H2 ZF	Yes	3.6625	3.74351	3.85922	0.122909	0.431365	0.771253	0.0833218	0.59731	1	0.20623	0.19353	0.498602
ZNF571	ZNF571_1.motif	ZifRC	-0.000182121	-0.000598938	-0.000357952	0.00071136	0.0423471	1.37318	0.0701327	-0.493454	0	C2H2 ZF	Yes	0.874588	0.927642	1.10718	0.0845851	0.848093	1	0.0787645	0.859681	1	0.16335	0.710421	1
ZNF573	ZNF573_1.motif	ZifRC	-0.000254972	-0.000289599	-0.000238427	0.016974	0.0840234	1.0756	0.109414	0.350079	0	C2H2 ZF	Yes	3.09582	3.49085	3.44224	-0.0659081	0.734134	1	0.358218	0.088327	0.57835	0.29231	0.150347	0.431909
ZNF574	ZNF574_1.motif	ZifRC	-6.84067e-05	-0.00017604	-0.000133795	0.0465342	0.103704	0.984204	0.128379	-0.328456	0	C2H2 ZF	Yes	3.79342	3.816	3.66453	-0.156851	0.371514	0.707161	0.021335	0.902104	1	-0.135516	0.435804	0.759259
ZNF574	ZNF574_2.motif	ZifRC	-0.000535968	-0.000670191	-0.000223532	0.00696237	0.062378	1.20497	0.0891258	-0.5208	0	C2H2 ZF	Yes	3.79342	3.816	3.66453	-0.156851	0.371514	0.707161	0.021335	0.902104	1	-0.135516	0.435804	0.759259
ZNF574	ZNF574_3.motif	ZifRC	-7.58474e-05	-0.00010496	9.01427e-05	0.000153337	0.00377485	2.4231	0.0181973	-0.277911	2	C2H2 ZF	Yes	3.79342	3.816	3.66453	-0.156851	0.371514	0.707161	0.021335	0.902104	1	-0.135516	0.435804	0.759259
ZNF577	ZNF577_1.motif	ZifRC	-0.000731582	-0.000550668	-6.07406e-05	0.00769344	0.0398275	1.39982	0.0678209	0.456104	0	C2H2 ZF	Yes	1.81124	2.11469	2.53212	0.442057	0.165617	0.491831	0.298548	0.349989	0.843946	0.740605	0.0301704	0.156499
ZNF579	ZNF579_1.motif	ZifRC	-0.000901572	-0.00105806	-0.000138525	0.00324398	0.0532613	1.27359	0.080176	0.433095	0	C2H2 ZF	Yes	3.33563	3.29729	3.37008	-0.033198	0.919113	1	0.0419346	0.899286	1	0.00873658	0.97858	1
ZNF579	ZNF579_2.motif	ZifRC	0.00073198	0.000548529	6.44178e-05	0.00515026	0.0163909	1.7854	0.0399682	-0.0901893	0	C2H2 ZF	Yes	3.33563	3.29729	3.37008	-0.033198	0.919113	1	0.0419346	0.899286	1	0.00873658	0.97858	1
ZNF579	ZNF579_3.motif	ZifRC	0.000590791	0.00108194	0.000902155	0.000642765	0.00192014	2.71667	0.0146475	0.280308	2	C2H2 ZF	Yes	3.33563	3.29729	3.37008	-0.033198	0.919113	1	0.0419346	0.899286	1	0.00873658	0.97858	1
ZNF581	ZNF581_1.motif	ZifRC	0.000774525	0.00136279	0.000713372	0.209479	0.000874899	3.05804	0.00997738	-0.18688	0	C2H2 ZF	Yes	5.39391	5.69805	5.66006	-0.118799	0.603433	0.933487	0.385548	0.112541	0.63214	0.266749	0.256465	0.565305
ZNF581	ZNF581_2.motif	ZifRC	0.000365493	-0.000629417	-0.00104997	0.00123626	0.000411487	3.38564	0.00673288	-0.44312	1	C2H2 ZF	Yes	5.39391	5.69805	5.66006	-0.118799	0.603433	0.933487	0.385548	0.112541	0.63214	0.266749	0.256465	0.565305
ZNF584	ZNF584_1.motif	ZifRC	0.000204396	0.000180639	7.22215e-05	0.0470084	0.0328401	1.4836	0.0607126	0.234927	0	C2H2 ZF	Yes	4.60903	4.66287	4.5055	-0.157709	0.2144	0.550419	0.0508181	0.68111	1	-0.106891	0.389776	0.707344
ZNF585B	ZNF585B_1.motif	ZifRC	0.000392219	0.000473642	0.000119614	0.00358	0.0269116	1.57006	0.0531176	-0.219088	0	C2H2 ZF	Yes	1.55962	1.72237	1.91703	0.205999	0.385705	0.723517	0.12706	0.595355	1	0.333059	0.168432	0.457511
ZNF585B	ZNF585B_2.motif	ZifRC	0.000174392	0.000505388	0.000155251	0.113347	0.106468	0.972781	0.130797	0.044117	0	C2H2 ZF	Yes	1.55962	1.72237	1.91703	0.205999	0.385705	0.723517	0.12706	0.595355	1	0.333059	0.168432	0.457511
ZNF586	ZNF586_1.motif	ZifRC	-0.000295617	-0.000812392	-0.000575918	0.0030787	0.0344814	1.46241	0.0619897	-0.08565	0	C2H2 ZF	Yes	4.34845	4.30375	4.29507	-0.0176664	0.895253	1	-0.0341905	0.800408	1	-0.0518569	0.698074	0.997173
ZNF587	ZNF587_1.motif	ZifRC	7.48581e-05	-7.84608e-05	-4.33647e-07	0.0394781	0.0377749	1.4228	0.0654108	0.0685647	0	C2H2 ZF	Yes	4.41759	4.32964	4.4404	0.101046	0.639588	0.965713	-0.124277	0.566561	1	-0.0232304	0.913735	1
ZNF589	ZNF589_1.motif	Direct	0.000440356	0.000381396	3.72674e-05	0.0152163	0.0104004	1.98295	0.0313959	-0.906968	0	C2H2 ZF	Yes	4.3952	4.44191	4.75215	0.26706	0.172366	0.502938	0.0917546	0.629235	1	0.358814	0.0747919	0.281757
ZNF592	ZNF592_1.motif	ZifRC	7.52212e-05	8.46771e-06	4.7094e-05	0.563078	0.179869	0.745044	0.19545	-0.0274912	0	C2H2 ZF	Yes	3.53776	3.51262	3.62837	0.120564	0.547667	0.879844	-0.0610946	0.760151	1	0.0594692	0.764954	1
ZNF594	ZNF594_1.motif	ZifRC	-0.000932415	-0.00110618	-0.000273658	0.0258852	0.00414681	2.38229	0.018934	0.871932	2	C2H2 ZF	Yes	1.7991	1.86035	3.11422	1.26713	4.011e-06	0.000514209	0.0648108	0.705052	1	1.33194	2.17742e-06	0.000163852
ZNF594	ZNF594_3.motif	ZifRC	-0.000629583	-0.000540727	-0.000238045	0.00810341	0.00245575	2.60982	0.016302	0.910843	2	C2H2 ZF	Yes	1.7991	1.86035	3.11422	1.26713	4.011e-06	0.000514209	0.0648108	0.705052	1	1.33194	2.17742e-06	0.000163852
ZNF594	ZNF594_4.motif	ZifRC	-0.000404383	0.000367922	-4.07719e-05	0.153419	0.00296216	2.52839	0.016443	0.0624025	0	C2H2 ZF	Yes	1.7991	1.86035	3.11422	1.26713	4.011e-06	0.000514209	0.0648108	0.705052	1	1.33194	2.17742e-06	0.000163852
ZNF595	ZNF595_1.motif	ZifRC	0.000279259	0.000272318	0.0001196	0.185088	0.11916	0.923871	0.141761	-0.437014	0	C2H2 ZF	Yes	2.42902	2.46548	2.83176	0.356276	0.156809	0.476055	-0.0168356	0.944961	1	0.339441	0.171389	0.462036
ZNF596	ZNF596_1.motif	ZifRC	-0.0027293	-0.00349316	-0.00184639	0.68811	0.413749	0.383263	0.41782	0.482952	0	C2H2 ZF	Yes	0.475919	1.04095	1.39336	0.289928	0.527063	0.860852	0.577511	0.232478	0.777336	0.867438	0.0785251	0.29052
ZNF597	ZNF597_1.motif	ZifRC	0.00050707	0.000471306	0.000297422	0.209872	0.0612145	1.21315	0.0883071	-0.493326	0	C2H2 ZF	Yes	1.89851	1.91777	2.4143	0.515023	0.0316591	0.193024	-0.0639432	0.77228	1	0.45108	0.0511552	0.219919
ZNF597	ZNF597_2.motif	ZifRC	-0.000278976	-0.000345316	-0.000442993	0.00027046	0.0102043	1.99122	0.0312963	-0.418151	0	C2H2 ZF	Yes	1.89851	1.91777	2.4143	0.515023	0.0316591	0.193024	-0.0639432	0.77228	1	0.45108	0.0511552	0.219919
ZNF599	ZNF599_1.motif	ZifRC	-8.105e-05	-0.000109203	-0.000165828	0.0509647	0.143489	0.843182	0.162813	-0.174416	0	C2H2 ZF	Yes	1.9226	1.48361	1.36793	-0.189446	0.599058	0.929242	-0.423257	0.248032	0.777689	-0.612703	0.102665	0.34434
ZNF600	ZNF600_1.motif	ZifRC	-0.000184945	-0.000212028	-0.000232956	0.074674	0.319136	0.496024	0.326955	0.322222	0	C2H2 ZF	Yes	1.38637	1.24055	1.42539	0.201499	0.578598	0.910031	-0.260324	0.475974	0.960407	-0.058825	0.868397	1
ZNF600	ZNF600_2.motif	ZifRC	0.000815919	0.00118203	0.000527563	0.168601	0.0713807	1.14642	0.097212	-0.402667	0	C2H2 ZF	Yes	1.38637	1.24055	1.42539	0.201499	0.578598	0.910031	-0.260324	0.475974	0.960407	-0.058825	0.868397	1
ZNF605	ZNF605_1.motif	ZifRC	-0.00206804	-0.00206661	-0.000616412	0.00201052	0.0113053	1.94672	0.0328116	0.548205	0	C2H2 ZF	Yes	2.21524	2.51623	3.13136	0.543398	0.0386989	0.217866	0.365353	0.156709	0.705231	0.908751	0.00230541	0.0260788
ZNF606	ZNF606_1.motif	ZifRC	9.41702e-05	0.000273955	1.38885e-05	0.276291	0.0144325	1.84066	0.0374581	-0.317753	0	C2H2 ZF	Yes	-1.44341	-1.3974	1.48941	2.9962	0.000192554	0.00677896	0.187893	0.774629	1	3.18409	0.000113443	0.00285324
ZNF607	ZNF607_1.motif	ZifRC	0.00103175	0.00135958	0.00064878	0.161877	0.0464552	1.33297	0.0738493	0.144517	0	C2H2 ZF	Yes	2.80078	2.78436	2.83048	0.044058	0.771909	1	-0.0337437	0.825637	1	0.0103144	0.945128	1
ZNF607	ZNF607_2.motif	ZifRC	0.000886584	0.00103018	0.00068062	0.0657425	0.0468948	1.32888	0.0742555	-0.252582	0	C2H2 ZF	Yes	2.80078	2.78436	2.83048	0.044058	0.771909	1	-0.0337437	0.825637	1	0.0103144	0.945128	1
ZNF611	ZNF611_2.motif	ZifRC	0.000674453	0.000697053	0.00062178	0.00844971	0.0256061	1.59166	0.0519018	-0.575192	0	C2H2 ZF	Yes	1.94851	1.79584	1.95836	0.13953	0.603633	0.933562	-0.125814	0.641736	1	0.0137169	0.958481	1
ZNF613	ZNF613_1.motif	ZifRC	-0.000732654	-0.00102155	-0.000339278	0.00132494	0.033773	1.47143	0.0613599	0.59412	0	C2H2 ZF	Yes	1.96509	1.93696	2.63458	0.73281	0.0622161	0.286294	-0.14507	0.694228	1	0.58774	0.120246	0.378511
ZNF614	ZNF614_1.motif	ZifRC	0.000271449	0.00031205	0.000150264	0.282153	0.0626631	1.20299	0.089214	-0.277517	0	C2H2 ZF	Yes	2.48161	2.44778	3.17474	0.738502	0.021543	0.1538	-0.201474	0.493348	0.971523	0.537028	0.0719831	0.274568
ZNF615	ZNF615_1.motif	ZifRC	-0.00043853	-0.000613328	-0.000269087	0.0528448	0.27263	0.564426	0.282644	0.493483	0	C2H2 ZF	Yes	1.41479	1.64975	1.91382	0.242794	0.510976	0.847417	0.16871	0.650232	1	0.411504	0.271915	0.585584
ZNF616	ZNF616_1.motif	ZifRC	-0.000367718	-0.000293877	-8.89951e-05	0.0305839	0.134468	0.871382	0.154754	0.275981	0	C2H2 ZF	Yes	3.22512	3.39495	3.45536	0.0570114	0.791757	1	0.0987622	0.651082	1	0.155774	0.472357	0.796381
ZNF616	ZNF616_2.motif	ZifRC	-0.0008206	-0.00112736	-0.000548283	0.240202	0.350075	0.455839	0.356067	0.065921	0	C2H2 ZF	Yes	3.22512	3.39495	3.45536	0.0570114	0.791757	1	0.0987622	0.651082	1	0.155774	0.472357	0.796381
ZNF619	ZNF619_1.motif	ZifRC	-7.04622e-05	5.06639e-05	0.000360006	0.00257865	0.0118131	1.92764	0.0336916	-0.121316	0	C2H2 ZF	Yes	2.95976	2.95302	2.53973	-0.485288	0.0628981	0.287679	0.0850931	0.724232	1	-0.400195	0.115213	0.369434
ZNF620	ZNF620_1.motif	ZifRC	0.000235576	0.00038575	8.92434e-05	0.0208271	0.0452946	1.34395	0.0731149	-0.677102	0	C2H2 ZF	Yes	2.40148	1.82936	2.37901	0.571914	0.0401953	0.223407	-0.579	0.0391924	0.400888	-0.00708619	0.977239	1
ZNF621	ZNF621_1.motif	ZifRC	-0.000290236	-0.00037027	-0.000119785	0.00118686	0.0251934	1.59871	0.0514346	-0.0646709	0	C2H2 ZF	Yes	3.9539	3.97107	3.96381	-0.0343813	0.844675	1	0.0462211	0.792825	1	0.0118397	0.946115	1
ZNF623	ZNF623_1.motif	ZifRC	-0.000322677	-0.000547636	-0.000412863	0.162952	0.188344	0.725048	0.203095	-0.579192	0	C2H2 ZF	Yes	4.11504	4.20443	4.17724	-0.0327909	0.817131	1	0.0991031	0.490564	0.969877	0.0663122	0.640731	0.948911
ZNF624	ZNF624_1.motif	ZifRC	0.000636555	0.000809086	0.000392344	0.0403774	0.0226903	1.64416	0.0485398	-0.639038	0	C2H2 ZF	Yes	0.919348	1.21102	1.9222	0.709502	0.0557859	0.266999	0.252579	0.474495	0.958788	0.962081	0.0142035	0.0945928
ZNF624	ZNF624_2.motif	ZifRC	0.000556534	0.000823872	0.000455922	0.0687877	0.0268207	1.57153	0.0531058	-0.38524	0	C2H2 ZF	Yes	0.919348	1.21102	1.9222	0.709502	0.0557859	0.266999	0.252579	0.474495	0.958788	0.962081	0.0142035	0.0945928
ZNF627	ZNF627_1.motif	ZifRC	-7.25966e-05	-0.000175515	-0.000111804	0.311197	0.175306	0.756203	0.191227	0.738241	0	C2H2 ZF	Yes	3.693	3.65466	3.85647	0.170388	0.478456	0.818306	-0.0663567	0.782389	1	0.104031	0.659189	0.96599
ZNF628	ZNF628_1.motif	ZifRC	-0.00033141	-0.000448626	0.000104468	0.0039348	0.0539221	1.26823	0.0806332	-0.0741214	0	C2H2 ZF	Yes	1.56484	1.40218	1.5012	0.0804335	0.865929	1	-0.337557	0.485624	0.966053	-0.257123	0.588538	0.902593
ZNF628	ZNF628_2.motif	ZifRC	-6.70131e-05	-2.32327e-05	-2.6025e-05	0.438959	0.350639	0.45514	0.35632	-0.272898	0	C2H2 ZF	Yes	1.56484	1.40218	1.5012	0.0804335	0.865929	1	-0.337557	0.485624	0.966053	-0.257123	0.588538	0.902593
ZNF629	ZNF629_1.motif	ZifRC	0.000563683	0.00105805	0.000404854	0.0270603	0.0120923	1.91749	0.034302	-0.406824	0	C2H2 ZF	Yes	4.18316	4.18677	4.41994	0.210256	0.23829	0.570809	0.0263921	0.879205	1	0.236648	0.187277	0.488315
ZNF639	ZNF639_1.motif	ZifRC	-0.000404196	-0.000522179	-0.000215359	0.111593	0.0614298	1.21162	0.0883071	0.279744	0	C2H2 ZF	Yes	4.54627	4.72898	4.80232	0.0731421	0.63037	0.957543	0.166948	0.284273	0.796183	0.24009	0.130621	0.394576
ZNF639	ZNF639_2.motif	ZifRC	-7.53146e-05	-0.000139871	-5.24839e-05	0.319529	0.0577669	1.23832	0.0852533	-0.173192	0	C2H2 ZF	Yes	4.54627	4.72898	4.80232	0.0731421	0.63037	0.957543	0.166948	0.284273	0.796183	0.24009	0.130621	0.394576
ZNF641	ZNF641_1.motif	ZifRC	-0.00146252	-0.00192265	-0.000595491	0.000736216	0.00402125	2.39564	0.0186831	0.71472	2	C2H2 ZF	Yes	2.67904	2.23429	3.23088	0.980117	0.000308464	0.00917115	-0.4478	0.0449084	0.429466	0.532318	0.0153697	0.0996144
ZNF641	ZNF641_2.motif	ZifRC	0.00152371	0.00174378	0.000333337	0.000620538	0.000171593	3.7655	0.00476175	-0.697246	1	C2H2 ZF	Yes	2.67904	2.23429	3.23088	0.980117	0.000308464	0.00917115	-0.4478	0.0449084	0.429466	0.532318	0.0153697	0.0996144
ZNF646	ZNF646_2.motif	ZifRC	-5.41153e-05	1.51026e-05	-6.56006e-05	0.061878	0.0929245	1.03187	0.118011	0.394246	0	C2H2 ZF	Yes	3.95002	3.91199	3.75985	-0.160711	0.331837	0.669734	-0.029581	0.855597	1	-0.190292	0.253366	0.56063
ZNF649	ZNF649_1.motif	ZifRC	0.000456891	0.000572631	0.000521321	0.00305813	0.00527869	2.27747	0.0213607	-0.235621	0	C2H2 ZF	Yes	2.21821	2.50507	2.88216	0.390385	0.0970829	0.364321	0.224371	0.33203	0.825125	0.614756	0.0148779	0.0972973
ZNF652	ZNF652_1.motif	Direct	0.000522393	0.000777317	0.000303719	0.051433	0.00307362	2.51235	0.0165244	-0.596576	0	C2H2 ZF	Yes	4.10099	3.89744	4.60509	0.705786	0.000331454	0.00958917	-0.2061	0.174171	0.730149	0.499686	0.00408356	0.0395439
ZNF653	ZNF653_1.motif	ZifRC	-0.000885885	-0.000937717	-0.000377841	0.00492951	0.097758	1.00985	0.122632	-0.12322	0	C2H2 ZF; AT hook	Yes	2.09016	1.45012	1.88569	0.455707	0.247988	0.581108	-0.673538	0.0993977	0.606772	-0.217831	0.56423	0.880872
ZNF655	ZNF655_1.motif	ZifRC	0.000295019	0.000163924	-0.000139697	0.000156431	0.0010585	2.97531	0.010701	-0.978807	2	C2H2 ZF	Yes	3.1706	3.32179	3.8417	0.522859	0.0279383	0.179318	0.152632	0.488048	0.968108	0.675492	0.0071367	0.0586047
ZNF655	ZNF655_2.motif	ZifRC	-4.91306e-06	-6.62365e-05	9.521e-05	0.0227013	0.0199159	1.7008	0.0444369	0.456082	0	C2H2 ZF	Yes	3.1706	3.32179	3.8417	0.522859	0.0279383	0.179318	0.152632	0.488048	0.968108	0.675492	0.0071367	0.0586047
ZNF658	ZNF658_1.motif	ZifRC	-0.000795997	-0.00105072	-0.00032408	0.0168235	0.196896	0.705762	0.211509	0.580301	0	C2H2 ZF	Yes	0.834895	0.941676	1.48303	0.329667	0.536516	0.868971	0.175798	0.743235	1	0.505466	0.347606	0.65706
ZNF658	ZNF658_2.motif	ZifRC	-0.000182855	-0.000171809	-0.000111221	0.497495	0.398908	0.399128	0.403555	-0.166237	0	C2H2 ZF	Yes	0.834895	0.941676	1.48303	0.329667	0.536516	0.868971	0.175798	0.743235	1	0.505466	0.347606	0.65706
ZNF664	ZNF664_1.motif	ZifRC	0.000734067	0.000941619	0.00052098	0.392088	0.00289235	2.53875	0.016443	-0.445343	0	C2H2 ZF	Yes	5.50745	5.58639	5.72164	0.133824	0.34037	0.671266	0.0811387	0.559441	1	0.214963	0.136373	0.406541
ZNF668	ZNF668_1.motif	ZifRC	-9.46307e-06	-6.01258e-05	-2.79312e-05	0.327917	0.132745	0.876983	0.153397	0.267841	0	C2H2 ZF	Yes	3.45549	3.08038	3.36197	0.295815	0.0565699	0.269647	-0.381189	0.0193061	0.272078	-0.0853744	0.543736	0.864958
ZNF668	ZNF668_2.motif	ZifRC	0.000188324	0.000441981	0.000409691	0.0176116	0.0234705	1.62948	0.0490411	-0.560882	0	C2H2 ZF	Yes	3.45549	3.08038	3.36197	0.295815	0.0565699	0.269647	-0.381189	0.0193061	0.272078	-0.0853744	0.543736	0.864958
ZNF669	ZNF669_1.motif	ZifRC	-0.000468173	-0.000440557	-7.73551e-05	0.0178907	0.102069	0.991108	0.126911	0.358139	0	C2H2 ZF	Yes	3.06169	3.12466	3.35937	0.235222	0.372026	0.707653	0.0177375	0.946062	1	0.252959	0.333851	0.639702
ZNF670	ZNF670_1.motif	ZifRC	-8.54387e-05	-4.48272e-05	-1.95909e-05	0.541656	0.231493	0.635463	0.243802	0.749955	0	C2H2 ZF	Yes	1.80943	2.01195	2.33377	0.329852	0.216152	0.550419	0.11013	0.675542	1	0.439982	0.104736	0.349116
ZNF671	ZNF671_1.motif	ZifRC	0.00124569	0.00155903	0.00048569	0.000671301	0.00164009	2.78513	0.0142435	0.0903612	2	C2H2 ZF	Yes	2.70714	2.24725	2.12677	-0.13976	0.624146	0.951609	-0.447149	0.132093	0.663805	-0.586909	0.0534959	0.226863
ZNF672	ZNF672_1.motif	ZifRC	-7.15424e-05	1.74675e-06	3.86665e-05	0.0257552	0.0270501	1.56783	0.0532976	-0.486784	0	C2H2 ZF	Yes	4.29692	4.01933	4.00259	-0.0190165	0.889542	1	-0.28198	0.0571979	0.480111	-0.300997	0.0424816	0.195226
ZNF672	ZNF672_2.motif	ZifRC	0.000103379	0.000452655	0.000345214	0.000152594	0.000790078	3.10233	0.00956625	-0.624293	1	C2H2 ZF	Yes	4.29692	4.01933	4.00259	-0.0190165	0.889542	1	-0.28198	0.0571979	0.480111	-0.300997	0.0424816	0.195226
ZNF674	ZNF674_1.motif	ZifRC	0.000437388	0.000173647	-0.000130807	0.049241	0.0168887	1.7724	0.040818	-0.652996	0	C2H2 ZF	Yes	2.09289	2.2574	2.77424	0.513889	0.0122414	0.10805	0.147476	0.426332	0.918912	0.661365	0.00249655	0.0275598
ZNF674	ZNF674_2.motif	ZifRC	0.00136813	0.00141519	0.000186521	3.95656e-05	3.20959e-05	4.49355	0.00250715	-0.79669	1	C2H2 ZF	Yes	2.09289	2.2574	2.77424	0.513889	0.0122414	0.10805	0.147476	0.426332	0.918912	0.661365	0.00249655	0.0275598
ZNF675	ZNF675_1.motif	ZifRC	-9.1914e-05	-1.50644e-05	-5.55814e-06	0.0649837	0.0705199	1.15169	0.0962721	-0.114279	0	C2H2 ZF	Yes	2.64822	2.23801	3.0391	0.816785	0.0199715	0.14665	-0.449797	0.169148	0.721951	0.366988	0.238922	0.555483
ZNF678	ZNF678_1.motif	ZifRC	0.000452118	0.000408072	0.000155848	0.178631	0.0882006	1.05453	0.113157	-0.201283	0	C2H2 ZF	Yes	2.32044	1.86705	2.35403	0.471108	0.0929006	0.357445	-0.530641	0.0629857	0.500979	-0.0595333	0.816017	1
ZNF680	ZNF680_1.motif	ZifRC	0.000154694	0.000382076	0.00027643	0.0467008	0.0370501	1.43121	0.0647516	0.482884	0	C2H2 ZF	Yes	1.98576	2.2775	2.75425	0.46959	0.125751	0.422824	0.277661	0.358331	0.85212	0.74725	0.0226859	0.12886
ZNF684	ZNF684_1.motif	ZifRC	-0.000838386	-0.000841458	-0.000342878	0.00582138	0.0860762	1.06512	0.11119	0.0620526	0	C2H2 ZF	Yes	2.51794	1.89952	2.12043	0.232301	0.481763	0.821014	-0.68444	0.0534032	0.465046	-0.452139	0.174082	0.466189
ZNF689	ZNF689_1.motif	ZifRC	-7.61863e-05	3.1654e-06	4.18793e-06	0.228125	0.118371	0.926753	0.141121	0.0603579	0	C2H2 ZF	Yes	3.32649	3.00182	3.01542	0.0116917	0.942428	1	-0.332711	0.0574379	0.481093	-0.32102	0.0603708	0.244976
ZNF691	ZNF691_1.Infer.motif	Indirect	-0.000592684	-0.00058902	-0.000168906	0.0101369	0.0681321	1.16665	0.0939208	0.00832499	0	C2H2 ZF	Yes	4.09288	4.11519	4.09617	-0.0633479	0.711896	1	0.0617839	0.721016	1	-0.00156398	0.992653	1
ZNF692	ZNF692_1.motif	ZifRC	-0.000510534	-0.000626443	-0.000229514	0.0143899	0.0211124	1.67546	0.0462585	-0.18498	0	C2H2 ZF	Yes	4.81735	5.02899	4.91437	-0.16878	0.410637	0.750261	0.264963	0.208296	0.776627	0.096183	0.636437	0.945475
ZNF696	ZNF696_1.motif	ZifRC	4.66348e-05	0.000289121	-2.53248e-05	0.103387	0.16678	0.777855	0.183345	-0.710715	0	C2H2 ZF	Yes	2.44637	2.32774	2.44066	0.103952	0.579001	0.910422	-0.0880247	0.641756	1	0.0159273	0.930968	1
ZNF697	ZNF697_1.motif	ZifRC	-0.000662613	-0.000911756	-0.000587052	0.111136	0.169119	0.771807	0.185015	-0.15852	0	C2H2 ZF	Yes	3.88199	3.74682	4.00885	0.245641	0.176636	0.510025	-0.125181	0.480013	0.962439	0.12046	0.492083	0.815455
ZNF697	ZNF697_2.motif	ZifRC	1.66985e-05	-0.000404984	-0.000328673	0.0260608	0.0631271	1.19978	0.0896485	-0.486411	0	C2H2 ZF	Yes	3.88199	3.74682	4.00885	0.245641	0.176636	0.510025	-0.125181	0.480013	0.962439	0.12046	0.492083	0.815455
ZNF699	ZNF699_1.motif	ZifRC	-0.000179815	3.25875e-05	0.000258311	0.00143208	0.0131977	1.8795	0.0358178	0.462057	0	C2H2 ZF	Yes	1.56529	1.66113	2.19329	0.455673	0.13225	0.433759	0.149026	0.616673	1	0.6047	0.051578	0.221191
ZNF699	ZNF699_2.motif	ZifRC	-0.000332062	-0.00036982	-0.000272198	0.163596	0.203455	0.691532	0.217726	0.832923	0	C2H2 ZF	Yes	1.56529	1.66113	2.19329	0.455673	0.13225	0.433759	0.149026	0.616673	1	0.6047	0.051578	0.221191
ZNF7	ZNF7_1.motif	ZifRC	-2.41399e-05	-0.000308732	-0.000226877	0.0195912	0.00975179	2.01092	0.0305827	-0.435085	0	C2H2 ZF	Yes	4.69258	4.82464	5.05944	0.219152	0.159267	0.480175	0.149562	0.329983	0.822321	0.368714	0.026652	0.143366
ZNF7	ZNF7_3.motif	ZifRC	-0.000945179	-0.00174891	-0.000719989	0.29007	0.0366653	1.43574	0.0641785	0.433242	0	C2H2 ZF	Yes	4.69258	4.82464	5.05944	0.219152	0.159267	0.480175	0.149562	0.329983	0.822321	0.368714	0.026652	0.143366
ZNF7	ZNF7_2.motif	ZifRC	0.000480735	0.000481856	0.000293895	0.24589	0.00986206	2.00603	0.0306729	-0.641754	0	C2H2 ZF	Yes	4.69258	4.82464	5.05944	0.219152	0.159267	0.480175	0.149562	0.329983	0.822321	0.368714	0.026652	0.143366
ZNF70	ZNF70_1.motif	ZifRC	2.23671e-05	-0.000167481	-0.000126302	0.0878384	0.0199667	1.69969	0.0444623	-0.733793	0	C2H2 ZF	Yes	2.86999	3.37891	3.9062	0.445933	0.110042	0.393338	0.579683	0.051905	0.458402	1.02562	0.00217524	0.0249808
ZNF700	ZNF700_1.motif	ZifRC	6.18046e-05	0.00013423	0.000110593	0.14148	0.0862769	1.06411	0.111195	-0.362867	0	C2H2 ZF	Yes	3.62065	3.55594	3.77993	0.227589	0.113552	0.398153	-0.0832104	0.548739	1	0.144378	0.293618	0.599405
ZNF700	ZNF700_2.motif	ZifRC	-0.000350566	-0.00029995	-0.000227189	0.0510519	0.113744	0.944071	0.137154	0.0488415	0	C2H2 ZF	Yes	3.62065	3.55594	3.77993	0.227589	0.113552	0.398153	-0.0832104	0.548739	1	0.144378	0.293618	0.599405
ZNF700	ZNF700_3.motif	ZifRC	0.00109538	0.00128276	0.000747218	0.489893	0.0234958	1.62901	0.0490411	-0.597585	0	C2H2 ZF	Yes	3.62065	3.55594	3.77993	0.227589	0.113552	0.398153	-0.0832104	0.548739	1	0.144378	0.293618	0.599405
ZNF707	ZNF707_1.motif	ZifRC	-1.46408e-05	-0.000297098	-0.000363342	0.000100463	0.00280175	2.55257	0.0163411	-0.264042	2	C2H2 ZF	Yes	2.53174	2.36454	2.85231	0.482453	0.175376	0.507637	-0.239268	0.494471	0.972696	0.243185	0.477385	0.80094
ZNF708	ZNF708_1.motif	ZifRC	-0.000405416	-0.000463028	-0.000201141	0.000280275	0.00542126	2.2659	0.0217815	0.264945	0	C2H2 ZF	Yes	2.83827	2.65088	3.17773	0.50953	0.00613611	0.0689091	-0.182203	0.266268	0.796183	0.327327	0.0503689	0.218015
ZNF709	ZNF709_1.motif	ZifRC	-0.00177189	-0.00201234	-0.00122142	0.583307	0.125007	0.903064	0.146556	0.492401	0	C2H2 ZF	Yes	-0.0656138	0.704743	1.22592	0.549136	0.130611	0.430908	0.769926	0.048579	0.444083	1.31906	0.00248969	0.0275058
ZNF71	ZNF71_1.motif	ZifRC	0.000388496	0.000415463	9.12442e-05	0.020164	0.0261652	1.58228	0.0525204	0.471484	0	C2H2 ZF	Yes	2.42124	2.01663	1.60058	-0.396289	0.213976	0.550419	-0.398812	0.206871	0.774704	-0.795101	0.0205698	0.121358
ZNF710	ZNF710_1.motif	ZifRC	0.000171684	0.000415581	0.00025139	0.0124353	0.00865384	2.06279	0.0287358	0.0999036	0	C2H2 ZF	Yes	3.11676	2.71483	2.31651	-0.417261	0.0795107	0.329011	-0.394689	0.0904098	0.583328	-0.811949	0.00255502	0.0280389
ZNF710	ZNF710_2.motif	ZifRC	-0.0013846	-0.00137702	-0.000515168	0.000717606	0.00584004	2.23358	0.0227359	-0.794439	0	C2H2 ZF	Yes	3.11676	2.71483	2.31651	-0.417261	0.0795107	0.329011	-0.394689	0.0904098	0.583328	-0.811949	0.00255502	0.0280389
ZNF713	ZNF713_1.motif	Direct	0.0030356	0.00315312	0.0035924	0.0156979	0.000437014	3.3595	0.00694913	-0.230877	1	C2H2 ZF	Yes	1.97584	1.70871	2.35258	0.594616	0.0252148	0.169783	-0.203792	0.405696	0.899407	0.390824	0.113538	0.366533
ZNF714	ZNF714_1.motif	ZifRC	0.00146787	0.00205127	0.000994732	0.392185	0.00228183	2.64172	0.0160011	-0.757981	0	C2H2 ZF	Yes	3.51778	3.04086	3.71883	0.686827	0.0012701	0.0241439	-0.492174	0.0119508	0.203193	0.194653	0.241644	0.557659
ZNF717	ZNF717_1.motif	ZifRC	-0.000331346	-0.00050668	-0.000143491	0.00299568	0.04256	1.371	0.0701463	-0.355182	0	C2H2 ZF	Yes	3.14841	3.15	2.81876	-0.45647	0.214771	0.550419	0.119104	0.737764	1	-0.337366	0.351031	0.661542
ZNF717	ZNF717_2.motif	ZifRC	0.000951123	0.00144808	0.000627591	0.00817595	0.00756335	2.12129	0.0262663	0.45821	0	C2H2 ZF	Yes	3.14841	3.15	2.81876	-0.45647	0.214771	0.550419	0.119104	0.737764	1	-0.337366	0.351031	0.661542
ZNF718	ZNF718_1.motif	ZifRC	-0.000562915	-0.000701267	-0.000366619	0.703223	0.511153	0.291449	0.51206	0.531587	0	C2H2 ZF	Yes	0.95736	0.974778	1.18463	0.370245	0.345204	0.67574	0.044928	0.916002	1	0.415173	0.268861	0.582139
ZNF718	ZNF718_2.motif	ZifRC	-0.000748575	-0.000752797	-0.000273707	0.00287602	0.0812376	1.09024	0.106876	0.109336	0	C2H2 ZF	Yes	0.95736	0.974778	1.18463	0.370245	0.345204	0.67574	0.044928	0.916002	1	0.415173	0.268861	0.582139
ZNF721	ZNF721_1.motif	ZifRC	0.000761963	0.00112707	0.000313077	0.00885678	0.00598292	2.22309	0.0229775	-0.729436	0	C2H2 ZF	Yes	4.07165	3.83183	4.14625	0.308394	0.0484076	0.246974	-0.235835	0.120041	0.650509	0.0725598	0.612243	0.924174
ZNF721	ZNF721_2.motif	ZifRC	-0.000320726	-0.000300585	-0.000135462	0.0360862	0.0597763	1.22347	0.0869683	-0.0434022	0	C2H2 ZF	Yes	4.07165	3.83183	4.14625	0.308394	0.0484076	0.246974	-0.235835	0.120041	0.650509	0.0725598	0.612243	0.924174
ZNF726	ZNF726_1.motif	ZifRC	-0.000164036	-0.000118543	9.71777e-05	0.00286356	0.0328881	1.48296	0.0607126	-0.417606	0	C2H2 ZF	Yes	1.74385	0.691848	1.13441	0.516513	0.277028	0.62251	-1.07226	0.0348857	0.379555	-0.55575	0.211299	0.526561
ZNF74	ZNF74_1.motif	ZifRC	0.000568278	0.000800485	0.0003924	0.27065	0.0161064	1.793	0.0395307	0.447715	0	C2H2 ZF	Yes	3.82215	3.49393	3.16735	-0.365498	0.0846975	0.340767	-0.283898	0.166514	0.717031	-0.649396	0.00552956	0.0490077
ZNF740	ZNF740_1.motif	Direct	-0.00192215	-0.00284718	-0.000791708	0.0269166	0.0489372	1.31036	0.0760213	-0.0704296	0	C2H2 ZF	Yes	4.93658	4.89619	5.00381	0.0853616	0.606518	0.936215	-0.0179731	0.913371	1	0.0673886	0.683165	0.986123
ZNF746	ZNF746_1.motif	ZifRC	0.00071103	0.000867329	-9.33105e-05	0.00271036	0.013908	1.85674	0.036556	0.369445	0	C2H2 ZF	Yes	3.16516	2.9348	3.02066	0.0681142	0.650708	0.975085	-0.211844	0.17646	0.734044	-0.14373	0.338655	0.645804
ZNF749	ZNF749_1.motif	ZifRC	-0.00179442	-0.00213975	-0.000582369	0.000504447	0.00758441	2.12008	0.0262663	-0.611881	0	C2H2 ZF	Yes	3.52493	3.63114	3.19249	-0.432695	0.0151642	0.122747	0.109055	0.488332	0.968108	-0.32364	0.0547907	0.230542
ZNF749	ZNF749_3.motif	ZifRC	-1.98556e-05	0.000304251	0.000248905	0.0777588	0.028474	1.54555	0.0550633	0.0291537	0	C2H2 ZF	Yes	3.52493	3.63114	3.19249	-0.432695	0.0151642	0.122747	0.109055	0.488332	0.968108	-0.32364	0.0547907	0.230542
ZNF75A	ZNF75A_1.motif	Direct	0.000250717	0.000813795	0.000226326	0.0891675	0.00265078	2.57663	0.016302	-0.171795	0	C2H2 ZF	Yes	3.34066	3.44246	4.3381	0.881406	0.000598377	0.0147038	0.0835465	0.679805	1	0.964953	0.000262568	0.00527365
ZNF76	ZNF76_1.Infer.motif	Indirect	-0.00295951	-0.00375015	-0.00224769	0.136709	0.0763297	1.11731	0.102534	0.381703	0	C2H2 ZF	Yes	3.99468	4.05167	4.42799	0.346301	0.0702046	0.305339	0.0846837	0.641032	1	0.430985	0.0288081	0.151662
ZNF761	ZNF761_1.motif	ZifRC	0.000189654	0.000468165	0.000179578	0.0228714	0.0331557	1.47944	0.0608664	0.131973	0	C2H2 ZF	Yes	2.76566	2.37442	2.07162	-0.315478	0.358438	0.691368	-0.442354	0.195439	0.761091	-0.757832	0.0347516	0.171102
ZNF761	ZNF761_2.motif	ZifRC	-5.16771e-05	-0.000142093	0.000114007	0.0166703	0.0392316	1.40636	0.0671836	-0.517581	0	C2H2 ZF	Yes	2.76566	2.37442	2.07162	-0.315478	0.358438	0.691368	-0.442354	0.195439	0.761091	-0.757832	0.0347516	0.171102
ZNF764	ZNF764_1.motif	ZifRC	-5.53832e-05	-0.000146665	-6.59056e-05	0.334865	0.221427	0.65477	0.234321	-0.491986	0	C2H2 ZF	Yes	3.2277	2.80939	3.08019	0.221128	0.373771	0.70957	-0.369412	0.151366	0.695153	-0.148283	0.53897	0.861253
ZNF765	ZNF765_1.motif	ZifRC	0.000152743	0.00029532	6.77337e-05	0.385282	0.0527732	1.27759	0.0798673	0.0902493	0	C2H2 ZF	Yes	2.61191	2.62407	3.16798	0.558144	0.00943875	0.091873	-0.0405935	0.829873	1	0.517551	0.0131258	0.0896392
ZNF766	ZNF766_1.motif	ZifRC	0.000399403	0.000525445	0.000165494	0.19101	0.0624433	1.20451	0.0891258	0.108826	0	C2H2 ZF	Yes	3.52574	3.64449	3.8059	0.164664	0.331712	0.669734	0.0842494	0.619104	1	0.248913	0.149157	0.429693
ZNF768	ZNF768_1.motif	ZifRC	0.00037831	0.000426143	0.000152677	0.0696275	0.00812376	2.09024	0.0274776	0.377649	0	C2H2 ZF	Yes	5.19002	5.02356	4.85137	-0.186216	0.246842	0.579691	-0.155622	0.328766	0.820315	-0.341838	0.0445724	0.201214
ZNF77	ZNF77_1.motif	ZifRC	0.000735773	0.000931811	0.000562856	0.400609	0.079263	1.10093	0.105653	0.241102	0	C2H2 ZF	Yes	3.30337	3.38107	3.36553	-0.0097705	0.959683	1	0.0690517	0.724163	1	0.0592812	0.757888	1
ZNF771	ZNF771_1.motif	ZifRC	-0.000318626	-0.000391127	-0.000189275	0.690533	0.233763	0.631225	0.245505	0.148122	0	C2H2 ZF	Yes	3.74019	3.54122	3.49022	-0.0615724	0.766733	1	-0.182258	0.387779	0.881455	-0.243831	0.247844	0.557659
ZNF772	ZNF772_2.motif	ZifRC	6.68779e-05	-3.20305e-05	-0.000117466	0.000202753	0.00261006	2.58335	0.016302	-0.472607	2	C2H2 ZF	Yes	2.82877	2.587	3.23618	0.66148	0.0060521	0.068185	-0.312913	0.146022	0.687345	0.348567	0.0974832	0.333522
ZNF773	ZNF773_1.motif	ZifRC	-0.000248057	-0.000312836	-5.98167e-05	0.00236838	0.0133642	1.87406	0.0360429	0.705706	0	C2H2 ZF	Yes	1.32682	0.835516	1.90676	1.1833	0.00244827	0.0370171	-0.510345	0.200537	0.767699	0.672953	0.0309849	0.159277
ZNF774	ZNF774_1.motif	ZifRC	0.000800962	0.000783674	0.00044469	0.00129931	0.0112854	1.94748	0.0328116	-0.0144504	0	C2H2 ZF	Yes	2.4925	2.19309	2.36643	0.198079	0.527486	0.861141	-0.314214	0.324192	0.816422	-0.116135	0.705807	1
ZNF775	ZNF775_1.motif	ZifRC	-0.000497209	-0.000596316	-0.000194744	0.0385907	0.161722	0.791232	0.179179	-0.034155	0	C2H2 ZF	Yes	2.77545	2.4862	2.42484	-0.0721796	0.777227	1	-0.285861	0.273857	0.796183	-0.358041	0.17225	0.463256
ZNF775	ZNF775_2.motif	ZifRC	-0.000931085	-0.00126077	-0.000776219	0.11986	0.294586	0.530788	0.302903	-0.316015	0	C2H2 ZF	Yes	2.77545	2.4862	2.42484	-0.0721796	0.777227	1	-0.285861	0.273857	0.796183	-0.358041	0.17225	0.463256
ZNF775	ZNF775_3.motif	ZifRC	-0.000928931	-0.0013052	-0.000727739	0.247478	0.338106	0.470947	0.344514	-0.257941	0	C2H2 ZF	Yes	2.77545	2.4862	2.42484	-0.0721796	0.777227	1	-0.285861	0.273857	0.796183	-0.358041	0.17225	0.463256
ZNF776	ZNF776_1.motif	ZifRC	-0.00010365	6.23712e-05	0.000126205	0.0381566	0.0675905	1.17011	0.0935168	0.519767	0	C2H2 ZF	Yes	3.43761	3.34397	3.65266	0.311417	0.192139	0.529845	-0.168937	0.471667	0.956551	0.14248	0.531436	0.853949
ZNF778	ZNF778_1.motif	ZifRC	1.1444e-05	-0.000500398	-0.000239816	0.252348	0.0309232	1.50972	0.0582843	0.200463	0	C2H2 ZF	Yes	3.4378	3.18483	3.68879	0.512715	0.00105587	0.0213606	-0.255099	0.0571826	0.480111	0.257616	0.0481992	0.211843
ZNF780A	ZNF780A_1.motif	ZifRC	0.00098824	0.0019006	0.000642455	0.0387709	0.00252916	2.59702	0.016302	-0.503292	2	C2H2 ZF	Yes	2.65815	2.81988	3.33033	0.504392	0.0160847	0.127899	0.107894	0.570148	1	0.612286	0.00505281	0.0459344
ZNF780B	ZNF780B_1.motif	ZifRC	-0.000277118	-0.000571347	-0.000391882	0.0207804	0.0394806	1.40362	0.0674336	-0.188802	0	C2H2 ZF	Yes	3.35745	3.29871	3.8842	0.543099	0.0183295	0.139358	-0.0182618	0.928654	1	0.524838	0.0214468	0.124688
ZNF782	ZNF782_1.motif	ZifRC	0.000650676	0.000861356	0.000764157	0.0955182	0.00378775	2.42162	0.0181973	0.195062	0	C2H2 ZF	Yes	3.04163	3.04262	3.6588	0.598649	0.00161192	0.0281789	0.0137214	0.929077	1	0.61237	0.00128508	0.0170923
ZNF784	ZNF784_1.motif	Direct	0.00152968	0.00126619	0.00101052	0.188137	0.0218167	1.66121	0.0474588	0.442035	0	C2H2 ZF	Yes	1.65935	1.98265	2.1891	0.116315	0.805712	1	0.405656	0.407949	0.901973	0.521972	0.286405	0.59676
ZNF785	ZNF785_1.motif	ZifRC	0.000278227	0.00049343	0.000440372	0.00966633	0.0286476	1.54291	0.0552874	0.315533	0	C2H2 ZF	Yes	2.53854	2.28967	2.63309	0.317563	0.239025	0.571225	-0.237952	0.377229	0.869579	0.079611	0.758366	1
ZNF786	ZNF786_1.motif	ZifRC	0.000515128	0.000519487	0.000409746	0.117702	0.0360534	1.44305	0.0637001	-0.45787	0	C2H2 ZF	Yes	2.51055	2.39129	3.00323	0.562648	0.0190122	0.142187	-0.0579372	0.789691	1	0.50471	0.0303418	0.156983
ZNF787	ZNF787_1.motif	ZifRC	9.31932e-05	-8.89833e-05	-3.17584e-05	0.101571	0.129557	0.887538	0.150175	0.0392164	0	C2H2 ZF	Yes	2.96604	2.42117	2.5326	0.0856671	0.829076	1	-0.561252	0.173069	0.727563	-0.475585	0.233739	0.553293
ZNF789	ZNF789_1.motif	ZifRC	-0.000458166	-0.000296727	-0.000127711	0.00120839	0.0095534	2.01984	0.0303825	0.496223	0	C2H2 ZF	Yes	3.22396	3.02617	3.62979	0.637793	0.0154417	0.124537	-0.20218	0.395146	0.889006	0.435613	0.0740408	0.279863
ZNF79	ZNF79_1.motif	ZifRC	0.000381101	0.000369318	0.000441971	0.0145878	0.0180636	1.7432	0.0423107	0.493641	0	C2H2 ZF	Yes	3.889	3.65931	3.93542	0.253331	0.114395	0.400011	-0.209118	0.189491	0.753961	0.0442131	0.767311	1
ZNF791	ZNF791_1.motif	ZifRC	-0.00020488	-0.000410439	2.60398e-06	0.0211876	0.0137693	1.86109	0.0365363	0.561448	0	C2H2 ZF	Yes	4.203	4.28451	4.62336	0.34152	0.0298527	0.185908	0.065161	0.650688	1	0.406681	0.0122106	0.0851176
ZNF792	ZNF792_1.motif	ZifRC	-0.000779772	-0.000996902	-0.000402268	0.11393	0.328157	0.483919	0.335284	0.480461	0	C2H2 ZF	Yes	2.22239	2.32407	2.43148	0.100949	0.588338	0.91946	0.113755	0.54835	1	0.214704	0.258005	0.567431
ZNF799	ZNF799_1.motif	ZifRC	-0.000510834	-0.000515187	-0.000358355	0.105611	0.361535	0.44185	0.367062	0.115569	0	C2H2 ZF	Yes	2.13796	1.78072	1.98193	0.218524	0.500207	0.838553	-0.434011	0.193004	0.757739	-0.215487	0.497988	0.821398
ZNF8	ZNF8_1.motif	ZifRC	0.000509295	0.000275593	0.0002348	0.00134556	0.00473379	2.32479	0.0203772	-0.254691	2	C2H2 ZF	Yes	4.31479	4.56444	4.38408	-0.181946	0.131185	0.432007	0.251818	0.0462771	0.43391	0.0698721	0.545727	0.867079
ZNF805	ZNF805_1.motif	ZifRC	0.000132674	0.000330305	0.000109796	0.230738	0.182852	0.737901	0.198119	0.359942	0	C2H2 ZF	Yes	2.93102	2.97099	2.99776	0.0316382	0.844797	1	0.0253549	0.875725	1	0.0569931	0.724054	1
ZNF808	ZNF808_1.motif	ZifRC	-0.000109825	2.81142e-06	2.58139e-08	0.148588	0.256484	0.59094	0.26812	-0.145612	0	C2H2 ZF	Yes	3.12839	3.12312	3.11386	-0.00105871	0.993479	1	-0.00831956	0.94908	1	-0.00937827	0.941454	1
ZNF81	ZNF81_1.motif	ZifRC	0.000773866	0.00100598	0.000488333	0.0421809	0.00941058	2.02638	0.0301834	-0.766222	0	C2H2 ZF	Yes	2.02187	1.92076	2.72758	0.819368	0.00176464	0.0298651	-0.180013	0.405768	0.899494	0.639355	0.00780862	0.062286
ZNF814	ZNF814_1.motif	ZifRC	-0.000560788	-0.000593831	-0.000238203	0.00340317	0.0642636	1.19204	0.0905787	-0.118553	0	C2H2 ZF	Yes	2.98651	2.85958	2.9428	0.0488548	0.87046	1	-0.178953	0.555931	1	-0.130098	0.663364	0.969594
ZNF816	ZNF816_1.motif	ZifRC	5.66645e-05	0.000117991	0.000156663	0.157469	0.164811	0.783014	0.182066	0.192208	0	C2H2 ZF	Yes	1.66484	1.37057	1.84298	0.498912	0.239757	0.572096	-0.458686	0.278769	0.796183	0.040226	0.920498	1
ZNF823	ZNF823_1.motif	ZifRC	-0.000435063	-0.000424934	-0.00031203	0.131985	0.211116	0.675479	0.224435	-0.16225	0	C2H2 ZF	Yes	2.56834	2.22651	2.07093	-0.15327	0.607575	0.936677	-0.386328	0.206278	0.77349	-0.539598	0.0843792	0.303978
ZNF83	ZNF83_1.motif	ZifRC	-0.000259166	-0.000428731	-0.00019564	0.425654	0.0254964	1.59352	0.0518145	-0.683988	0	C2H2 ZF	Yes	3.85408	4.0873	3.45128	-0.648645	0.000424241	0.0113557	0.228162	0.113607	0.634505	-0.420483	0.0087231	0.0671071
ZNF836	ZNF836_1.motif	ZifRC	0.000377885	0.000542672	0.000337719	0.0839005	0.113867	0.943603	0.137154	-0.104577	0	C2H2 ZF	Yes	1.7865	2.30182	2.14613	-0.18194	0.579423	0.910852	0.423592	0.2151	0.777336	0.241653	0.465405	0.790042
ZNF836	ZNF836_2.motif	ZifRC	0.000487518	0.000633973	0.000217514	0.0373504	0.0800972	1.09638	0.106014	0.269754	0	C2H2 ZF	Yes	1.7865	2.30182	2.14613	-0.18194	0.579423	0.910852	0.423592	0.2151	0.777336	0.241653	0.465405	0.790042
ZNF84	ZNF84_1.motif	ZifRC	0.000153966	9.49706e-05	0.00010504	0.276694	0.0415915	1.381	0.0694848	0.33626	0	C2H2 ZF	Yes	3.02572	3.32763	3.76098	0.373104	0.147696	0.459121	0.345617	0.181642	0.741427	0.718721	0.0117877	0.083061
ZNF841	ZNF841_1.motif	ZifRC	-0.00044753	-0.000652171	-0.000488026	0.000264627	0.00974566	2.01119	0.0305827	-0.0532416	0	C2H2 ZF	Yes	2.72979	2.93062	3.03792	0.109126	0.47263	0.813245	0.21419	0.180027	0.73977	0.323316	0.0481664	0.211732
ZNF841	ZNF841_2.motif	ZifRC	0.000495125	0.000713813	0.00030381	0.0243291	0.0266344	1.57456	0.053034	-0.133725	0	C2H2 ZF	Yes	2.72979	2.93062	3.03792	0.109126	0.47263	0.813245	0.21419	0.180027	0.73977	0.323316	0.0481664	0.211732
ZNF845	ZNF845_1.motif	ZifRC	-0.000396055	-0.000512973	-0.00014801	0.00230354	0.0284411	1.54605	0.0550633	0.601129	0	C2H2 ZF	Yes	2.36458	2.20706	2.68981	0.503942	0.0269224	0.1759	-0.229758	0.279701	0.796183	0.274185	0.184999	0.484822
ZNF846	ZNF846_1.motif	ZifRC	-0.00128991	-0.00111385	-0.000478021	0.0188402	0.108929	0.962858	0.132808	0.626573	0	C2H2 ZF	Yes	2.51325	2.35406	3.00316	0.658662	0.0827585	0.335945	-0.139107	0.699768	1	0.519555	0.157021	0.442171
ZNF846	ZNF846_2.motif	ZifRC	-0.000213145	-0.00020642	-0.000124497	0.3677	0.192353	0.715901	0.206825	0.500996	0	C2H2 ZF	Yes	2.51325	2.35406	3.00316	0.658662	0.0827585	0.335945	-0.139107	0.699768	1	0.519555	0.157021	0.442171
ZNF85	ZNF85_1.motif	ZifRC	0.000649722	0.000662237	0.000443365	0.335004	0.0860124	1.06544	0.11119	-0.278784	0	C2H2 ZF	Yes	2.11736	1.99802	2.43863	0.45515	0.179669	0.515149	-0.152717	0.643872	1	0.302433	0.356397	0.668151
ZNF860	ZNF860_1.motif	ZifRC	-0.000287519	-0.00101443	-0.000553868	0.0319173	0.125852	0.900138	0.147313	0.270855	0	C2H2 ZF	Yes	2.76146	2.05009	2.7988	0.634776	0.103467	0.379529	-0.659563	0.093319	0.590835	-0.0247873	0.943901	1
ZNF891	ZNF891_1.motif	ZifRC	0.000169715	0.000172225	4.11596e-05	0.023432	0.0392747	1.40589	0.0671836	-0.514347	0	C2H2 ZF	Yes	3.22652	3.08921	3.47983	0.395619	0.0334759	0.19894	-0.162813	0.348918	0.84375	0.232806	0.175515	0.468634
ZNF91	ZNF91_1.motif	ZifRC	-0.0001537	-0.00029437	-0.000307711	0.0506152	0.0225956	1.64598	0.0484989	-0.0570118	0	C2H2 ZF	Yes	3.2569	3.23517	3.97833	0.695254	0.00321237	0.0444596	0.0290553	0.881896	1	0.72431	0.00237707	0.0265877
ZNF91	ZNF91_2.motif	ZifRC	-0.000430151	-0.000339552	-5.13429e-05	0.0707777	0.0232036	1.63444	0.0490411	0.444724	0	C2H2 ZF	Yes	3.2569	3.23517	3.97833	0.695254	0.00321237	0.0444596	0.0290553	0.881896	1	0.72431	0.00237707	0.0265877
ZNF91	ZNF91_3.motif	ZifRC	0.000629509	0.000736686	9.56085e-05	0.00590675	0.00287657	2.54112	0.016443	-0.856439	2	C2H2 ZF	Yes	3.2569	3.23517	3.97833	0.695254	0.00321237	0.0444596	0.0290553	0.881896	1	0.72431	0.00237707	0.0265877
ZNF92	ZNF92_1.motif	ZifRC	9.61995e-05	3.28587e-05	-9.86943e-05	0.0088294	0.0129534	1.88762	0.035746	-0.136125	0	C2H2 ZF	Yes	2.90384	2.50051	3.36812	0.887923	0.00281453	0.0407764	-0.486888	0.0664189	0.512353	0.401035	0.103582	0.346573
ZNF93	ZNF93_1.motif	ZifRC	0.000218896	0.000492728	-7.7392e-05	0.00272558	0.00130427	2.88463	0.012271	-0.583214	2	C2H2 ZF	Yes	-1.45729	-1.10806	1.13101	2.67154	3.8699e-05	0.00230362	0.400913	0.527577	0.996003	3.07246	1.08849e-05	0.000497357
ZSCAN12	ZSCAN12_1.motif	ZifRC	-7.70581e-06	0.000127802	0.000117092	0.00444955	0.0121766	1.91447	0.0344547	0.363431	0	C2H2 ZF	Yes	3.15385	3.4052	3.58	0.178214	0.236836	0.569099	0.220274	0.15554	0.703989	0.398488	0.0164241	0.104022
ZSCAN12	ZSCAN12_2.motif	ZifRC	0.000154257	0.0001435	0.000114983	0.314573	0.0530129	1.27562	0.0801225	-0.582426	0	C2H2 ZF	Yes	3.15385	3.4052	3.58	0.178214	0.236836	0.569099	0.220274	0.15554	0.703989	0.398488	0.0164241	0.104022
ZSCAN16	ZSCAN16_1.motif	Direct	-0.000724119	-0.00104505	-0.000843027	0.233148	0.120466	0.919134	0.142514	0.247454	0	C2H2 ZF	Yes	3.46249	3.19156	3.84016	0.668743	0.0275037	0.177866	-0.27643	0.325461	0.817253	0.392313	0.159383	0.44644
ZSCAN2	ZSCAN2_1.motif	ZifRC	0.000616945	0.00070529	0.000319897	0.20005	0.0206191	1.68573	0.0453782	-0.234142	0	C2H2 ZF	Yes	2.64969	2.95398	3.34139	0.340019	0.120237	0.412633	0.346968	0.124847	0.65598	0.686986	0.0057328	0.0502981
ZSCAN20	ZSCAN20_1.motif	ZifRC	-0.000419708	-0.000354105	-0.000255075	0.13723	0.278185	0.555666	0.287611	-0.204602	0	C2H2 ZF	Yes	2.81502	2.73886	2.62758	-0.101754	0.555387	0.886828	-0.0896363	0.603555	1	-0.191391	0.269515	0.582139
ZSCAN20	ZSCAN20_2.motif	ZifRC	8.19598e-05	0.000285365	0.000112175	0.121239	0.135504	0.868048	0.155156	0.291111	0	C2H2 ZF	Yes	2.81502	2.73886	2.62758	-0.101754	0.555387	0.886828	-0.0896363	0.603555	1	-0.191391	0.269515	0.582139
ZSCAN21	ZSCAN21_1.motif	ZifRC	-0.000692112	-0.00079992	-0.000453116	0.816678	0.177945	0.749714	0.193545	0.23245	0	C2H2 ZF	Yes	4.00564	4.05018	4.22641	0.167663	0.31707	0.660442	0.0630248	0.706179	1	0.230688	0.173794	0.465885
ZSCAN22	ZSCAN22_1.motif	ZifRC	0.000180168	0.000197736	-7.26397e-05	0.0016553	0.0262032	1.58165	0.0525204	0.0189162	0	C2H2 ZF	Yes	2.99115	2.85215	2.8559	-0.00770781	0.959819	1	-0.125593	0.420847	0.914498	-0.133301	0.385507	0.702428
ZSCAN23	ZSCAN23_1.motif	ZifRC	-0.000315834	-0.000452395	-0.000217208	0.290251	0.09071	1.04234	0.116245	0.41363	0	C2H2 ZF	Yes	2.65177	3.00672	3.29269	0.267116	0.184831	0.522824	0.347385	0.101334	0.610102	0.614501	0.00736203	0.0597658
ZSCAN25	ZSCAN25_1.motif	ZifRC	-0.000212118	-0.000493045	-0.000171353	0.104965	0.190793	0.719437	0.20554	0.0177096	0	C2H2 ZF	Yes	3.3259	3.29276	3.48143	0.171246	0.2419	0.572853	-0.013557	0.924753	1	0.157689	0.275949	0.58921
ZSCAN29	ZSCAN29_1.motif	ZifRC	-4.89163e-05	-0.000213613	-7.75179e-05	0.0319828	0.0692625	1.1595	0.095015	0.0242994	0	C2H2 ZF	Yes	3.74127	3.82708	3.9697	0.139093	0.374573	0.710133	0.0802406	0.606097	1	0.219333	0.170775	0.46101
ZSCAN30	ZSCAN30_1.motif	ZifRC	0.000254072	0.000439327	0.000191906	0.0318399	0.00972983	2.01189	0.0305827	-0.277656	0	C2H2 ZF	Yes	3.38237	3.69894	4.0541	0.339988	0.0773151	0.323902	0.310855	0.107395	0.621611	0.650843	0.00312457	0.0324522
ZSCAN31	ZSCAN31_1.motif	ZifRC	-0.000796176	-0.00102942	-0.000357944	0.0073021	0.0500355	1.30072	0.0769619	0.199439	0	C2H2 ZF	Yes	1.90375	1.99814	2.92455	0.678339	0.129788	0.429162	0.337776	0.445209	0.937211	1.01612	0.0324245	0.16408
ZSCAN32	ZSCAN32_1.motif	ZifRC	0.000120708	5.17665e-05	0.000130934	0.126763	0.148877	0.827172	0.167747	0.140868	0	C2H2 ZF	Yes	3.49546	3.51266	3.55773	0.0481928	0.746737	1	-0.00968998	0.948561	1	0.0385028	0.793861	1
ZSCAN5A	ZSCAN5A_1.motif	ZifRC	0.000714893	0.000890059	0.000499304	0.747783	0.10247	0.989405	0.127238	-0.381894	0	C2H2 ZF	Yes	2.28716	2.28492	2.57575	0.313653	0.426995	0.767947	-0.142323	0.716886	1	0.17133	0.657303	0.964349
ZSCAN9	ZSCAN9_1.motif	ZifRC	0.000498504	0.000441358	-4.47652e-05	0.00928806	0.0106394	1.97308	0.0316936	-0.75601	0	C2H2 ZF	Yes	3.13066	3.35938	3.72679	0.360802	0.109799	0.393085	0.202485	0.361112	0.854873	0.563287	0.0192906	0.115968
ZXDA	ZXDA_1.motif	ZifRC	0.000196676	0.000498899	-0.000126196	0.187747	0.163117	0.787502	0.180519	-0.507183	0	C2H2 ZF	Yes	2.50157	2.39193	2.52978	0.0875448	0.695222	1	-0.0835916	0.710554	1	0.00395316	0.985657	1
ZXDB	ZXDB_1.motif	ZifRC	0.000196703	0.000498974	-0.000126176	0.187758	0.0755645	1.12168	0.102048	-0.00668425	0	C2H2 ZF	Yes	3.0288	2.96806	2.75663	-0.210178	0.161399	0.484466	-0.053577	0.710404	1	-0.263755	0.083413	0.301765
ZXDC	ZXDC_1.motif	ZifRC	-0.00202603	-0.00223393	-0.000849157	0.00101333	0.0225114	1.6476	0.0484102	-0.654222	0	C2H2 ZF	Yes	4.25772	4.22594	4.12204	-0.105989	0.427936	0.76869	-0.0282164	0.831141	1	-0.134206	0.317537	0.617901
