# Supplementary material for: Oncogenic enhancers prime quiescent metastatic cells to escape NK immune surveillance by eliciting transcriptional memory
Source: Nat Commun. 2024 Mar 19;15:2198. doi: 10.1038/s41467-024-46524-0 (PMC10951355; doi:10.1038/s41467-024-46524-0)
Supplement: Supplementary file 9 — Supplementary Data 6 [file 41467_2024_46524_MOESM9_ESM.xlsx]

## Sheet: Table 6
Michelatti_Supplementary Data_6: Genes associated with an increase in expression in pulse vs. naïve cells and corresponding clusters of expression trajectories
Gene	Cluster
FAM177A1	cluster1
CEP44	cluster1
SNX2	cluster1
RCHY1	cluster1
CA13	cluster1
LINS1	cluster1
TOM1L1	cluster1
DLK2	cluster1
FBF1	cluster1
RMDN2	cluster1
CTSO	cluster1
BMS1P14	cluster1
SGSM1	cluster1
GMNN	cluster1
RIPK1	cluster1
CHRNA5	cluster1
LUNAR1	cluster1
STARD3NL	cluster1
KRBOX4	cluster1
FDPSP2	cluster1
COQ2	cluster1
C8orf44	cluster1
C8orf44-SGK3	cluster1
MALT1	cluster1
LOC101929295	cluster1
RASSF8-AS1	cluster1
ITGA9-AS1	cluster1
LOC101928424	cluster1
TTL	cluster1
IFT57	cluster1
ZNF277	cluster1
CENPH	cluster1
FRG1	cluster1
KIF18A	cluster1
POMZP3	cluster1
LINC01530	cluster1
SLC25A4	cluster1
RNF6	cluster1
ZNF177	cluster1
ZNF559-ZNF177	cluster1
NMI	cluster1
CSNK1G2-AS1	cluster1
TIMM8A	cluster1
PNO1	cluster1
SLC35G2	cluster1
CCDC121	cluster1
TTC36	cluster1
LOC101559451	cluster1
WDR76	cluster1
ZSCAN21	cluster1
WDR12	cluster1
CCDC28A	cluster1
SNRPD1	cluster1
DDI2	cluster1
OIP5	cluster1
C1orf52	cluster1
EXTL2	cluster1
MRPL1	cluster1
LOC101928008	cluster1
ZNF780B	cluster1
GRIPAP1	cluster1
ACBD7	cluster1
DHX33	cluster1
ATF7IP2	cluster1
LOC399815	cluster1
ZNF883	cluster1
SMARCA5	cluster1
NR2F1-AS1	cluster1
LINC02043	cluster1
TOMM6	cluster1
SCML1	cluster1
ZNF460-AS1	cluster1
RABGGTB	cluster1
RPL7	cluster1
GUF1	cluster1
SLC49A3	cluster1
SHMT1	cluster1
RNF32	cluster1
TNFRSF14-AS1	cluster1
LIN9	cluster1
MTHFD2L	cluster1
USP16	cluster1
RNPEP	cluster1
N6AMT1	cluster1
IDH1	cluster1
DPY19L1	cluster1
PUM3	cluster1
PNPLA3	cluster1
GUSBP4	cluster1
MIER3	cluster1
C17orf107	cluster1
TMEM14A	cluster1
LOC729867	cluster1
SRPX	cluster1
CNTLN	cluster1
TSPAN31	cluster1
TRAPPC8	cluster1
BBS1	cluster1
PRKACB	cluster1
PIGK	cluster1
ZDHHC17	cluster1
YTHDC2	cluster1
LINC01600	cluster1
DNAL1	cluster1
TYW1B	cluster1
P2RY2	cluster1
SNORD33	cluster1
HPS5	cluster1
VPS37A	cluster1
LOC100507507	cluster1
NGFR	cluster1
ZNF25	cluster1
LOC729218	cluster1
OSBPL11	cluster1
PTGS1	cluster1
ECHDC1	cluster1
TRMT61B	cluster1
NCF2	cluster1
GPR63	cluster1
STAG3L2	cluster1
IQCD	cluster1
TTLL13P	cluster1
CHN1	cluster1
SMAD5-AS1	cluster1
LACTB	cluster1
LOC100507564	cluster1
OGA	cluster1
TCAIM	cluster1
FLJ21408	cluster1
SNORD37	cluster1
CLEC4A	cluster1
ELF4	cluster1
RAPGEFL1	cluster1
ANGPTL4	cluster1
LTBP3	cluster1
LAMTOR2	cluster1
SLC7A7	cluster1
SNORD31	cluster1
POU3F3	cluster1
PAAF1	cluster1
LINC02585	cluster1
CYP51A1-AS1	cluster1
GRHPR	cluster1
RPL30	cluster1
ZNF184	cluster1
CENPV	cluster1
MRPL35	cluster1
SEC22B	cluster1
PTGES2-AS1	cluster1
TPCN1	cluster1
MIR4505	cluster1
EXOC3L4	cluster1
DHRS4L2	cluster1
ZFP69	cluster1
ITGA2	cluster1
GCNA	cluster1
KIF11	cluster1
SLC27A4	cluster1
ZFP90	cluster1
ZNF8	cluster1
CACHD1	cluster1
OXTR	cluster1
CAV1	cluster1
NUTM2G	cluster1
OXNAD1	cluster1
MAP3K20-AS1	cluster1
TLR3	cluster1
PAK1IP1	cluster1
SLF2	cluster1
ZNF616	cluster1
SLC28A1	cluster1
SEC61G	cluster1
IL6	cluster1
PCYOX1L	cluster1
LOC101929431	cluster1
HACL1	cluster1
PHOSPHO2	cluster1
TNKS2-AS1	cluster1
FBXL8	cluster1
ZFP1	cluster1
CCNDBP1	cluster1
HOMER3-AS1	cluster1
CDC123	cluster1
LHB	cluster1
PITHD1	cluster1
TBC1D32	cluster1
EXOC5	cluster1
TMPO	cluster1
MIIP	cluster1
HIGD1C	cluster1
TTC21B-AS1	cluster1
C1orf50	cluster1
SNORD35B	cluster1
CCNA2	cluster1
CEP57L1	cluster1
CIDECP	cluster1
CRYBG2	cluster1
DCAKD	cluster1
SNORD36B	cluster1
C5orf66-AS1	cluster1
CCNO	cluster1
RAD51D	cluster1
LOC106660606	cluster1
ZNF101	cluster1
BCL7C	cluster1
CCDC62	cluster1
TMEM60	cluster1
CD101	cluster1
CETN3	cluster1
HECTD1	cluster1
PMP22	cluster1
MIRLET7D	cluster1
ZNF514	cluster1
USP54	cluster1
LRRC73	cluster1
SNORD60	cluster1
ALG10	cluster1
LOC101928402	cluster1
SCN4B	cluster1
STX7	cluster1
LOC100506844	cluster1
CYP20A1	cluster1
CARNS1	cluster1
IFT22	cluster1
CHMP1B	cluster1
CARD6	cluster1
NUCB2	cluster1
LOC100505549	cluster1
C17orf100	cluster1
SLC9B2	cluster1
SEMA4D	cluster1
THRIL	cluster1
RAG2	cluster1
MRPS31P5	cluster1
ZBED3	cluster1
SFTPB	cluster1
F2RL1	cluster1
FAM3C	cluster1
ENTPD3-AS1	cluster1
STRADB	cluster1
TOMM40L	cluster1
LOC100288846	cluster1
EIF5A2	cluster1
CALML3	cluster1
ZNF318	cluster1
ZNF780A	cluster1
OAS1	cluster1
TIFA	cluster1
MIGA1	cluster1
RNF144B	cluster1
GNAT2	cluster1
SESN1	cluster1
CATSPERG	cluster1
SNORA63B	cluster1
ZSCAN23	cluster1
SMPD1	cluster1
DDX39B-AS1	cluster1
CSF1R	cluster1
HDHD5-AS1	cluster1
RWDD1	cluster1
CLEC2D	cluster1
CACNB3	cluster1
LOC100505915	cluster1
IQCE	cluster1
GJA9	cluster1
CLDN7	cluster1
ZNF620	cluster1
LOC100130872	cluster1
ALG10B	cluster1
MAPKAPK5-AS1	cluster1
MSC	cluster1
HIF1A-AS2	cluster1
ZFP37	cluster1
IFI35	cluster1
LINC01754	cluster1
USP27X	cluster1
METAP1D	cluster1
TWIST1	cluster1
LOC101928896	cluster1
LOC102724156	cluster1
KCNMA1	cluster1
HIST2H3D	cluster1
MIR19A	cluster1
POLR2H	cluster1
PRPH	cluster1
TLR5	cluster1
INCA1	cluster1
NIPSNAP2	cluster1
UBXN7-AS1	cluster1
FAM133DP	cluster1
FAM133B	cluster1
LHX1	cluster1
RFC2	cluster1
NKX2-8	cluster1
GAL3ST4	cluster1
CDKN2B	cluster1
LOC101928000	cluster1
PGAP2	cluster1
PLEKHA1	cluster1
TSNAXIP1	cluster1
S100A1	cluster1
ULBP2	cluster1
TXNRD3	cluster1
CACFD1	cluster1
RORA	cluster1
ZNF200	cluster1
ZNF502	cluster1
SVBP	cluster1
ELP6	cluster1
TSSK6	cluster1
LINC00663	cluster1
RAD17	cluster1
ANKRD36C	cluster1
COL9A3	cluster1
RNF138P1	cluster1
SARS2	cluster1
APOBEC3D	cluster1
LOC101928021	cluster1
XPO5	cluster1
KDM7A-DT	cluster1
ZNF143	cluster1
BUB1	cluster1
C19orf66	cluster1
CEP83-DT	cluster1
SUPT20H	cluster1
MPP3	cluster1
PIP4K2C	cluster1
MRPS17	cluster1
ZNF606	cluster1
ACTR1B	cluster1
CA11	cluster1
CHKB-DT	cluster1
SMIM18	cluster1
ANKRD36B	cluster1
ZNF441	cluster1
MDM1	cluster1
FAM131C	cluster1
LOC105376975	cluster1
CHRNA2	cluster1
SLPI	cluster1
FICD	cluster1
URB1-AS1	cluster1
KRBA2	cluster1
CSF3R	cluster1
ATP23	cluster1
MAMDC2-AS1	cluster1
EBAG9	cluster1
TBKBP1	cluster1
PLS3	cluster1
ZNF10	cluster1
SPRED3	cluster1
SLC27A3	cluster1
EFCAB14-AS1	cluster1
SNORD18B	cluster2
HKDC1	cluster2
FGD3	cluster2
CTSL	cluster2
LNP1	cluster2
MIR612	cluster2
NOMO1	cluster2
LINC00963	cluster2
UNC5B	cluster2
CCDC117	cluster2
RLN3	cluster2
NEXN-AS1	cluster2
AIG1	cluster2
TRMT2B	cluster2
NEAT1	cluster2
ALDH3A2	cluster2
SPNS2	cluster2
LOC101928433	cluster2
LOC100126584	cluster2
SYN3	cluster2
TIMP3	cluster2
PAX8	cluster2
SMOX	cluster2
ZBED8	cluster2
IFIT2	cluster2
PPP1R3F	cluster2
BTN3A1	cluster2
FKBP9P1	cluster2
BCL3	cluster2
ZNF714	cluster2
ADAMTSL4-AS1	cluster2
TUBGCP3	cluster2
SLC25A21-AS1	cluster2
LOC105377102	cluster2
FLYWCH1	cluster2
VEGFA	cluster2
TSLP	cluster2
PLA2G6	cluster2
ZNF791	cluster2
LINC01089	cluster2
PCDH12	cluster2
TRIM16	cluster2
MEIOC	cluster2
RAB11B-AS1	cluster2
IP6K3	cluster2
IKZF5	cluster2
PPP1R12B	cluster2
MYNN	cluster2
SPEF1	cluster2
PGBD3	cluster2
TADA1	cluster2
KIAA1551	cluster2
INHBC	cluster2
VDAC2	cluster2
SNX10	cluster2
BPHL	cluster2
FAM76B	cluster2
SLC13A4	cluster2
ASB14	cluster2
NKX3-1	cluster2
KCNN4	cluster2
C2orf15	cluster2
SLC35A5	cluster2
TCTN2	cluster2
TIRAP	cluster2
NRG2	cluster2
ZNF204P	cluster2
MYBL2	cluster2
MANEA	cluster2
PSPH	cluster2
LSMEM2	cluster2
ST20-AS1	cluster2
SYF2	cluster2
NAGPA-AS1	cluster2
KBTBD11	cluster2
ANKDD1A	cluster2
LOC642846	cluster2
HNRNPA1L2	cluster2
EFHC1	cluster2
HBEGF	cluster2
EFNB1	cluster2
NEMP1	cluster2
PIK3C2B	cluster2
USP48	cluster2
SBK1	cluster2
SIRPA	cluster2
RNF7	cluster2
DNAJB12	cluster2
TNFRSF1B	cluster2
LOC100287808	cluster2
ATP6V1E2	cluster2
DNMT3B	cluster2
LINC02018	cluster2
FAM47E-STBD1	cluster2
SNORA3B	cluster2
MCOLN3	cluster2
EMG1	cluster2
RND2	cluster2
SLC12A9	cluster2
ZNHIT3	cluster2
RPSAP52	cluster2
BIK	cluster2
PMS2	cluster2
SYT12	cluster2
TBC1D10A	cluster2
SNORD28	cluster2
SNORD46	cluster2
ZNF468	cluster2
KLF10	cluster2
TCEAL1	cluster2
RPP38	cluster2
ZNF385C	cluster2
LOC101928335	cluster2
ELMSAN1	cluster2
SLC25A34-AS1	cluster2
ERV3-1	cluster2
TBXAS1	cluster2
PIK3R4	cluster2
PTGR2	cluster2
GTPBP8	cluster2
LYRM9	cluster2
ERICH6	cluster2
MAIP1	cluster2
HOXA6	cluster2
LOC101927795	cluster2
LINC00243	cluster2
WNT9A	cluster2
GIPR	cluster2
C5orf66-AS2	cluster2
C1QTNF8	cluster2
DLAT	cluster2
VASN	cluster2
LOC101927495	cluster2
PDCD4	cluster2
PRMT9	cluster2
SLC12A9-AS1	cluster2
SRRM2-AS1	cluster2
LINC01968	cluster2
SEMA4B	cluster2
RP1L1	cluster2
YEATS4	cluster2
GABARAPL1	cluster2
AP4B1-AS1	cluster2
TMEM9B-AS1	cluster2
DAGLA	cluster2
COA7	cluster2
LOC102723313	cluster2
CRELD1	cluster2
PFKFB3	cluster2
PAX8-AS1	cluster2
WDR31	cluster2
ZMIZ1-AS1	cluster2
DDIT3	cluster2
MIR548AA1	cluster2
LOC100270746	cluster2
CARD19	cluster2
LOC101928994	cluster2
FUCA1	cluster2
ZNF771	cluster2
LYSMD1	cluster2
DDAH1	cluster2
AVIL	cluster2
CHRND	cluster2
ZNF114	cluster2
SPG7	cluster2
LINC00592	cluster2
GTF2IP20	cluster2
FLJ37453	cluster2
ZNF429	cluster2
TMEM254-AS1	cluster2
AASDH	cluster2
LINC01271	cluster2
ARHGAP30	cluster2
CACNA2D4	cluster2
RASL10B	cluster2
SH2D6	cluster2
TM4SF19	cluster2
LOC101928837	cluster2
C1orf123	cluster2
XDH	cluster2
BHLHE40	cluster2
AXIN2	cluster2
TBC1D16	cluster2
TNK2-AS1	cluster2
H2AFY2	cluster2
N4BP2L2-IT2	cluster2
ST6GALNAC2	cluster2
MLN	cluster2
SLC18A2	cluster2
BAG3	cluster2
VPS45	cluster2
B4GALT1-AS1	cluster2
UBL3	cluster2
FXR2	cluster2
PRSS36	cluster2
PFN4	cluster2
TBP	cluster2
PAM16	cluster2
CPAMD8	cluster2
PODNL1	cluster2
GSDMB	cluster2
PDGFA	cluster2
CYP4F3	cluster2
YJU2	cluster2
TSKU	cluster2
AZIN1-AS1	cluster2
HCG20	cluster2
TERF1	cluster2
NDUFAF4	cluster2
LOC101929633	cluster2
LOC100131496	cluster2
ARAP3	cluster2
PCCB	cluster2
NEK8	cluster2
TEX14	cluster2
DSC2	cluster2
FBXO48	cluster2
ITGAL	cluster2
MANCR	cluster2
GGCT	cluster2
CCDC61	cluster2
PDZRN3-AS1	cluster2
LTBR	cluster2
LINC02453	cluster2
DRC3	cluster2
EMP1	cluster2
LINC01772	cluster2
MRAP	cluster2
EFHB	cluster2
LOC101927472	cluster2
CLDN12	cluster2
TKT	cluster2
LINC00342	cluster2
SSSCA1-AS1	cluster2
SLC16A1-AS1	cluster2
RCBTB2	cluster2
LSM12	cluster2
CBR4	cluster2
ISCA2	cluster2
2022-09-06	cluster2
POLN	cluster2
RIOK2	cluster2
C9orf43	cluster2
AMOTL2	cluster2
TOMM20	cluster2
RAB33B	cluster2
FAM126B	cluster2
LOC101929229	cluster2
C11orf42	cluster2
MAP4K5	cluster2
BEST4	cluster2
RASD1	cluster2
STAG3L4	cluster2
NECTIN1	cluster2
LOC100130548	cluster2
GAS7	cluster2
ITPRIP	cluster2
ARSB	cluster2
NUP210L	cluster2
SNORD4B	cluster2
MIR616	cluster2
PCDH7	cluster2
PDCL3	cluster2
DDX46	cluster2
TIA1	cluster2
SNORA69	cluster2
KBTBD11-OT1	cluster2
WDR19	cluster2
LOC101926889	cluster2
EAPP	cluster2
PLA2G4A	cluster2
CDC42EP5	cluster2
FBXO27	cluster2
MTERF2	cluster2
BABAM1	cluster2
LOC101926963	cluster2
KCND1	cluster2
MICU3	cluster2
NPAS1	cluster2
GABRR2	cluster2
ABCC6	cluster2
YIPF4	cluster2
TFCP2L1	cluster2
TSPAN1	cluster2
PRIMPOL	cluster2
HORMAD2-AS1	cluster2
INSR	cluster2
GNAI3	cluster2
CTSB	cluster2
CASP9	cluster2
KIAA1656	cluster2
DDX58	cluster2
TTC21B	cluster2
AIMP2	cluster2
ANKRD16	cluster2
FBXL19-AS1	cluster2
ADM5	cluster2
LINC00667	cluster2
HOOK2	cluster2
PSMC6	cluster2
GDPGP1	cluster2
TAF13	cluster2
FRG1DP	cluster2
METTL21A	cluster2
HYLS1	cluster2
AP5Z1	cluster2
KITLG	cluster2
SRP14-AS1	cluster2
CCDC15	cluster2
ZNF112	cluster2
ADAMTS14	cluster2
MECOM	cluster2
BMF	cluster2
GKAP1	cluster2
CYP1A1	cluster2
GP1BA	cluster2
BTBD16	cluster2
RPP40	cluster2
LOC441242	cluster2
ZNF823	cluster2
SMAD2	cluster2
RPL41	cluster2
OXCT1-AS1	cluster2
SNTA1	cluster2
LINC00652	cluster2
LOC101928105	cluster2
CCDC9B	cluster2
KLF3-AS1	cluster2
TOLLIP-AS1	cluster2
RPS27	cluster2
MAPKAPK3	cluster2
TRPM4	cluster2
TOMM7	cluster2
DKKL1	cluster2
LYPLAL1	cluster2
SNORD15A	cluster2
KCTD18	cluster2
CHAF1A	cluster2
RAB38	cluster2
FAM114A2	cluster2
LIG1	cluster2
GSEC	cluster2
LRRC75A-AS1	cluster2
RRN3	cluster2
TJP3	cluster2
ZFYVE19	cluster2
ZC3HAV1L	cluster2
ABHD12B	cluster2
PSMD14	cluster2
RPL6	cluster2
UHRF1	cluster2
MPZL2	cluster2
SAP18	cluster2
LOC101928650	cluster2
HCRTR1	cluster2
ERVH48-1	cluster2
C6orf48	cluster2
CLK1	cluster2
GGA3	cluster2
SMIM26	cluster2
SCO1	cluster2
BAG2	cluster2
SESN3	cluster2
MIR6835	cluster2
E2F2	cluster2
MIR548H4	cluster2
RAP1A	cluster2
PVRIG	cluster2
RPAP3	cluster2
LSM8	cluster2
E2F1	cluster2
CENPQ	cluster2
TGFBI	cluster2
CCDC191	cluster2
IPW	cluster2
ZNF785	cluster2
FOXO6	cluster2
ZNF782	cluster2
ADORA2B	cluster2
SERAC1	cluster2
ANAPC10	cluster2
CHKA	cluster2
BCCIP	cluster2
LINC00854	cluster2
ISY1-RAB43	cluster2
RAB43	cluster2
N4BP3	cluster2
PLPPR3	cluster2
ELN	cluster2
NPTN-IT1	cluster2
SNORD24	cluster2
TCTEX1D4	cluster2
GBA	cluster2
NECAB2	cluster2
DLG1-AS1	cluster2
FKBP1A-SDCBP2	cluster2
SDCBP2	cluster2
TMEM88	cluster2
ACP2	cluster2
IBA57-DT	cluster2
LDB3	cluster2
BCO2	cluster2
SLC25A46	cluster2
DNMT3L	cluster2
OSER1-DT	cluster2
FBXO17	cluster2
AIFM3	cluster2
MFSD4B	cluster2
TBC1D2	cluster2
GLIS2-AS1	cluster2
DENND6B	cluster2
MIR3143	cluster2
LINC02352	cluster2
HIST2H3PS2	cluster2
LOC391322	cluster2
FDXACB1	cluster2
ABCC3	cluster2
IL34	cluster2
LIPT2	cluster2
PRKAR2A-AS1	cluster2
SLFN12	cluster2
TMEM91	cluster2
TMEM221	cluster2
C21orf62-AS1	cluster2
KCNJ12	cluster2
INHBE	cluster2
ENO1-AS1	cluster2
LOC100130172	cluster2
LINC02026	cluster2
LGALS2	cluster2
FAM167A	cluster2
LINC02310	cluster2
GPR143	cluster2
EPB41L4B	cluster2
IRF5	cluster2
KCNJ18	cluster2
LINC02288	cluster2
SQSTM1	cluster2
CPNE9	cluster2
BICDL2	cluster2
FNDC5	cluster2
MIR3648-1	cluster2
MIR3648-2	cluster2
GRHL3	cluster2
LOC646903	cluster2
LOC100128239	cluster2
PIP5KL1	cluster2
SPAG8	cluster2
GLMP	cluster3
S100A5	cluster3
RSPH6A	cluster3
LINC01410	cluster3
RNASET2	cluster3
VTRNA1-3	cluster3
MERTK	cluster3
IZUMO4	cluster3
HIST3H2A	cluster3
2022-09-01	cluster3
LENEP	cluster3
TSPAN32	cluster3
CYB5R2	cluster3
CTD-2194D22.4	cluster3
LOC105371925	cluster3
C1QL4	cluster3
LRRC75B	cluster3
C19orf33	cluster3
ARFRP1	cluster3
SNAPIN	cluster3
SEZ6	cluster3
MMP19	cluster3
SPTBN5	cluster3
VPS72	cluster3
RIBC1	cluster3
MIR4521	cluster3
LOC148709	cluster3
C3orf84	cluster3
CAMTA1-DT	cluster3
MEIS1-AS3	cluster3
C3orf62	cluster3
BRWD1-AS2	cluster3
TEPSIN	cluster3
FANCD2OS	cluster3
LINC02323	cluster3
LINC00683	cluster3
EXOSC1	cluster3
LOC105370941	cluster3
MKRN2OS	cluster3
NTHL1	cluster3
PRICKLE4	cluster3
MIR760	cluster3
OSBPL7	cluster3
IGFBP6	cluster3
FBXO6	cluster3
FAM111A-DT	cluster3
LOC403312	cluster3
GPR3	cluster3
BCL7A	cluster3
CRELD2	cluster3
FAM234A	cluster3
EML2-AS1	cluster3
EPOR	cluster3
SP7	cluster3
SELENOM	cluster3
LINC00449	cluster3
PNPLA4	cluster3
P4HTM	cluster3
FAM8A1	cluster3
PNMA8A	cluster3
ARNTL2-AS1	cluster3
RPL39	cluster3
NDUFAF8	cluster3
KMT2E-AS1	cluster3
DDC-AS1	cluster3
LOC100507144	cluster3
RAB29	cluster3
SLC26A1	cluster3
LINC01521	cluster3
LINC01703	cluster3
FLAD1	cluster3
RARG	cluster3
PACSIN3	cluster3
AQP3	cluster3
STXBP2	cluster3
MROH8	cluster3
WDR45	cluster3
NNAT	cluster3
SH2D3C	cluster3
CLN3	cluster3
CHAF1B	cluster3
SERPINB5	cluster3
FXYD3	cluster3
MLANA	cluster3
COX6C	cluster3
ANAPC15	cluster3
SIRT6	cluster3
CORO6	cluster3
FBXO24	cluster3
KRT87P	cluster3
FLJ45513	cluster3
POU2F3	cluster3
ZNF165	cluster3
IRX3	cluster3
DIP2A-IT1	cluster3
S1PR5	cluster3
MRPS18C	cluster3
DNAJC19	cluster3
SPAG4	cluster3
CALHM1	cluster3
NOL12	cluster3
RFXAP	cluster3
ASAH2B	cluster3
SERPINA1	cluster3
NFS1	cluster3
GLTPD2	cluster3
LIAS	cluster3
RAB40B	cluster3
SLC47A1	cluster3
LYPD3	cluster3
LINC01891	cluster3
KRT80	cluster3
ZBTB12	cluster3
CAVIN2	cluster3
LOC93622	cluster3
JOSD2	cluster3
IL6R-AS1	cluster3
LINC01679	cluster3
CLSTN3	cluster3
RWDD2B	cluster3
CMKLR1	cluster3
ARSI	cluster3
TMC3-AS1	cluster3
LINC01730	cluster3
PDLIM4	cluster3
BPGM	cluster3
QRFP	cluster3
HYAL1	cluster3
KCNK6	cluster3
RCAN3	cluster3
PSMC3	cluster3
LGALS1	cluster3
PHYHD1	cluster3
ARL8A	cluster3
HLA-F	cluster3
ILF3-DT	cluster3
ADTRP	cluster3
TTLL1	cluster3
CRIPT	cluster3
MPND	cluster3
TBXA2R	cluster3
RDH5	cluster3
SPC24	cluster3
FER1L5	cluster3
CLMAT3	cluster3
INPP5F	cluster3
LRRC46	cluster3
GALT	cluster3
PHF20L1	cluster3
PROM2	cluster3
STX1A	cluster3
VTN	cluster3
TMC3	cluster3
PTGS2	cluster3
ADSSL1	cluster3
PGP	cluster3
SNORD12B	cluster3
LOC100294145	cluster3
RORA-AS1	cluster3
ADGRB2	cluster3
PHLDB1	cluster3
FADS3	cluster3
IGBP1	cluster3
SNORD97	cluster3
SPATA18	cluster3
FAM83A	cluster3
ANKRD53	cluster3
DIAPH3-AS1	cluster3
EP400P1	cluster3
LOC390877	cluster3
SSC4D	cluster3
WISP2	cluster3
LRRC8E	cluster3
MFAP1	cluster3
LOC730098	cluster3
C2	cluster3
ALDH1L1	cluster3
EBP	cluster3
SLC22A14	cluster3
LOC101927787	cluster3
SLC25A42	cluster3
GDF5	cluster3
ID1	cluster3
EHD1	cluster3
INTS6-AS1	cluster3
D2HGDH	cluster3
LOC102723701	cluster3
CNFN	cluster3
SECTM1	cluster3
GAS6	cluster3
SNHG19	cluster3
FBLIM1	cluster3
LOC221946	cluster3
C7orf25	cluster3
HAUS5	cluster3
SYT7	cluster3
ITGA5	cluster3
ITGB2	cluster3
RALY-AS1	cluster3
PANO1	cluster3
CISH	cluster3
EDN2	cluster3
PLIN2	cluster3
LOC400743	cluster3
C12orf76	cluster3
CCDC43	cluster3
ALDH3B1	cluster3
CDHR2	cluster3
LOC100270804	cluster3
GPRC5C	cluster3
LINC02482	cluster3
MPC2	cluster3
FCGR2A	cluster3
GAS6-AS1	cluster3
CIART	cluster3
PSKH1	cluster3
EPHA2	cluster3
NINJ1	cluster3
CYP4F22	cluster3
GBGT1	cluster3
LOC100132215	cluster3
OPN1SW	cluster3
THOC7-AS1	cluster3
LINC01864	cluster3
RPS28	cluster3
UXT-AS1	cluster3
APOBEC3B-AS1	cluster3
SNORA72	cluster3
PICART1	cluster3
SNORD72	cluster3
LPP-AS2	cluster3
SERPINE3	cluster3
BOLA3	cluster3
ZNF671	cluster3
PARVG	cluster3
ADAM11	cluster3
GSTK1	cluster3
NTN3	cluster3
LOC105375545	cluster3
CACNB1	cluster3
LINC01715	cluster3
LAT2	cluster3
MSRB2	cluster3
APOF	cluster3
ULK1	cluster3
TMCC2	cluster3
SUOX	cluster3
SIGLEC10	cluster3
ABHD8	cluster3
FAM83F	cluster3
CYTH4	cluster3
METTL27	cluster3
CORO7	cluster3
ZCCHC24	cluster3
CORO7-PAM16	cluster3
REX1BD	cluster3
METTL25	cluster3
STBD1	cluster3
LINC01607	cluster3
JMJD7	cluster3
JMJD7-PLA2G4B	cluster3
EFNA4	cluster3
CORO1A	cluster3
WRAP53	cluster3
GASAL1	cluster3
TRAF1	cluster3
RB1-DT	cluster3
MPP2	cluster3
STMP1	cluster3
FANCE	cluster3
GDAP1	cluster3
SMARCA5-AS1	cluster3
SNORD65	cluster3
LINC00842	cluster3
PHETA1	cluster3
REEP2	cluster3
LINC01504	cluster3
FAM102A	cluster3
MCCD1	cluster3
LOC105379143	cluster3
IDH2-DT	cluster3
CHRNA10	cluster3
TYMSOS	cluster3
GRB7	cluster3
RHNO1	cluster3
PIK3CD-AS2	cluster3
DIS3	cluster3
AKR7A3	cluster3
MYADM	cluster3
CHRAC1	cluster3
LOC100507506	cluster3
LOC100128340	cluster3
SDC4	cluster3
ASAH1	cluster3
MAP1LC3B	cluster3
TM4SF19-AS1	cluster3
TMEM79	cluster3
DNAJC22	cluster3
SULT2B1	cluster3
RPS15	cluster3
ZNF500	cluster3
RPLP0P2	cluster3
AVPI1	cluster3
USP2	cluster3
LMTK3	cluster3
RNU11	cluster3
AFMID	cluster3
LAMB3	cluster3
C5AR1	cluster3
LOC100287036	cluster3
ALS2CL	cluster3
TPI1P2	cluster3
A4GALT	cluster3
PITX3	cluster3
TRAFD1	cluster3
LINC01637	cluster3
RASIP1	cluster3
HCFC1-AS1	cluster3
SLC44A4	cluster3
GPR179	cluster3
PODXL2	cluster3
EP300-AS1	cluster3
AP4B1	cluster3
LTK	cluster3
SNORD111B	cluster3
LOC101927727	cluster3
HECA	cluster3
GADD45B	cluster3
MTMR9LP	cluster3
LINC01270	cluster3
LOC155060	cluster3
EXOC3L1	cluster3
NSG1	cluster3
ALX3	cluster3
TMEM54	cluster3
SNORD78	cluster3
SNORA18	cluster3
MKNK2	cluster3
LINC01979	cluster3
CSF3	cluster3
ZNF599	cluster3
STX10	cluster3
STAT5A	cluster3
PADI1	cluster3
ASB16-AS1	cluster3
C14orf28	cluster3
CHTF18	cluster3
MBIP	cluster3
RCC1	cluster3
SNHG3	cluster3
TNFSF15	cluster3
SMAD6	cluster3
UEVLD	cluster3
TSACC	cluster3
GFPT2	cluster3
LOC101929224	cluster3
ADA	cluster3
ADAMTS15	cluster3
PAXX	cluster3
NIPBL	cluster3
ZNF726	cluster3
LINC02245	cluster3
C1orf189	cluster3
ARPC3	cluster3
AKR1A1	cluster3
LINC00677	cluster3
KCNS3	cluster3
C1QTNF5	cluster3
MFRP	cluster3
LOC100507002	cluster3
SENP2	cluster3
TMIGD1	cluster3
MBNL1-AS1	cluster3
LINC00475	cluster3
PHF5A	cluster3
SCTR	cluster3
KEAP1	cluster3
RABEP2	cluster3
LINC00938	cluster3
LOC100126784	cluster3
TBC1D2B	cluster3
LOC101928725	cluster3
KCNK15-AS1	cluster3
TM4SF19-TCTEX1D2	cluster3
ULK2	cluster3
COPB1	cluster3
LINC00634	cluster3
SLC38A8	cluster3
CATSPERD	cluster3
ETFDH	cluster3
PIM1	cluster3
HAUS1	cluster3
RASGRP3	cluster3
C6orf132	cluster3
LOC105378853	cluster3
WASH2P	cluster3
MDP1	cluster3
NEDD8-MDP1	cluster3
HAUS3	cluster3
NUAK2	cluster3
NOSTRIN	cluster3
SDSL	cluster3
LOC100130691	cluster3
CYSRT1	cluster3
PPFIA3	cluster3
SCNN1A	cluster3
EXTL1	cluster3
APOBEC3B	cluster3
SLC25A16	cluster3
CINP	cluster3
APOBEC3A	cluster3
APOBEC3A_B	cluster3
MRPL18	cluster3
ASL	cluster3
CDH3	cluster3
MYCBP2-AS1	cluster3
NKIRAS2	cluster3
HM13-AS1	cluster3
IL18BP	cluster3
LAMP3	cluster3
RPS29	cluster3
LOC105370757	cluster3
PIGM	cluster3
BAX	cluster3
BMP1	cluster3
CASC10	cluster3
KIF9	cluster3
2022-03-02	cluster3
NOL11	cluster3
TNFRSF8	cluster3
GOLGA2P5	cluster3
LOC171391	cluster3
GTF3C3	cluster3
STARD9	cluster3
NAALADL1	cluster3
LPCAT2	cluster3
PABPN1L	cluster3
NOX5	cluster3
SPESP1	cluster3
ZGLP1	cluster3
PCYT1B	cluster3
KCNH6	cluster3
ALKBH3-AS1	cluster3
C9orf50	cluster3
MIR4449	cluster3
MYL5	cluster3
ZNF483	cluster3
C19orf67	cluster3
ARL16	cluster3
LTC4S	cluster3
DNLZ	cluster3
TLR9	cluster3
AATBC	cluster3
SLC36A4	cluster3
RCN3	cluster3
LOC101928796	cluster3
ARHGAP27P1	cluster3
ALDH3A1	cluster3
LYPD5	cluster3
PSORS1C1	cluster3
PLLP	cluster3
VSIR	cluster3
WNT10B	cluster3
MN1	cluster3
SMIM1	cluster3
TNFRSF25	cluster3
ZNF688	cluster3
CCL20	cluster3
NT5C1A	cluster3
TGM3	cluster3
LINC00996	cluster3
DUSP1	cluster3
ARHGAP9	cluster3
LINC01135	cluster3
WISP1	cluster3
MAGIX	cluster3
KRT17	cluster3
DGCR5	cluster3
LOC101927354	cluster3
RBPMS2	cluster3
LOC100132813	cluster3
CHST6	cluster3
ZNF815P	cluster3
DLL4	cluster3
LOC728975	cluster3
C1orf127	cluster3
S100A9	cluster3
MIR3193	cluster3
LINC01978	cluster3
OPN3	cluster4
TMEM62	cluster4
PDE7A	cluster4
ALOX12-AS1	cluster4
ZBTB7C	cluster4
CHGA	cluster4
RHBDD1	cluster4
TJAP1	cluster4
SMG6	cluster4
MET	cluster4
MAMLD1	cluster4
TARS	cluster4
PLIN5	cluster4
PLA2R1	cluster4
TBPL1	cluster4
IL1RAP	cluster4
LINC00638	cluster4
C17orf75	cluster4
THOC7	cluster4
COMMD1	cluster4
SCOC	cluster4
HOXA3	cluster4
LINC02246	cluster4
ZNF529	cluster4
UTP25	cluster4
HTATSF1P2	cluster4
ZNF75A	cluster4
FIGN	cluster4
LOC399975	cluster4
RBM5-AS1	cluster4
ZNF121	cluster4
CCDC159	cluster4
MPP6	cluster4
HHAT	cluster4
ETFRF1	cluster4
UBE2V2	cluster4
LOC101929762	cluster4
WDFY3	cluster4
NR2F2	cluster4
ASB3	cluster4
SARDH	cluster4
ANKMY1	cluster4
KLHL35	cluster4
MRPL13	cluster4
MIR31HG	cluster4
GEMIN7-AS1	cluster4
WDR75	cluster4
LRG1	cluster4
IFT81	cluster4
IDS	cluster4
PRPSAP2	cluster4
CEBPZ	cluster4
RIOK3	cluster4
MSRB3	cluster4
DHRS4	cluster4
ZFX	cluster4
ORC3	cluster4
ARPP19	cluster4
CHD7	cluster4
CDK14	cluster4
SDCBP	cluster4
DENND6A	cluster4
SYNE4	cluster4
UBAP1	cluster4
SRBD1	cluster4
ALOX12	cluster4
ZNHIT6	cluster4
DTNB	cluster4
EMC3	cluster4
FAM210A	cluster4
SFMBT1	cluster4
AR	cluster4
LOC101927018	cluster4
MIR6847	cluster4
ARID2	cluster4
RBM4B	cluster4
MED30	cluster4
TRIM16L	cluster4
LRP1-AS	cluster4
DCST1	cluster4
CDCA7L	cluster4
ELF3	cluster4
SNORD100	cluster4
MYO18A	cluster4
TOMM20L	cluster4
INAVA	cluster4
MRPS22	cluster4
PADI3	cluster4
UNC5B-AS1	cluster4
TTC26	cluster4
PDCD10	cluster4
FANCA	cluster4
UBE2Q2P1	cluster4
LOC101928140	cluster4
RPS6KL1	cluster4
TMEM86A	cluster4
ANAPC7	cluster4
GGA2	cluster4
LOC101927762	cluster4
GLRA1	cluster4
TMEM53	cluster4
PIR	cluster4
LOC105377348	cluster4
PRIM1	cluster4
RAD51	cluster4
ARNT	cluster4
RAB11FIP4	cluster4
PPP1R26-AS1	cluster4
ZNF570	cluster4
ANXA1	cluster4
LOC105377763	cluster4
BRMS1L	cluster4
TMEM126B	cluster4
KLHL23	cluster4
C5orf30	cluster4
NEDD8	cluster4
KCNG4	cluster4
TUBD1	cluster4
MIRLET7I	cluster4
MRPL47	cluster4
FLVCR2	cluster4
CASD1	cluster4
DCST1-AS1	cluster4
MCM8-AS1	cluster4
ASB2	cluster4
LINC02449	cluster4
FAM43A	cluster4
CDC42EP4	cluster4
SH3D21	cluster4
COX5A	cluster4
EIF3E	cluster4
LITAF	cluster4
WASL	cluster4
MYLK4	cluster4
SEPSECS-AS1	cluster4
ZNF528	cluster4
HINT3	cluster4
ARMC8	cluster4
RSRC2	cluster4
LUC7L	cluster4
IRF1	cluster4
ITPR1-DT	cluster4
PKN2-AS1	cluster4
LOC100506804	cluster4
FXYD7	cluster4
NUBP1	cluster4
SLC22A4	cluster4
AGAP6	cluster4
CRABP2	cluster4
GMPS	cluster4
WDR55	cluster4
AP1S2	cluster4
MCTS1	cluster4
DEPDC1B	cluster4
USP49	cluster4
LOC441666	cluster4
CEP162	cluster4
LRP2BP	cluster4
GCSH	cluster4
TVP23A	cluster4
FSBP	cluster4
RAD54B	cluster4
TCP11L1	cluster4
TFAM	cluster4
VEGFC	cluster4
YPEL2	cluster4
EYA3	cluster4
TNFSF10	cluster4
WDR7	cluster4
ZNRD1ASP	cluster4
FAM111B	cluster4
SRCIN1	cluster4
OSBPL6	cluster4
SMCHD1	cluster4
ISCA1	cluster4
BBX	cluster4
SNORD45A	cluster4
IDNK	cluster4
CISD2	cluster4
SIX1	cluster4
LY6E-DT	cluster4
UHRF1BP1L	cluster4
SNHG6	cluster4
SDHAF3	cluster4
HP09053	cluster4
TRPM7	cluster4
JAKMIP3	cluster4
KRT32	cluster4
DPH6	cluster4
ARHGEF11	cluster4
FAM222A-AS1	cluster4
MAP3K20	cluster4
MIR181A1HG	cluster4
MKKS	cluster4
DESI2	cluster4
GTF3C2-AS1	cluster4
ATP9A	cluster4
CDC27	cluster4
FBXO11	cluster4
SOCS7	cluster4
OXR1	cluster4
DENND2D	cluster4
HSPBAP1	cluster4
TAC4	cluster4
HAS3	cluster4
CSPP1	cluster4
SBF2	cluster4
SNORD11B	cluster4
DEPDC5	cluster4
OLA1	cluster4
HSD11B1L	cluster4
FIBCD1	cluster4
FRG1BP	cluster4
OSGIN2	cluster4
MLH1	cluster4
FCRLB	cluster4
SLC6A12	cluster4
INTS8	cluster4
PPIL4	cluster4
TRAPPC2	cluster4
DCPS	cluster4
ANKRD26	cluster4
KLHL24	cluster4
SCYL2	cluster4
TACC1	cluster4
RXYLT1	cluster4
LPAR3	cluster4
RNF115	cluster4
GAPVD1	cluster4
SNORD12C	cluster4
HERC1	cluster4
CRY1	cluster4
HSD17B7P2	cluster4
ATAD5	cluster4
ZNF678	cluster4
KNL1	cluster4
OSBPL8	cluster4
HOTAIRM1	cluster4
ZRANB2-AS1	cluster4
GCLM	cluster4
CUTALP	cluster4
PCTP	cluster4
ICE1	cluster4
AP3B1	cluster4
HSPB11	cluster4
PPID	cluster4
RAP1GDS1	cluster4
TMOD4	cluster4
ARRDC3-AS1	cluster4
ZNF337-AS1	cluster4
ZNF326	cluster4
HEXA	cluster4
HES1	cluster4
PIGB	cluster4
CYP26B1	cluster4
RXFP4	cluster4
LOC101928020	cluster4
ARL4A	cluster4
SLC25A27	cluster4
FNBP4	cluster4
SWSAP1	cluster4
CAMKMT	cluster4
ZFAND6	cluster4
ZNF195	cluster4
MIR4492	cluster4
SOS2	cluster4
RAPH1	cluster4
RCAN1	cluster4
RTTN	cluster4
TMEM267	cluster4
CNIH3	cluster4
RPL22L1	cluster4
ERP44	cluster4
KCNK1	cluster4
FABP5	cluster4
LTB4R2	cluster4
LOC101927640	cluster4
TBC1D12	cluster4
SNRNP35	cluster4
NDFIP2	cluster4
MAPK6	cluster4
LIPG	cluster4
AOC2	cluster4
GAB1	cluster4
RIPK4	cluster4
RCOR3	cluster4
AP4S1	cluster4
TTC19	cluster4
DBIL5P	cluster4
PCBD2	cluster4
LOC100128988	cluster4
GGNBP2	cluster4
TM2D3	cluster4
QRFPR	cluster4
LARS2	cluster4
LCN2	cluster4
AKIRIN2	cluster4
SOX7	cluster4
LINC01303	cluster4
LOC101928847	cluster4
PRH1	cluster4
PRH1-TAS2R14	cluster4
SYNJ2-IT1	cluster4
SNX29P1	cluster4
SLC48A1	cluster4
CENPU	cluster4
UBLCP1	cluster4
RNF165	cluster4
SLC25A26	cluster4
SRD5A3	cluster4
SKIL	cluster4
UPP1	cluster4
PIGL	cluster4
SMIM2-AS1	cluster4
GDPD3	cluster4
ACOT7	cluster4
SALL1	cluster4
ITFG1	cluster4
DCK	cluster4
LOC100507283	cluster4
GTF2H2C_2	cluster4
GTF2H2C	cluster4
HACD2	cluster4
KCNK5	cluster4
ZNF549	cluster4
RALGDS	cluster4
BBIP1	cluster4
TAF12	cluster4
PPP1R3E	cluster4
LOC101927415	cluster4
ZBTB8A	cluster4
LINC02572	cluster4
ABHD13	cluster4
LINC01004	cluster4
MRPL32	cluster4
WDYHV1	cluster4
ITGB1	cluster4
MID2	cluster4
LINC01512	cluster4
NWD1	cluster4
STAM-AS1	cluster4
CCDC102B	cluster4
CCNL1	cluster4
CFAP70	cluster4
HTRA3	cluster4
YBEY	cluster4
CLIP1-AS1	cluster4
HYKK	cluster4
ARHGEF19	cluster4
CSE1L-AS1	cluster4
LINC00887	cluster4
HIP1	cluster4
ZNF329	cluster4
LINC00174	cluster4
WDR25	cluster4
SREK1	cluster4
TPT1-AS1	cluster4
SEM1	cluster4
CARD9	cluster4
QSER1	cluster4
SLC35G6	cluster4
ARRDC3	cluster4
BDKRB2	cluster4
ZNF383	cluster4
CREM	cluster4
FAM129C	cluster4
MBD5	cluster4
MIR6165	cluster4
ZNF708	cluster4
PNRC2	cluster4
KRTCAP3	cluster4
ZNF799	cluster4
LRRC17	cluster4
CTGF	cluster4
TMEM136	cluster4
CD47	cluster4
P2RX7	cluster4
TRIB3	cluster4
GPBAR1	cluster4
NUAK1	cluster4
SGCB	cluster4
DYNC2LI1	cluster5
POLR2J3	cluster5
LARS2-AS1	cluster5
ZBTB46-AS1	cluster5
N4BP2L2	cluster5
FAIM	cluster5
CCDC66	cluster5
UTAT33	cluster5
MAPK11	cluster5
ATP6AP1L	cluster5
LOC101928557	cluster5
EPHX3	cluster5
DLGAP1-AS1	cluster5
IL12RB2	cluster5
TM6SF1	cluster5
ITPKB-IT1	cluster5
RUNDC3A	cluster5
ANKRD37	cluster5
DLGAP1-AS2	cluster5
IL1A	cluster5
TOP1	cluster5
LOC100507487	cluster5
MOCS2	cluster5
APOL3	cluster5
SH3PXD2A-AS1	cluster5
KCNIP2	cluster5
BTF3L4	cluster5
TMEM161B-AS1	cluster5
CD55	cluster5
FAM204A	cluster5
OTUD1	cluster5
COL4A2-AS1	cluster5
ZMYM5	cluster5
PLXNA2	cluster5
IFIH1	cluster5
IRS2	cluster5
ZBED3-AS1	cluster5
HDAC8	cluster5
TOX2	cluster5
SPIRE1	cluster5
BLOC1S6	cluster5
PDE4D	cluster5
DNAJC3	cluster5
MAP2K5	cluster5
ARID1B	cluster5
ZMIZ1	cluster5
SMG1P3	cluster5
ICAM1	cluster5
SRPX2	cluster5
XIAP	cluster5
ENOX2	cluster5
USP28	cluster5
NOG	cluster5
DNAJC3-DT	cluster5
SLCO2A1	cluster5
GPR75	cluster5
ZNF222	cluster5
FOXP1-AS1	cluster5
GNPDA2	cluster5
ASCC1	cluster5
SMYD3	cluster5
MGC12916	cluster5
ADAT2	cluster5
ZNF28	cluster5
2022-03-01	cluster5
BLZF1	cluster5
EGFLAM	cluster5
TTC39B	cluster5
KLHL3	cluster5
FYTTD1	cluster5
ATP8B1	cluster5
SLC22A5	cluster5
STK24	cluster5
HPSE	cluster5
LURAP1L	cluster5
TBX2-AS1	cluster5
DHRS3	cluster5
SMARCAD1	cluster5
FAM3D-AS1	cluster5
DGCR11	cluster5
TNFAIP8L3	cluster5
PTPRVP	cluster5
ZNF888	cluster5
LINC00866	cluster5
PRRT2	cluster5
TMC8	cluster5
CXCL17	cluster5
GPR176	cluster5
CYP26C1	cluster5
SLC7A11	cluster5
LHX1-DT	cluster5
F2	cluster5
C2orf71	cluster5
RAPGEF3	cluster5
SLC45A1	cluster5
UNC5CL	cluster5
ZNF197-AS1	cluster5
SRGN	cluster5
LOC100505736	cluster5
NR4A2	cluster5
SMAD1-AS2	cluster5
SLC15A3	cluster5
A3GALT2	cluster5
WEE2	cluster5
ZEB2	cluster5
LZTS1-AS1	cluster5
PPP1R32	cluster5
C5orf56	cluster5
CREB1	cluster5
JPX	cluster5
PALD1	cluster5
RSRC1	cluster5
LUCAT1	cluster5
LOC91370	cluster5
SSBP2	cluster5
ADAMTS7	cluster5
NR1D2	cluster5
LOC100506639	cluster5
FLJ46906	cluster5
NAMPT	cluster5
CASK	cluster5
FAP	cluster5
WEE2-AS1	cluster5
PCCA	cluster5
MTMR9	cluster5
DCST2	cluster5
CLIP4	cluster5
CENPW	cluster5
TUBGCP5	cluster5
FBXO25	cluster5
VEZT	cluster5
ATF6	cluster5
TBCA	cluster5
LHX4-AS1	cluster5
NSMCE2	cluster5
FAM241A	cluster5
PIBF1	cluster5
FBXO32	cluster5
TDRD3	cluster5
SOX5	cluster5
PGGT1B	cluster5
FRK	cluster5
FBXL13	cluster5
MTMR10	cluster5
ARHGEF3	cluster5
RNF224	cluster5
DANT2	cluster5
ZNF350-AS1	cluster5
MCIDAS	cluster5
SRPK2	cluster5
RARRES1	cluster5
LPP	cluster5
DDX10	cluster5
FAM214A	cluster5
GDF15	cluster5
COBLL1	cluster5
NLK	cluster5
PRICKLE1	cluster5
WDR70	cluster5
ZSWIM6	cluster5
ATXN1	cluster5
ZFAND3	cluster5
CLMN	cluster5
PSD3	cluster5
GFOD1	cluster5
ZNF546	cluster5
DCTN6	cluster5
LINC-PINT	cluster5
TBC1D9	cluster5
IL15RA	cluster5
SLC25A51	cluster5
ADGRA3	cluster5
HBP1	cluster5
CCDC38	cluster5
PCMTD1	cluster5
CCDC186	cluster5
LOC101928510	cluster5
HOXA-AS2	cluster5
ZNF770	cluster5
GPAT3	cluster5
MCM10	cluster5
TMEM161B	cluster5
STYX	cluster5
SUV39H2	cluster5
TMEM82	cluster5
ASTE1	cluster5
STRA6	cluster5
NKTR	cluster5
SRGAP1	cluster5
ZFAND1	cluster5
HMGA2	cluster5
NEMP2	cluster5
CATSPER3	cluster5
L3MBTL3	cluster5
TPD52L1	cluster5
PLXNC1	cluster5
CASC4	cluster5
EDN3	cluster5
POLR3G	cluster5
PLA2G4B	cluster5
MIR600HG	cluster5
C3AR1	cluster5
PHOSPHO2-KLHL23	cluster5
SHISA2	cluster5
GPHN	cluster5
ZNF280D	cluster5
C3orf49	cluster5
PKN2	cluster5
MAK	cluster5
ST3GAL3	cluster5
DOCK5	cluster5
DEK	cluster5
NR2C1	cluster5
LINC01176	cluster5
SPATA12	cluster5
BHLHB9	cluster5
PTGES	cluster5
RUNX1	cluster5
TANGO6	cluster5
TSIX	cluster5
ESCO2	cluster5
PYROXD1	cluster5
TNKS	cluster5
PRPF40A	cluster5
C21orf91	cluster5
ENDOU	cluster5
TMED5	cluster5
FAM196A	cluster5
THAP12	cluster5
CLYBL	cluster5
RBM7	cluster5
NUMB	cluster5
HOXA5	cluster5
BMPR2	cluster5
RFX7	cluster5
ITCH	cluster5
NABP1	cluster5
ELP4	cluster5
RNF217	cluster5
LETM2	cluster5
COP1	cluster5
FANCL	cluster5
DOCK11	cluster5
ZNF407	cluster5
PEAK1	cluster5
CASP8AP2	cluster5
LINC00892	cluster5
GSK3B	cluster5
SPECC1	cluster5
ZNF227	cluster5
NUDCD1	cluster5
DYNC2H1	cluster5
KLB	cluster5
ANKRD6	cluster5
RAB8B	cluster5
SOX9	cluster5
CWC27	cluster5
PIGX	cluster5
CDK6	cluster5
NRIP1	cluster5
LSM14A	cluster5
NRADDP	cluster5
KCNQ5	cluster5
SLC38A9	cluster5
LOC101928429	cluster5
PARD3	cluster5
VTI1A	cluster5
TNFRSF14	cluster5
AK4	cluster5
CMSS1	cluster5
EEA1	cluster5
CLCN4	cluster5
ZNF350	cluster5
R3HCC1L	cluster5
C9orf85	cluster5
VPS13D	cluster5
HCG9	cluster5
CHI3L2	cluster5
LOC101929709	cluster5
ALDH1A3	cluster5
SPATS2L	cluster5
LDB2	cluster5
NOS1AP	cluster5
XRN1	cluster5
MIPOL1	cluster5
EXOC1	cluster5
TTN-AS1	cluster5
APOC1	cluster5
CHST11	cluster5
ABCB7	cluster5
TINAGL1	cluster5
MAPK8	cluster5
TPM1-AS	cluster5
MTA3	cluster5
MTMR8	cluster5
LIF-AS1	cluster5
KRAS	cluster5
ATPAF1	cluster5
KCNQ5-IT1	cluster5
ADAMTS3	cluster5
SERPINB1	cluster5
IQCK	cluster5
HIST3H2BB	cluster5
TGM2	cluster5
KCTD9	cluster5
CLIP1	cluster5
NNT-AS1	cluster5
ACSL1	cluster5
ACOX2	cluster5
PTK2	cluster5
CBX3P2	cluster5
LMO7-AS1	cluster5
YAF2	cluster5
LRRC37B	cluster5
ZNF180	cluster5
ASAP2	cluster5
RASA1	cluster5
RNF216-IT1	cluster5
RARRES3	cluster5
SMC6	cluster5
PLCG2	cluster5
TBC1D15	cluster5
FAM184B	cluster5
STAG1	cluster5
EREG	cluster5
FKBP1AP1	cluster5
TRIQK	cluster5
[truncated: 267 more rows]
