# Supplementary material for: Oncogenic enhancers prime quiescent metastatic cells to escape NK immune surveillance by eliciting transcriptional memory
Source: Nat Commun. 2024 Mar 19;15:2198. doi: 10.1038/s41467-024-46524-0 (PMC10951355; doi:10.1038/s41467-024-46524-0)
Supplement: Supplementary file 10 — Supplementary Data 7 [file 41467_2024_46524_MOESM10_ESM.xlsx]

## Sheet: Table 7
Michelatti_Supplementary Data_7: GO terms associated with responsive genes (cluster 4). P-value was calculated through one-sided Student's t-test version of Fisher’s exact test within EnrichR.
Term	-log10(pvalue)
positive regulation of neurogenesis (GO:0050769)	4.27387
positive regulation of nervous system development (GO:0051962)	3.77469
pharyngeal arch artery morphogenesis (GO:0061626)	3.68541
regulation of cell killing (GO:0031341)	3.64917
chondrocyte differentiation (GO:0002062)	3.55592
regulation of epithelial cell migration (GO:0010632)	3.47043
endocardial cushion development (GO:0003197)	3.27401
positive regulation of cell development (GO:0010720)	3.1986
positive regulation of voltage-gated potassium channel activity (GO:1903818)	3.03588
positive regulation of interleukin-2 production (GO:0032743)	2.90801
regulation of cell-matrix adhesion (GO:0001952)	2.90276
positive regulation of biosynthetic process (GO:0009891)	2.90265
cellular response to transforming growth factor beta stimulus (GO:0071560)	2.90176
epithelial to mesenchymal transition (GO:0001837)	2.77225
positive regulation of neuron death (GO:1901216)	2.77225
tRNA wobble base modification (GO:0002097)	2.71013
artery morphogenesis (GO:0048844)	2.67001
positive regulation of macromolecule metabolic process (GO:0010604)	2.65884
mesenchymal cell differentiation (GO:0048762)	2.61322
mesenchyme morphogenesis (GO:0072132)	2.45653
pharyngeal system development (GO:0060037)	2.45653
positive regulation of stem cell differentiation (GO:2000738)	2.45653
positive regulation of cytokine production (GO:0001819)	2.40403
pulmonary valve development (GO:0003177)	2.38327
regulation of cartilage development (GO:0061035)	2.38327
positive regulation of cartilage development (GO:0061036)	2.38327
positive regulation of mitotic nuclear division (GO:0045840)	2.37536
cardiac atrium morphogenesis (GO:0003209)	2.31456
endocardial cushion morphogenesis (GO:0003203)	2.31456
chondrocyte development (GO:0002063)	2.31441
regulation of long-chain fatty acid import across plasma membrane (GO:0010746)	2.31441
molybdopterin cofactor biosynthetic process (GO:0032324)	2.31441
negative regulation of astrocyte differentiation (GO:0048712)	2.31441
positive regulation of kidney development (GO:0090184)	2.31441
ventricular septum development (GO:0003281)	2.28989
embryonic digestive tract development (GO:0048566)	2.24989
mesoderm formation (GO:0001707)	2.24989
phospholipid dephosphorylation (GO:0046839)	2.24914
regulation of neurogenesis (GO:0050767)	2.24454
transforming growth factor beta receptor signaling pathway (GO:0007179)	2.21518
positive regulation of wound healing (GO:0090303)	2.20964
regulation of mesenchymal stem cell differentiation (GO:2000739)	2.1736
regulation of lipid metabolic process (GO:0019216)	2.14617
regulation of extrinsic apoptotic signaling pathway via death domain receptors (GO:1902041)	2.13408
regulation of response to cytokine stimulus (GO:0060759)	2.13109
phosphorylation (GO:0016310)	2.1119
positive regulation of epithelial cell migration (GO:0010634)	2.10178
regulation of epithelial to mesenchymal transition involved in endocardial cushion formation (GO:1905005)	2.05397
wound healing (GO:0042060)	2.02429
cellular response to BMP stimulus (GO:0071773)	1.99902
positive regulation of response to stimulus (GO:0048584)	1.99527
regulation of response to external stimulus (GO:0032101)	1.97886
cAMP-mediated signaling (GO:0019933)	1.97456
phosphatidylinositol dephosphorylation (GO:0046856)	1.97456
positive regulation of vascular endothelial growth factor production (GO:0010575)	1.97456
negative regulation of epithelial cell proliferation (GO:0050680)	1.97421
protein phosphorylation (GO:0006468)	1.95453
regulation of complement-dependent cytotoxicity (GO:1903659)	1.95012
glucosamine-containing compound catabolic process (GO:1901072)	1.95012
semaphorin-plexin signaling pathway involved in axon guidance (GO:1902287)	1.95012
mesodermal cell differentiation (GO:0048333)	1.95012
negative regulation of glial cell differentiation (GO:0045686)	1.95012
negative regulation of cell adhesion (GO:0007162)	1.94983
regulation of interleukin-2 production (GO:0032663)	1.93129
transmembrane receptor protein serine/threonine kinase signaling pathway (GO:0007178)	1.92799
proteoglycan metabolic process (GO:0006029)	1.92719
regulation of chondrocyte differentiation (GO:0032330)	1.92719
endothelial cell development (GO:0001885)	1.92719
chromatin remodeling (GO:0006338)	1.91662
regulation of blood coagulation (GO:0030193)	1.88191
cellular senescence (GO:0090398)	1.88191
regulation of vascular endothelial growth factor production (GO:0010574)	1.88191
stress-activated protein kinase signaling cascade (GO:0031098)	1.88191
positive regulation of nuclear division (GO:0051785)	1.88191
positive regulation of interleukin-6 production (GO:0032755)	1.87922
regulation of cellular component movement (GO:0051270)	1.87052
histone H4 deacetylation (GO:0070933)	1.8585
positive regulation of coagulation (GO:0050820)	1.8585
positive regulation of hemostasis (GO:1900048)	1.8585
ventricular septum morphogenesis (GO:0060412)	1.83856
positive regulation of fibroblast proliferation (GO:0048146)	1.83856
cartilage development (GO:0051216)	1.81269
positive regulation of ubiquitin-dependent protein catabolic process (GO:2000060)	1.81216
establishment of endothelial barrier (GO:0061028)	1.797
transition metal ion homeostasis (GO:0055076)	1.797
negative regulation of extrinsic apoptotic signaling pathway (GO:2001237)	1.79055
negative regulation of transcription by RNA polymerase II (GO:0000122)	1.78863
heart morphogenesis (GO:0003007)	1.7848
angiogenesis involved in wound healing (GO:0060055)	1.77663
atrial septum morphogenesis (GO:0060413)	1.77663
chromatin-mediated maintenance of transcription (GO:0048096)	1.77663
telomere maintenance via recombination (GO:0000722)	1.77663
positive regulation of chondrocyte differentiation (GO:0032332)	1.77663
positive regulation of myelination (GO:0031643)	1.77663
negative regulation of transcription, DNA-templated (GO:0045892)	1.76213
positive regulation of lipid kinase activity (GO:0090218)	1.7571
positive regulation of gene expression (GO:0010628)	1.75117
positive regulation of transcription by RNA polymerase II (GO:0045944)	1.74087
regulation of osteoblast differentiation (GO:0045667)	1.72779
negative regulation of osteoblast differentiation (GO:0045668)	1.71875
spindle assembly (GO:0051225)	1.70754
regulation of astrocyte differentiation (GO:0048710)	1.70272
cell cycle checkpoint signaling (GO:0000075)	1.70272
chromatin assembly or disassembly (GO:0006333)	1.70272
intrinsic apoptotic signaling pathway in response to oxidative stress (GO:0008631)	1.70272
negative regulation of fatty acid biosynthetic process (GO:0045717)	1.70272
positive regulation of branching involved in ureteric bud morphogenesis (GO:0090190)	1.70272
positive regulation of cardiocyte differentiation (GO:1905209)	1.70272
regulation of pathway-restricted SMAD protein phosphorylation (GO:0060393)	1.65468
positive regulation of cytokine production involved in immune response (GO:0002720)	1.64629
regulation of fibrinolysis (GO:0051917)	1.63543
chromatin organization involved in regulation of transcription (GO:0034401)	1.63543
regulation of protein acetylation (GO:1901983)	1.63543
Golgi ribbon formation (GO:0090161)	1.63543
semaphorin-plexin signaling pathway involved in neuron projection guidance (GO:1902285)	1.63543
intraciliary retrograde transport (GO:0035721)	1.63543
mature B cell differentiation involved in immune response (GO:0002313)	1.63543
negative regulation of cellular senescence (GO:2000773)	1.63543
negative regulation of myoblast differentiation (GO:0045662)	1.63543
negative regulation of binding (GO:0051100)	1.62965
positive regulation of cellular process (GO:0048522)	1.62625
regulation of GTPase activity (GO:0043087)	1.6127
negative regulation of extrinsic apoptotic signaling pathway via death domain receptors (GO:1902042)	1.61201
peptidyl-threonine phosphorylation (GO:0018107)	1.60656
peptidyl-serine phosphorylation (GO:0018105)	1.5862
negative regulation of response to stimulus (GO:0048585)	1.58326
cellular response to virus (GO:0098586)	1.57892
atrial septum development (GO:0003283)	1.57374
atrioventricular valve development (GO:0003171)	1.57374
regulation of macrophage cytokine production (GO:0010935)	1.57374
regulation of retinoic acid receptor signaling pathway (GO:0048385)	1.57374
tRNA wobble uridine modification (GO:0002098)	1.57374
negative regulation of cartilage development (GO:0061037)	1.57374
positive regulation of macrophage chemotaxis (GO:0010759)	1.57374
MAP kinase activity (GO:0004707)	2.71013
phosphatidylinositol-3-phosphatase activity (GO:0004438)	2.61916
phosphatidylinositol monophosphate phosphatase activity (GO:0052744)	2.45653
skeletal system development (GO:0001501)	1.56001
regulation of gene expression (GO:0010468)	1.5581
Wnt signaling pathway (GO:0016055)	1.55642
cyclic-nucleotide-mediated signaling (GO:0019935)	1.54695
regulation of ossification (GO:0030278)	1.54695
negative regulation of peptidase activity (GO:0010466)	1.53812
positive regulation of apoptotic process (GO:0043065)	1.52792
positive regulation of protein kinase B signaling (GO:0051897)	1.52164
regulation of branching involved in ureteric bud morphogenesis (GO:0090189)	1.51684
regulation of extracellular matrix organization (GO:1903053)	1.51684
heterocycle biosynthetic process (GO:0018130)	1.51684
histone H3 deacetylation (GO:0070932)	1.51684
mitotic recombination (GO:0006312)	1.51684
negative regulation of chondrocyte differentiation (GO:0032331)	1.51684
positive regulation of protein export from nucleus (GO:0046827)	1.51684
regulation of erythrocyte differentiation (GO:0045646)	1.51604
positive regulation of cell population proliferation (GO:0008284)	1.51244
BMP signaling pathway (GO:0030509)	1.49479
chemical homeostasis (GO:0048878)	1.49479
connective tissue development (GO:0061448)	1.48614
double-strand break repair (GO:0006302)	1.48435
embryonic organ development (GO:0048568)	1.47378
positive regulation of cell death (GO:0010942)	1.47378
Golgi organization (GO:0007030)	1.47322
mesenchyme development (GO:0060485)	1.46408
positive regulation of collagen biosynthetic process (GO:0032967)	1.46408
regulation of neuron apoptotic process (GO:0043523)	1.4544
regulation of viral genome replication (GO:0045069)	1.45318
peptidyl-threonine modification (GO:0018210)	1.45318
positive regulation of stress-activated MAPK cascade (GO:0032874)	1.43824
canonical Wnt signaling pathway (GO:0060070)	1.43298
regulation of cell adhesion (GO:0030155)	1.43212
regulation of cell motility (GO:2000145)	1.43212
digestive tract development (GO:0048565)	1.42912
negative regulation of cell-substrate adhesion (GO:0010812)	1.42912
organic hydroxy compound transport (GO:0015850)	1.42912
pulmonary valve morphogenesis (GO:0003184)	1.41496
regulation of cellular response to growth factor stimulus (GO:0090287)	1.41496
gliogenesis (GO:0042063)	1.41496
vasculature development (GO:0001944)	1.41496
negative regulation of cell aging (GO:0090344)	1.41496
negative regulation of fatty acid metabolic process (GO:0045922)	1.41496
positive regulation of blood coagulation (GO:0030194)	1.41496
positive regulation of collagen metabolic process (GO:0010714)	1.41496
positive regulation of heart rate (GO:0010460)	1.41496
positive regulation of stem cell proliferation (GO:2000648)	1.41496
positive regulation of protein transport (GO:0051222)	1.41316
epithelial cell migration (GO:0010631)	1.40191
regulation of plasma membrane bounded cell projection assembly (GO:0120032)	1.39373
positive regulation of vasculature development (GO:1904018)	1.39111
regulation of delayed rectifier potassium channel activity (GO:1902259)	1.36903
regulation of single stranded viral RNA replication via double stranded DNA intermediate (GO:0045091)	1.36903
maintenance of gastrointestinal epithelium (GO:0030277)	1.36903
positive regulation of nervous system process (GO:0031646)	1.36903
positive regulation of protein phosphorylation (GO:0001934)	1.36155
response to ionizing radiation (GO:0010212)	1.35594
positive regulation of protein secretion (GO:0050714)	1.35594
positive regulation of secretion by cell (GO:1903532)	1.35594
positive regulation of axonogenesis (GO:0050772)	1.34988
regulation of JNK cascade (GO:0046328)	1.34589
regulation of hydrolase activity (GO:0051336)	1.33758
positive regulation of JNK cascade (GO:0046330)	1.33758
atrioventricular valve morphogenesis (GO:0003181)	1.32594
regulation of collagen biosynthetic process (GO:0032965)	1.32594
DNA double-strand break processing (GO:0000729)	1.32594
heart trabecula morphogenesis (GO:0061384)	1.32594
neuromuscular process (GO:0050905)	1.32594
positive regulation of macrophage migration (GO:1905523)	1.32594
positive regulation of intracellular signal transduction (GO:1902533)	1.32512
mitotic spindle assembly (GO:0090307)	1.32499
neurogenesis (GO:0022008)	1.32499
negative regulation of protein binding (GO:0032091)	1.31954
negative regulation of cellular macromolecule biosynthetic process (GO:2000113)	1.31928
chromatin organization (GO:0006325)	1.31669
regulation of cell cycle (GO:0051726)	1.31144
negative regulation of cell population proliferation (GO:0008285)	1.3041
positive regulation of cell differentiation (GO:0045597)	1.29493
lipid transport (GO:0006869)	1.28841
regulation of fibroblast growth factor receptor signaling pathway (GO:0040036)	1.28538
regulation of granulocyte chemotaxis (GO:0071622)	1.28538
regulation of protein modification by small protein conjugation or removal (GO:1903320)	1.28538
negative regulation of lipid storage (GO:0010888)	1.28538
positive regulation of heart contraction (GO:0045823)	1.28538
positive regulation of nitrogen compound metabolic process (GO:0051173)	1.28538
regulation of DNA metabolic process (GO:0051052)	1.27727
regulation of fibroblast proliferation (GO:0048145)	1.27727
regulation of interleukin-6 production (GO:0032675)	1.27451
positive regulation of phosphatidylinositol 3-kinase signaling (GO:0014068)	1.26736
MAPK cascade (GO:0000165)	1.25608
epidermal growth factor receptor signaling pathway (GO:0007173)	1.25438
regulation of wound healing (GO:0061041)	1.25438
histone deacetylation (GO:0016575)	1.25438
positive regulation of pathway-restricted SMAD protein phosphorylation (GO:0010862)	1.25438
regulation of cardiac muscle cell proliferation (GO:0060043)	1.24711
regulation of cell-substrate junction assembly (GO:0090109)	1.24711
response to progesterone (GO:0032570)	1.24711
positive regulation of hydrolase activity (GO:0051345)	1.23432
recombinational repair (GO:0000725)	1.23409
positive regulation of proteasomal ubiquitin-dependent protein catabolic process (GO:0032436)	1.23409
negative regulation of mitotic cell cycle (GO:0045930)	1.2321
positive regulation of cellular component organization (GO:0051130)	1.22071
negative regulation of cellular component organization (GO:0051129)	1.21789
negative regulation of cellular response to growth factor stimulus (GO:0090288)	1.21789
regulation of chromosome organization (GO:0033044)	1.21091
regulation of execution phase of apoptosis (GO:1900117)	1.21091
regulation of macrophage chemotaxis (GO:0010758)	1.21091
negative regulation of biomineral tissue development (GO:0070168)	1.21091
negative regulation of myeloid cell differentiation (GO:0045638)	1.21091
organelle fusion (GO:0048284)	1.21091
cellular response to mechanical stimulus (GO:0071260)	1.2104
positive regulation of angiogenesis (GO:0045766)	1.19484
negative regulation of Wnt signaling pathway (GO:0030178)	1.191
regulation of complement activation (GO:0030449)	1.18927
artery development (GO:0060840)	1.17658
regulation of mononuclear cell migration (GO:0071675)	1.17658
regulation of protein export from nucleus (GO:0046825)	1.17658
mitotic cell cycle checkpoint signaling (GO:0007093)	1.17658
negative regulation of extrinsic apoptotic signaling pathway in absence of ligand (GO:2001240)	1.17658
negative regulation of signal transduction in absence of ligand (GO:1901099)	1.17658
positive regulation of morphogenesis of an epithelium (GO:1905332)	1.17658
negative regulation of apoptotic process (GO:0043066)	1.17393
glycoprotein biosynthetic process (GO:0009101)	1.17091
regulation of axonogenesis (GO:0050770)	1.16867
regulation of interleukin-12 production (GO:0032655)	1.16867
inositol lipid-mediated signaling (GO:0048017)	1.16867
negative regulation of protein-containing complex assembly (GO:0031333)	1.14859
mitotic spindle organization (GO:0007052)	1.14725
regulation of monooxygenase activity (GO:0032768)	1.14396
negative regulation of neuron differentiation (GO:0045665)	1.14396
negative regulation of ossification (GO:0030279)	1.14396
positive regulation of neuron apoptotic process (GO:0043525)	1.14396
regulation of transcription by RNA polymerase II (GO:0006357)	1.13701
cellular response to growth factor stimulus (GO:0071363)	1.13686
regulation of DNA replication (GO:0006275)	1.129
regulation of immune effector process (GO:0002697)	1.129
negative regulation of cysteine-type endopeptidase activity (GO:2000117)	1.129
regulation of cell population proliferation (GO:0042127)	1.12745
regulation of neuron death (GO:1901214)	1.12625
response to interleukin-1 (GO:0070555)	1.12625
positive regulation of proteasomal protein catabolic process (GO:1901800)	1.12625
regulation of cholesterol transport (GO:0032374)	1.11291
outflow tract septum morphogenesis (GO:0003148)	1.11291
positive regulation of lipid metabolic process (GO:0045834)	1.11291
cellular response to oxygen-containing compound (GO:1901701)	1.11023
regulation of humoral immune response (GO:0002920)	1.10989
cytoplasmic microtubule organization (GO:0031122)	1.10989
negative regulation of viral genome replication (GO:0045071)	1.10989
positive regulation of leukocyte chemotaxis (GO:0002690)	1.10989
generation of neurons (GO:0048699)	1.09008
second-messenger-mediated signaling (GO:0019932)	1.08373
regulation of glycogen biosynthetic process (GO:0005979)	1.0833
regulation of myelination (GO:0031641)	1.0833
histone methylation (GO:0016571)	1.0833
retinoic acid metabolic process (GO:0042573)	1.0833
negative regulation of receptor-mediated endocytosis (GO:0048261)	1.0833
negative regulation of telomere maintenance via telomere lengthening (GO:1904357)	1.0833
regulation of angiogenesis (GO:0045765)	1.08137
blood vessel morphogenesis (GO:0048514)	1.07302
sensory organ development (GO:0007423)	1.07302
regulation of mitotic nuclear division (GO:0007088)	1.05523
monocarboxylic acid transport (GO:0015718)	1.05523
positive regulation of gene expression, epigenetic (GO:0045815)	1.05523
protein peptidyl-prolyl isomerization (GO:0000413)	1.05503
camera-type eye development (GO:0043010)	1.05503
cytoplasmic pattern recognition receptor signaling pathway (GO:0002753)	1.05503
peptidyl-lysine methylation (GO:0018022)	1.05503
protein retention in Golgi apparatus (GO:0045053)	1.05102
pulmonary artery morphogenesis (GO:0061156)	1.05102
R-loop disassembly (GO:0062176)	1.05102
receptor-mediated virion attachment to host cell (GO:0046813)	1.05102
atrial cardiac muscle tissue morphogenesis (GO:0055009)	1.05102
beta-catenin destruction complex assembly (GO:1904885)	1.05102
regulation of cardioblast differentiation (GO:0051890)	1.05102
BMP signaling pathway involved in heart development (GO:0061312)	1.05102
camera-type eye photoreceptor cell differentiation (GO:0060219)	1.05102
cardiac muscle cell proliferation (GO:0060038)	1.05102
regulation of chloride transport (GO:2001225)	1.05102
regulation of cyclase activity (GO:0031279)	1.05102
cell-cell adhesion mediated by integrin (GO:0033631)	1.05102
regulation of dendritic cell cytokine production (GO:0002730)	1.05102
cellular response to heparin (GO:0071504)	1.05102
regulation of fever generation (GO:0031620)	1.05102
regulation of growth hormone receptor signaling pathway (GO:0060398)	1.05102
regulation of histone H2B ubiquitination (GO:2001166)	1.05102
centriole assembly (GO:0098534)	1.05102
regulation of integrin biosynthetic process (GO:0045113)	1.05102
regulation of kidney development (GO:0090183)	1.05102
regulation of maintenance of mitotic sister chromatid cohesion (GO:0034182)	1.05102
regulation of microvillus assembly (GO:0032534)	1.05102
regulation of mitophagy (GO:1901524)	1.05102
diaphragm development (GO:0060539)	1.05102
DNA double-strand break processing involved in repair via single-strand annealing (GO:0010792)	1.05102
DNA ligation involved in DNA repair (GO:0051103)	1.05102
regulation of nucleotide-binding oligomerization domain containing signaling pathway (GO:0070424)	1.05102
dopamine biosynthetic process (GO:0042416)	1.05102
double-strand break repair via single-strand annealing (GO:0045002)	1.05102
regulation of phosphatidylinositol dephosphorylation (GO:0060304)	1.05102
embryonic skeletal joint morphogenesis (GO:0060272)	1.05102
endothelial cell apoptotic process (GO:0072577)	1.05102
regulation of receptor catabolic process (GO:2000644)	1.05102
regulation of sterol transport (GO:0032371)	1.05102
female genitalia development (GO:0030540)	1.05102
regulation of systemic arterial blood pressure by endothelin (GO:0003100)	1.05102
glial cell-derived neurotrophic factor receptor signaling pathway (GO:0035860)	1.05102
regulation of vascular associated smooth muscle contraction (GO:0003056)	1.05102
response to cocaine (GO:0042220)	1.05102
response to denervation involved in regulation of muscle adaptation (GO:0014894)	1.05102
retina vasculature development in camera-type eye (GO:0061298)	1.05102
RNA phosphodiester bond hydrolysis, exonucleolytic (GO:0090503)	1.05102
salivary gland development (GO:0007431)	1.05102
salivary gland morphogenesis (GO:0007435)	1.05102
stress granule disassembly (GO:0035617)	1.05102
striated muscle cell proliferation (GO:0014855)	1.05102
tonic smooth muscle contraction (GO:0014820)	1.05102
tricuspid valve development (GO:0003175)	1.05102
tricuspid valve morphogenesis (GO:0003186)	1.05102
metanephric nephron tubule morphogenesis (GO:0072282)	1.05102
middle ear morphogenesis (GO:0042474)	1.05102
vesicle fusion with Golgi apparatus (GO:0048280)	1.05102
zymogen inhibition (GO:0097341)	1.05102
negative regulation of adaptive immune response (GO:0002820)	1.05102
negative regulation of cardiac muscle cell proliferation (GO:0060044)	1.05102
negative regulation of CD4-positive, alpha-beta T cell differentiation (GO:0043371)	1.05102
negative regulation of lipid transport (GO:0032369)	1.05102
negative regulation of macrophage cytokine production (GO:0010936)	1.05102
negative regulation of protein acetylation (GO:1901984)	1.05102
negative regulation of smooth muscle contraction (GO:0045986)	1.05102
nephron tubule formation (GO:0072079)	1.05102
peripheral nervous system neuron differentiation (GO:0048934)	1.05102
positive regulation of cardioblast differentiation (GO:0051891)	1.05102
positive regulation of CD4-positive, alpha-beta T cell proliferation (GO:2000563)	1.05102
positive regulation of CD8-positive, alpha-beta T cell differentiation (GO:0043378)	1.05102
positive regulation of epithelial to mesenchymal transition involved in endocardial cushion formation (GO:1905007)	1.05102
positive regulation of leukocyte mediated immunity (GO:0002705)	1.05102
positive regulation of macrophage proliferation (GO:0120041)	1.05102
positive regulation of maintenance of mitotic sister chromatid cohesion (GO:0034184)	1.05102
positive regulation of maintenance of sister chromatid cohesion (GO:0034093)	1.05102
positive regulation of nucleotide-binding oligomerization domain containing signaling pathway (GO:0070426)	1.05102
prostaglandin transport (GO:0015732)	1.05102
regulation of protein kinase B signaling (GO:0051896)	1.04724
positive regulation of transmembrane receptor protein serine/threonine kinase signaling pathway (GO:0090100)	1.04322
eye development (GO:0001654)	1.03785
regulation of primary metabolic process (GO:0080090)	1.03083
regulation of epithelial cell proliferation (GO:0050678)	1.03013
regulation of heart contraction (GO:0008016)	1.03013
peptidyl-serine modification (GO:0018209)	1.02917
regulation of calcineurin-NFAT signaling cascade (GO:0070884)	1.02798
bile acid and bile salt transport (GO:0015721)	1.02798
regulation of extrinsic apoptotic signaling pathway in absence of ligand (GO:2001239)	1.02798
regulation of reactive oxygen species biosynthetic process (GO:1903426)	1.02798
response to ketone (GO:1901654)	1.02798
negative regulation of phosphatase activity (GO:0010923)	1.02798
positive regulation of phosphatidylinositol 3-kinase activity (GO:0043552)	1.02798
positive regulation of synapse assembly (GO:0051965)	1.02798
phospholipid transport (GO:0015914)	1.02087
regulation of canonical Wnt signaling pathway (GO:0060828)	1.00986
regulation of DNA biosynthetic process (GO:2000278)	1.00207
regulation of response to biotic stimulus (GO:0002831)	1.00207
negative regulation of transferase activity (GO:0051348)	1.00207
positive regulation of leukocyte migration (GO:0002687)	1.00207
positive regulation of viral genome replication (GO:0045070)	1.00207
positive regulation of protein modification process (GO:0031401)	0.990179
regulation of nucleic acid-templated transcription (GO:1903506)	0.987915
neuron differentiation (GO:0030182)	0.983946
double-strand break repair via homologous recombination (GO:0000724)	0.979778
ncRNA catabolic process (GO:0034661)	0.977228
positive regulation of small GTPase mediated signal transduction (GO:0051057)	0.977228
primary neural tube formation (GO:0014020)	0.977228
activation of Janus kinase activity (GO:0042976)	0.975801
amino-acid betaine transport (GO:0015838)	0.975801
astrocyte development (GO:0014002)	0.975801
carnitine transport (GO:0015879)	0.975801
cellular response to cold (GO:0070417)	0.975801
regulation of hematopoietic stem cell proliferation (GO:1902033)	0.975801
regulation of immature T cell proliferation in thymus (GO:0033084)	0.975801
chitin catabolic process (GO:0006032)	0.975801
chitin metabolic process (GO:0006030)	0.975801
chromatin organization involved in negative regulation of transcription (GO:0097549)	0.975801
contact inhibition (GO:0060242)	0.975801
regulation of macrophage proliferation (GO:0120040)	0.975801
detection of virus (GO:0009597)	0.975801
regulation of nitric oxide mediated signal transduction (GO:0010749)	0.975801
regulation of nucleotide-binding oligomerization domain containing 2 signaling pathway (GO:0070432)	0.975801
regulation of peptidyl-cysteine S-nitrosylation (GO:2000169)	0.975801
double-strand break repair via classical nonhomologous end joining (GO:0097680)	0.975801
ear development (GO:0043583)	0.975801
embryonic camera-type eye development (GO:0031076)	0.975801
embryonic skeletal joint development (GO:0072498)	0.975801
regulation of protein localization to cilium (GO:1903564)	0.975801
epithelial tube formation (GO:0072175)	0.975801
regulation of relaxation of cardiac muscle (GO:1901897)	0.975801
regulation of SNARE complex assembly (GO:0035542)	0.975801
response to heparin (GO:0071503)	0.975801
histone-serine phosphorylation (GO:0035404)	0.975801
imitative learning (GO:0098596)	0.975801
type B pancreatic cell proliferation (GO:0044342)	0.975801
mitochondrial proton-transporting ATP synthase complex assembly (GO:0033615)	0.975801
ventricular compact myocardium morphogenesis (GO:0003223)	0.975801
vocal learning (GO:0042297)	0.975801
N-acetylneuraminate catabolic process (GO:0019262)	0.975801
negative regulation of cardiac muscle tissue growth (GO:0055022)	0.975801
negative regulation of endoplasmic reticulum calcium ion concentration (GO:0032471)	0.975801
negative regulation of erythrocyte differentiation (GO:0045647)	0.975801
negative regulation of glycogen biosynthetic process (GO:0045719)	0.975801
negative regulation of hematopoietic progenitor cell differentiation (GO:1901533)	0.975801
negative regulation of lipoprotein lipase activity (GO:0051005)	0.975801
negative regulation of lipoprotein particle clearance (GO:0010985)	0.975801
negative regulation of relaxation of muscle (GO:1901078)	0.975801
neurotransmitter-gated ion channel clustering (GO:0072578)	0.975801
peripheral nervous system neuron development (GO:0048935)	0.975801
positive regulation of deacetylase activity (GO:0090045)	0.975801
positive regulation of gonad development (GO:1905941)	0.975801
positive regulation of granulocyte differentiation (GO:0030854)	0.975801
positive regulation of heart rate by epinephrine-norepinephrine (GO:0001996)	0.975801
positive regulation of I-kappaB phosphorylation (GO:1903721)	0.975801
positive regulation of male gonad development (GO:2000020)	0.975801
positive regulation of osteoblast proliferation (GO:0033690)	0.975801
positive regulation of vascular endothelial growth factor signaling pathway (GO:1900748)	0.975801
protein geranylgeranylation (GO:0018344)	0.975801
protein K29-linked ubiquitination (GO:0035519)	0.975801
positive regulation of transcription, DNA-templated (GO:0045893)	0.974993
stress-activated MAPK cascade (GO:0051403)	0.972157
negative regulation of neuron death (GO:1901215)	0.967664
positive regulation of developmental process (GO:0051094)	0.957841
anterior/posterior pattern specification (GO:0009952)	0.956622
negative regulation of endopeptidase activity (GO:0010951)	0.956622
proteoglycan biosynthetic process (GO:0030166)	0.953375
aminoglycan catabolic process (GO:0006026)	0.953375
regulation of cellular senescence (GO:2000772)	0.953375
tube closure (GO:0060606)	0.953375
negative regulation of DNA binding (GO:0043392)	0.953375
organic acid transport (GO:0015849)	0.943976
regulation of cilium assembly (GO:1902017)	0.941421
regulation of innate immune response (GO:0045088)	0.941421
lipid homeostasis (GO:0055088)	0.941421
positive regulation of cell cycle process (GO:0090068)	0.932395
regulation of cell migration involved in sprouting angiogenesis (GO:0090049)	0.930449
regulation of cellular biosynthetic process (GO:0031326)	0.930449
regulation of chemotaxis (GO:0050920)	0.930449
negative regulation of cell-matrix adhesion (GO:0001953)	0.930449
negative regulation of DNA biosynthetic process (GO:2000279)	0.930449
peptidyl-proline modification (GO:0018208)	0.930449
positive regulation of interleukin-10 production (GO:0032733)	0.930449
regulation of proteasomal ubiquitin-dependent protein catabolic process (GO:0032434)	0.920985
negative regulation of cytokine production (GO:0001818)	0.915963
proton-transporting ATP synthase complex assembly (GO:0043461)	0.912807
amino sugar catabolic process (GO:0046348)	0.912807
astrocyte differentiation (GO:0048708)	0.912807
regulation of CD8-positive, alpha-beta T cell differentiation (GO:0043376)	0.912807
regulation of cGMP-mediated signaling (GO:0010752)	0.912807
cellular cation homeostasis (GO:0030003)	0.912807
regulation of entry of bacterium into host cell (GO:2000535)	0.912807
cellular response to laminar fluid shear stress (GO:0071499)	0.912807
regulation of glycogen (starch) synthase activity (GO:2000465)	0.912807
cellular response to monoamine stimulus (GO:0071868)	0.912807
regulation of I-kappaB phosphorylation (GO:1903719)	0.912807
chylomicron remnant clearance (GO:0034382)	0.912807
cleavage furrow formation (GO:0036089)	0.912807
regulation of male gonad development (GO:2000018)	0.912807
regulation of morphogenesis of an epithelium (GO:1905330)	0.912807
detection of muscle stretch (GO:0035995)	0.912807
DNA ligation (GO:0006266)	0.912807
regulation of potassium ion export across plasma membrane (GO:1903764)	0.912807
regulation of prostaglandin biosynthetic process (GO:0031392)	0.912807
regulation of protein deubiquitination (GO:0090085)	0.912807
establishment of centrosome localization (GO:0051660)	0.912807
regulation of smooth muscle cell differentiation (GO:0051150)	0.912807
gland morphogenesis (GO:0022612)	0.912807
glandular epithelial cell development (GO:0002068)	0.912807
regulation of transforming growth factor beta2 production (GO:0032909)	0.912807
glial cell migration (GO:0008347)	0.912807
histone H3-K9 methylation (GO:0051567)	0.912807
ribonucleoprotein complex disassembly (GO:0032988)	0.912807
inhibition of cysteine-type endopeptidase activity (GO:0097340)	0.912807
keratinocyte proliferation (GO:0043616)	0.912807
smooth muscle cell migration (GO:0014909)	0.912807
somatic recombination of immunoglobulin gene segments (GO:0016447)	0.912807
lymphoid progenitor cell differentiation (GO:0002320)	0.912807
synaptic vesicle docking (GO:0016081)	0.912807
marginal zone B cell differentiation (GO:0002315)	0.912807
type B pancreatic cell development (GO:0003323)	0.912807
mitral valve development (GO:0003174)	0.912807
negative regulation of double-strand break repair via nonhomologous end joining (GO:2001033)	0.912807
negative regulation of glycogen metabolic process (GO:0070874)	0.912807
negative regulation of low-density lipoprotein receptor activity (GO:1905598)	0.912807
negative regulation of retinoic acid receptor signaling pathway (GO:0048387)	0.912807
nose development (GO:0043584)	0.912807
parallel actin filament bundle assembly (GO:0030046)	0.912807
positive regulation of blood circulation (GO:1903524)	0.912807
positive regulation of cardiac epithelial to mesenchymal transition (GO:0062043)	0.912807
positive regulation of cardiac muscle cell differentiation (GO:2000727)	0.912807
positive regulation of interleukin-23 production (GO:0032747)	0.912807
positive regulation of interleukin-5 production (GO:0032754)	0.912807
positive regulation of protein localization to centrosome (GO:1904781)	0.912807
positive regulation of receptor catabolic process (GO:2000646)	0.912807
ERBB signaling pathway (GO:0038127)	0.911973
positive regulation of cell cycle (GO:0045787)	0.911973
Ras protein signal transduction (GO:0007265)	0.910637
apoptotic cell clearance (GO:0043277)	0.90839
very long-chain fatty acid metabolic process (GO:0000038)	0.90839
positive regulation of organelle organization (GO:0010638)	0.90839
positive regulation of receptor signaling pathway via JAK-STAT (GO:0046427)	0.90839
vascular endothelial growth factor receptor signaling pathway (GO:0048010)	0.897708
transmembrane receptor protein tyrosine kinase signaling pathway (GO:0007169)	0.887379
regulation of cell adhesion mediated by integrin (GO:0033628)	0.887145
central nervous system neuron differentiation (GO:0021953)	0.887145
response to steroid hormone (GO:0048545)	0.887145
histone lysine methylation (GO:0034968)	0.887145
ventricular cardiac muscle tissue morphogenesis (GO:0055010)	0.887145
neural tube closure (GO:0001843)	0.887145
organic cyclic compound biosynthetic process (GO:1901362)	0.887145
positive regulation of interleukin-12 production (GO:0032735)	0.887145
positive regulation of mitochondrial outer membrane permeabilization involved in apoptotic signaling pathway (GO:1901030)	0.887145
cilium organization (GO:0044782)	0.885465
regulation of myeloid cell differentiation (GO:0045637)	0.883735
chromosome organization (GO:0051276)	0.876979
regulation of phosphatidylinositol 3-kinase signaling (GO:0014066)	0.876979
small GTPase mediated signal transduction (GO:0007264)	0.876979
inflammatory response (GO:0006954)	0.871455
negative regulation of cellular catabolic process (GO:0031330)	0.870046
positive regulation of MAP kinase activity (GO:0043406)	0.870046
cellular response to amyloid-beta (GO:1904646)	0.866667
regulation of phosphatidylinositol 3-kinase activity (GO:0043551)	0.866667
regulation of autophagy (GO:0010506)	0.864534
cellular protein modification process (GO:0006464)	0.860013
adenosine to inosine editing (GO:0006382)	0.858755
regulation of alpha-beta T cell proliferation (GO:0046640)	0.858755
regulation of anion transport (GO:0044070)	0.858755
regulation of apoptotic cell clearance (GO:2000425)	0.858755
regulation of CD4-positive, alpha-beta T cell activation (GO:2000514)	0.858755
regulation of extent of cell growth (GO:0061387)	0.858755
regulation of meiotic nuclear division (GO:0040020)	0.858755
regulation of microvillus organization (GO:0032530)	0.858755
regulation of nitric oxide metabolic process (GO:0080164)	0.858755
regulation of pattern recognition receptor signaling pathway (GO:0062207)	0.858755
regulation of protein localization to chromatin (GO:1905634)	0.858755
ER overload response (GO:0006983)	0.858755
regulation of response to wounding (GO:1903034)	0.858755
forebrain neuron differentiation (GO:0021879)	0.858755
sequestering of BMP from receptor via BMP binding (GO:0038098)	0.858755
short-chain fatty acid catabolic process (GO:0019626)	0.858755
single strand break repair (GO:0000012)	0.858755
lipid import into cell (GO:0140354)	0.858755
lymphatic endothelial cell differentiation (GO:0060836)	0.858755
tubulin complex assembly (GO:0007021)	0.858755
vascular associated smooth muscle contraction (GO:0014829)	0.858755
venous blood vessel development (GO:0060841)	0.858755
ventricular trabecula myocardium morphogenesis (GO:0003222)	0.858755
multi-ciliated epithelial cell differentiation (GO:1903251)	0.858755
negative regulation of alpha-beta T cell differentiation (GO:0046639)	0.858755
negative regulation of B cell apoptotic process (GO:0002903)	0.858755
negative regulation of complement activation, classical pathway (GO:0045959)	0.858755
negative regulation of fatty acid oxidation (GO:0046322)	0.858755
negative regulation of keratinocyte proliferation (GO:0010839)	0.858755
negative regulation of microglial cell activation (GO:1903979)	0.858755
negative regulation of muscle cell differentiation (GO:0051148)	0.858755
neurotransmitter receptor diffusion trapping (GO:0099628)	0.858755
positive regulation of chromosome segregation (GO:0051984)	0.858755
positive regulation of dendritic cell cytokine production (GO:0002732)	0.858755
positive regulation of execution phase of apoptosis (GO:1900119)	0.858755
positive regulation of fibroblast migration (GO:0010763)	0.858755
positive regulation of melanin biosynthetic process (GO:0048023)	0.858755
positive regulation of secondary metabolite biosynthetic process (GO:1900378)	0.858755
positive regulation of vascular associated smooth muscle cell migration (GO:1904754)	0.858755
postsynaptic neurotransmitter receptor diffusion trapping (GO:0098970)	0.858755
neutrophil chemotaxis (GO:0030593)	0.856632
positive regulation of cell-substrate adhesion (GO:0010811)	0.856632
DNA metabolic process (GO:0006259)	0.848318
aortic valve development (GO:0003176)	0.846911
regulation of cardiac muscle contraction (GO:0055117)	0.846911
cellular response to heat (GO:0034605)	0.846911
embryonic limb morphogenesis (GO:0030326)	0.846911
Wnt signaling pathway, calcium modulating pathway (GO:0007223)	0.846911
positive regulation of innate immune response (GO:0045089)	0.846911
positive regulation of interferon-beta production (GO:0032728)	0.846911
negative regulation of cell differentiation (GO:0045596)	0.845384
regulation of endopeptidase activity (GO:0052548)	0.843485
regulation of hematopoietic stem cell differentiation (GO:1902036)	0.843485
negative regulation of neuron apoptotic process (GO:0043524)	0.843485
response to endoplasmic reticulum stress (GO:0034976)	0.835439
extrinsic apoptotic signaling pathway (GO:0097191)	0.830598
regulation of intracellular steroid hormone receptor signaling pathway (GO:0033143)	0.827835
positive regulation of myeloid cell differentiation (GO:0045639)	0.827835
negative regulation of protein phosphorylation (GO:0001933)	0.82236
granulocyte chemotaxis (GO:0071621)	0.817963
insulin receptor signaling pathway (GO:0008286)	0.817963
negative regulation of nucleic acid-templated transcription (GO:1903507)	0.817939
regulation of macroautophagy (GO:0016241)	0.815535
phosphatidylinositol metabolic process (GO:0046488)	0.815535
quaternary ammonium group transport (GO:0015697)	0.81153
ATF6-mediated unfolded protein response (GO:0036500)	0.81153
biotin metabolic process (GO:0006768)	0.81153
regulation of cell adhesion molecule production (GO:0060353)	0.81153
regulation of cellular extravasation (GO:0002691)	0.81153
regulation of complement activation, classical pathway (GO:0030450)	0.81153
regulation of interleukin-23 production (GO:0032667)	0.81153
regulation of leukocyte mediated cytotoxicity (GO:0001910)	0.81153
regulation of lipid transport (GO:0032368)	0.81153
cytolysis by host of symbiont cells (GO:0051838)	0.81153
cytolysis in other organism involved in symbiotic interaction (GO:0051801)	0.81153
DNA topological change (GO:0006265)	0.81153
endosome to melanosome transport (GO:0035646)	0.81153
endosome to pigment granule transport (GO:0043485)	0.81153
epithelial cell apoptotic process (GO:1904019)	0.81153
regulation of skeletal muscle cell differentiation (GO:2001014)	0.81153
retinal rod cell differentiation (GO:0060221)	0.81153
icosanoid transport (GO:0071715)	0.81153
Schwann cell development (GO:0014044)	0.81153
sensory organ morphogenesis (GO:0090596)	0.81153
short-chain fatty acid metabolic process (GO:0046459)	0.81153
kinetochore assembly (GO:0051382)	0.81153
somatic recombination of immunoglobulin genes involved in immune response (GO:0002204)	0.81153
sympathetic ganglion development (GO:0061549)	0.81153
type B pancreatic cell differentiation (GO:0003309)	0.81153
mitral valve morphogenesis (GO:0003183)	0.81153
negative regulation of alpha-beta T cell activation (GO:0046636)	0.81153
negative regulation of biomineralization (GO:0110150)	0.81153
negative regulation of fibrinolysis (GO:0051918)	0.81153
negative regulation of lipase activity (GO:0060192)	0.81153
negative regulation of lipid localization (GO:1905953)	0.81153
negative regulation of pathway-restricted SMAD protein phosphorylation (GO:0060394)	0.81153
negative regulation of smooth muscle cell differentiation (GO:0051151)	0.81153
negative regulation of systemic arterial blood pressure (GO:0003085)	0.81153
neuronal ion channel clustering (GO:0045161)	0.81153
nuclear RNA surveillance (GO:0071027)	0.81153
nucleoside diphosphate phosphorylation (GO:0006165)	0.81153
nucleoside triphosphate biosynthetic process (GO:0009142)	0.81153
nucleotide phosphorylation (GO:0046939)	0.81153
peripheral nervous system axon ensheathment (GO:0032292)	0.81153
positive regulation of autophagy of mitochondrion (GO:1903599)	0.81153
positive regulation of CD8-positive, alpha-beta T cell activation (GO:2001187)	0.81153
positive regulation of cholesterol esterification (GO:0010873)	0.81153
positive regulation of fatty acid beta-oxidation (GO:0032000)	0.81153
positive regulation of macrophage cytokine production (GO:0060907)	0.81153
positive regulation of mitochondrial calcium ion concentration (GO:0051561)	0.81153
positive regulation of protein polyubiquitination (GO:1902916)	0.81153
regulation of apoptotic signaling pathway (GO:2001233)	0.809404
regulation of axon extension (GO:0030516)	0.809404
negative regulation of G0 to G1 transition (GO:0070317)	0.809404
organelle organization (GO:0006996)	0.807409
positive regulation of protein kinase activity (GO:0045860)	0.805855
cellular response to amino acid starvation (GO:0034198)	0.805573
mitotic nuclear division (GO:0140014)	0.805573
regulation of cellular macromolecule biosynthetic process (GO:2000112)	0.799778
cellular response to interleukin-1 (GO:0071347)	0.797738
response to amino acid starvation (GO:1990928)	0.793421
integrin-mediated signaling pathway (GO:0007229)	0.793421
positive regulation of immune response (GO:0050778)	0.793421
regulation of nitric-oxide synthase activity (GO:0050999)	0.791581
regulation of T cell differentiation (GO:0045580)	0.791581
organophosphate biosynthetic process (GO:0090407)	0.791581
regulation of cell differentiation (GO:0045595)	0.78971
endomembrane system organization (GO:0010256)	0.787413
positive regulation of protein metabolic process (GO:0051247)	0.786701
organelle assembly (GO:0070925)	0.783798
negative regulation of cellular process (GO:0048523)	0.782833
regulation of BMP signaling pathway (GO:0030510)	0.7815
phospholipid metabolic process (GO:0006644)	0.7815
bone development (GO:0060348)	0.774337
intraciliary transport involved in cilium assembly (GO:0035735)	0.774337
stem cell differentiation (GO:0048863)	0.774337
synaptic vesicle exocytosis (GO:0016079)	0.774337
negative regulation of ERBB signaling pathway (GO:1901185)	0.774337
nucleocytoplasmic transport (GO:0006913)	0.774337
positive regulation of ossification (GO:0045778)	0.774337
cellular response to starvation (GO:0009267)	0.773913
regulation of organelle assembly (GO:1902115)	0.769805
negative regulation of developmental process (GO:0051093)	0.769805
neutrophil migration (GO:1990266)	0.769805
positive regulation of tumor necrosis factor production (GO:0032760)	0.769805
protein poly-ADP-ribosylation (GO:0070212)	0.769688
protein prenylation (GO:0018342)	0.769688
adrenal gland development (GO:0030325)	0.769688
Rap protein signal transduction (GO:0032486)	0.769688
regulation of actin filament-based movement (GO:1903115)	0.769688
apical protein localization (GO:0045176)	0.769688
regulation of axon guidance (GO:1902667)	0.769688
B cell homeostasis (GO:0001782)	0.769688
regulation of cell-cell adhesion involved in gastrulation (GO:0070587)	0.769688
cellular response to dopamine (GO:1903351)	0.769688
regulation of granulocyte differentiation (GO:0030852)	0.769688
regulation of hair cycle (GO:0042634)	0.769688
regulation of high voltage-gated calcium channel activity (GO:1901841)	0.769688
cytoplasmic pattern recognition receptor signaling pathway in response to virus (GO:0039528)	0.769688
DNA dealkylation (GO:0035510)	0.769688
DNA dealkylation involved in DNA repair (GO:0006307)	0.769688
regulation of phospholipid metabolic process (GO:1903725)	0.769688
regulation of protein localization to centrosome (GO:1904779)	0.769688
regulation of type B pancreatic cell development (GO:2000074)	0.769688
granulocyte activation (GO:0036230)	0.769688
response to dopamine (GO:1903350)	0.769688
response to laminar fluid shear stress (GO:0034616)	0.769688
secretory granule organization (GO:0033363)	0.769688
iron ion transmembrane transport (GO:0034755)	0.769688
smooth muscle tissue development (GO:0048745)	0.769688
long-chain fatty acid import into cell (GO:0044539)	0.769688
lung epithelium development (GO:0060428)	0.769688
muscle cell migration (GO:0014812)	0.769688
N-acetylneuraminate metabolic process (GO:0006054)	0.769688
negative regulation of alpha-beta T cell proliferation (GO:0046642)	0.769688
negative regulation of cAMP-mediated signaling (GO:0043951)	0.769688
negative regulation of cholesterol storage (GO:0010887)	0.769688
negative regulation of circadian rhythm (GO:0042754)	0.769688
negative regulation of extracellular matrix organization (GO:1903054)	0.769688
negative regulation of heterotypic cell-cell adhesion (GO:0034115)	0.769688
negative regulation of humoral immune response mediated by circulating immunoglobulin (GO:0002924)	0.769688
negative regulation of lymphocyte apoptotic process (GO:0070229)	0.769688
negative regulation of receptor binding (GO:1900121)	0.769688
negative regulation of transcription by competitive promoter binding (GO:0010944)	0.769688
negative regulation of transmembrane transport (GO:0034763)	0.769688
negative regulation of tyrosine phosphorylation of STAT protein (GO:0042532)	0.769688
nuclear mRNA surveillance (GO:0071028)	0.769688
positive regulation of behavior (GO:0048520)	0.769688
positive regulation of dendritic spine morphogenesis (GO:0061003)	0.769688
positive regulation of mesenchymal cell proliferation (GO:0002053)	0.769688
positive regulation of vascular endothelial growth factor receptor signaling pathway (GO:0030949)	0.769688
protein autophosphorylation (GO:0046777)	0.766142
axon guidance (GO:0007411)	0.759982
regulation of protein binding (GO:0043393)	0.759033
carboxylic acid transmembrane transport (GO:1905039)	0.757641
regulation of G0 to G1 transition (GO:0070316)	0.757641
response to growth factor (GO:0070848)	0.757641
JNK cascade (GO:0007254)	0.757641
visual system development (GO:0150063)	0.757641
negative regulation of cell-cell adhesion (GO:0022408)	0.757641
ATP-dependent chromatin remodeling (GO:0043044)	0.741465
regulation of double-strand break repair (GO:2000779)	0.741465
actin filament network formation (GO:0051639)	0.732198
regulation of calcium ion transmembrane transport via high voltage-gated calcium channel (GO:1902514)	0.732198
regulation of cardiac muscle cell differentiation (GO:2000725)	0.732198
regulation of CD4-positive, alpha-beta T cell proliferation (GO:2000561)	0.732198
cardiac muscle cell membrane repolarization (GO:0099622)	0.732198
regulation of coagulation (GO:0050818)	0.732198
cell proliferation in forebrain (GO:0021846)	0.732198
cellular glucan metabolic process (GO:0006073)	0.732198
regulation of histone H3-K9 acetylation (GO:2000615)	0.732198
regulation of lipid kinase activity (GO:0043550)	0.732198
complement receptor mediated signaling pathway (GO:0002430)	0.732198
regulation of melanin biosynthetic process (GO:0048021)	0.732198
cyclooxygenase pathway (GO:0019371)	0.732198
regulation of mesenchymal cell proliferation (GO:0010464)	0.732198
embryonic eye morphogenesis (GO:0048048)	0.732198
hematopoietic stem cell proliferation (GO:0071425)	0.732198
induction of positive chemotaxis (GO:0050930)	0.732198
interleukin-35-mediated signaling pathway (GO:0070757)	0.732198
isotype switching (GO:0045190)	0.732198
midbrain dopaminergic neuron differentiation (GO:1904948)	0.732198
UDP-N-acetylglucosamine biosynthetic process (GO:0006048)	0.732198
V(D)J recombination (GO:0033151)	0.732198
vasoconstriction (GO:0042310)	0.732198
negative regulation of cholesterol transport (GO:0032375)	0.732198
negative regulation of defense response to virus (GO:0050687)	0.732198
negative regulation of response to cytokine stimulus (GO:0060761)	0.732198
nucleus localization (GO:0051647)	0.732198
PERK-mediated unfolded protein response (GO:0036499)	0.732198
positive regulation of cellular extravasation (GO:0002693)	0.732198
positive regulation of epidermal growth factor-activated receptor activity (GO:0045741)	0.732198
positive regulation of neuroblast proliferation (GO:0002052)	0.732198
positive regulation of nitric-oxide synthase biosynthetic process (GO:0051770)	0.732198
positive regulation of transcription from RNA polymerase II promoter in response to endoplasmic reticulum stress (GO:1990440)	0.732198
protein kinase C-activating G protein-coupled receptor signaling pathway (GO:0007205)	0.732198
heart development (GO:0007507)	0.728523
regulation of cell-substrate adhesion (GO:0010810)	0.725786
cellular response to retinoic acid (GO:0071300)	0.725786
development of primary male sexual characteristics (GO:0046546)	0.725786
male gonad development (GO:0008584)	0.725786
negative regulation of proteolysis (GO:0045861)	0.725786
negative regulation of type I interferon production (GO:0032480)	0.725786
positive regulation of tumor necrosis factor superfamily cytokine production (GO:1903557)	0.725154
negative regulation of canonical Wnt signaling pathway (GO:0090090)	0.721238
cellular response to organic substance (GO:0071310)	0.715347
ephrin receptor signaling pathway (GO:0048013)	0.714497
response to amyloid-beta (GO:1904645)	0.710579
homotypic cell-cell adhesion (GO:0034109)	0.710579
negative regulation of epidermal growth factor receptor signaling pathway (GO:0042059)	0.710579
positive regulation of cell-matrix adhesion (GO:0001954)	0.710579
positive regulation of potassium ion transmembrane transport (GO:1901381)	0.710579
regulation of defense response (GO:0031347)	0.704032
regulation of phosphorylation (GO:0042325)	0.698673
regulation of protein secretion (GO:0050708)	0.698673
platelet degranulation (GO:0002576)	0.698673
adipose tissue development (GO:0060612)	0.6983
amino sugar biosynthetic process (GO:0046349)	0.6983
regulation of axon regeneration (GO:0048679)	0.6983
regulation of B cell apoptotic process (GO:0002902)	0.6983
regulation of CD4-positive, alpha-beta T cell differentiation (GO:0043370)	0.6983
regulation of cell communication by electrical coupling involved in cardiac conduction (GO:1901844)	0.6983
carboxylic acid catabolic process (GO:0046395)	0.6983
regulation of cholesterol esterification (GO:0010872)	0.6983
cardiocyte differentiation (GO:0035051)	0.6983
catecholamine biosynthetic process (GO:0042423)	0.6983
cell differentiation in hindbrain (GO:0021533)	0.6983
cellular response to fluid shear stress (GO:0071498)	0.6983
cellular response to growth hormone stimulus (GO:0071378)	0.6983
regulation of hemopoiesis (GO:1903706)	0.6983
cochlea morphogenesis (GO:0090103)	0.6983
regulation of natural killer cell activation (GO:0032814)	0.6983
regulation of nucleobase-containing compound metabolic process (GO:0019219)	0.6983
regulation of plasminogen activation (GO:0010755)	0.6983
regulation of response to oxidative stress (GO:1902882)	0.6983
regulation of sister chromatid cohesion (GO:0007063)	0.6983
fat-soluble vitamin catabolic process (GO:0042363)	0.6983
ganglion development (GO:0061548)	0.6983
regulation of vascular associated smooth muscle cell migration (GO:1904752)	0.6983
sphingoid metabolic process (GO:0046519)	0.6983
macrophage chemotaxis (GO:0048246)	0.6983
synaptic vesicle fusion to presynaptic active zone membrane (GO:0031629)	0.6983
mesoderm morphogenesis (GO:0048332)	0.6983
urogenital system development (GO:0001655)	0.6983
very-low-density lipoprotein particle assembly (GO:0034379)	0.6983
motile cilium assembly (GO:0044458)	0.6983
mRNA transcription (GO:0009299)	0.6983
negative regulation of calcineurin-mediated signaling (GO:0106057)	0.6983
negative regulation of calcineurin-NFAT signaling cascade (GO:0070885)	0.6983
negative regulation of complement activation (GO:0045916)	0.6983
negative regulation of heart contraction (GO:0045822)	0.6983
nuclear body organization (GO:0030575)	0.6983
P-body assembly (GO:0033962)	0.6983
phasic smooth muscle contraction (GO:0014821)	0.6983
phospholipid efflux (GO:0033700)	0.6983
positive regulation of cellular senescence (GO:2000774)	0.6983
positive regulation of endoplasmic reticulum unfolded protein response (GO:1900103)	0.6983
positive regulation of fatty acid oxidation (GO:0046321)	0.6983
positive regulation of leukocyte proliferation (GO:0070665)	0.6983
positive regulation of metaphase/anaphase transition of cell cycle (GO:1902101)	0.6983
positive regulation of mitotic metaphase/anaphase transition (GO:0045842)	0.6983
positive regulation of mitotic sister chromatid separation (GO:1901970)	0.6983
protein auto-ADP-ribosylation (GO:0070213)	0.6983
amino acid transmembrane transport (GO:0003333)	0.695822
regulation of pri-miRNA transcription by RNA polymerase II (GO:1902893)	0.695822
regulation of receptor signaling pathway via JAK-STAT (GO:0046425)	0.695822
microtubule bundle formation (GO:0001578)	0.695822
mitotic G2/M transition checkpoint (GO:0044818)	0.695822
positive regulation of Notch signaling pathway (GO:0045747)	0.695822
positive regulation of response to biotic stimulus (GO:0002833)	0.695822
negative regulation of multicellular organismal process (GO:0051241)	0.689466
positive regulation of GTPase activity (GO:0043547)	0.689466
establishment of protein localization to extracellular region (GO:0035592)	0.681496
positive regulation of nucleocytoplasmic transport (GO:0046824)	0.681496
positive regulation of endothelial cell migration (GO:0010595)	0.673741
regulation of DNA binding (GO:0051101)	0.66758
regulation of protein localization to nucleus (GO:1900180)	0.66758
regulation of synapse assembly (GO:0051963)	0.66758
alpha-linolenic acid metabolic process (GO:0036109)	0.667417
purine ribonucleoside triphosphate metabolic process (GO:0009205)	0.667417
AMP metabolic process (GO:0046033)	0.667417
antifungal innate immune response (GO:0061760)	0.667417
regulation of antigen receptor-mediated signaling pathway (GO:0050854)	0.667417
regulation of cell communication by electrical coupling (GO:0010649)	0.667417
regulation of chemokine (C-X-C motif) ligand 2 production (GO:2000341)	0.667417
cardiac right ventricle morphogenesis (GO:0003215)	0.667417
cellular response to interleukin-15 (GO:0071350)	0.667417
regulation of interleukin-5 production (GO:0032674)	0.667417
detection of calcium ion (GO:0005513)	0.667417
regulation of mRNA metabolic process (GO:1903311)	0.667417
embryonic appendage morphogenesis (GO:0035113)	0.667417
endochondral bone morphogenesis (GO:0060350)	0.667417
interleukin-15-mediated signaling pathway (GO:0035723)	0.667417
kinetochore organization (GO:0051383)	0.667417
lymphocyte mediated immunity (GO:0002449)	0.667417
macrophage activation involved in immune response (GO:0002281)	0.667417
UDP-N-acetylglucosamine metabolic process (GO:0006047)	0.667417
muscle tissue development (GO:0060537)	0.667417
myelination in peripheral nervous system (GO:0022011)	0.667417
negative regulation by host of viral transcription (GO:0043922)	0.667417
negative regulation of CD4-positive, alpha-beta T cell activation (GO:2000515)	0.667417
negative regulation of macrophage derived foam cell differentiation (GO:0010745)	0.667417
negative regulation of reactive oxygen species biosynthetic process (GO:1903427)	0.667417
negative regulation of stem cell differentiation (GO:2000737)	0.667417
pathway-restricted SMAD protein phosphorylation (GO:0060389)	0.667417
positive regulation of calcium-mediated signaling (GO:0050850)	0.667417
positive regulation of CD4-positive, alpha-beta T cell activation (GO:2000516)	0.667417
positive regulation of cell aging (GO:0090343)	0.667417
positive regulation of cellular carbohydrate metabolic process (GO:0010676)	0.667417
positive regulation of protein acetylation (GO:1901985)	0.667417
positive regulation of reactive oxygen species biosynthetic process (GO:1903428)	0.667417
positive regulation of steroid metabolic process (GO:0045940)	0.667417
cellular response to insulin stimulus (GO:0032869)	0.666612
positive regulation of macromolecule biosynthetic process (GO:0010557)	0.666612
protein targeting to membrane (GO:0006612)	0.663996
cellular response to lipid (GO:0071396)	0.659637
regulation of interleukin-10 production (GO:0032653)	0.654057
regulation of protein metabolic process (GO:0051246)	0.654057
Golgi to plasma membrane transport (GO:0006893)	0.654057
substrate adhesion-dependent cell spreading (GO:0034446)	0.654057
phosphatidic acid biosynthetic process (GO:0006654)	0.654057
negative regulation of signal transduction (GO:0009968)	0.648628
cilium assembly (GO:0060271)	0.64726
regulation of cysteine-type endopeptidase activity involved in apoptotic process (GO:0043281)	0.645012
regulation of endothelial cell migration (GO:0010594)	0.645012
regulation of type I interferon production (GO:0032479)	0.645012
regulation of interferon-beta production (GO:0032648)	0.640911
response to hydrogen peroxide (GO:0042542)	0.640911
negative regulation of cell projection organization (GO:0031345)	0.640911
positive regulation of reactive oxygen species metabolic process (GO:2000379)	0.640911
glycerophospholipid biosynthetic process (GO:0046474)	0.639574
bone morphogenesis (GO:0060349)	0.639098
cAMP metabolic process (GO:0046058)	0.639098
regulation of fatty acid beta-oxidation (GO:0031998)	0.639098
regulation of nitric-oxide synthase biosynthetic process (GO:0051769)	0.639098
endothelial cell differentiation (GO:0045446)	0.639098
genitalia development (GO:0048806)	0.639098
renal absorption (GO:0070293)	0.639098
heterochromatin organization (GO:0070828)	0.639098
response to X-ray (GO:0010165)	0.639098
retinal metabolic process (GO:0042574)	0.639098
secondary palate development (GO:0062009)	0.639098
sequestering of extracellular ligand from receptor (GO:0035581)	0.639098
sodium-independent organic anion transport (GO:0043252)	0.639098
T cell differentiation in thymus (GO:0033077)	0.639098
membrane repolarization during action potential (GO:0086011)	0.639098
NAD biosynthesis via nicotinamide riboside salvage pathway (GO:0034356)	0.639098
negative regulation of bone mineralization (GO:0030502)	0.639098
negative regulation of cell activation (GO:0050866)	0.639098
negative regulation of cell migration involved in sprouting angiogenesis (GO:0090051)	0.639098
negative regulation of fibroblast growth factor receptor signaling pathway (GO:0040037)	0.639098
negative regulation of interleukin-12 production (GO:0032695)	0.639098
negative regulation of neuroinflammatory response (GO:0150079)	0.639098
negative regulation of pri-miRNA transcription by RNA polymerase II (GO:1902894)	0.639098
nuclear migration (GO:0007097)	0.639098
nucleoside phosphate biosynthetic process (GO:1901293)	0.639098
nucleoside triphosphate metabolic process (GO:0009141)	0.639098
positive regulation of alpha-beta T cell differentiation (GO:0046638)	0.639098
positive regulation of cyclase activity (GO:0031281)	0.639098
positive regulation of glucose metabolic process (GO:0010907)	0.639098
positive regulation of glycogen biosynthetic process (GO:0045725)	0.639098
positive regulation of lymphocyte migration (GO:2000403)	0.639098
positive regulation of potassium ion transmembrane transporter activity (GO:1901018)	0.639098
positive regulation of transmembrane transport (GO:0034764)	0.639098
potassium ion export across plasma membrane (GO:0097623)	0.639098
positive regulation of cell migration (GO:0030335)	0.638323
positive regulation of peptidyl-tyrosine phosphorylation (GO:0050731)	0.628807
amino acid transport (GO:0006865)	0.628124
neuron migration (GO:0001764)	0.628124
phosphatidic acid metabolic process (GO:0046473)	0.628124
positive regulation of cellular biosynthetic process (GO:0031328)	0.620708
regulation of peptidyl-tyrosine phosphorylation (GO:0050730)	0.617737
retinoid metabolic process (GO:0001523)	0.617737
blood circulation (GO:0008015)	0.615684
regulation of substrate adhesion-dependent cell spreading (GO:1900024)	0.615684
gonad development (GO:0008406)	0.615684
positive regulation of actin filament bundle assembly (GO:0032233)	0.615684
positive regulation of MAPK cascade (GO:0043410)	0.613248
protein trimerization (GO:0070206)	0.612988
androgen receptor signaling pathway (GO:0030521)	0.612988
anterograde synaptic vesicle transport (GO:0048490)	0.612988
regulation of aerobic respiration (GO:1903715)	0.612988
regulation of dephosphorylation (GO:0035303)	0.612988
cellular response to arsenic-containing substance (GO:0071243)	0.612988
cellular response to exogenous dsRNA (GO:0071360)	0.612988
regulation of extracellular matrix disassembly (GO:0010715)	0.612988
regulation of microglial cell activation (GO:1903978)	0.612988
electron transport chain (GO:0022900)	0.612988
fatty acid beta-oxidation using acyl-CoA oxidase (GO:0033540)	0.612988
fibrinolysis (GO:0042730)	0.612988
GTP metabolic process (GO:0046039)	0.612988
response to muscle stretch (GO:0035994)	0.612988
histone mRNA catabolic process (GO:0071044)	0.612988
integrated stress response signaling (GO:0140467)	0.612988
macrophage migration (GO:1905517)	0.612988
synaptic vesicle transport along microtubule (GO:0099517)	0.612988
membrane repolarization during cardiac muscle cell action potential (GO:0086013)	0.612988
negative regulation of blood pressure (GO:0045776)	0.612988
negative regulation of single stranded viral RNA replication via double stranded DNA intermediate (GO:0045869)	0.612988
placenta development (GO:0001890)	0.612988
positive regulation of cell killing (GO:0031343)	0.612988
positive regulation of chromosome organization (GO:2001252)	0.612988
positive regulation of glycogen metabolic process (GO:0070875)	0.612988
positive regulation of response to cytokine stimulus (GO:0060760)	0.612988
prostanoid biosynthetic process (GO:0046457)	0.612988
protein homotrimerization (GO:0070207)	0.612988
protein localization to chromosome, telomeric region (GO:0070198)	0.612988
regulation of transcription, DNA-templated (GO:0006355)	0.612552
regulation of release of sequestered calcium ion into cytosol (GO:0051279)	0.603575
regulation of telomere maintenance via telomerase (GO:0032210)	0.603575
negative regulation of BMP signaling pathway (GO:0030514)	0.603575
plasma membrane bounded cell projection assembly (GO:0120031)	0.593873
IRE1-mediated unfolded protein response (GO:0036498)	0.591785
positive regulation of B cell activation (GO:0050871)	0.591785
endoplasmic reticulum to Golgi vesicle-mediated transport (GO:0006888)	0.590533
regulation of ATP biosynthetic process (GO:2001169)	0.588801
B cell activation involved in immune response (GO:0002312)	0.588801
regulation of cholesterol storage (GO:0010885)	0.588801
regulation of defense response to virus (GO:0050688)	0.588801
regulation of fatty acid oxidation (GO:0046320)	0.588801
regulation of hormone secretion (GO:0046883)	0.588801
regulation of monocyte differentiation (GO:0045655)	0.588801
digestive tract morphogenesis (GO:0048546)	0.588801
regulation of oxidative phosphorylation (GO:0002082)	0.588801
regulation of phosphate metabolic process (GO:0019220)	0.588801
regulation of systemic arterial blood pressure (GO:0003073)	0.588801
regulation of systemic arterial blood pressure by hormone (GO:0001990)	0.588801
killing by host of symbiont cells (GO:0051873)	0.588801
sympathetic nervous system development (GO:0048485)	0.588801
T cell mediated immunity (GO:0002456)	0.588801
membrane repolarization (GO:0086009)	0.588801
N-acetylglucosamine metabolic process (GO:0006044)	0.588801
negative regulation of anoikis (GO:2000811)	0.588801
negative regulation of DNA replication (GO:0008156)	0.588801
negative regulation of immune effector process (GO:0002698)	0.588801
negative regulation of macrophage activation (GO:0043031)	0.588801
negative regulation of platelet activation (GO:0010544)	0.588801
negative regulation of receptor signaling pathway via JAK-STAT (GO:0046426)	0.588801
negative regulation of telomere maintenance (GO:0032205)	0.588801
neuron projection organization (GO:0106027)	0.588801
neutrophil activation (GO:0042119)	0.588801
nuclear transport (GO:0051169)	0.588801
nucleoside diphosphate metabolic process (GO:0009132)	0.588801
positive regulation of alpha-beta T cell proliferation (GO:0046641)	0.588801
positive regulation of myeloid leukocyte cytokine production involved in immune response (GO:0061081)	0.588801
positive regulation of small molecule metabolic process (GO:0062013)	0.588801
positive regulation of syncytium formation by plasma membrane fusion (GO:0060143)	0.588801
protein localization to microtubule organizing center (GO:1905508)	0.588801
regulation of focal adhesion assembly (GO:0051893)	0.580301
regulation of potassium ion transmembrane transport (GO:1901379)	0.580301
regulation of proteolysis (GO:0030162)	0.580301
unsaturated fatty acid metabolic process (GO:0033559)	0.580301
positive regulation of cellular catabolic process (GO:0031331)	0.579764
protein sumoylation (GO:0016925)	0.569112
triglyceride metabolic process (GO:0006641)	0.569112
negative regulation of cysteine-type endopeptidase activity involved in apoptotic process (GO:0043154)	0.569112
RNA splicing (GO:0008380)	0.567162
neuron development (GO:0048666)	0.566525
cell surface receptor signaling pathway involved in heart development (GO:0061311)	0.566301
copper ion homeostasis (GO:0055070)	0.566301
regulation of neuroblast proliferation (GO:1902692)	0.566301
regulation of osteoblast proliferation (GO:0033688)	0.566301
embryo development ending in birth or egg hatching (GO:0009792)	0.566301
regulation of stem cell proliferation (GO:0072091)	0.566301
regulation of transferase activity (GO:0051338)	0.566301
snRNA metabolic process (GO:0016073)	0.566301
stem cell development (GO:0048864)	0.566301
synaptic vesicle membrane organization (GO:0048499)	0.566301
negative regulation of chemokine production (GO:0032682)	0.566301
negative regulation of cytokine production involved in immune response (GO:0002719)	0.566301
negative regulation of execution phase of apoptosis (GO:1900118)	0.566301
negative regulation of peptidyl-threonine phosphorylation (GO:0010801)	0.566301
positive regulation of DNA replication (GO:0045740)	0.566301
positive regulation of positive chemotaxis (GO:0050927)	0.566301
positive regulation of smooth muscle cell migration (GO:0014911)	0.566301
positive regulation of telomere capping (GO:1904355)	0.566301
preassembly of GPI anchor in ER membrane (GO:0016254)	0.566301
negative regulation of programmed cell death (GO:0043069)	0.564954
chemokine-mediated signaling pathway (GO:0070098)	0.558206
telomere maintenance (GO:0000723)	0.558206
positive regulation of programmed cell death (GO:0043068)	0.556863
proteolysis (GO:0006508)	0.552395
cell-matrix adhesion (GO:0007160)	0.551388
arachidonic acid metabolic process (GO:0019369)	0.547573
regulation of bone mineralization (GO:0030500)	0.547573
cellular response to peptide (GO:1901653)	0.547573
renal system development (GO:0072001)	0.547573
positive regulation of cell junction assembly (GO:1901890)	0.547573
positive regulation of interferon-gamma production (GO:0032729)	0.547573
protein K48-linked ubiquitination (GO:0070936)	0.547573
alternative mRNA splicing, via spliceosome (GO:0000380)	0.545294
regulation of catabolic process (GO:0009894)	0.545294
carbohydrate derivative transport (GO:1901264)	0.545294
regulation of chromosome segregation (GO:0051983)	0.545294
cell migration involved in sprouting angiogenesis (GO:0002042)	0.545294
cellular response to alkaloid (GO:0071312)	0.545294
cellular response to dsRNA (GO:0071359)	0.545294
regulation of mitochondrial outer membrane permeabilization involved in apoptotic signaling pathway (GO:1901028)	0.545294
regulation of multicellular organism growth (GO:0040014)	0.545294
DNA conformation change (GO:0071103)	0.545294
embryonic digit morphogenesis (GO:0042733)	0.545294
endothelial cell proliferation (GO:0001935)	0.545294
regulation of protein sumoylation (GO:0033233)	0.545294
epithelial structure maintenance (GO:0010669)	0.545294
establishment of vesicle localization (GO:0051650)	0.545294
regulation of telomere maintenance via telomere lengthening (GO:1904356)	0.545294
regulation of transforming growth factor beta production (GO:0071634)	0.545294
regulation of ventricular cardiac muscle cell membrane repolarization (GO:0060307)	0.545294
high-density lipoprotein particle remodeling (GO:0034375)	0.545294
rRNA catabolic process (GO:0016075)	0.545294
long-chain fatty-acyl-CoA biosynthetic process (GO:0035338)	0.545294
melanosome transport (GO:0032402)	0.545294
triglyceride biosynthetic process (GO:0019432)	0.545294
negative regulation of biosynthetic process (GO:0009890)	0.545294
negative regulation of interleukin-8 production (GO:0032717)	0.545294
negative regulation of lipid catabolic process (GO:0050995)	0.545294
phosphatidylglycerol acyl-chain remodeling (GO:0036148)	0.545294
pigment granule transport (GO:0051904)	0.545294
positive regulation of cell adhesion mediated by integrin (GO:0033630)	0.545294
positive regulation of cell cycle phase transition (GO:1901989)	0.545294
positive regulation of cell migration involved in sprouting angiogenesis (GO:0090050)	0.545294
positive regulation of extracellular matrix organization (GO:1903055)	0.545294
positive regulation of nitric-oxide synthase activity (GO:0051000)	0.545294
positive regulation of stress-activated protein kinase signaling cascade (GO:0070304)	0.545294
prostanoid metabolic process (GO:0006692)	0.545294
protein localization to centrosome (GO:0071539)	0.545294
chordate embryonic development (GO:0043009)	0.537203
regulation of phagocytosis (GO:0050764)	0.537203
fat cell differentiation (GO:0045444)	0.537203
negative regulation of neuron projection development (GO:0010977)	0.537203
positive regulation of mitochondrion organization (GO:0010822)	0.537203
calcium-mediated signaling (GO:0019722)	0.536118
positive regulation of intracellular protein transport (GO:0090316)	0.534826
cellular response to organonitrogen compound (GO:0071417)	0.528665
response to reactive oxygen species (GO:0000302)	0.527087
negative regulation of autophagy (GO:0010507)	0.527087
regulation of bicellular tight junction assembly (GO:2000810)	0.525618
regulation of epithelial cell differentiation (GO:0030856)	0.525618
cellular response to interleukin-7 (GO:0098761)	0.525618
regulation of leukocyte chemotaxis (GO:0002688)	0.525618
detection of mechanical stimulus (GO:0050982)	0.525618
diol metabolic process (GO:0034311)	0.525618
dopamine metabolic process (GO:0042417)	0.525618
establishment of melanosome localization (GO:0032401)	0.525618
establishment or maintenance of apical/basal cell polarity (GO:0035088)	0.525618
excitatory postsynaptic potential (GO:0060079)	0.525618
regulation of stem cell population maintenance (GO:2000036)	0.525618
regulation of synaptic vesicle exocytosis (GO:2000300)	0.525618
regulation of T cell cytokine production (GO:0002724)	0.525618
regulation of vascular endothelial growth factor signaling pathway (GO:1900746)	0.525618
glycerolipid catabolic process (GO:0046503)	0.525618
response to fatty acid (GO:0070542)	0.525618
interleukin-7-mediated signaling pathway (GO:0038111)	0.525618
sphingosine metabolic process (GO:0006670)	0.525618
mesenchymal cell development (GO:0014031)	0.525618
myeloid cell activation involved in immune response (GO:0002275)	0.525618
negative regulation of cytokine production involved in inflammatory response (GO:1900016)	0.525618
negative regulation of immune system process (GO:0002683)	0.525618
negative regulation of protein localization to nucleus (GO:1900181)	0.525618
neural crest cell differentiation (GO:0014033)	0.525618
nucleotide-sugar biosynthetic process (GO:0009226)	0.525618
peptidyl-lysine dimethylation (GO:0018027)	0.525618
positive regulation of G protein-coupled receptor signaling pathway (GO:0045745)	0.525618
positive regulation of mitochondrial fission (GO:0090141)	0.525618
positive regulation of monocyte chemotaxis (GO:0090026)	0.525618
positive regulation of neutrophil chemotaxis (GO:0090023)	0.525618
positive regulation of oxidoreductase activity (GO:0051353)	0.525618
postsynaptic membrane organization (GO:0001941)	0.525618
prostaglandin biosynthetic process (GO:0001516)	0.525618
regulation of cytokine production (GO:0001817)	0.52268
apical junction assembly (GO:0043297)	0.517215
cellular protein catabolic process (GO:0044257)	0.517215
cellular response to chemokine (GO:1990869)	0.517215
positive regulation of multicellular organismal process (GO:0051240)	0.514349
positive regulation of cellular metabolic process (GO:0031325)	0.514111
regulation of macromolecule metabolic process (GO:0060255)	0.508693
adaptive immune response based on somatic recombination of immune receptors built from immunoglobulin superfamily domains (GO:0002460)	0.507133
adrenergic receptor signaling pathway (GO:0071875)	0.507133
purine ribonucleoside monophosphate metabolic process (GO:0009167)	0.507133
regulation of acute inflammatory response (GO:0002673)	0.507133
cardiac epithelial to mesenchymal transition (GO:0060317)	0.507133
cardiac ventricle development (GO:0003231)	0.507133
dopaminergic neuron differentiation (GO:0071542)	0.507133
early endosome to late endosome transport (GO:0045022)	0.507133
endoplasmic reticulum calcium ion homeostasis (GO:0032469)	0.507133
energy reserve metabolic process (GO:0006112)	0.507133
establishment of epithelial cell polarity (GO:0090162)	0.507133
eye morphogenesis (GO:0048592)	0.507133
fatty acid transport (GO:0015908)	0.507133
regulation of T cell migration (GO:2000404)	0.507133
regulation of tissue remodeling (GO:0034103)	0.507133
glucose transmembrane transport (GO:1904659)	0.507133
granulocyte differentiation (GO:0030851)	0.507133
growth hormone receptor signaling pathway (GO:0060396)	0.507133
inositol phosphate-mediated signaling (GO:0048016)	0.507133
microtubule nucleation (GO:0007020)	0.507133
modulation by symbiont of entry into host (GO:0052372)	0.507133
negative regulation of telomere maintenance via telomerase (GO:0032211)	0.507133
oligodendrocyte differentiation (GO:0048709)	0.507133
organic cation transport (GO:0015695)	0.507133
positive regulation of alpha-beta T cell activation (GO:0046635)	0.507133
positive regulation of dendrite morphogenesis (GO:0050775)	0.507133
positive regulation of epithelial cell differentiation (GO:0030858)	0.507133
positive regulation of hormone secretion (GO:0046887)	0.507133
positive regulation of interferon-alpha production (GO:0032727)	0.507133
positive regulation of lymphocyte differentiation (GO:0045621)	0.507133
regulation of cell cycle process (GO:0010564)	0.507006
cellular response to peptide hormone stimulus (GO:0071375)	0.507006
positive regulation of protein serine/threonine kinase activity (GO:0071902)	0.507006
single-stranded DNA binding (GO:0003697)	2.03751
glucocorticoid receptor binding (GO:0035259)	1.95012
protein serine/threonine kinase activity (GO:0004674)	1.92326
cAMP response element binding (GO:0035497)	1.8585
semaphorin receptor activity (GO:0017154)	1.77663
retinoid X receptor binding (GO:0046965)	1.77663
protein kinase A catalytic subunit binding (GO:0034236)	1.63543
non-membrane spanning protein tyrosine kinase activity (GO:0004715)	1.57892
metalloendopeptidase inhibitor activity (GO:0008191)	1.57374
cysteine-type endopeptidase inhibitor activity (GO:0004869)	1.42912
CXCR chemokine receptor binding (GO:0045236)	1.41496
retinoic acid receptor binding (GO:0042974)	1.36903
microtubule plus-end binding (GO:0051010)	1.28538
nucleoside monophosphate kinase activity (GO:0050145)	1.28538
fibroblast growth factor binding (GO:0017134)	1.24711
endopeptidase inhibitor activity (GO:0004866)	1.20769
RNA polymerase II-specific DNA-binding transcription factor binding (GO:0061629)	1.20065
5'-deoxyribose-5-phosphate lyase activity (GO:0051575)	1.05102
intronic transcription regulatory region sequence-specific DNA binding (GO:0001161)	1.05102
solute:proton antiporter activity (GO:0015299)	1.05102
L-arginine transmembrane transporter activity (GO:0061459)	1.05102
L-leucine transmembrane transporter activity (GO:0015190)	1.05102
LIM domain binding (GO:0030274)	1.05102
syndecan binding (GO:0045545)	1.05102
beta-2 adrenergic receptor binding (GO:0031698)	1.05102
tumor necrosis factor binding (GO:0043120)	1.05102
C-X3-C chemokine binding (GO:0019960)	1.05102
N-acetylgalactosamine 4-O-sulfotransferase activity (GO:0001537)	1.05102
neuregulin binding (GO:0038132)	1.05102
Y-form DNA binding (GO:0000403)	1.05102
chondroitin sulfotransferase activity (GO:0034481)	1.05102
oligopeptide transmembrane transporter activity (GO:0035673)	1.05102
oxo-acid-lyase activity (GO:0016833)	1.05102
phosphatidylcholine flippase activity (GO:0140345)	1.05102
phosphatidylserine flippase activity (GO:0140346)	1.05102
epoxide hydrolase activity (GO:0004301)	1.05102
ER retention sequence binding (GO:0046923)	1.05102
protein geranylgeranyltransferase activity (GO:0004661)	1.05102
DNA-binding transcription activator activity, RNA polymerase II-specific (GO:0001228)	1.04359
serine-type endopeptidase inhibitor activity (GO:0004867)	1.00427
supercoiled DNA binding (GO:0097100)	0.975801
arachidonate-CoA ligase activity (GO:0047676)	0.975801
BMP receptor activity (GO:0098821)	0.975801
chitinase activity (GO:0004568)	0.975801
CoA carboxylase activity (GO:0016421)	0.975801
oligosaccharyl transferase activity (GO:0004576)	0.975801
phosphatidylcholine-sterol O-acyltransferase activator activity (GO:0060228)	0.975801
protein carboxyl O-methyltransferase activity (GO:0051998)	0.975801
G-quadruplex RNA binding (GO:0002151)	0.975801
Hsp70 protein binding (GO:0030544)	0.953375
DNA binding (GO:0003677)	0.935451
SH2 domain binding (GO:0042169)	0.930449
RNA polymerase II cis-regulatory region sequence-specific DNA binding (GO:0000978)	0.928907
acyl-CoA oxidase activity (GO:0003997)	0.912807
JUN kinase binding (GO:0008432)	0.912807
sphingosine-1-phosphate phosphatase activity (GO:0042392)	0.912807
aminophospholipid flippase activity (GO:0015247)	0.912807
branched-chain amino acid transmembrane transporter activity (GO:0015658)	0.912807
minor groove of adenine-thymine-rich DNA binding (GO:0003680)	0.912807
carbohydrate:proton symporter activity (GO:0005351)	0.912807
nitric-oxide synthase binding (GO:0050998)	0.912807
oxidoreductase activity, acting on the CH-CH group of donors, oxygen as acceptor (GO:0016634)	0.912807
phosphatidylinositol-3,5-bisphosphate phosphatase activity (GO:0106018)	0.912807
DNA secondary structure binding (GO:0000217)	0.90839
growth factor receptor binding (GO:0070851)	0.887742
intramolecular oxidoreductase activity, interconverting aldoses and ketoses (GO:0016861)	0.858755
adenylate kinase activity (GO:0004017)	0.858755
solute:cation antiporter activity (GO:0015298)	0.858755
sulfurtransferase activity (GO:0016783)	0.858755
arginine transmembrane transporter activity (GO:0015181)	0.858755
aryl hydrocarbon receptor binding (GO:0017162)	0.858755
tRNA-specific adenosine deaminase activity (GO:0008251)	0.858755
type II transforming growth factor beta receptor binding (GO:0005114)	0.858755
vascular endothelial growth factor receptor 2 binding (GO:0043184)	0.858755
ether hydrolase activity (GO:0016803)	0.858755
poly(G) binding (GO:0034046)	0.858755
pre-mRNA intronic binding (GO:0097157)	0.858755
retinal dehydrogenase activity (GO:0001758)	0.858755
protein tyrosine kinase activity (GO:0004713)	0.855913
hydrolase activity, hydrolyzing O-glycosyl compounds (GO:0004553)	0.827835
phosphotyrosine residue binding (GO:0001784)	0.827835
single-stranded DNA endodeoxyribonuclease activity (GO:0000014)	0.81153
tumor necrosis factor-activated receptor activity (GO:0005031)	0.81153
phosphatidylinositol transfer activity (GO:0008526)	0.81153
potassium channel inhibitor activity (GO:0019870)	0.81153
protein-glutamine gamma-glutamyltransferase activity (GO:0003810)	0.81153
guanylate kinase activity (GO:0004385)	0.81153
retinoic acid 4-hydroxylase activity (GO:0008401)	0.81153
phosphatase binding (GO:0019902)	0.796179
cis-regulatory region sequence-specific DNA binding (GO:0000987)	0.782658
peptidase inhibitor activity (GO:0030414)	0.774337
histone methyltransferase activity (H3-K9 specific) (GO:0046974)	0.769688
SUMO ligase activity (GO:0061665)	0.769688
lipase inhibitor activity (GO:0055102)	0.769688
voltage-gated chloride channel activity (GO:0005247)	0.769688
nucleotide transmembrane transporter activity (GO:0015215)	0.769688
phospholipase inhibitor activity (GO:0004859)	0.769688
G-quadruplex DNA binding (GO:0051880)	0.769688
zinc ion binding (GO:0008270)	0.768421
protein phosphorylated amino acid binding (GO:0045309)	0.741465
MAP kinase kinase kinase activity (GO:0004709)	0.732198
UDP-galactosyltransferase activity (GO:0035250)	0.732198
complement receptor activity (GO:0004875)	0.732198
outward rectifier potassium channel activity (GO:0015271)	0.732198
dipeptidyl-peptidase activity (GO:0008239)	0.732198
DNA-(apurinic or apyrimidinic site) endonuclease activity (GO:0003906)	0.732198
filamin binding (GO:0031005)	0.732198
galactosyltransferase activity (GO:0008378)	0.732198
quaternary ammonium group transmembrane transporter activity (GO:0015651)	0.732198
damaged DNA binding (GO:0003684)	0.710579
serine-type peptidase activity (GO:0008236)	0.698673
3',5'-cyclic-AMP phosphodiesterase activity (GO:0004115)	0.6983
RNA polymerase II CTD heptapeptide repeat kinase activity (GO:0008353)	0.6983
transforming growth factor beta-activated receptor activity (GO:0005024)	0.6983
mechanosensitive ion channel activity (GO:0008381)	0.6983
BMP binding (GO:0036122)	0.6983
C2H2 zinc finger domain binding (GO:0070742)	0.6983
cAMP binding (GO:0030552)	0.6983
vascular endothelial growth factor receptor binding (GO:0005172)	0.6983
death receptor activity (GO:0005035)	0.6983
dynactin binding (GO:0034452)	0.6983
glycerophospholipid flippase activity (GO:0140333)	0.6983
histone-lysine N-methyltransferase activity (GO:0018024)	0.695822
single-stranded RNA binding (GO:0003727)	0.695822
transition metal ion binding (GO:0046914)	0.695449
adenyl ribonucleotide binding (GO:0032559)	0.686443
1-acylglycerol-3-phosphate O-acyltransferase activity (GO:0003841)	0.667417
acid-thiol ligase activity (GO:0016878)	0.667417
insulin-like growth factor I binding (GO:0031994)	0.667417
aldehyde dehydrogenase (NAD+) activity (GO:0004029)	0.667417
SUMO binding (GO:0032183)	0.667417
BMP receptor binding (GO:0070700)	0.667417
microtubule minus-end binding (GO:0051011)	0.667417
phosphatidate phosphatase activity (GO:0008195)	0.667417
platelet-derived growth factor receptor binding (GO:0005161)	0.667417
growth factor activity (GO:0008083)	0.663996
amino acid transmembrane transporter activity (GO:0015171)	0.640911
5'-3' exonuclease activity (GO:0008409)	0.639098
L-glutamate transmembrane transporter activity (GO:0005313)	0.639098
lipid phosphatase activity (GO:0042577)	0.639098
nucleoside diphosphate kinase activity (GO:0004550)	0.639098
CoA-ligase activity (GO:0016405)	0.639098
gated channel activity (GO:0022836)	0.639098
chemokine receptor binding (GO:0042379)	0.628124
potassium channel regulator activity (GO:0015459)	0.628124
phosphatidylinositol binding (GO:0035091)	0.617737
1-phosphatidylinositol binding (GO:0005545)	0.612988
insulin-like growth factor binding (GO:0005520)	0.612988
sodium-independent organic anion transmembrane transporter activity (GO:0015347)	0.612988
aldehyde dehydrogenase [NAD(P)+] activity (GO:0004030)	0.612988
solute:anion antiporter activity (GO:0140323)	0.612988
lysophosphatidic acid acyltransferase activity (GO:0042171)	0.612988
MAP kinase kinase activity (GO:0004708)	0.612988
muscle alpha-actinin binding (GO:0051371)	0.612988
voltage-gated potassium channel activity involved in cardiac muscle cell action potential repolarization (GO:0086008)	0.612988
Wnt-activated receptor activity (GO:0042813)	0.612988
cysteine-type endopeptidase activator activity involved in apoptotic process (GO:0008656)	0.612988
death receptor binding (GO:0005123)	0.612988
histone deacetylase binding (GO:0042826)	0.608951
ATP binding (GO:0005524)	0.593873
L-amino acid transmembrane transporter activity (GO:0015179)	0.591785
nuclear receptor coactivator activity (GO:0030374)	0.591785
transmembrane receptor protein serine/threonine kinase binding (GO:0070696)	0.588801
tRNA methyltransferase activity (GO:0008175)	0.588801
calcium-dependent phospholipase A2 activity (GO:0047498)	0.588801
voltage-gated anion channel activity (GO:0008308)	0.588801
organic cation transmembrane transporter activity (GO:0015101)	0.588801
DNA binding, bending (GO:0008301)	0.588801
DNA repair (GO:0006281)	0.505431
double-strand break repair via nonhomologous end joining (GO:0006303)	0.498173
response to retinoic acid (GO:0032526)	0.498173
cellular response to DNA damage stimulus (GO:0006974)	0.495451
DNA replication (GO:0006260)	0.493125
actin nucleation (GO:0045010)	0.489724
purinergic nucleotide receptor signaling pathway (GO:0035590)	0.489724
regulation of anoikis (GO:2000209)	0.489724
beta-catenin destruction complex disassembly (GO:1904886)	0.489724
regulation of cholesterol metabolic process (GO:0090181)	0.489724
cellular response to estradiol stimulus (GO:0071392)	0.489724
regulation of fibroblast migration (GO:0010762)	0.489724
chondroitin sulfate biosynthetic process (GO:0030206)	0.489724
regulation of lipid catabolic process (GO:0050994)	0.489724
regulation of lipopolysaccharide-mediated signaling pathway (GO:0031664)	0.489724
regulation of lipoprotein lipase activity (GO:0051004)	0.489724
extrinsic apoptotic signaling pathway in absence of ligand (GO:0097192)	0.489724
focal adhesion assembly (GO:0048041)	0.489724
regulation of transcription by RNA polymerase III (GO:0006359)	0.489724
response to glucagon (GO:0033762)	0.489724
heparan sulfate proteoglycan metabolic process (GO:0030201)	0.489724
retinol metabolic process (GO:0042572)	0.489724
sensory perception of pain (GO:0019233)	0.489724
intrinsic apoptotic signaling pathway in response to DNA damage by p53 class mediator (GO:0042771)	0.489724
linoleic acid metabolic process (GO:0043651)	0.489724
stress granule assembly (GO:0034063)	0.489724
melanosome localization (GO:0032400)	0.489724
NAD biosynthetic process (GO:0009435)	0.489724
negative regulation of peptidyl-serine phosphorylation (GO:0033137)	0.489724
negative regulation of protein localization to cell periphery (GO:1904376)	0.489724
negative regulation of protein localization to plasma membrane (GO:1903077)	0.489724
negative regulation of reproductive process (GO:2000242)	0.489724
negative regulation of response to wounding (GO:1903035)	0.489724
negative regulation of small GTPase mediated signal transduction (GO:0051058)	0.489724
neuron apoptotic process (GO:0051402)	0.489724
positive regulation of immune system process (GO:0002684)	0.489724
positive regulation of phosphatase activity (GO:0010922)	0.489724
positive regulation of T cell cytokine production (GO:0002726)	0.489724
cellular response to reactive oxygen species (GO:0034614)	0.488987
monocarboxylic acid biosynthetic process (GO:0072330)	0.488987
positive regulation of Ras protein signal transduction (GO:0046579)	0.488987
positive regulation of viral process (GO:0048524)	0.488987
positive regulation of phosphorylation (GO:0042327)	0.488064
regulation of protein ubiquitination (GO:0031396)	0.486346
protein secretion (GO:0009306)	0.480013
antimicrobial humoral immune response mediated by antimicrobial peptide (GO:0061844)	0.480013
diterpenoid metabolic process (GO:0016101)	0.480013
negative regulation of cell cycle process (GO:0010948)	0.480013
regulation of cardiac muscle cell membrane repolarization (GO:0099623)	0.473288
cellular response to osmotic stress (GO:0071470)	0.473288
regulation of lipid storage (GO:0010883)	0.473288
regulation of platelet activation (GO:0010543)	0.473288
regulation of voltage-gated calcium channel activity (GO:1901385)	0.473288
limb morphogenesis (GO:0035108)	0.473288
metallo-sulfur cluster assembly (GO:0031163)	0.473288
mitochondrial calcium ion homeostasis (GO:0051560)	0.473288
negative regulation of lipid biosynthetic process (GO:0051055)	0.473288
negative regulation of lymphocyte activation (GO:0051250)	0.473288
negative regulation of protein dephosphorylation (GO:0035308)	0.473288
phosphatidylserine acyl-chain remodeling (GO:0036150)	0.473288
positive regulation of axon extension (GO:0045773)	0.473288
positive regulation of dendritic spine development (GO:0060999)	0.473288
positive regulation of granulocyte chemotaxis (GO:0071624)	0.473288
positive regulation of lipid catabolic process (GO:0050996)	0.473288
positive regulation of neural precursor cell proliferation (GO:2000179)	0.473288
positive regulation of neutrophil migration (GO:1902624)	0.473288
protein import into peroxisome membrane (GO:0045046)	0.473288
regulation of Wnt signaling pathway (GO:0030111)	0.4731
ubiquitin-like protein ligase binding (GO:0044389)	0.575084
tRNA modification (GO:0006400)	0.471247
adrenergic receptor binding (GO:0031690)	0.566301
nucleobase-containing compound kinase activity (GO:0019205)	0.566301
peptidase activator activity involved in apoptotic process (GO:0016505)	0.566301
secondary active transmembrane transporter activity (GO:0015291)	0.558206
hydrolase activity, acting on carbon-nitrogen (but not peptide) bonds, in linear amides (GO:0016811)	0.547573
magnesium ion binding (GO:0000287)	0.547272
RNA polymerase binding (GO:0070063)	0.545294
transforming growth factor beta receptor binding (GO:0005160)	0.545294
transmembrane receptor protein serine/threonine kinase activity (GO:0004675)	0.545294
phosphatidylcholine transporter activity (GO:0008525)	0.545294
cell-cell junction assembly (GO:0007043)	0.462679
cellular response to nutrient levels (GO:0031669)	0.462679
regulation of protein localization (GO:0032880)	0.462679
acylglycerol biosynthetic process (GO:0046463)	0.457738
regulation of B cell receptor signaling pathway (GO:0050855)	0.457738
regulation of calcium ion transmembrane transport (GO:1903169)	0.457738
blood vessel endothelial cell migration (GO:0043534)	0.457738
cytoskeleton-dependent intracellular transport (GO:0030705)	0.457738
regulation of peptidase activity (GO:0052547)	0.457738
ear morphogenesis (GO:0042471)	0.457738
ERK1 and ERK2 cascade (GO:0070371)	0.457738
regulation of release of sequestered calcium ion into cytosol by sarcoplasmic reticulum (GO:0010880)	0.457738
regulation of steroid metabolic process (GO:0019218)	0.457738
regulation of telomere capping (GO:1904353)	0.457738
response to copper ion (GO:0046688)	0.457738
hexose transmembrane transport (GO:0008645)	0.457738
negative regulation of G protein-coupled receptor signaling pathway (GO:0045744)	0.457738
negative regulation of phosphoprotein phosphatase activity (GO:0032515)	0.457738
negative regulation of reactive oxygen species metabolic process (GO:2000378)	0.457738
nucleotide metabolic process (GO:0009117)	0.457738
oligosaccharide biosynthetic process (GO:0009312)	0.457738
peptidyl-L-cysteine S-palmitoylation (GO:0018230)	0.457738
peptidyl-S-diacylglycerol-L-cysteine biosynthetic process from peptidyl-cysteine (GO:0018231)	0.457738
positive regulation of JUN kinase activity (GO:0043507)	0.457738
protein homodimerization activity (GO:0042803)	0.541599
regulation of epidermal growth factor receptor signaling pathway (GO:0042058)	0.454305
positive regulation of catabolic process (GO:0009896)	0.454305
activation of protein kinase activity (GO:0032147)	0.453979
negative regulation of cell motility (GO:2000146)	0.453979
positive regulation of kinase activity (GO:0033674)	0.453979
phosphate-containing compound metabolic process (GO:0006796)	0.451517
cellular response to molecule of bacterial origin (GO:0071219)	0.447797
purine ribonucleotide catabolic process (GO:0009154)	0.442998
carbohydrate biosynthetic process (GO:0016051)	0.442998
regulation of cytokine production involved in immune response (GO:0002718)	0.442998
cellular response to catecholamine stimulus (GO:0071870)	0.442998
cholesterol efflux (GO:0033344)	0.442998
regulation of keratinocyte proliferation (GO:0010837)	0.442998
defense response to fungus (GO:0050832)	0.442998
dorsal/ventral pattern formation (GO:0009953)	0.442998
endocrine system development (GO:0035270)	0.442998
regulation of vascular endothelial growth factor receptor signaling pathway (GO:0030947)	0.442998
response to gamma radiation (GO:0010332)	0.442998
heterochromatin assembly (GO:0031507)	0.442998
immune response-activating cell surface receptor signaling pathway (GO:0002429)	0.442998
inner ear morphogenesis (GO:0042472)	0.442998
iron-sulfur cluster assembly (GO:0016226)	0.442998
lipid translocation (GO:0034204)	0.442998
long-chain fatty-acyl-CoA metabolic process (GO:0035336)	0.442998
negative regulation of lipid metabolic process (GO:0045833)	0.442998
neuromuscular junction development (GO:0007528)	0.442998
nucleotide-binding domain, leucine rich repeat containing receptor signaling pathway (GO:0035872)	0.442998
nucleotide-excision repair, DNA gap filling (GO:0006297)	0.442998
phospholipid catabolic process (GO:0009395)	0.442998
positive regulation of cellular response to transforming growth factor beta stimulus (GO:1903846)	0.442998
positive regulation of transcription from RNA polymerase II promoter in response to stress (GO:0036003)	0.442998
positive regulation of transforming growth factor beta receptor signaling pathway (GO:0030511)	0.442998
histone deacetylase activity (GO:0004407)	0.525618
SUMO transferase activity (GO:0019789)	0.525618
NAD-retinol dehydrogenase activity (GO:0004745)	0.525618
RNA polymerase II transcription regulatory region sequence-specific DNA binding (GO:0000977)	0.524713
serine-type endopeptidase activity (GO:0004252)	0.514111
acylglycerol O-acyltransferase activity (GO:0016411)	0.507133
antiporter activity (GO:0015297)	0.507133
tau-protein kinase activity (GO:0050321)	0.507133
oxidoreductase activity, acting on the aldehyde or oxo group of donors, NAD or NADP as acceptor (GO:0016620)	0.507133
endodeoxyribonuclease activity (GO:0004520)	0.507133
syntaxin binding (GO:0019905)	0.498173
3',5'-cyclic-nucleotide phosphodiesterase activity (GO:0004114)	0.489724
actinin binding (GO:0042805)	0.489724
sialyltransferase activity (GO:0008373)	0.489724
lysophospholipase activity (GO:0004622)	0.489724
cysteine-type endopeptidase inhibitor activity involved in apoptotic process (GO:0043027)	0.489724
ephrin receptor binding (GO:0046875)	0.489724
PDZ domain binding (GO:0030165)	0.488987
adenylyltransferase activity (GO:0070566)	0.473288
syntaxin-1 binding (GO:0017075)	0.473288
telomerase RNA binding (GO:0070034)	0.473288
peptidase activator activity (GO:0016504)	0.473288
phospholipid transfer activity (GO:0120014)	0.473288
poly(U) RNA binding (GO:0008266)	0.473288
retinoic acid binding (GO:0001972)	0.473288
receptor ligand activity (GO:0048018)	0.469832
DNA-binding transcription factor binding (GO:0140297)	0.469826
C-C chemokine receptor activity (GO:0016493)	0.457738
cyclic nucleotide binding (GO:0030551)	0.457738
cyclic-nucleotide phosphodiesterase activity (GO:0004112)	0.457738
cyclin-dependent protein kinase activity (GO:0097472)	0.457738
cyclin-dependent protein serine/threonine kinase activity (GO:0004693)	0.457738
phosphatase inhibitor activity (GO:0019212)	0.457738
DNA replication origin binding (GO:0003688)	0.457738
phosphatidylinositol phospholipase C activity (GO:0004435)	0.457738
fibroblast growth factor receptor binding (GO:0005104)	0.457738
gamma-tubulin binding (GO:0043015)	0.457738
GDP binding (GO:0019003)	0.454305
transcription regulatory region nucleic acid binding (GO:0001067)	0.451517
cellular response to decreased oxygen levels (GO:0036294)	0.438113
peptidyl-tyrosine phosphorylation (GO:0018108)	0.438113
regulation of protein phosphorylation (GO:0001932)	0.434676
extracellular structure organization (GO:0043062)	0.433916
establishment of protein localization to membrane (GO:0090150)	0.430284
kidney development (GO:0001822)	0.430284
negative regulation of viral process (GO:0048525)	0.430284
negative regulation of response to external stimulus (GO:0032102)	0.429803
regulation of cell growth (GO:0001558)	0.429623
external encapsulating structure organization (GO:0045229)	0.429623
regulation of cAMP-mediated signaling (GO:0043949)	0.429
regulation of cardiac muscle cell action potential (GO:0098901)	0.429
regulation of epidermal cell differentiation (GO:0045604)	0.429
regulation of heterotypic cell-cell adhesion (GO:0034114)	0.429
regulation of interferon-alpha production (GO:0032647)	0.429
chemical synaptic transmission, postsynaptic (GO:0099565)	0.429
regulation of mitochondrial fission (GO:0090140)	0.429
divalent inorganic cation homeostasis (GO:0072507)	0.429
regulation of neutrophil chemotaxis (GO:0090022)	0.429
regulation of protein processing (GO:0070613)	0.429
regulation of ryanodine-sensitive calcium-release channel activity (GO:0060314)	0.429
response to hexose (GO:0009746)	0.429
in utero embryonic development (GO:0001701)	0.429
RNA splicing, via transesterification reactions (GO:0000375)	0.429
negative regulation of endocytosis (GO:0045806)	0.429
negative regulation of sequestering of calcium ion (GO:0051283)	0.429
organophosphate ester transport (GO:0015748)	0.429
phosphatidylglycerol metabolic process (GO:0046471)	0.429
positive regulation of T cell migration (GO:2000406)	0.429
alpha-actinin binding (GO:0051393)	0.442998
methyl-CpG binding (GO:0008327)	0.442998
phosphotransferase activity, phosphate group as acceptor (GO:0016776)	0.442998
central nervous system development (GO:0007417)	0.426976
ubiquitin protein ligase binding (GO:0031625)	0.438575
protease binding (GO:0002020)	0.429803
NF-kappaB binding (GO:0051059)	0.429
phospholipase C activity (GO:0004629)	0.429
poly-pyrimidine tract binding (GO:0008187)	0.429
protein-cysteine S-palmitoyltransferase activity (GO:0019706)	0.429
Fc-gamma receptor signaling pathway involved in phagocytosis (GO:0038096)	0.422625
regulation of TOR signaling (GO:0032006)	0.422625
gland development (GO:0048732)	0.422625
response to metal ion (GO:0010038)	0.422625
myeloid leukocyte differentiation (GO:0002573)	0.422625
phosphatidylinositol-mediated signaling (GO:0048015)	0.422625
positive regulation of cellular protein localization (GO:1903829)	0.422625
transcription by RNA polymerase II (GO:0006366)	0.422534
cellular response to lipopolysaccharide (GO:0071222)	0.41825
regulation of actin filament bundle assembly (GO:0032231)	0.415685
regulation of biomineral tissue development (GO:0070167)	0.415685
regulation of mitotic metaphase/anaphase transition (GO:0030071)	0.415685
regulation of monocyte chemotaxis (GO:0090025)	0.415685
regulation of protein insertion into mitochondrial membrane involved in apoptotic signaling pathway (GO:1900739)	0.415685
regulation of regulatory T cell differentiation (GO:0045589)	0.415685
regulation of telomere maintenance (GO:0032204)	0.415685
glial cell development (GO:0021782)	0.415685
negative regulation of cell development (GO:0010721)	0.415685
negative regulation of interleukin-1 beta production (GO:0032691)	0.415685
negative regulation of protein localization to membrane (GO:1905476)	0.415685
phosphatidylethanolamine acyl-chain remodeling (GO:0036152)	0.415685
positive regulation of filopodium assembly (GO:0051491)	0.415685
positive regulation of glucose import (GO:0046326)	0.415685
positive regulation of microtubule polymerization or depolymerization (GO:0031112)	0.415685
positive regulation of protein insertion into mitochondrial membrane involved in apoptotic signaling pathway (GO:1900740)	0.415685
cell junction organization (GO:0034330)	0.415131
cell morphogenesis involved in differentiation (GO:0000904)	0.415131
cytoskeleton-dependent cytokinesis (GO:0061640)	0.415131
Fc-gamma receptor signaling pathway (GO:0038094)	0.415131
transcription, DNA-templated (GO:0006351)	0.412864
ubiquitin-like protein ligase activity (GO:0061659)	0.419407
nuclear receptor binding (GO:0016922)	0.41825
NAD+ ADP-ribosyltransferase activity (GO:0003950)	0.415685
chemokine receptor activity (GO:0004950)	0.415685
epidermal growth factor receptor binding (GO:0005154)	0.415685
chromatin assembly (GO:0031497)	0.407799
defense response to Gram-negative bacterium (GO:0050829)	0.407799
regulation of cardiac muscle cell contraction (GO:0086004)	0.403001
bile acid biosynthetic process (GO:0006699)	0.403001
regulation of cell junction assembly (GO:1901888)	0.403001
regulation of epidermal growth factor-activated receptor activity (GO:0007176)	0.403001
cellular response to cadmium ion (GO:0071276)	0.403001
chondroitin sulfate proteoglycan biosynthetic process (GO:0050650)	0.403001
release of sequestered calcium ion into cytosol (GO:0051209)	0.403001
melanosome organization (GO:0032438)	0.403001
monocarboxylic acid catabolic process (GO:0072329)	0.403001
negative regulation of endothelial cell apoptotic process (GO:2000352)	0.403001
nucleobase-containing small molecule interconversion (GO:0015949)	0.403001
peptide hormone secretion (GO:0030072)	0.403001
peroxisomal membrane transport (GO:0015919)	0.403001
positive regulation of BMP signaling pathway (GO:0030513)	0.403001
positive regulation of calcium ion transmembrane transport (GO:1904427)	0.403001
positive regulation of erythrocyte differentiation (GO:0045648)	0.403001
positive regulation of mitotic cell cycle (GO:0045931)	0.403001
positive regulation of muscle cell differentiation (GO:0051149)	0.403001
positive regulation of nitric oxide biosynthetic process (GO:0045429)	0.403001
positive regulation of striated muscle cell differentiation (GO:0051155)	0.403001
protein export from nucleus (GO:0006611)	0.403001
positive regulation of epithelial cell proliferation (GO:0050679)	0.401551
proteolysis involved in cellular protein catabolic process (GO:0051603)	0.400622
Fc receptor mediated stimulatory signaling pathway (GO:0002431)	0.400622
cellular response to cytokine stimulus (GO:0071345)	0.399969
regulation of tumor necrosis factor production (GO:0032680)	0.396147
non-canonical Wnt signaling pathway (GO:0035567)	0.396147
regulation of hematopoietic progenitor cell differentiation (GO:1901532)	0.393596
fibroblast growth factor receptor signaling pathway (GO:0008543)	0.393596
regulation of B cell activation (GO:0050864)	0.3909
regulation of calcium-mediated signaling (GO:0050848)	0.3909
cellular response to acid chemical (GO:0071229)	0.3909
cellular response to epidermal growth factor stimulus (GO:0071364)	0.3909
regulation of multicellular organismal development (GO:2000026)	0.3909
regulation of phosphatase activity (GO:0010921)	0.3909
regulation of plasma membrane bounded cell projection organization (GO:0120035)	0.3909
regulation of small molecule metabolic process (GO:0062012)	0.3909
glycerophospholipid catabolic process (GO:0046475)	0.3909
glycogen metabolic process (GO:0005977)	0.3909
histone mRNA metabolic process (GO:0008334)	0.3909
RNA phosphodiester bond hydrolysis (GO:0090501)	0.3909
keratan sulfate biosynthetic process (GO:0018146)	0.3909
leukocyte cell-cell adhesion (GO:0007159)	0.3909
T cell activation involved in immune response (GO:0002286)	0.3909
transcription by RNA polymerase III (GO:0006383)	0.3909
nucleotide-binding oligomerization domain containing signaling pathway (GO:0070423)	0.3909
positive regulation of cell communication (GO:0010647)	0.3909
positive regulation of cytosolic calcium ion concentration involved in phospholipase C-activating G protein-coupled signaling pathway (GO:0051482)	0.3909
positive regulation of microtubule polymerization (GO:0031116)	0.3909
positive regulation of monooxygenase activity (GO:0032770)	0.3909
positive regulation of nitric oxide metabolic process (GO:1904407)	0.3909
positive regulation of response to wounding (GO:1903036)	0.3909
protein localization to Golgi apparatus (GO:0034067)	0.3909
cellular response to oxidative stress (GO:0034599)	0.390822
regulation of epithelial to mesenchymal transition (GO:0010717)	0.386718
circulatory system development (GO:0072359)	0.385574
phosphatidylinositol biosynthetic process (GO:0006661)	0.385574
glutathione transferase activity (GO:0004364)	0.403001
cytokine activity (GO:0005125)	0.402056
protein phosphatase binding (GO:0019903)	0.401551
positive regulation of endothelial cell proliferation (GO:0001938)	0.379983
positive regulation of protein modification by small protein conjugation or removal (GO:1903322)	0.379983
positive regulation of type I interferon production (GO:0032481)	0.379983
negative regulation of immune response (GO:0050777)	0.379872
actin filament polymerization (GO:0030041)	0.379342
protein targeting to peroxisome (GO:0006625)	0.379342
regulation of actin polymerization or depolymerization (GO:0008064)	0.379342
regulation of calcium ion transmembrane transporter activity (GO:1901019)	0.379342
regulation of double-strand break repair via nonhomologous end joining (GO:2001032)	0.379342
regulation of fatty acid biosynthetic process (GO:0042304)	0.379342
glial cell differentiation (GO:0010001)	0.379342
response to cadmium ion (GO:0046686)	0.379342
intrinsic apoptotic signaling pathway in response to endoplasmic reticulum stress (GO:0070059)	0.379342
limb development (GO:0060173)	0.379342
negative regulation of epithelial to mesenchymal transition (GO:0010719)	0.379342
negative regulation of myeloid leukocyte differentiation (GO:0002762)	0.379342
negative regulation of wound healing (GO:0061045)	0.379342
positive regulation of dephosphorylation (GO:0035306)	0.379342
protein ADP-ribosylation (GO:0006471)	0.379342
protein stabilization (GO:0050821)	0.375587
RNA processing (GO:0006396)	0.375587
microtubule cytoskeleton organization involved in mitosis (GO:1902850)	0.375305
negative regulation of blood vessel morphogenesis (GO:2000181)	0.373387
regulated exocytosis (GO:0045055)	0.37135
protein N-linked glycosylation via asparagine (GO:0018279)	0.368288
regulation of cation transmembrane transport (GO:1904062)	0.368288
cardiac muscle cell action potential (GO:0086001)	0.368288
CENP-A containing chromatin organization (GO:0061641)	0.368288
CENP-A containing nucleosome assembly (GO:0034080)	0.368288
chondroitin sulfate metabolic process (GO:0030204)	0.368288
regulation of long-term synaptic potentiation (GO:1900271)	0.368288
extrinsic apoptotic signaling pathway via death domain receptors (GO:0008625)	0.368288
regulation of striated muscle contraction (GO:0006942)	0.368288
fatty-acyl-CoA biosynthetic process (GO:0046949)	0.368288
regulation of vasoconstriction (GO:0019229)	0.368288
respiratory tube development (GO:0030323)	0.368288
Golgi to plasma membrane protein transport (GO:0043001)	0.368288
heterotypic cell-cell adhesion (GO:0034113)	0.368288
ion homeostasis (GO:0050801)	0.368288
microtubule polymerization (GO:0046785)	0.368288
zinc ion homeostasis (GO:0055069)	0.368288
morphogenesis of an epithelium (GO:0002009)	0.368288
negative regulation of interleukin-1 production (GO:0032692)	0.368288
non-motile cilium assembly (GO:1905515)	0.368288
peptidyl-lysine trimethylation (GO:0018023)	0.368288
phosphatidylcholine acyl-chain remodeling (GO:0036151)	0.368288
plasma membrane invagination (GO:0099024)	0.368288
positive regulation of B cell proliferation (GO:0030890)	0.368288
positive regulation of phosphate metabolic process (GO:0045937)	0.368288
phosphatidylinositol-4,5-bisphosphate binding (GO:0005546)	0.393596
tumor necrosis factor receptor superfamily binding (GO:0032813)	0.3909
poly-purine tract binding (GO:0070717)	0.3909
protein serine/threonine/tyrosine kinase activity (GO:0004712)	0.3909
acyltransferase activity, transferring groups other than amino-acyl groups (GO:0016747)	0.386718
5'-3' RNA polymerase activity (GO:0034062)	0.379342
ubiquitin conjugating enzyme binding (GO:0031624)	0.379342
palmitoyltransferase activity (GO:0016409)	0.379342
DNA-directed 5'-3' RNA polymerase activity (GO:0003899)	0.379342
phospholipase A2 activity (GO:0004623)	0.379342
pre-mRNA binding (GO:0036002)	0.379342
negative regulation of NF-kappaB transcription factor activity (GO:0032088)	0.366927
positive regulation of canonical Wnt signaling pathway (GO:0090263)	0.365329
regulation of organelle organization (GO:0033043)	0.360598
glycerophospholipid metabolic process (GO:0006650)	0.360598
negative regulation of cell cycle (GO:0045786)	0.360598
positive regulation of cell adhesion (GO:0045785)	0.360598
protein palmitoylation (GO:0018345)	0.357705
regulation of developmental growth (GO:0048638)	0.357705
cellular response to cAMP (GO:0071320)	0.357705
regulation of macrophage derived foam cell differentiation (GO:0010743)	0.357705
regulation of potassium ion transport (GO:0043266)	0.357705
embryonic skeletal system morphogenesis (GO:0048704)	0.357705
regulation of transmembrane receptor protein serine/threonine kinase signaling pathway (GO:0090092)	0.357705
negative regulation of peptidyl-tyrosine phosphorylation (GO:0050732)	0.357705
negative regulation of proteasomal ubiquitin-dependent protein catabolic process (GO:0032435)	0.357705
negative regulation of response to biotic stimulus (GO:0002832)	0.357705
peptide cross-linking (GO:0018149)	0.357705
peptidyl-asparagine modification (GO:0018196)	0.357705
phospholipid translocation (GO:0045332)	0.357705
positive regulation of mononuclear cell migration (GO:0071677)	0.357705
positive regulation of proteolysis involved in cellular protein catabolic process (GO:1903052)	0.357705
positive regulation of Rho protein signal transduction (GO:0035025)	0.357705
prostaglandin metabolic process (GO:0006693)	0.357705
protein acetylation (GO:0006473)	0.357705
negative regulation of protein modification process (GO:0031400)	0.354397
phospholipase C-activating G protein-coupled receptor signaling pathway (GO:0007200)	0.354397
cell-cell junction organization (GO:0045216)	0.34832
positive regulation of protein ubiquitination (GO:0031398)	0.34832
aortic valve morphogenesis (GO:0003180)	0.347562
cardiac muscle tissue morphogenesis (GO:0055008)	0.347562
regulation of dendrite morphogenesis (GO:0048814)	0.347562
regulation of dendritic spine morphogenesis (GO:0061001)	0.347562
regulation of intracellular estrogen receptor signaling pathway (GO:0033146)	0.347562
regulation of intracellular protein transport (GO:0033157)	0.347562
chromatin remodeling at centromere (GO:0031055)	0.347562
DNA damage checkpoint signaling (GO:0000077)	0.347562
endodermal cell differentiation (GO:0035987)	0.347562
ERBB2 signaling pathway (GO:0038128)	0.347562
establishment or maintenance of epithelial cell apical/basal polarity (GO:0045197)	0.347562
response to amino acid (GO:0043200)	0.347562
GPI anchor biosynthetic process (GO:0006506)	0.347562
intra-Golgi vesicle-mediated transport (GO:0006891)	0.347562
skeletal muscle organ development (GO:0060538)	0.347562
long-chain fatty acid transport (GO:0015909)	0.347562
metal ion export (GO:0070839)	0.347562
modulation by host of symbiont process (GO:0051851)	0.347562
negative regulation of developmental growth (GO:0048640)	0.347562
negative regulation of double-strand break repair (GO:2000780)	0.347562
positive regulation of glucose transmembrane transport (GO:0010828)	0.347562
positive regulation of receptor signaling pathway via STAT (GO:1904894)	0.347562
positive regulation of telomere maintenance (GO:0032206)	0.347562
protein K63-linked deubiquitination (GO:0070536)	0.347562
GTPase activator activity (GO:0005096)	0.370391
O-acyltransferase activity (GO:0008374)	0.368288
GTPase regulator activity (GO:0030695)	0.366337
regulation of Notch signaling pathway (GO:0008593)	0.342365
long-chain fatty acid metabolic process (GO:0001676)	0.342365
axonogenesis (GO:0007409)	0.341594
monocarboxylic acid binding (GO:0033293)	0.357705
sequence-specific double-stranded DNA binding (GO:1990837)	0.354273
metalloendopeptidase activity (GO:0004222)	0.34832
voltage-gated potassium channel activity (GO:0005249)	0.34832
histone methyltransferase activity (GO:0042054)	0.347562
RNA polymerase II complex binding (GO:0000993)	0.347562
acetyltransferase activity (GO:0016407)	0.347562
neutral amino acid transmembrane transporter activity (GO:0015175)	0.347562
chemokine binding (GO:0019956)	0.347562
RNA polymerase core enzyme binding (GO:0043175)	0.337831
kinase inhibitor activity (GO:0019210)	0.337831
basal RNA polymerase II transcription machinery binding (GO:0001099)	0.337831
nucleosomal DNA binding (GO:0031492)	0.337831
delayed rectifier potassium channel activity (GO:0005251)	0.337831
exoribonuclease activity, producing 5'-phosphomonoesters (GO:0016896)	0.337831
bile acid metabolic process (GO:0008206)	0.337831
regulation of cholesterol efflux (GO:0010874)	0.337831
regulation of histone acetylation (GO:0035065)	0.337831
regulation of neurotransmitter secretion (GO:0046928)	0.337831
keratan sulfate metabolic process (GO:0042339)	0.337831
vasculogenesis (GO:0001570)	0.337831
mitotic G2 DNA damage checkpoint signaling (GO:0007095)	0.337831
negative chemotaxis (GO:0050919)	0.337831
negative regulation of JNK cascade (GO:0046329)	0.337831
positive regulation of telomere maintenance via telomerase (GO:0032212)	0.337831
primary alcohol metabolic process (GO:0034308)	0.337831
negative regulation of inflammatory response to antigenic stimulus (GO:0002862)	0.337064
regulation of cytokinesis (GO:0032465)	0.336529
response to insulin (GO:0032868)	0.336529
regulation of inflammatory response to antigenic stimulus (GO:0002861)	0.332583
Wnt signaling pathway, planar cell polarity pathway (GO:0060071)	0.330807
negative regulation of defense response (GO:0031348)	0.330807
positive regulation of protein catabolic process (GO:0045732)	0.330807
B cell receptor signaling pathway (GO:0050853)	0.328487
cell-substrate junction assembly (GO:0007044)	0.328487
cellular response to amino acid stimulus (GO:0071230)	0.328487
regulation of glucose metabolic process (GO:0010906)	0.328487
regulation of keratinocyte differentiation (GO:0045616)	0.328487
regulation of myoblast differentiation (GO:0045661)	0.328487
striated muscle tissue development (GO:0014706)	0.328487
tRNA methylation (GO:0030488)	0.328487
negative regulation of blood vessel endothelial cell migration (GO:0043537)	0.328487
organelle disassembly (GO:1903008)	0.328487
phosphatidylserine metabolic process (GO:0006658)	0.328487
positive regulation of calcium ion transport into cytosol (GO:0010524)	0.328487
positive regulation of epidermal growth factor receptor signaling pathway (GO:0045742)	0.328487
positive regulation of pri-miRNA transcription by RNA polymerase II (GO:1902895)	0.328487
positive regulation of release of sequestered calcium ion into cytosol (GO:0051281)	0.328487
positive regulation of telomerase activity (GO:0051973)	0.328487
protein localization to chromosome (GO:0034502)	0.328487
regulation of interferon-gamma production (GO:0032649)	0.325198
regulation of Ras protein signal transduction (GO:0046578)	0.325198
negative regulation of phosphorylation (GO:0042326)	0.325198
regulation of cellular component organization (GO:0051128)	0.323809
positive regulation of response to external stimulus (GO:0032103)	0.323809
extracellular matrix organization (GO:0030198)	0.320034
negative regulation of angiogenesis (GO:0016525)	0.319698
enzyme linked receptor protein signaling pathway (GO:0007167)	0.319514
transcription initiation from RNA polymerase II promoter (GO:0006367)	0.319514
regulation of blood circulation (GO:1903522)	0.319506
blood vessel diameter maintenance (GO:0097746)	0.319506
cellular response to hydrogen peroxide (GO:0070301)	0.319506
regulation of JUN kinase activity (GO:0043506)	0.319506
regulation of lipid biosynthetic process (GO:0046890)	0.319506
regulation of muscle cell differentiation (GO:0051147)	0.319506
regulation of postsynaptic membrane potential (GO:0060078)	0.319506
embryonic skeletal system development (GO:0048706)	0.319506
regulation of protein polymerization (GO:0032271)	0.319506
regulation of regulated secretory pathway (GO:1903305)	0.319506
respiratory system development (GO:0060541)	0.319506
response to exogenous dsRNA (GO:0043330)	0.319506
semaphorin-plexin signaling pathway (GO:0071526)	0.319506
lung development (GO:0030324)	0.319506
negative regulation of cell cycle G1/S phase transition (GO:1902807)	0.319506
negative regulation of Ras protein signal transduction (GO:0046580)	0.319506
negative regulation of T cell proliferation (GO:0042130)	0.319506
positive regulation of cell cycle G1/S phase transition (GO:1902808)	0.319506
positive regulation of lipid biosynthetic process (GO:0046889)	0.319506
positive regulation of lymphocyte activation (GO:0051251)	0.319506
regulation of cell migration (GO:0030334)	0.317954
endoribonuclease activity (GO:0004521)	0.328487
retinoid binding (GO:0005501)	0.328487
purine ribonucleoside triphosphate binding (GO:0035639)	0.321952
Hsp90 protein binding (GO:0051879)	0.319506
ubiquitin-like protein conjugating enzyme binding (GO:0044390)	0.319506
phosphatidylinositol-3,4,5-trisphosphate binding (GO:0005547)	0.319506
estrogen receptor binding (GO:0030331)	0.319506
protein-lysine N-methyltransferase activity (GO:0016279)	0.319506
regulation of small GTPase mediated signal transduction (GO:0051056)	0.315279
regulation of establishment of planar polarity (GO:0090175)	0.314305
regulation of androgen receptor signaling pathway (GO:0060765)	0.310868
axonal transport (GO:0098930)	0.310868
regulation of cell cycle G1/S phase transition (GO:1902806)	0.310868
calcium-dependent cell-cell adhesion via plasma membrane cell adhesion molecules (GO:0016339)	0.310868
regulation of microtubule-based process (GO:0032886)	0.310868
regulation of mRNA processing (GO:0050684)	0.310868
endoderm formation (GO:0001706)	0.310868
establishment of protein localization to plasma membrane (GO:0061951)	0.310868
retina homeostasis (GO:0001895)	0.310868
intrinsic apoptotic signaling pathway by p53 class mediator (GO:0072332)	0.310868
macrophage activation (GO:0042116)	0.310868
negative regulation of cellular protein localization (GO:1903828)	0.310868
negative regulation of DNA metabolic process (GO:0051053)	0.310868
platelet aggregation (GO:0070527)	0.310868
positive regulation of bone mineralization (GO:0030501)	0.310868
positive regulation of myeloid leukocyte differentiation (GO:0002763)	0.310868
positive regulation of substrate adhesion-dependent cell spreading (GO:1900026)	0.310868
positive regulation of T cell mediated immunity (GO:0002711)	0.310868
positive regulation of telomere maintenance via telomere lengthening (GO:1904358)	0.310868
collagen fibril organization (GO:0030199)	0.309015
post-Golgi vesicle-mediated transport (GO:0006892)	0.309015
protein import (GO:0017038)	0.309015
cytokine receptor activity (GO:0004896)	0.314305
nitrogen compound transport (GO:0071705)	0.306985
regulation of mRNA splicing, via spliceosome (GO:0048024)	0.303827
positive regulation of autophagy (GO:0010508)	0.303827
negative regulation of cell migration (GO:0030336)	0.302923
positive regulation of signal transduction (GO:0009967)	0.302878
anterograde axonal transport (GO:0008089)	0.302554
regulation of actin cytoskeleton reorganization (GO:2000249)	0.302554
regulation of glucose import (GO:0046324)	0.302554
centromere complex assembly (GO:0034508)	0.302554
regulation of microtubule cytoskeleton organization (GO:0070507)	0.302554
negative regulation of epithelial cell apoptotic process (GO:1904036)	0.302554
negative regulation of G1/S transition of mitotic cell cycle (GO:2000134)	0.302554
negative regulation of stress-activated MAPK cascade (GO:0032873)	0.302554
positive regulation of cytokinesis (GO:0032467)	0.302554
positive regulation of signaling receptor activity (GO:2000273)	0.302554
regulation of stem cell differentiation (GO:2000736)	0.298739
positive regulation of supramolecular fiber organization (GO:1902905)	0.298739
positive regulation of transport (GO:0051050)	0.298739
regulation of apoptotic process (GO:0042981)	0.297198
DNA replication initiation (GO:0006270)	0.294544
regulation of phosphoprotein phosphatase activity (GO:0043666)	0.294544
response to cAMP (GO:0051591)	0.294544
response to estradiol (GO:0032355)	0.294544
histone exchange (GO:0043486)	0.294544
positive regulation of insulin secretion (GO:0032024)	0.294544
positive regulation of potassium ion transport (GO:0043268)	0.294544
positive regulation of production of molecular mediator of immune response (GO:0002702)	0.294544
positive regulation of signaling (GO:0023056)	0.294544
regulation of endothelial cell proliferation (GO:0001936)	0.293746
cellular response to fibroblast growth factor stimulus (GO:0044344)	0.293746
positive regulation of cellular component biogenesis (GO:0044089)	0.293746
ion channel inhibitor activity (GO:0008200)	0.302554
voltage-gated calcium channel activity (GO:0005245)	0.302554
visual perception (GO:0007601)	0.288848
regulation of cytosolic calcium ion concentration (GO:0051480)	0.28723
protein monoubiquitination (GO:0006513)	0.286823
regulation of dendrite development (GO:0050773)	0.286823
DNA integrity checkpoint signaling (GO:0031570)	0.286823
DNA recombination (GO:0006310)	0.286823
DNA replication-independent nucleosome assembly (GO:0006336)	0.286823
regulation of peptidyl-threonine phosphorylation (GO:0010799)	0.286823
endothelial cell migration (GO:0043542)	0.286823
regulation of receptor-mediated endocytosis (GO:0048259)	0.286823
vesicle cytoskeletal trafficking (GO:0099518)	0.286823
negative regulation of cellular metabolic process (GO:0031324)	0.286823
odontogenesis (GO:0042476)	0.286823
positive regulation of intracellular transport (GO:0032388)	0.286823
protein acylation (GO:0043543)	0.286823
regulation of kinase activity (GO:0043549)	0.284042
hemopoiesis (GO:0030097)	0.284042
negative regulation of cellular protein metabolic process (GO:0032269)	0.284042
protein polyubiquitination (GO:0000209)	0.281643
cellular response to organic cyclic compound (GO:0071407)	0.279703
regulation of microtubule polymerization (GO:0031113)	0.279376
regulation of nitric oxide biosynthetic process (GO:0045428)	0.279376
negative regulation of blood coagulation (GO:0030195)	0.279376
positive regulation of catalytic activity (GO:0043085)	0.279376
positive regulation of cation channel activity (GO:2001259)	0.279376
positive regulation of double-strand break repair (GO:2000781)	0.279376
sensory perception of light stimulus (GO:0050953)	0.279326
pentosyltransferase activity (GO:0016763)	0.294544
regulation of inflammatory response (GO:0050727)	0.276528
acylglycerol metabolic process (GO:0006639)	0.272188
regulation of filopodium assembly (GO:0051489)	0.272188
endosome organization (GO:0007032)	0.272188
regulation of response to DNA damage stimulus (GO:2001020)	0.272188
hexose metabolic process (GO:0019318)	0.272188
keratinocyte differentiation (GO:0030216)	0.272188
T cell differentiation (GO:0030217)	0.272188
positive regulation of biomineral tissue development (GO:0070169)	0.272188
positive regulation of cation transmembrane transport (GO:1904064)	0.272188
positive regulation of TOR signaling (GO:0032008)	0.272188
N-acyltransferase activity (GO:0016410)	0.286823
phosphatidylinositol-3-phosphate binding (GO:0032266)	0.286823
phosphatidylinositol bisphosphate binding (GO:1902936)	0.284042
guanyl-nucleotide exchange factor activity (GO:0005085)	0.28344
[truncated: 662 more rows]
