# Supplementary material for: Oncogenic enhancers prime quiescent metastatic cells to escape NK immune surveillance by eliciting transcriptional memory
Source: Nat Commun. 2024 Mar 19;15:2198. doi: 10.1038/s41467-024-46524-0 (PMC10951355; doi:10.1038/s41467-024-46524-0)
Supplement: Supplementary file 11 — Supplementary Data 8 [file 41467_2024_46524_MOESM11_ESM.xlsx]

## Sheet: Table 8
Michelatti_Supplementary Data_8: Genes associated with a decrease in expression in pulse vs. naïve cells and corresponding clusters of expression trajectories
Gene	Cluster
TPP1	cluster1
LOC105372440	cluster1
ADCK5	cluster1
ADORA2A-AS1	cluster1
KIF26A	cluster1
MYH3	cluster1
CHRNB1	cluster1
SNRPN	cluster1
SNURF	cluster1
GMPR2	cluster1
ZDHHC8	cluster1
GRAMD1C	cluster1
LOC101928943	cluster1
EBNA1BP2	cluster1
BRD3OS	cluster1
METTL21EP	cluster1
HOXC9	cluster1
TMEM205	cluster1
ANXA2R	cluster1
DPP7	cluster1
HSF2BP	cluster1
PPOX	cluster1
MSX1	cluster1
GSTT1-AS1	cluster1
SNHG9	cluster1
VARS2	cluster1
SNORD116-18	cluster1
INTS11	cluster1
MRFAP1L1	cluster1
TNFAIP3	cluster1
ABHD10	cluster1
MIR548F3	cluster1
MYPOP	cluster1
SLC25A14	cluster1
IL11RA	cluster1
NSMF	cluster1
ADRM1	cluster1
NIT1	cluster1
GMPPA	cluster1
KIFC2	cluster1
LOC105376114	cluster1
SNX17	cluster1
EXOC7	cluster1
CYP3A7	cluster1
CYP3A7-CYP3A51P	cluster1
PPRC1	cluster1
UFSP2	cluster1
NOC2LP2	cluster1
OGFRP1	cluster1
RNF113A	cluster1
C11orf1	cluster1
C1orf122	cluster1
SLC9A3	cluster1
ADAMTSL4	cluster1
PKP3	cluster1
ZDHHC16	cluster1
LOC105371049	cluster1
FOXRED1	cluster1
LAG3	cluster1
CDH24	cluster1
NPB	cluster1
DNASE1L1	cluster1
STMN1	cluster1
SNORA78	cluster1
DDAH2	cluster1
FAM91A1	cluster1
RAD54L	cluster1
OAZ2	cluster1
LOC102723439	cluster1
ZNF600	cluster1
GNG10	cluster1
FRMD6	cluster1
DHPS	cluster1
B9D1	cluster1
ASIC1	cluster1
FAAP20	cluster1
LIMD1-AS1	cluster1
JPH3	cluster1
GPAT2	cluster1
CNOT11	cluster1
ANAPC5	cluster1
GLT8D1	cluster1
ZFYVE28	cluster1
SNORD157	cluster1
TRAPPC2B	cluster1
ZNF547	cluster1
MINDY1	cluster1
NAALADL2	cluster1
CHODL	cluster1
HCST	cluster1
LOC400706	cluster1
FAM151B	cluster1
SLC2A11	cluster1
IKZF4	cluster1
PITRM1-AS1	cluster1
TRIM68	cluster1
CAMK2N2	cluster1
SMIM27	cluster1
JMJD6	cluster1
LDHAL6B	cluster1
USF2	cluster1
LRFN1	cluster1
FLJ23867	cluster1
ZSWIM8	cluster1
TUBB1	cluster1
ATE1-AS1	cluster1
PDE6B	cluster1
SPDYA	cluster1
ANGPTL2	cluster1
ADAM32	cluster1
GPRC5B	cluster1
CFAP36	cluster1
PLBD2	cluster1
MRPS31	cluster1
HGSNAT	cluster1
GTF2H4	cluster1
TAPBPL	cluster1
ALDH4A1	cluster1
LINC00537	cluster1
BLOC1S3	cluster1
NR2C2AP	cluster1
ABHD11-AS1	cluster1
TACR1	cluster1
MPC1	cluster1
H2AFV	cluster1
STX3	cluster1
C11orf95	cluster1
PPT2	cluster1
PPT2-EGFL8	cluster1
PEAK3	cluster1
LOC728743	cluster1
ALG2	cluster1
LMF1-AS1	cluster1
SNORA22B	cluster1
ZDHHC24	cluster1
PRKCZ	cluster1
NPTX2	cluster1
PARD6G	cluster1
ZNF865	cluster1
SLC1A3	cluster1
LOC100507065	cluster1
AMZ2P1	cluster1
SEPSECS	cluster1
SNRNP25	cluster1
NT5M	cluster1
CREBZF	cluster1
SLC7A5P2	cluster1
SETD6	cluster1
LOC100129034	cluster1
ATP1B1	cluster1
UQCRHL	cluster1
SNORA28	cluster1
PLD3	cluster1
U2AF1L4	cluster1
NBR1	cluster1
ZNF37A	cluster1
RBM10	cluster1
IFT88	cluster1
PDCD6	cluster1
AGA	cluster1
TBCC	cluster1
GLYR1	cluster1
SPRYD7	cluster1
CUL7	cluster1
LINC01635	cluster1
LTB4R	cluster1
PCBP2-OT1	cluster1
MRPL9	cluster1
NDUFS3	cluster1
B3GAT2	cluster1
STOML1	cluster1
ARHGAP45	cluster1
WDR90	cluster1
CENPBD1P1	cluster1
ANO4	cluster1
LOC730101	cluster1
PPP1R26	cluster1
DYRK4	cluster1
ANKRD13D	cluster1
LOC100287896	cluster1
TIMM29	cluster1
NEURL4	cluster1
TPRN	cluster1
SLA2	cluster1
PSMD13	cluster1
NAT1	cluster1
GNS	cluster1
SLC17A7	cluster1
DNASE1L2	cluster1
MLYCD	cluster1
LOC100507346	cluster1
PUSL1	cluster1
RHOT2	cluster1
C22orf23	cluster1
LINC00641	cluster1
BTC	cluster1
LOC101927919	cluster1
RNF31	cluster1
LOC440700	cluster1
SPTBN2	cluster1
SNPH	cluster1
PLCD4	cluster1
LOC101929718	cluster1
IBA57	cluster1
NCKIPSD	cluster1
ZNF773	cluster1
TMEM249	cluster1
RABL6	cluster1
RAVER1	cluster1
B4GALT3	cluster1
SLC46A2	cluster1
FGF1	cluster1
DDB2	cluster1
DGAT2	cluster1
CDK3	cluster1
FGFR4	cluster1
TMEM106C	cluster1
ADAMTS17	cluster1
EGR2	cluster1
ARF6	cluster1
LOC101926933	cluster1
UNC119	cluster1
LINC01547	cluster1
RHPN1	cluster1
COQ8B	cluster1
ATG101	cluster1
ZSCAN1	cluster1
PIP5K1C	cluster1
BBS12	cluster1
WIZ	cluster1
LOC103021295	cluster1
NAPA	cluster1
ATP6V1C2	cluster1
C17orf58	cluster1
LINC02407	cluster1
ATP6AP1	cluster1
LINC00471	cluster1
LINC00999	cluster1
MPI	cluster1
ALDH8A1	cluster1
RIOX1	cluster1
CHST14	cluster1
EVPL	cluster1
GPATCH11	cluster1
KCTD10	cluster1
MEX3B	cluster1
PKD1P3-NPIPA1	cluster1
NRGN	cluster1
ST7-AS1	cluster1
LOC101927027	cluster1
PIR-FIGF	cluster1
VEGFD	cluster1
NOXO1	cluster1
ABT1	cluster1
GLRA2	cluster1
AMDHD1	cluster1
FHL1	cluster1
DQX1	cluster1
LOC100996693	cluster1
OPTN	cluster1
MEI1	cluster1
BVES-AS1	cluster1
ZNF366	cluster1
HAPLN3	cluster1
STK32C	cluster1
TRIM46	cluster1
PTPRT	cluster1
RAB3IL1	cluster1
LOC339192	cluster1
ARHGAP44	cluster1
ERCC4	cluster1
MKLN1-AS	cluster1
SRPK3	cluster1
PRELID3B	cluster1
SRGAP2D	cluster1
SNORA21B	cluster1
GLIS1	cluster1
MIR3681HG	cluster1
RNF103	cluster1
LOC101929710	cluster1
UTP18	cluster1
FLJ37035	cluster1
RBPMS-AS1	cluster1
GDF7	cluster1
KCTD4	cluster1
GAL	cluster1
MRPS14	cluster1
KCNB1	cluster1
P2RX6P	cluster1
SBSPON	cluster1
ZNF41	cluster1
PEX10	cluster1
SLC3A1	cluster1
AHCTF1P1	cluster1
FANK1	cluster1
KCNC1	cluster1
IPCEF1	cluster1
MYO1G	cluster1
ASIC3	cluster1
CPA6	cluster1
HIPK1-AS1	cluster1
RERG	cluster1
LINC00294	cluster1
LOC284930	cluster1
RAET1G	cluster1
DDX12P	cluster1
C9orf116	cluster1
LOC100506472	cluster1
C15orf56	cluster1
LOC100505658	cluster1
MSTO1	cluster1
SCG3	cluster1
TEDC1	cluster1
LINC00539	cluster1
MUC6	cluster1
SNORD132	cluster1
FLT3LG	cluster1
RAD51C	cluster1
OVCH1-AS1	cluster1
ASTN2-AS1	cluster1
ZAN	cluster1
LOC100129617	cluster1
ZC2HC1B	cluster1
RAMMET	cluster1
CYP27B1	cluster1
COL17A1	cluster1
BEGAIN	cluster1
LOC100507250	cluster1
LOC643327	cluster1
C3orf33	cluster1
LOC101927539	cluster1
STAC3	cluster1
FTSJ1	cluster1
LYG1	cluster1
SLC9A3-AS1	cluster1
ASIC4	cluster1
CXXC1	cluster1
CHCHD7	cluster1
LPIN3	cluster1
BRICD5	cluster1
MIR3605	cluster1
SLC35A2	cluster1
C1orf53	cluster1
MSTO2P	cluster1
NUF2	cluster1
NUDT14	cluster1
CFAP99	cluster1
SNORA9B	cluster1
RNF151	cluster1
SIKE1	cluster1
NUDT11	cluster1
ELL3	cluster1
CREB3L4	cluster1
MIR6821	cluster1
MAPK7	cluster1
C9orf84	cluster1
MGAT5B	cluster1
LINC00346	cluster1
RN7SL832P	cluster1
SMIM37	cluster1
SLC39A4	cluster1
MIR6759	cluster1
UNC50	cluster1
CLU	cluster1
ENGASE	cluster1
EFEMP2	cluster1
LINC01841	cluster1
SYP	cluster1
SSTR5	cluster1
NELFE	cluster1
ENKUR	cluster1
LNX1	cluster1
UFSP1	cluster1
NOS3	cluster1
LOC101929719	cluster1
LINC00942	cluster1
DSCAML1	cluster1
ZP3	cluster1
ST7-OT4	cluster1
PRSS3	cluster1
DOCK9-AS1	cluster1
SYT17	cluster1
PSMD10	cluster1
CARS-AS1	cluster1
ETNK2	cluster1
STAG3L3	cluster1
LOC105371855	cluster1
LACC1	cluster1
MIR636	cluster1
EFCAB8	cluster1
PDE9A	cluster1
GYPC	cluster1
M1AP	cluster1
GRIP2	cluster1
SPIN2B	cluster2
MED14OS	cluster2
SP6	cluster2
SNORA79	cluster2
FAM83C	cluster2
ZDHHC22	cluster2
TLX1NB	cluster2
TVP23C	cluster2
RPGRIP1	cluster2
CAVIN3	cluster2
LOC257396	cluster2
SLC44A2	cluster2
LINC01359	cluster2
SCAMP5	cluster2
PCNP	cluster2
TMPRSS13	cluster2
ARHGAP40	cluster2
SERTAD4	cluster2
PHF13	cluster2
GAREM2	cluster2
SEC11C	cluster2
PEX5L	cluster2
UBL7-AS1	cluster2
BTN2A3P	cluster2
IQCC	cluster2
RASSF1-AS1	cluster2
C1orf116	cluster2
ABHD15	cluster2
TMEM170B	cluster2
SLC17A5	cluster2
USF1	cluster2
CEND1	cluster2
PTGES3L	cluster2
DYRK1B	cluster2
SALL2	cluster2
PCA3	cluster2
RASGRP4	cluster2
PPFIA4	cluster2
ADAT3	cluster2
SCAMP4	cluster2
LOC105372672	cluster2
MAMSTR	cluster2
LINC01585	cluster2
NEFL	cluster2
PSMD2	cluster2
SSR4P1	cluster2
TNK1	cluster2
PA2G4P4	cluster2
HIGD2A	cluster2
CAPN3	cluster2
ADGRE3	cluster2
CSMD1	cluster2
LRGUK	cluster2
MIR3615	cluster2
GNA15	cluster2
MIR210HG	cluster2
ROPN1L	cluster2
TMEM171	cluster2
B3GNT4	cluster2
MRPS26	cluster2
INSIG2	cluster2
SLC16A3	cluster2
MIR6516	cluster2
RAB34	cluster2
PTP4A3	cluster2
CIC	cluster2
OCEL1	cluster2
PTAFR	cluster2
PSCA	cluster2
BTBD6	cluster2
TNNT1	cluster2
RNF157	cluster2
CPE	cluster2
C9orf139	cluster2
NSUN5	cluster2
HIST1H2AH	cluster2
TRMT112	cluster2
SNORA51	cluster2
PPIP5K1	cluster2
MIR4683	cluster2
IGSF9B	cluster2
DBNDD1	cluster2
YIPF2	cluster2
SNORA100	cluster2
RNF225	cluster2
NPRL2	cluster2
CHAT	cluster2
SPA17	cluster2
LAGE3	cluster2
CAPN6	cluster2
IFIT5	cluster2
TMPRSS6	cluster2
HIST1H4F	cluster2
SHISA4	cluster2
REM2	cluster2
ROGDI	cluster2
UBE2Q1-AS1	cluster2
PPM1N	cluster2
CLPP	cluster2
SLC6A8	cluster2
CDK16	cluster2
ZNF579	cluster2
TSR2	cluster2
LOC101927635	cluster2
STK4-AS1	cluster2
GPSM3	cluster2
POP7	cluster2
HFM1	cluster2
EVI5L	cluster2
RAET1K	cluster2
POLD4	cluster2
STMN3	cluster2
CFL1	cluster2
RPL36	cluster2
SCO2	cluster2
COA3	cluster2
GAPDH	cluster2
TPI1	cluster2
SLC34A3	cluster2
MRAP2	cluster2
EEF2	cluster2
TRAPPC5	cluster2
MXD3	cluster2
ZNHIT2	cluster2
DLSTP1	cluster2
PSME1	cluster2
F12	cluster2
WDR6	cluster2
TRIM28	cluster2
PTPN7	cluster2
VAT1	cluster2
NDUFB10	cluster2
NT5DC2	cluster2
PSMB8-AS1	cluster2
MEFV	cluster2
APEX1	cluster2
ZNF155	cluster2
EIF2S3B	cluster2
SF3B2	cluster2
ARMCX6	cluster2
SSRP1	cluster2
HIST1H3H	cluster2
PCOLCE	cluster2
MC1R	cluster2
FKBP2	cluster2
GPX4	cluster2
ATP8B3	cluster2
TAPT1-AS1	cluster2
MDC1	cluster2
PSRC1	cluster2
CDH12	cluster2
PEG10	cluster2
PDE3A	cluster2
GJA3	cluster2
P3H1	cluster2
ACD	cluster2
DISC1FP1	cluster2
SNORA75	cluster2
VPS37D	cluster2
CITED4	cluster2
RPS25	cluster2
SPATA20	cluster2
GNA11	cluster2
MSANTD1	cluster2
BST2	cluster2
SCARNA28	cluster2
SCARNA5	cluster2
TBC1D10B	cluster2
ZNF181	cluster2
FOXD1	cluster2
SF3B5	cluster2
RPS11	cluster2
SPINT2	cluster2
KIAA0100	cluster2
ARID5A	cluster2
MAP3K11	cluster2
HLA-B	cluster2
LOC401320	cluster2
PPP2R5B	cluster2
SYTL1	cluster2
AGBL2	cluster2
NPW	cluster2
TUFM	cluster2
FBXL6	cluster2
PCBP1	cluster2
CCDC85B	cluster2
PITPNM1	cluster2
HPS6	cluster2
LOC440173	cluster2
LOC101928525	cluster2
PLPP6	cluster2
LOC105376671	cluster2
MRPL41	cluster2
LOC643201	cluster2
HOXC13-AS	cluster2
DDN	cluster2
H2AFX	cluster2
NBPF15	cluster2
CALCOCO1	cluster2
FMN2	cluster2
ASAP3	cluster2
UBQLN4	cluster2
NAB2	cluster2
FBXL16	cluster2
CLVS1	cluster2
CBX2	cluster2
NCAPD2	cluster2
AGPAT1	cluster2
ATP5IF1	cluster2
MED18	cluster2
HBA1	cluster2
SENP3	cluster2
SENP3-EIF4A1	cluster2
MORF4L2	cluster2
PFAS	cluster2
CAPNS1	cluster2
RANGRF	cluster2
PAQR4	cluster2
OTUB1	cluster2
MIR2052HG	cluster2
SIX2	cluster2
CHCHD3	cluster2
TMTC3	cluster2
LRP3	cluster2
PDIA3P1	cluster2
SNORD48	cluster2
PLOD3	cluster2
TCF7L1	cluster2
RTN2	cluster2
NANOS3	cluster2
NAGPA	cluster2
POLR3GL	cluster2
RAC3	cluster2
SRGAP2-AS1	cluster2
LOC100130238	cluster2
TAGLN	cluster2
SNORA65	cluster2
ANKRD23	cluster2
SEC14L5	cluster2
TMEM128	cluster2
LOC100294362	cluster2
LZIC	cluster2
RNPC3	cluster2
UPK1A	cluster2
COMT	cluster2
RILP	cluster2
NPHP1	cluster2
RNF175	cluster2
UBL7	cluster2
CNTNAP1	cluster2
DNAH12	cluster2
ACADM	cluster2
EMD	cluster2
CCDC17	cluster2
LOC100128361	cluster2
TLL2	cluster2
HIST1H2AD	cluster2
SUN1	cluster2
SLC25A5	cluster2
BTG3-AS1	cluster2
LOC401127	cluster2
KRTCAP2	cluster2
ANXA2P2	cluster2
MYO5B	cluster2
RPSAP58	cluster2
NAA38	cluster2
AAMDC	cluster2
ARF5	cluster2
C19orf71	cluster2
DUS1L	cluster2
PSENEN	cluster2
CCDC102A	cluster2
CTPS2	cluster2
NABP2	cluster2
CCDC80	cluster2
OIT3	cluster2
LOC105373378	cluster2
DALRD3	cluster2
LINC02569	cluster2
FOXO4	cluster2
FKBP7	cluster2
ACBD3-AS1	cluster2
SNORA12	cluster2
MIR3658	cluster2
CEL	cluster2
DISP2	cluster2
ARL14EPL	cluster2
LINC01492	cluster2
SNORD47	cluster2
ZNF256	cluster2
LOC100996351	cluster2
ZNF141	cluster2
ZSCAN9	cluster2
PLN	cluster2
FGF11	cluster2
LOC102723566	cluster2
ASTN2	cluster2
BMT2	cluster2
TMEM219	cluster2
SNORA67	cluster2
XKR4	cluster2
C6orf99	cluster2
MIR3654	cluster2
ZMYM4-AS1	cluster2
LOC105371849	cluster2
SPATA6L	cluster2
PROSER2-AS1	cluster2
RAB17	cluster2
MAP3K3	cluster2
PRDX6	cluster2
ANKS6	cluster2
PDE4A	cluster2
GPR1-AS	cluster2
IFITM1	cluster2
SLC16A2	cluster2
MPZL1	cluster2
NUP62CL	cluster2
MARS2	cluster2
FTSJ3	cluster2
PIP4P1	cluster2
TSC2	cluster2
APTR	cluster2
EXOC3-AS1	cluster2
C11orf94	cluster2
KLC3	cluster2
POLA1	cluster2
MAP2K1	cluster2
FOXC2-AS1	cluster2
MIR27B	cluster2
LOC101928324	cluster2
FAM53C	cluster2
SF1	cluster2
CDADC1	cluster2
KDELR2	cluster2
CLIC3	cluster2
LINC02454	cluster2
RAB13	cluster2
SLC25A35	cluster2
KHSRP	cluster2
SLC25A10	cluster2
GNB3	cluster2
EPOP	cluster2
GLTP	cluster2
VAMP2	cluster2
LACTB2	cluster2
LOX	cluster2
ZIC5	cluster2
LINC00216	cluster2
IFNLR1	cluster2
LOC101928855	cluster2
F11R	cluster2
IRX2	cluster2
MTCP1	cluster2
CSNK2A3	cluster2
ARPC5	cluster2
EFCAB7	cluster2
MED11	cluster2
COX8A	cluster2
LINC02301	cluster2
RNASE4	cluster2
PAPSS2	cluster2
CREB3	cluster2
GLDC	cluster2
CTXN1	cluster2
BTG1	cluster2
GCDH	cluster2
TIMP1	cluster2
DNAH17	cluster2
SLC25A40	cluster2
LOC105447645	cluster2
ARSA	cluster2
MRPL37	cluster2
TMED10P1	cluster2
HSP90B2P	cluster2
RAB24	cluster2
CNIH2	cluster2
LOC100130027	cluster2
TOMM34	cluster2
LOC105371703	cluster2
ADCY2	cluster2
FAM122A	cluster2
DSE	cluster2
ERG28	cluster2
SPAG5-AS1	cluster2
C6orf201	cluster2
THRB-AS1	cluster2
PLPP7	cluster2
TLE2	cluster2
MX1	cluster2
TXNIP	cluster2
ABHD4	cluster2
LINC00899	cluster2
YJEFN3	cluster2
FIBIN	cluster2
BNIP3	cluster2
ARAF	cluster2
TAOK3	cluster2
EFHD1	cluster2
PBX2	cluster2
LOC102723385	cluster2
AK3	cluster2
C1S	cluster2
ADPGK-AS1	cluster2
RER1	cluster2
PTRHD1	cluster2
HTRA2	cluster2
FAM83E	cluster2
ZMIZ2	cluster2
SAP130	cluster2
CNNM3	cluster2
C2orf88	cluster2
PEX5	cluster2
SLC25A25-AS1	cluster2
MMEL1	cluster2
METTL7A	cluster2
SDF2L1	cluster2
ADO	cluster2
NDST1-AS1	cluster2
HIRIP3	cluster2
SNORA70	cluster2
PSD	cluster2
PPP1R3D	cluster2
ORAI2	cluster2
EGLN3	cluster2
LINC02259	cluster2
SORBS1	cluster2
DKK3	cluster2
SNORA50C	cluster2
TERT	cluster2
ITPK1-AS1	cluster2
HELZ2	cluster2
ESRP2	cluster2
TEFM	cluster2
ZNF561-AS1	cluster2
KLF16	cluster2
OVCA2	cluster2
IRGQ	cluster2
WDR77	cluster2
GINS2	cluster2
UTP14C	cluster2
ZNF792	cluster2
MRPS2	cluster2
ART1	cluster2
MRPL51	cluster2
ZNF304	cluster2
MCM7	cluster2
ZNF574	cluster2
RAD51AP2	cluster2
ARHGEF3-AS1	cluster2
CCR9	cluster2
ATXN7L3B	cluster2
PAIP2B	cluster2
TFPT	cluster2
PRRG2	cluster2
LCN10	cluster2
SNORA74B	cluster2
UFC1	cluster2
PDXDC1	cluster2
PNKP	cluster2
LOC101927932	cluster2
MUM1	cluster2
TSEN54	cluster2
ARF3	cluster2
ALKBH7	cluster2
RCOR2	cluster2
OAZ3	cluster2
PPP4R1-AS1	cluster2
FAM66C	cluster2
RRS1	cluster2
GSDMD	cluster2
MYLK2	cluster2
FOXP3	cluster2
PIGS	cluster2
KMT5C	cluster2
MFSD5	cluster2
ZNF230	cluster2
FAM85B	cluster2
RELL2	cluster2
TONSL-AS1	cluster2
SCARNA6	cluster2
UAP1L1	cluster2
FAAH2	cluster2
NCS1	cluster2
CCR7	cluster2
UBB	cluster2
NRBP1	cluster2
TAOK2	cluster2
STAB1	cluster2
FAM3A	cluster2
IMP4	cluster2
PRR22	cluster2
FUZ	cluster2
CAGE1	cluster2
CHMP1A	cluster2
SRPRA	cluster2
JAZF1-AS1	cluster2
VAMP3	cluster2
STARD8	cluster2
SRGAP2B	cluster2
SRGAP2C	cluster2
C2orf49	cluster2
MYO1C	cluster2
GSTO1	cluster2
H19	cluster2
GPRIN1	cluster2
FBXO7	cluster2
GDI1	cluster2
ANP32AP1	cluster2
PCOLCE2	cluster2
PFDN5	cluster2
ALAD	cluster2
ZNF646	cluster2
NPDC1	cluster2
MARK4	cluster2
EPHA5	cluster2
CHPF	cluster2
C6orf120	cluster2
TESK1	cluster2
TMEM168	cluster2
TRIP6	cluster2
DUS3L	cluster2
ARHGEF40	cluster2
MRPL28	cluster2
OGFR-AS1	cluster2
TSEN34	cluster2
IER5	cluster2
NPSR1-AS1	cluster2
LMNB2	cluster2
GPRASP2	cluster2
ALDOC	cluster2
LIX1L	cluster2
STOML2	cluster2
MIR6875	cluster2
NPSR1	cluster2
ANKRD26P3	cluster2
CDC42BPG	cluster2
FAM86B2	cluster2
ZNF580	cluster2
CDC34	cluster2
GIGYF1	cluster2
LINC01534	cluster2
VPS26B	cluster2
SERTAD3	cluster2
GPR50	cluster2
PNRC1	cluster2
TADA3	cluster2
SLC25A18	cluster2
RFNG	cluster2
MAGED2	cluster2
MFNG	cluster2
SEMA7A	cluster2
TFIP11	cluster2
LSM14B	cluster2
LOC101928222	cluster2
MFSD10	cluster2
NSMCE3	cluster2
MYO3B	cluster2
PRMT5	cluster2
RCN2	cluster2
SMG8	cluster2
IRF7	cluster2
CDS1	cluster2
MYBBP1A	cluster2
MAF1	cluster2
TTYH1	cluster2
SAP30	cluster2
GMIP	cluster2
STPG4	cluster2
ARRDC4	cluster2
ZNF354C	cluster2
RNF166	cluster2
LMF2	cluster2
APEX2	cluster2
TIMM13	cluster2
MSX2	cluster2
TYK2	cluster2
NBPF10	cluster2
DDX20	cluster2
HSD17B8	cluster2
PNPLA6	cluster2
AARS2	cluster2
GDE1	cluster2
CABP7	cluster2
CAPN15	cluster2
ADHFE1	cluster2
CD320	cluster2
TEAD2	cluster2
FAAH	cluster2
CFAP300	cluster3
SNORA53	cluster3
PXMP4	cluster3
LOC100652768	cluster3
TTC3P1	cluster3
LOC105375304	cluster3
TENM2	cluster3
LOC105375218	cluster3
CFAP100	cluster3
ARHGDIA	cluster3
PANX2	cluster3
GADD45GIP1	cluster3
H1FX	cluster3
FRAS1	cluster3
RPL8	cluster3
PTOV1	cluster3
LINC01623	cluster3
PRR14	cluster3
SSR4	cluster3
ADCY6	cluster3
PHPT1	cluster3
LOC440311	cluster3
SLC35F1	cluster3
BGN	cluster3
SNORD133	cluster3
SFXN3	cluster3
TERC	cluster3
SNORA23	cluster3
GSTP1	cluster3
TMED9	cluster3
SSNA1	cluster3
PBXIP1	cluster3
PTRH1	cluster3
SCNN1D	cluster3
SNORA38	cluster3
SDF4	cluster3
SUMO1P3	cluster3
DTX2P1-UPK3BP1-PMS2P11	cluster3
FLJ44635	cluster3
FAM131A	cluster3
SCARNA16	cluster3
DDX41	cluster3
PSTPIP1	cluster3
DDR1	cluster3
THRSP	cluster3
PPP1CA	cluster3
LOC101929596	cluster3
FLJ30679	cluster3
SCARNA7	cluster3
POSTN	cluster3
CENPX	cluster3
TMEM184A	cluster3
RAB1B	cluster3
CUTA	cluster3
ATP5MC1	cluster3
NLRX1	cluster3
MARCKS	cluster3
FAM189B	cluster3
TCEAL9	cluster3
TMEM8A	cluster3
GBA3	cluster3
ASTL	cluster3
PSMB6	cluster3
SCARNA21	cluster3
UBL4A	cluster3
NXPH4	cluster3
BSG	cluster3
VEGFB	cluster3
DAXX	cluster3
ARC	cluster3
GLUD2	cluster3
KCNH3	cluster3
HIST1H2AC	cluster3
EIF5AL1	cluster3
SCARNA10	cluster3
CCDC173	cluster3
LINC00659	cluster3
SNORD134	cluster3
HIST1H2BL	cluster3
SLC9A3R2	cluster3
LOC730183	cluster3
OAZ1	cluster3
METRN	cluster3
RPL19P12	cluster3
LMO7	cluster3
LBH	cluster3
STAC2	cluster3
KRT16	cluster3
SMAP2	cluster3
TCEAL8	cluster3
INAFM1	cluster3
ARHGEF5	cluster3
CCDC103	cluster3
GRIK4	cluster3
OLFML2A	cluster3
S100A14	cluster3
KRT5	cluster3
THPO	cluster3
RN7SL3	cluster3
DUSP23	cluster3
ST3GAL5-AS1	cluster3
DNAAF3	cluster3
SNORA5A	cluster3
SFN	cluster3
LOC644762	cluster3
RECQL4	cluster3
CSDC2	cluster3
NT5C	cluster3
PER1	cluster3
LOC105369332	cluster3
PLEC	cluster3
COL6A2	cluster3
CEBPA	cluster3
HSPB1	cluster3
TBC1D10C	cluster3
NME3	cluster3
ADAMTS4	cluster3
IGFBP5	cluster3
C19orf73	cluster3
TPM2	cluster3
TAF10	cluster3
LOC284454	cluster3
RPS6KB2	cluster3
FMO5	cluster3
FLNA	cluster3
RAC2	cluster3
JMJD8	cluster3
NDUFV1	cluster3
ETV2	cluster3
FAM173A	cluster3
STUB1	cluster3
ALOX15B	cluster3
GUK1	cluster3
LOC100507599	cluster3
LOC105378614	cluster3
SCRIB	cluster3
C8orf58	cluster3
COX7A2L	cluster3
ROMO1	cluster3
TMEM251	cluster3
GALK1	cluster3
IL17RC	cluster3
C19orf70	cluster3
SAMD1	cluster3
LOC100652999	cluster3
ZNF511	cluster3
SNORA94	cluster3
CYC1	cluster3
PEX11B	cluster3
EMILIN1	cluster3
AMT	cluster3
CSTB	cluster3
TMEM52	cluster3
MRPS24	cluster3
URGCP-MRPS24	cluster3
NARFL	cluster3
VIM	cluster3
CHRNE	cluster3
TEX36	cluster3
FBXW5	cluster3
ZNF296	cluster3
TBX10	cluster3
P4HB	cluster3
HIST1H4A	cluster3
SLC2A8	cluster3
MRPS34	cluster3
AKT1	cluster3
H3F3C	cluster3
DLGAP4-AS1	cluster3
VIM-AS1	cluster3
KCNAB3	cluster3
GALNT9	cluster3
HLA-A	cluster3
ECHS1	cluster3
LOC100287042	cluster3
LOC101928034	cluster3
LINC01629	cluster3
MICB	cluster3
IGFALS	cluster3
GPER1	cluster3
MLF2	cluster3
LINC02265	cluster3
CDC25B	cluster3
CXorf40B	cluster3
DOC2A	cluster3
MAZ	cluster3
IRAK1	cluster3
LOC730202	cluster3
FTL	cluster3
HSD3B7	cluster3
RABAC1	cluster3
KDELR1	cluster3
GPX1	cluster3
AJUBA	cluster3
GPNMB	cluster3
TELO2	cluster3
TMEM141	cluster3
TMEM214	cluster3
SDCCAG3	cluster3
FZD4	cluster3
IQGAP3	cluster3
TRIM47	cluster3
GPSM1	cluster3
CAVIN1	cluster3
CLIC1	cluster3
ENTPD2	cluster3
DHRS13	cluster3
SNX22	cluster3
PRRC2A	cluster3
FASN	cluster3
ZNF653	cluster3
ALDOA	cluster3
LDB1	cluster3
SLC39A7	cluster3
PRDX5	cluster3
FANCG	cluster3
PPP1R14B	cluster3
B4GAT1	cluster3
ARHGAP33	cluster3
CSTF3-DT	cluster3
RNF126P1	cluster3
PTOV1-AS2	cluster3
PCYT2	cluster3
IFITM3	cluster3
RNASEH2A	cluster3
ICAM3	cluster3
MAFK	cluster3
CRMP1	cluster3
LOC100128494	cluster3
LAMA3	cluster3
MIA-RAB4B	cluster3
SLC39A1	cluster3
MAP1LC3B2	cluster3
FAM200A	cluster3
HIF3A	cluster3
SCARNA13	cluster3
MDC1-AS1	cluster3
COL1A1	cluster3
PANDAR	cluster3
SNORD22	cluster3
HTR7P1	cluster3
NOC2L	cluster3
GRINA	cluster3
LDOC1	cluster3
ACTG1	cluster3
KLHDC3	cluster3
LOC407835	cluster3
MIR497HG	cluster3
PWWP2B	cluster3
PLA2G3	cluster3
LOC105371592	cluster3
PLEKHH2	cluster3
HLA-E	cluster3
C1orf35	cluster3
CHCHD5	cluster3
GNB2	cluster3
ZNF668	cluster3
YBX2	cluster3
CSNK1G2	cluster3
COPS7A	cluster3
LBX2-AS1	cluster3
FCHSD1	cluster3
ATP6V0B	cluster3
CPTP	cluster3
PTMS	cluster3
ADGRE1	cluster3
LINC01232	cluster3
SAT2	cluster3
NUDT22	cluster3
ZNF526	cluster3
SCAF1	cluster3
TTYH3	cluster3
FAM229B	cluster3
SPATC1L	cluster3
MCL1	cluster3
FZD2	cluster3
MFSD12	cluster3
DUOX1	cluster3
VWA7	cluster3
FRS3	cluster3
RTN4R	cluster3
RAB11FIP5	cluster3
COL1A2-AS1	cluster3
SURF6	cluster3
PLXND1	cluster3
RHOF	cluster3
CHMP2A	cluster3
LOC100419583	cluster3
QARS	cluster3
CCAR2	cluster3
EPHB6	cluster3
TMUB1	cluster3
DUSP5P1	cluster3
MFSD3	cluster3
SLC35B2	cluster3
ADAMTS6	cluster3
BANF1	cluster3
PARD6A	cluster3
FAM213A	cluster3
CALM3	cluster3
ANKRD52	cluster3
RTL8B	cluster3
SNORD81	cluster3
TRIM21	cluster3
NHP2	cluster3
CKB	cluster3
AES	cluster3
PCDH11X	cluster3
ZNF408	cluster3
SURF4	cluster3
CDCA3	cluster3
PMS2P4	cluster3
HLA-C	cluster3
HIST1H2AL	cluster3
WDR24	cluster3
SRF	cluster3
EVA1B	cluster3
SCARNA9L	cluster3
IFITM2	cluster3
PRSS8	cluster3
LOXL2	cluster3
FKBP8	cluster3
GRN	cluster3
SUPT4H1	cluster3
EDARADD	cluster3
FAM166A	cluster3
NDUFB11	cluster3
LINC00483	cluster3
ACTB	cluster3
TMEM102	cluster3
AP2A1	cluster3
GLRX5	cluster3
UBE2M	cluster3
MIR1282	cluster3
SLC25A34	cluster3
BAP1	cluster3
PIPSL	cluster3
SNORD17	cluster3
MEN1	cluster3
SCARNA12	cluster3
SCAND1	cluster3
PDE8B	cluster3
LRRC19	cluster3
SNUPN	cluster3
IRF3	cluster3
TUBB4B	cluster3
RAD23A	cluster3
DVL2	cluster3
UBE2MP1	cluster3
RNF219-AS1	cluster3
ZNF628	cluster3
METTL26	cluster3
SPACA9	cluster3
H2AFJ	cluster3
INTS1	cluster3
RPL28	cluster3
GPR156	cluster3
USP5	cluster3
MAPKBP1	cluster3
PGAM5	cluster3
APH1A	cluster3
TOR4A	cluster3
BCKDK	cluster3
KIAA0930	cluster3
GJB7	cluster3
LOC101928403	cluster3
JRKL	cluster3
PRPS1L1	cluster3
SPATA21	cluster3
LAMC3	cluster3
ZNF831	cluster3
SLC52A2	cluster3
WDR46	cluster3
SRRM2	cluster3
FBRS	cluster3
HRAS	cluster3
SIDT2	cluster3
SLC25A11	cluster3
TSSC4	cluster3
PTPN18	cluster3
MGC4859	cluster3
LOC102723885	cluster3
MAD2L2	cluster3
LMBR1L	cluster3
NAA10	cluster3
RIPOR3	cluster3
LINC00910	cluster3
KIF20A	cluster3
TMED1	cluster3
PSMD3	cluster3
MED25	cluster3
CLEC2L	cluster3
DVL3	cluster3
ETV3	cluster3
MIR7-1	cluster3
GADD45G	cluster3
UCKL1	cluster3
SAMD11	cluster3
RPGR	cluster3
ARHGAP31	cluster3
ARGFXP2	cluster3
APRT	cluster3
SERP1	cluster3
HOXC-AS1	cluster3
UPF3B	cluster3
KIFC3	cluster3
UBAC1	cluster3
LYSMD3	cluster3
HOGA1	cluster3
TSTA3	cluster3
SNORD18A	cluster3
TMEM160	cluster3
SERPINH1	cluster3
MLXIPL	cluster3
FAM213B	cluster3
CNN1	cluster3
FGFRL1	cluster3
DCTN1	cluster3
UBE2E1-AS1	cluster3
HFE	cluster3
NRARP	cluster3
PNKD	cluster3
TOLLIP	cluster3
ARL6	cluster3
ERF	cluster3
ELOVL1	cluster3
TMED4	cluster3
SERF2	cluster3
SERF2-C15ORF63	cluster3
PPDPF	cluster3
SYNGR2	cluster3
BNIP3L	cluster3
ZNF286A	cluster3
TCEAL3	cluster3
ATF6B	cluster3
STK11IP	cluster3
DNAH6	cluster3
FZR1	cluster3
SHMT2	cluster3
NLGN3	cluster3
CFAP54	cluster3
PRMT5-AS1	cluster3
LOC400541	cluster3
RACGAP1P	cluster3
FAM151A	cluster3
NPFF	cluster3
PARP10	cluster3
WFDC21P	cluster3
LOXL3	cluster3
NAPG	cluster3
RNF40	cluster3
IL16	cluster3
PCBP4	cluster3
INO80E	cluster3
DPH1	cluster3
LOC101929234	cluster3
DGAT1	cluster3
LOC100505942	cluster3
SUPT5H	cluster3
USE1	cluster3
SYVN1	cluster3
MIR3652	cluster3
PDLIM2	cluster3
TUBA8	cluster3
HSPA1A	cluster3
PABPC1L	cluster3
FKBP4	cluster3
UBQLN2	cluster3
KREMEN2	cluster3
CATSPER2	cluster3
PPIP5K1P1-CATSPER2	cluster3
RRP12	cluster3
CDC20	cluster3
DPH2	cluster3
MAPK12	cluster3
ABCB6	cluster3
CADM4	cluster3
PROCR	cluster3
POLRMT	cluster3
EHMT2	cluster3
NAT14	cluster3
CASKIN2	cluster3
B4GALNT4	cluster3
DBN1	cluster3
ATN1	cluster3
B4GALT2	cluster3
EZR-AS1	cluster3
LINC01962	cluster3
LOC105374952	cluster3
NCMAP	cluster3
EPN1	cluster3
TIGD6	cluster3
CLUH	cluster3
NFKBIL1	cluster3
POLR1C	cluster3
SIGIRR	cluster3
OSTM1	cluster3
TRMT2A	cluster3
WDR83OS	cluster3
TRABD	cluster3
LINC00696	cluster3
COASY	cluster3
SGSH	cluster3
ERN2	cluster3
NAA80	cluster3
RUSC1-AS1	cluster3
LDLRAD2	cluster3
COL6A1	cluster3
CCDC24	cluster3
BRSK2	cluster3
RTL8C	cluster3
OVOL3	cluster3
LOC101927765	cluster3
AKR1B10	cluster3
VARS	cluster3
CDKN1C	cluster3
RASSF7	cluster3
LOC101927974	cluster3
DYNLL1	cluster3
DLX4	cluster3
ANKRD24	cluster3
LOC102723665	cluster3
MICA	cluster3
PARP6	cluster3
CYR61	cluster3
FERMT3	cluster3
ENO2	cluster3
TCEA2	cluster3
GUCY2D	cluster3
GREB1	cluster3
DNAH3	cluster3
RND1	cluster3
DAZAP2	cluster3
RGMB-AS1	cluster3
KLC2	cluster3
NXN	cluster3
CAPN10	cluster3
TARBP2	cluster3
RHPN1-AS1	cluster3
PRAF2	cluster3
RAB32	cluster3
CLDND2	cluster3
PLEKHG2	cluster3
MIR4800	cluster3
DNM1P35	cluster3
DVL1	cluster3
RNPEPL1	cluster3
ABHD17A	cluster3
ADAM8	cluster3
NKX2-5	cluster3
C6orf226	cluster3
HES7	cluster3
HSPA2	cluster3
WBP2	cluster3
TMEM198	cluster3
GLB1L	cluster3
SLC12A7	cluster3
MLST8	cluster3
NLGN2	cluster3
DNAAF1	cluster3
UQCRBP1	cluster3
ZNF428	cluster3
LMO2	cluster3
LINC01366	cluster3
COMMD4	cluster3
PNPLA2	cluster3
KCTD17	cluster3
LZTS3	cluster3
TAZ	cluster3
IPO4	cluster3
CPA2	cluster3
LOC646383	cluster3
RPP25L	cluster3
CCDC28B	cluster3
B4GALNT3	cluster3
C22orf24	cluster3
LOC374443	cluster3
CXCR5	cluster3
DLX2	cluster3
LINC02021	cluster3
SMIM5	cluster3
FLJ38576	cluster3
LOC105372273	cluster3
ACAP3	cluster3
ISG15	cluster3
LIN7B	cluster3
MLF1	cluster3
RXRB	cluster3
MTMR11	cluster3
CCNE1	cluster3
DGCR6L	cluster3
LINC02361	cluster3
CNNM1	cluster3
MMP20	cluster3
C9orf153	cluster3
BASP1	cluster3
LOC105371414	cluster3
MIR21	cluster3
ECT2L	cluster3
BSN	cluster3
OSBP2	cluster3
CX3CL1	cluster3
CETP	cluster3
SLC35B1	cluster3
GSTM4	cluster3
DGKI	cluster3
ZFPM1	cluster3
ZRANB2-AS2	cluster3
LINC00852	cluster3
FA2H	cluster3
STX1B	cluster3
WFIKKN1	cluster3
FARSA-AS1	cluster3
KRT14	cluster3
RHBDF1	cluster3
PELI3	cluster3
PNPLA7	cluster3
MAPK8IP1	cluster3
LOC101927402	cluster3
GJC2	cluster3
LOC101928595	cluster3
LOC100507437	cluster3
TCTE1	cluster3
LOC107985544	cluster3
SHANK1	cluster3
ARFGAP1	cluster3
DGKA	cluster3
ITGA11	cluster3
ATP4A	cluster3
LOC101929243	cluster3
ELMO3	cluster3
IDH3G	cluster3
RCCD1	cluster3
HAGHL	cluster3
CYP2W1	cluster3
SNORD5	cluster3
IGDCC4	cluster3
UNC13D	cluster3
SLC4A3	cluster3
DPYSL4	cluster3
LOC100287329	cluster3
CHRM1	cluster3
CADPS	cluster3
NSUN5P2	cluster3
CH17-340M24.3	cluster3
GRK6P1	cluster3
MZB1	cluster3
MMRN2	cluster3
TMEM200B	cluster3
PRH1-PRR4	cluster3
PRR4	cluster3
KBTBD3	cluster3
STK24-AS1	cluster3
SERPINF2	cluster3
SBF1	cluster3
ARHGDIB	cluster3
CFAP69	cluster3
MRPL23-AS1	cluster3
FRMD8P1	cluster3
CEP170B	cluster3
TAF1A-AS1	cluster3
SEMA6D	cluster3
GLUD1P3	cluster3
ARL6IP4	cluster3
COL7A1	cluster3
S100A8	cluster3
MST1	cluster3
NWD2	cluster3
AMZ1	cluster4
LINC00462	cluster4
MUT	cluster4
LOC101927478	cluster4
HAUS4	cluster4
GHDC	cluster4
TRAF3IP3	cluster4
LENG9	cluster4
PSD2	cluster4
GDPD5	cluster4
NPIPA1	cluster4
TMEM68	cluster4
TUBA3E	cluster4
NCBP3	cluster4
ZNF252P-AS1	cluster4
TRIM58	cluster4
NCALD	cluster4
GOLGA8A	cluster4
XLOC_009911	cluster4
TSPAN10	cluster4
CCZ1	cluster4
CEP78	cluster4
EPN3	cluster4
FGF18	cluster4
IL17RB	cluster4
SLC9C1	cluster4
KANSL1-AS1	cluster4
LOC100128079	cluster4
CNTF	cluster4
RPL23AP64	cluster4
VLDLR	cluster4
SEMA5A	cluster4
ZCWPW1	cluster4
C15orf65	cluster4
LOC100996325	cluster4
UBE2E3	cluster4
LOC254896	cluster4
CCDC39	cluster4
USP43	cluster4
SMAD9	cluster4
LOC220729	cluster4
BCRP2	cluster4
TRAM2-AS1	cluster4
AEBP1	cluster4
IFITM4P	cluster4
LRRTM2	cluster4
TEX41	cluster4
AK7	cluster4
MTOR-AS1	cluster4
PHOX2A	cluster4
DLD	cluster4
PTCHD4	cluster4
CRIP1	cluster4
LOC642361	cluster4
TFAP2E	cluster4
EXTL3-AS1	cluster4
PAK3	cluster4
SP110	cluster4
FAM169A	cluster4
KIF1BP	cluster4
SGTB	cluster4
EFCAB2	cluster4
PLS3-AS1	cluster4
FOXA2	cluster4
PIH1D2	cluster4
CD37	cluster4
HERC3	cluster4
LINC00472	cluster4
TMEM106B	cluster4
DSC3	cluster4
REEP3	cluster4
AMIGO2	cluster4
SEC24B-AS1	cluster4
LOC283387	cluster4
LOC105373805	cluster4
PKD1L3	cluster4
METTL17	cluster4
STXBP5-AS1	cluster4
TGFB1I1	cluster4
BNIPL	cluster4
DHRS12	cluster4
SEC22C	cluster4
CRYBA1	cluster4
FUT11	cluster4
DTD2	cluster4
EIF1AX-AS1	cluster4
C5orf38	cluster4
CEP57	cluster4
SETD9	cluster4
BCL2L14	cluster4
TMEM100	cluster4
MAP3K2	cluster4
ANXA8L1	cluster4
CLDND1	cluster4
MAN2A2	cluster4
SAXO1	cluster4
APOBEC3F	cluster4
ZNF860	cluster4
OLFM2	cluster4
OGFRL1	cluster4
NKPD1	cluster4
NR0B1	cluster4
SKP1P2	cluster4
FENDRR	cluster4
TAB3	cluster4
LOC643072	cluster4
PRELID3A	cluster4
CASP3	cluster4
FAM200B	cluster4
LOC101929679	cluster4
GEMIN8	cluster4
DCHS2	cluster4
COQ10A	cluster4
SPAST	cluster4
LOC100506551	cluster4
TLR6	cluster4
KLHL42	cluster4
GNRHR2	cluster4
PSMG1	cluster4
LINC01483	cluster4
COL18A1-AS1	cluster4
NEIL2	cluster4
NUDT15	cluster4
HYI	cluster4
LATS1	cluster4
LOC101930010	cluster4
PRDM15	cluster4
C17orf47	cluster4
RASEF	cluster4
AP5M1	cluster4
NUS1	cluster4
SLC26A7	cluster4
DHFR2	cluster4
SMIM2	cluster4
RFC1	cluster4
CHN2	cluster4
GBE1	cluster4
GAD1	cluster4
LOC101929231	cluster4
CLEC3B	cluster4
AGMAT	cluster4
MED31	cluster4
LOC153684	cluster4
LLGL2	cluster4
MBOAT4	cluster4
ENPP1	cluster4
PDCD1LG2	cluster4
MIRLET7F1	cluster4
LOC101927543	cluster4
CELA1	cluster4
KSR2	cluster4
ERLEC1	cluster4
TESC-AS1	cluster4
SAMD5	cluster4
PTS	cluster4
RIMS3	cluster4
LINC01806	cluster4
ZNF66	cluster4
LOC100506071	cluster4
ATP8A1	cluster4
WHRN	cluster4
SLC35F2	cluster4
RHOQ	cluster4
SEC14L1P1	cluster4
LOC100130744	cluster4
RPL23AP53	cluster4
SGPP1	cluster4
LINC02015	cluster4
GNPTG	cluster4
ARMCX5	cluster4
ARMCX5-GPRASP2	cluster4
ZNF587	cluster4
LOC100288778	cluster4
DCBLD1	cluster4
MRPL45	cluster4
MPLKIP	cluster4
RHD	cluster4
EGOT	cluster4
COMMD7	cluster4
HIST2H2BC	cluster4
ANXA3	cluster4
STAC	cluster4
PKD1L1	cluster4
PSMD6-AS2	cluster4
CEMIP	cluster4
C2orf92	cluster4
MYOT	cluster4
TMEM232	cluster4
BRWD1-AS1	cluster4
USP50	cluster4
RHEBL1	cluster4
UMAD1	cluster4
FN3K	cluster4
ANP32A-IT1	cluster4
ZNF37BP	cluster4
TMEM190	cluster4
C3orf67-AS1	cluster4
LAMA2	cluster4
KIAA1755	cluster4
CXCR6	cluster4
LOC728158	cluster4
CPVL	cluster4
SERPINE2	cluster4
DUSP10	cluster4
SPATA7	cluster4
KCNJ13	cluster4
TP53TG1	cluster4
CCDC92	cluster4
GABRE	cluster4
CERNA3	cluster4
SLC6A16	cluster4
SLC39A8	cluster4
ATP2C2	cluster4
LINC02231	cluster4
HTR2B	cluster4
ANKLE1	cluster4
KCNMA1-AS3	cluster4
DEGS2	cluster4
MALL	cluster4
LOC100129046	cluster4
LOC101929767	cluster4
CPSF4L	cluster4
TIGD4	cluster4
ERO1B	cluster4
C10orf90	cluster4
CEACAM19	cluster4
ASAP1-IT2	cluster4
CPB2-AS1	cluster4
SLC16A5	cluster4
ETV7	cluster4
BARHL1	cluster4
NAT8L	cluster4
NEK5	cluster4
RETREG1	cluster4
LINC00941	cluster4
CBLB	cluster4
QRICH2	cluster4
SPATA3-AS1	cluster4
SLC44A3-AS1	cluster4
MAOB	cluster4
LOC653712	cluster4
ZNF532	cluster4
DNHD1	cluster4
C20orf204	cluster4
CPB2	cluster4
SERPINA5	cluster4
MPP1	cluster4
LPXN	cluster4
NUTM2A-AS1	cluster4
SAMD13	cluster4
LOC105378683	cluster4
ARL1	cluster4
B3GNT8	cluster4
PTPN21	cluster4
DNAJC9	cluster4
DTWD1	cluster4
SCIMP	cluster4
WDR78	cluster4
POC1B-AS1	cluster4
ABCA12	cluster4
SLC7A2	cluster4
GSTO2	cluster4
RTCA-AS1	cluster4
TNFSF14	cluster4
ZC4H2	cluster4
DNAJA4	cluster4
ETFBKMT	cluster4
TMEM87A	cluster4
PXDNL	cluster4
LOC101927056	cluster4
TMEM238	cluster4
MEGF9	cluster4
SLC23A3	cluster4
MEIS1-AS2	cluster4
EIF4E3	cluster4
MROH2A	cluster4
RPA3	cluster4
TCIRG1	cluster4
SNORA26	cluster5
AQP1	cluster5
DNMT3A	cluster5
FCHO1	cluster5
TRDMT1	cluster5
NAA60	cluster5
CSNK2A2	cluster5
LOC389765	cluster5
FAM118A	cluster5
ABAT	cluster5
ZNF212	cluster5
CTRL	cluster5
HSD17B3	cluster5
SIGLEC16	cluster5
NUB1	cluster5
SLC30A5	cluster5
SCYL3	cluster5
DERL1	cluster5
HTT-AS	cluster5
KATNAL2	cluster5
PBDC1	cluster5
VSIG8	cluster5
LOC105369781	cluster5
TM4SF1	cluster5
GID4	cluster5
CTAGE7P	cluster5
NDUFB8	cluster5
CCDC171	cluster5
ZNF765	cluster5
ZNF765-ZNF761	cluster5
ACVR2A	cluster5
PPM1B	cluster5
LAPTM4B	cluster5
L2HGDH	cluster5
PRDM11	cluster5
SPPL2A	cluster5
IRAIN	cluster5
ACER2	cluster5
SNORD101	cluster5
WDR89	cluster5
SEPT7P2	cluster5
TAF1L	cluster5
CTNND1	cluster5
GREB1L	cluster5
EIF2B4	cluster5
FRMD6-AS1	cluster5
ETAA1	cluster5
GTF2IRD1P1	cluster5
MAD2L1	cluster5
NUDT17	cluster5
SSPO	cluster5
TMC1	cluster5
COX7C	cluster5
PRKXP1	cluster5
KLF5	cluster5
SCRN3	cluster5
MTMR6	cluster5
DZIP1L	cluster5
PLEKHA8P1	cluster5
MRPS11	cluster5
SATB1	cluster5
PGAP1	cluster5
GK	cluster5
GATAD1	cluster5
LINC01140	cluster5
BMI1	cluster5
TRIM32	cluster5
RFK	cluster5
GLB1L2	cluster5
ELAC1	cluster5
[truncated: 740 more rows]
