# Supplementary material for: Oncogenic enhancers prime quiescent metastatic cells to escape NK immune surveillance by eliciting transcriptional memory
Source: Nat Commun. 2024 Mar 19;15:2198. doi: 10.1038/s41467-024-46524-0 (PMC10951355; doi:10.1038/s41467-024-46524-0)
Supplement: Supplementary file 12 — Supplementary Data 9 [file 41467_2024_46524_MOESM12_ESM.xlsx]

## Sheet: Table 9
Michelatti_Supplementary Data_9: GO terms associated with memory genes showing a lower expression in pulse vs. naïve (cluster 3). P-value was calculated through one-sided Student's t-test version of Fisher’s exact test within EnrichR.
Term	-log10(pvalue)
MHC class I protein complex (GO:0042612)	4.7561
positive regulation of neuron projection arborization (GO:0150012)	4.11041
regulation of CD8-positive, alpha-beta T cell activation (GO:2001185)	3.86677
collagen fibril organization (GO:0030199)	3.73936
hemidesmosome assembly (GO:0031581)	3.30738
morphogenesis of a polarized epithelium (GO:0001738)	3.30738
extracellular matrix organization (GO:0030198)	3.2974
beta-catenin destruction complex disassembly (GO:1904886)	3.27257
supramolecular fiber organization (GO:0097435)	3.109
platelet aggregation (GO:0070527)	2.94925
negative regulation of apoptotic signaling pathway (GO:2001234)	2.94126
antigen processing and presentation of endogenous peptide antigen via MHC class I via ER pathway (GO:0002484)	2.93036
antigen processing and presentation of endogenous peptide antigen via MHC class I via ER pathway, TAP-independent (GO:0002486)	2.93036
regulation of neuron projection arborization (GO:0150011)	2.90157
positive regulation of proteasomal ubiquitin-dependent protein catabolic process (GO:0032436)	2.90151
cellular response to type I interferon (GO:0071357)	2.85418
type I interferon signaling pathway (GO:0060337)	2.85418
antigen processing and presentation of exogenous peptide antigen via MHC class I, TAP-independent (GO:0002480)	2.73713
regulation of CD8-positive, alpha-beta T cell proliferation (GO:2000564)	2.73713
integrin activation (GO:0033622)	2.73713
Wnt signaling pathway, planar cell polarity pathway (GO:0060071)	2.67698
regulation of DNA-templated transcription, elongation (GO:0032784)	2.6725
positive regulation of excitatory postsynaptic potential (GO:2000463)	2.58557
presynapse assembly (GO:0099054)	2.58557
regulation of establishment of planar polarity (GO:0090175)	2.57293
collagen-activated signaling pathway (GO:0038065)	2.57191
homotypic cell-cell adhesion (GO:0034109)	2.48795
regulation of actin cytoskeleton organization (GO:0032956)	2.47383
MHC protein complex (GO:0042611)	2.40899
intermediate filament (GO:0005882)	2.20861
keratin filament (GO:0045095)	1.90303
adherens junction (GO:0005912)	1.88015
cell-substrate junction (GO:0030055)	1.8698
symmetric synapse (GO:0032280)	1.81589
TORC1 complex (GO:0031931)	1.81589
COPII-coated ER to Golgi transport vesicle (GO:0030134)	1.78644
phagocytic vesicle membrane (GO:0030670)	1.77935
phagocytic vesicle (GO:0045335)	1.72617
focal adhesion (GO:0005925)	1.6853
GABA-ergic synapse (GO:0098982)	1.68151
integral component of postsynaptic membrane (GO:0099055)	1.6794
negative regulation of kinase activity (GO:0033673)	2.34728
polymeric cytoskeletal fiber (GO:0099513)	1.59212
inhibitory synapse (GO:0060077)	1.56407
integral component of synaptic membrane (GO:0099699)	1.56407
negative regulation of protein phosphorylation (GO:0001933)	2.29507
kinase binding (GO:0019900)	2.74109
natural killer cell lectin-like receptor binding (GO:0046703)	2.57191
WW domain binding (GO:0050699)	2.53499
negative regulation of intrinsic apoptotic signaling pathway (GO:2001243)	2.2706
actin filament (GO:0005884)	1.48091
TORC2 complex (GO:0031932)	1.46451
regulation of JUN kinase activity (GO:0043506)	2.23689
extracellular structure organization (GO:0043062)	2.21048
external encapsulating structure organization (GO:0045229)	2.19251
protein localization to synapse (GO:0035418)	2.18628
presynapse organization (GO:0099172)	2.18628
diacylglycerol metabolic process (GO:0046339)	2.18148
CatSper complex (GO:0036128)	1.37715
early endosome membrane (GO:0031901)	1.35915
cytoskeleton (GO:0005856)	1.32007
integral component of endoplasmic reticulum membrane (GO:0030176)	1.31052
organelle outer membrane (GO:0031968)	1.31052
excitatory synapse (GO:0060076)	1.3058
chitosome (GO:0045009)	1.22985
clathrin vesicle coat (GO:0030125)	1.22985
melanosome membrane (GO:0033162)	1.22985
pigment granule membrane (GO:0090741)	1.22985
mitochondrial outer membrane (GO:0005741)	1.21711
intermediate filament cytoskeleton (GO:0045111)	1.20808
lytic vacuole membrane (GO:0098852)	1.18625
integral component of lumenal side of endoplasmic reticulum membrane (GO:0071556)	1.18374
lumenal side of endoplasmic reticulum membrane (GO:0098553)	1.18374
melanosome (GO:0042470)	1.18374
secretory granule lumen (GO:0034774)	1.18165
podosome (GO:0002102)	1.16676
cell-cell junction (GO:0005911)	1.14476
platelet alpha granule lumen (GO:0031093)	1.13688
vesicle (GO:0031982)	1.11104
axonal growth cone (GO:0044295)	1.10926
endoplasmic reticulum-Golgi intermediate compartment membrane (GO:0033116)	1.09487
glutamatergic synapse (GO:0098978)	1.09395
azurophil granule lumen (GO:0035578)	1.09351
regulation of viral genome replication (GO:0045069)	2.1616
endocytic vesicle membrane (GO:0030666)	1.07908
collagen-containing extracellular matrix (GO:0062023)	1.05685
lysosomal membrane (GO:0005765)	1.05363
purine nucleotide metabolic process (GO:0006163)	2.11373
IRE1-mediated unfolded protein response (GO:0036498)	2.08523
inner dynein arm assembly (GO:0036159)	2.08313
negative regulation of vascular endothelial growth factor receptor signaling pathway (GO:0030948)	2.08313
regulation of AMPA receptor activity (GO:2000311)	2.04943
regulation of neuron projection development (GO:0010975)	2.02005
cell junction maintenance (GO:0034331)	1.98918
apoptotic chromosome condensation (GO:0030263)	1.98231
regulation of guanyl-nucleotide exchange factor activity (GO:1905097)	1.98231
regulation of interleukin-1 alpha production (GO:0032650)	1.98231
regulation of respiratory gaseous exchange by nervous system process (GO:0002087)	1.98231
glucosylceramide metabolic process (GO:0006678)	1.98231
peptidyl-lysine oxidation (GO:0018057)	1.98231
positive regulation of AMPA receptor activity (GO:2000969)	1.98231
positive regulation of neurotransmitter transport (GO:0051590)	1.98231
positive regulation of protein localization to synapse (GO:1902474)	1.98231
protein-containing complex disassembly (GO:0032984)	1.97102
basement membrane (GO:0005604)	1.02145
intracellular non-membrane-bounded organelle (GO:0043232)	1.01673
secondary lysosome (GO:0005767)	1.00791
regulation of canonical Wnt signaling pathway (GO:0060828)	1.94839
acylglycerol metabolic process (GO:0006639)	1.94454
regulation of viral transcription (GO:0046782)	1.94454
modulation of excitatory postsynaptic potential (GO:0098815)	1.93003
Wnt signaling pathway (GO:0016055)	1.92749
response to cytokine (GO:0034097)	1.91884
protein localization to cell-cell junction (GO:0150105)	1.90303
negative regulation of neuron projection development (GO:0010977)	1.89945
positive regulation of response to wounding (GO:1903036)	1.87446
substantia nigra development (GO:0021762)	1.85937
regulation of oxidative phosphorylation (GO:0002082)	1.82359
negative regulation of natural killer cell mediated cytotoxicity (GO:0045953)	1.82359
regulation of actin polymerization or depolymerization (GO:0008064)	1.82136
melanosome assembly (GO:1903232)	1.81589
peptidyl-diphthamide biosynthetic process from peptidyl-histidine (GO:0017183)	1.81589
peptidyl-diphthamide metabolic process (GO:0017182)	1.81589
positive regulation of I-kappaB phosphorylation (GO:1903721)	1.81589
positive regulation of neurotransmitter secretion (GO:0001956)	1.81589
protection from natural killer cell mediated cytotoxicity (GO:0042270)	1.81589
N-acetyltransferase activity (GO:0008080)	2.3287
endolysosome membrane (GO:0036020)	0.962907
actin cytoskeleton (GO:0015629)	0.958369
coated vesicle membrane (GO:0030662)	0.954028
recycling endosome (GO:0055037)	0.946453
positive regulation of developmental process (GO:0051094)	1.79655
positive regulation of cell projection organization (GO:0031346)	1.7799
morphogenesis of an epithelium (GO:0002009)	1.77056
pyrimidine-containing compound catabolic process (GO:0072529)	1.74999
negative regulation of response to biotic stimulus (GO:0002832)	1.72189
regulation of oxidative stress-induced intrinsic apoptotic signaling pathway (GO:1902175)	1.68151
negative regulation of biosynthetic process (GO:0009890)	1.68151
negative regulation of fibroblast proliferation (GO:0048147)	1.68151
positive chemotaxis (GO:0050918)	1.68151
regulation of proteasomal ubiquitin-dependent protein catabolic process (GO:0032434)	1.67967
acylglycerol acyl-chain remodeling (GO:0036155)	1.6794
regulation of defense response to bacterium (GO:1900424)	1.6794
regulation of I-kappaB phosphorylation (GO:1903719)	1.6794
collagen-activated tyrosine kinase receptor signaling pathway (GO:0038063)	1.6794
determination of digestive tract left/right asymmetry (GO:0071907)	1.6794
regulation of respiratory system process (GO:0044065)	1.6794
gamma-delta T cell activation (GO:0046629)	1.6794
T cell apoptotic process (GO:0070231)	1.6794
nucleobase catabolic process (GO:0046113)	1.6794
positive regulation of integrin-mediated signaling pathway (GO:2001046)	1.6794
positive regulation of microtubule nucleation (GO:0090063)	1.6794
positive regulation of synaptic plasticity (GO:0031915)	1.6794
axonemal dynein complex assembly (GO:0070286)	1.67521
cellular response to topologically incorrect protein (GO:0035967)	1.67521
regulation of cellular localization (GO:0060341)	1.6329
response to unfolded protein (GO:0006986)	1.6329
negative regulation of cell projection organization (GO:0031345)	1.6329
non-canonical Wnt signaling pathway (GO:0035567)	1.63268
antigen processing and presentation of peptide antigen via MHC class I (GO:0002474)	1.63039
negative regulation of JNK cascade (GO:0046329)	1.63039
retrograde vesicle-mediated transport, Golgi to endoplasmic reticulum (GO:0006890)	1.62869
regulation of collagen biosynthetic process (GO:0032965)	1.61755
establishment of skin barrier (GO:0061436)	1.61755
regulation of water loss via skin (GO:0033561)	1.61755
nuclear membrane organization (GO:0071763)	1.61755
canonical Wnt signaling pathway (GO:0060070)	1.58765
cell-substrate junction assembly (GO:0007044)	1.58731
neural tube closure (GO:0001843)	1.58731
regulation of axonogenesis (GO:0050770)	1.5657
alpha-beta T cell activation (GO:0046631)	1.56407
pyrimidine nucleobase catabolic process (GO:0006208)	1.56407
regulation of cytoplasmic translational elongation (GO:1900247)	1.56407
galactosylceramide metabolic process (GO:0006681)	1.56407
leukocyte aggregation (GO:0070486)	1.56407
T cell mediated cytotoxicity (GO:0001913)	1.56407
negative regulation of microglial cell activation (GO:1903979)	1.56407
negative regulation of mRNA polyadenylation (GO:1900364)	1.56407
positive regulation of MAP kinase activity (GO:0043406)	1.56012
negative regulation of cyclin-dependent protein serine/threonine kinase activity (GO:0045736)	1.55763
regulation of lipid biosynthetic process (GO:0046890)	1.54588
regulation of trans-synaptic signaling (GO:0099177)	1.54588
respiratory system development (GO:0060541)	1.54588
semaphorin-plexin signaling pathway (GO:0071526)	1.54588
sprouting angiogenesis (GO:0002040)	1.53347
negative regulation of viral process (GO:0048525)	1.53316
regulation of type I interferon production (GO:0032479)	1.53258
positive regulation of inflammatory response (GO:0050729)	1.53258
neuromuscular junction (GO:0031594)	0.876715
spanning component of membrane (GO:0089717)	0.845575
connexin complex (GO:0005922)	0.811345
clathrin-coated endocytic vesicle (GO:0045334)	0.809997
early endosome lumen (GO:0031905)	0.806249
HULC complex (GO:0033503)	0.806249
Lewy body (GO:0097413)	0.806249
meiotic spindle (GO:0072687)	0.806249
mitochondrial alpha-ketoglutarate dehydrogenase complex (GO:0005947)	0.806249
MPP7-DLG1-LIN7 complex (GO:0097025)	0.806249
NatA complex (GO:0031415)	0.806249
PCAF complex (GO:0000125)	0.806249
phagolysosome (GO:0032010)	0.806249
ribose phosphate diphosphokinase complex (GO:0002189)	0.806249
Sec61 translocon complex (GO:0005784)	0.806249
asymmetric synapse (GO:0032279)	0.80247
endoplasmic reticulum lumen (GO:0005788)	0.795768
vacuolar lumen (GO:0005775)	0.765686
clathrin-coated vesicle membrane (GO:0030665)	0.73881
platelet alpha granule (GO:0031091)	0.73881
asymmetric, glutamatergic, excitatory synapse (GO:0098985)	0.734206
ATP-binding cassette (ABC) transporter complex (GO:0043190)	0.734206
cortical granule (GO:0060473)	0.734206
zonula adherens (GO:0005915)	0.734206
cytoplasmic vesicle lumen (GO:0060205)	0.728072
vacuolar membrane (GO:0005774)	0.722199
gap junction (GO:0005921)	0.720182
pigment granule (GO:0048770)	0.720182
clathrin-coated endocytic vesicle membrane (GO:0030669)	0.701408
endolysosome (GO:0036019)	0.693086
sodium channel complex (GO:0034706)	0.693086
intracellular organelle lumen (GO:0070013)	0.689202
AP-2 adaptor complex (GO:0030122)	0.674355
clathrin coat of endocytic vesicle (GO:0030128)	0.674355
COPI-coated vesicle (GO:0030137)	0.674355
cytoskeleton of presynaptic active zone (GO:0048788)	0.674355
G protein-coupled receptor dimeric complex (GO:0038037)	0.674355
gamma-secretase complex (GO:0070765)	0.674355
hemidesmosome (GO:0030056)	0.674355
PTW/PP1 phosphatase complex (GO:0072357)	0.674355
negative regulation of protein kinase activity (GO:0006469)	1.50959
retina homeostasis (GO:0001895)	1.50598
regulation of lipopolysaccharide-mediated signaling pathway (GO:0031664)	1.50133
regulation of ubiquitin protein ligase activity (GO:1904666)	1.50133
linoleic acid metabolic process (GO:0043651)	1.50133
actin filament organization (GO:0007015)	1.50013
cell junction organization (GO:0034330)	1.48091
negative regulation of viral genome replication (GO:0045071)	1.47153
regulation of actin cytoskeleton reorganization (GO:2000249)	1.46752
cellular response to muramyl dipeptide (GO:0071225)	1.46451
regulation of mammary gland epithelial cell proliferation (GO:0033599)	1.46451
epithelial cilium movement involved in determination of left/right asymmetry (GO:0060287)	1.46451
hepoxilin biosynthetic process (GO:0051122)	1.46451
hepoxilin metabolic process (GO:0051121)	1.46451
response to type I interferon (GO:0034340)	1.46451
negative regulation of mRNA 3'-end processing (GO:0031441)	1.46451
neurotransmitter receptor transport to postsynaptic membrane (GO:0098969)	1.46451
positive regulation of CD8-positive, alpha-beta T cell activation (GO:2001187)	1.46451
positive regulation of smooth muscle contraction (GO:0045987)	1.46451
postsynaptic membrane assembly (GO:0097104)	1.46451
regulation of actin filament-based process (GO:0032970)	1.45559
negative regulation of cell adhesion (GO:0007162)	1.45559
regulation of vacuole organization (GO:0044088)	1.44828
negative regulation of cyclin-dependent protein kinase activity (GO:1904030)	1.44828
positive regulation of peptidase activity (GO:0010952)	1.44828
protein localization to cell junction (GO:1902414)	1.44828
negative regulation of protein modification by small protein conjugation or removal (GO:1903321)	1.44177
intrinsic component of endoplasmic reticulum membrane (GO:0031227)	0.660979
negative regulation of protein binding (GO:0032091)	1.43078
mitochondrial membrane (GO:0031966)	0.647839
disordered domain specific binding (GO:0097718)	2.18148
GDP-dissociation inhibitor activity (GO:0005092)	2.08313
beta-galactosidase activity (GO:0004565)	1.98231
collagen receptor activity (GO:0038064)	1.81589
dihydropyrimidinase activity (GO:0004157)	1.81589
keratin filament binding (GO:1990254)	1.81589
NADP-retinol dehydrogenase activity (GO:0052650)	1.81589
ubiquitin-protein transferase activator activity (GO:0097027)	1.6794
cell-matrix adhesion mediator activity (GO:0098634)	1.6794
galactosidase activity (GO:0015925)	1.6794
JUN kinase binding (GO:0008432)	1.6794
acetyltransferase activity (GO:0016407)	1.67521
dendritic spine membrane (GO:0032591)	0.623419
HFE-transferrin receptor complex (GO:1990712)	0.623419
mitochondrial proton-transporting ATP synthase complex, coupling factor F(o) (GO:0000276)	0.623419
protein serine/threonine phosphatase complex (GO:0008287)	0.623419
RISC-loading complex (GO:0070578)	0.623419
lysosome (GO:0005764)	0.607352
sperm flagellum (GO:0036126)	0.599999
azurophil granule (GO:0042582)	0.582572
clathrin coat of trans-Golgi network vesicle (GO:0030130)	0.57928
Hrd1p ubiquitin ligase ERAD-L complex (GO:0000839)	0.57928
mitochondrial respiratory chain complex III (GO:0005750)	0.57928
multivesicular body membrane (GO:0032585)	0.57928
transferase complex, transferring phosphorus-containing groups (GO:0061695)	0.57928
ER to Golgi transport vesicle membrane (GO:0012507)	0.569719
ficolin-1-rich granule (GO:0101002)	0.562829
early endosome (GO:0005769)	0.557156
voltage-gated calcium channel complex (GO:0005891)	0.556815
clathrin-coated vesicle (GO:0030136)	0.55545
integral component of Golgi membrane (GO:0030173)	0.555249
extracellular membrane-bounded organelle (GO:0065010)	0.541203
autolysosome (GO:0044754)	0.540495
clathrin coat of coated pit (GO:0030132)	0.540495
Hrd1p ubiquitin ligase complex (GO:0000836)	0.540495
endosome membrane (GO:0010008)	0.534087
9+2 motile cilium (GO:0097729)	0.527563
cortical cytoskeleton (GO:0030863)	0.514316
recycling endosome membrane (GO:0055038)	0.514316
coated vesicle (GO:0030135)	0.510837
cell cortex region (GO:0099738)	0.506034
Golgi medial cisterna (GO:0005797)	0.506034
nuclear inclusion body (GO:0042405)	0.506034
STAGA complex (GO:0030914)	0.506034
spindle (GO:0005819)	0.504988
postsynaptic density (GO:0014069)	0.502525
extracellular vesicle (GO:1903561)	0.501445
negative regulation of extrinsic apoptotic signaling pathway in absence of ligand (GO:2001240)	1.39818
negative regulation of signal transduction in absence of ligand (GO:1901099)	1.39818
positive regulation of JUN kinase activity (GO:0043507)	1.39818
regulation of viral entry into host cell (GO:0046596)	1.39465
regulation of macrophage migration (GO:1905521)	1.37715
regulation of microtubule nucleation (GO:0010968)	1.37715
serine family amino acid catabolic process (GO:0009071)	1.37715
lipid phosphorylation (GO:0046834)	1.37715
UV protection (GO:0009650)	1.37715
negative regulation of inclusion body assembly (GO:0090084)	1.37715
negative regulation of lipopolysaccharide-mediated signaling pathway (GO:0031665)	1.37715
neuron remodeling (GO:0016322)	1.37715
presynaptic membrane assembly (GO:0097105)	1.37715
intrinsic component of Golgi membrane (GO:0031228)	0.488938
transport vesicle membrane (GO:0030658)	0.488938
aggresome (GO:0016235)	0.48518
ficolin-1-rich granule membrane (GO:0101003)	0.476782
filopodium membrane (GO:0031527)	0.475135
NADPH oxidase complex (GO:0043020)	0.475135
negative regulation of I-kappaB kinase/NF-kappaB signaling (GO:0043124)	1.36008
positive regulation of cation channel activity (GO:2001259)	1.36008
regulation of protein binding (GO:0043393)	1.35389
DNA packaging (GO:0006323)	1.35076
regulation of vascular endothelial growth factor receptor signaling pathway (GO:0030947)	1.35076
protein exit from endoplasmic reticulum (GO:0032527)	1.35076
90S preribosome (GO:0030686)	0.447222
beta-catenin-TCF complex (GO:1990907)	0.447222
clathrin adaptor complex (GO:0030131)	0.447222
integral component of peroxisomal membrane (GO:0005779)	0.447222
RISC complex (GO:0016442)	0.447222
RNA polymerase I complex (GO:0005736)	0.447222
acetylcholine-gated channel complex (GO:0005892)	0.421845
Ino80 complex (GO:0031011)	0.421845
intrinsic component of peroxisomal membrane (GO:0031231)	0.421845
TIM23 mitochondrial import inner membrane translocase complex (GO:0005744)	0.421845
transcription factor TFTC complex (GO:0033276)	0.421845
mitochondrial matrix (GO:0005759)	0.420377
response to reactive oxygen species (GO:0000302)	1.33006
regulation of cell development (GO:0060284)	1.32667
positive regulation of ubiquitin-dependent protein catabolic process (GO:2000060)	1.31398
chemical synaptic transmission, postsynaptic (GO:0099565)	1.3058
protein oxidation (GO:0018158)	1.29953
atrial septum morphogenesis (GO:0060413)	1.29953
regulation of biosynthetic process (GO:0009889)	1.29953
cell-cell junction maintenance (GO:0045217)	1.29953
regulation of inclusion body assembly (GO:0090083)	1.29953
induction of positive chemotaxis (GO:0050930)	1.29953
negative regulation of defense response to virus (GO:0050687)	1.29953
negative regulation of natural killer cell mediated immunity (GO:0002716)	1.29953
postsynapse assembly (GO:0099068)	1.29953
presynaptic membrane organization (GO:0097090)	1.29953
negative regulation of canonical Wnt signaling pathway (GO:0090090)	1.29639
negative regulation of cell cycle (GO:0045786)	1.29197
negative regulation of extrinsic apoptotic signaling pathway (GO:2001237)	1.29197
ficolin-1-rich granule lumen (GO:1904813)	0.405962
clathrin coat (GO:0030118)	0.398649
proton-transporting ATP synthase complex (GO:0045259)	0.398649
trans-Golgi network transport vesicle (GO:0030140)	0.398649
cortical actin cytoskeleton (GO:0030864)	0.385502
mitochondrial respiratory chain complex I (GO:0005747)	0.385502
respiratory chain complex I (GO:0045271)	0.385502
apical junction complex (GO:0043296)	0.382075
dense core granule (GO:0031045)	0.377347
nuclear outer membrane (GO:0005640)	0.377347
regulation of mRNA catabolic process (GO:0061013)	1.28358
heart looping (GO:0001947)	1.2631
positive regulation of axonogenesis (GO:0050772)	1.2631
positive regulation of peptide hormone secretion (GO:0090277)	1.2631
purine-containing compound biosynthetic process (GO:0072522)	1.2631
regulation of actin filament bundle assembly (GO:0032231)	1.2631
TOR signaling (GO:0031929)	1.2631
negative regulation of interleukin-1 beta production (GO:0032691)	1.2631
cellular component assembly (GO:0022607)	1.25107
negative regulation of Wnt signaling pathway (GO:0030178)	1.24988
regulation of cyclin-dependent protein serine/threonine kinase activity (GO:0000079)	1.24922
ephrin receptor signaling pathway (GO:0048013)	1.24922
positive regulation of biosynthetic process (GO:0009891)	1.23283
protein mono-ADP-ribosylation (GO:0140289)	1.22985
pyrimidine nucleobase metabolic process (GO:0006206)	1.22985
regulation of axon regeneration (GO:0048679)	1.22985
early endosome to Golgi transport (GO:0034498)	1.22985
glycine metabolic process (GO:0006544)	1.22985
megakaryocyte differentiation (GO:0030219)	1.22985
very-low-density lipoprotein particle assembly (GO:0034379)	1.22985
motile cilium assembly (GO:0044458)	1.22985
negative regulation of JUN kinase activity (GO:0043508)	1.22985
positive regulation of cardiocyte differentiation (GO:1905209)	1.22985
positive regulation of protein maturation (GO:1903319)	1.22985
positive regulation of ubiquitin protein ligase activity (GO:1904668)	1.22985
protein auto-ADP-ribosylation (GO:0070213)	1.22985
cellular response to unfolded protein (GO:0034620)	1.22246
positive regulation of cellular component movement (GO:0051272)	1.22246
membrane organization (GO:0061024)	1.19812
receptor clustering (GO:0043113)	1.18374
regulation of extrinsic apoptotic signaling pathway in absence of ligand (GO:2001239)	1.18374
regulation of postsynapse organization (GO:0099175)	1.18374
regulation of cellular protein localization (GO:1903827)	1.17509
positive regulation of smooth muscle cell proliferation (GO:0048661)	1.17509
positive regulation of proteasomal protein catabolic process (GO:1901800)	1.16846
positive regulation of cell motility (GO:2000147)	1.16744
purine nucleotide catabolic process (GO:0006195)	1.16676
purine-containing compound catabolic process (GO:0072523)	1.16676
cytoplasmic sequestering of protein (GO:0051220)	1.16676
response to muramyl dipeptide (GO:0032495)	1.16676
negative regulation of macromolecule biosynthetic process (GO:0010558)	1.16676
positive regulation of sodium ion transport (GO:0010765)	1.16676
protein localization to mitochondrion (GO:0070585)	1.16676
determination of heart left/right asymmetry (GO:0061371)	1.14754
embryonic heart tube morphogenesis (GO:0003143)	1.14754
regulation of wound healing (GO:0061041)	1.14754
hydrogen peroxide metabolic process (GO:0042743)	1.14678
negative regulation of transferase activity (GO:0051348)	1.14678
regulation of protein ubiquitination (GO:0031396)	1.13831
anion transmembrane transport (GO:0098656)	1.13688
regulation of I-kappaB kinase/NF-kappaB signaling (GO:0043122)	1.13329
regulation of protein kinase activity (GO:0045859)	1.12174
purine ribonucleotide biosynthetic process (GO:0009152)	1.12081
interferon-gamma-mediated signaling pathway (GO:0060333)	1.11517
respiratory tube development (GO:0030323)	1.11148
long-chain fatty acid biosynthetic process (GO:0042759)	1.11148
negative regulation of cytoskeleton organization (GO:0051494)	1.11148
negative regulation of interleukin-1 production (GO:0032692)	1.11148
antigen processing and presentation of endogenous peptide antigen (GO:0002483)	1.10926
atrial septum development (GO:0003283)	1.10926
regulation of integrin-mediated signaling pathway (GO:2001044)	1.10926
low-density lipoprotein particle remodeling (GO:0034374)	1.10926
negative regulation of cell activation (GO:0050866)	1.10926
negative regulation of DNA-templated transcription, elongation (GO:0032785)	1.10926
negative regulation of neuroinflammatory response (GO:0150079)	1.10926
negative regulation of viral transcription (GO:0032897)	1.10926
regulation of cell adhesion (GO:0030155)	1.10925
regulation of cell motility (GO:2000145)	1.10925
regulation of smooth muscle cell proliferation (GO:0048660)	1.09487
cellular amino acid catabolic process (GO:0009063)	1.09351
regulation of cytoskeleton organization (GO:0051493)	1.08936
regulation of macroautophagy (GO:0016241)	1.08936
regulation of macrophage derived foam cell differentiation (GO:0010743)	1.07771
positive regulation of locomotion (GO:0040017)	1.07771
positive regulation of ion transport (GO:0043270)	1.06968
regulation of aerobic respiration (GO:1903715)	1.05652
regulation of microglial cell activation (GO:1903978)	1.05652
lipoxygenase pathway (GO:0019372)	1.05652
mammary gland epithelium development (GO:0061180)	1.05652
negative regulation of endoplasmic reticulum stress-induced intrinsic apoptotic signaling pathway (GO:1902236)	1.05652
negative regulation of leukocyte activation (GO:0002695)	1.05652
negative regulation of leukocyte mediated cytotoxicity (GO:0001911)	1.05652
regulation of dendritic spine morphogenesis (GO:0061001)	1.04537
cellular response to glucose stimulus (GO:0071333)	1.04537
endodermal cell differentiation (GO:0035987)	1.04537
RNA biosynthetic process (GO:0032774)	1.04537
negative regulation of protein ubiquitination (GO:0031397)	1.04522
endoplasmic reticulum to Golgi vesicle-mediated transport (GO:0006888)	1.03519
positive regulation of neurogenesis (GO:0050769)	1.03305
positive regulation of secretion by cell (GO:1903532)	1.03305
regulation of intrinsic apoptotic signaling pathway (GO:2001242)	1.02145
cilium movement (GO:0003341)	1.02145
regulation of neurotransmitter secretion (GO:0046928)	1.01436
negative regulation of smooth muscle cell proliferation (GO:0048662)	1.01436
antigen processing and presentation of exogenous peptide antigen via MHC class I, TAP-dependent (GO:0002479)	1.01362
positive regulation of synaptic transmission (GO:0050806)	1.01362
regulation of ERBB signaling pathway (GO:1901184)	1.00791
dendritic spine morphogenesis (GO:0060997)	1.00791
epiboly involved in wound healing (GO:0090505)	1.00791
T cell mediated immunity (GO:0002456)	1.00791
N-terminal protein amino acid acetylation (GO:0006474)	1.00791
negative regulation of macrophage activation (GO:0043031)	1.00791
negative regulation of release of cytochrome c from mitochondria (GO:0090201)	1.00791
neuron cell-cell adhesion (GO:0007158)	1.00791
nucleotide catabolic process (GO:0009166)	1.00791
positive regulation of alpha-beta T cell proliferation (GO:0046641)	1.00791
positive regulation of collagen biosynthetic process (GO:0032967)	1.00791
regulation of small GTPase mediated signal transduction (GO:0051056)	0.997857
axoneme assembly (GO:0035082)	0.984611
negative regulation of mitochondrion organization (GO:0010823)	0.984611
positive regulation of release of sequestered calcium ion into cytosol (GO:0051281)	0.984611
protein destabilization (GO:0031648)	0.984611
negative regulation of multicellular organismal process (GO:0051241)	0.980875
regulation of cellular amino acid metabolic process (GO:0006521)	0.97588
unsaturated fatty acid metabolic process (GO:0033559)	0.97588
negative regulation of DNA-binding transcription factor activity (GO:0043433)	0.971816
regulation of transferase activity (GO:0051338)	0.962907
synaptic vesicle membrane organization (GO:0048499)	0.962907
midbody abscission (GO:0061952)	0.962907
muscle tissue morphogenesis (GO:0060415)	0.962907
negative regulation of chemokine production (GO:0032682)	0.962907
negative regulation of peptidyl-threonine phosphorylation (GO:0010801)	0.962907
negative regulation of vascular associated smooth muscle cell proliferation (GO:1904706)	0.962907
negative regulation of viral entry into host cell (GO:0046597)	0.962907
positive regulation of collagen metabolic process (GO:0010714)	0.962907
positive regulation of positive chemotaxis (GO:0050927)	0.962907
positive regulation of stem cell proliferation (GO:2000648)	0.962907
positive regulation of defense response (GO:0031349)	0.95897
blood vessel diameter maintenance (GO:0097746)	0.956038
regulation of mitotic spindle organization (GO:0060236)	0.956038
regulation of postsynaptic membrane potential (GO:0060078)	0.956038
regulation of protein polymerization (GO:0032271)	0.956038
lung development (GO:0030324)	0.956038
positive regulation of immunoglobulin production (GO:0002639)	0.956038
regulation of protein phosphorylation (GO:0001932)	0.955451
pyruvate metabolic process (GO:0006090)	0.954028
negative regulation of cytokine-mediated signaling pathway (GO:0001960)	0.954028
negative regulation of signal transduction (GO:0009968)	0.946383
response to UV (GO:0009411)	0.943453
organic anion transport (GO:0015711)	0.943453
positive regulation of type I interferon production (GO:0032481)	0.93999
regulation of mRNA stability (GO:0043488)	0.93402
cellular response to heat (GO:0034605)	0.928573
dendrite morphogenesis (GO:0048813)	0.928573
endoderm formation (GO:0001706)	0.928573
regulation of sodium ion transport (GO:0002028)	0.928573
membrane assembly (GO:0071709)	0.928573
regulation of transforming growth factor beta receptor signaling pathway (GO:0017015)	0.928204
protein modification process (GO:0036211)	0.922539
antigen processing and presentation of exogenous peptide antigen via MHC class I (GO:0042590)	0.922539
negative regulation of protein serine/threonine kinase activity (GO:0071901)	0.922539
cell migration involved in sprouting angiogenesis (GO:0002042)	0.921078
regulation of mitochondrial outer membrane permeabilization involved in apoptotic signaling pathway (GO:1901028)	0.921078
regulation of mRNA polyadenylation (GO:1900363)	0.921078
endothelial cell proliferation (GO:0001935)	0.921078
response to interferon-alpha (GO:0035455)	0.921078
high-density lipoprotein particle remodeling (GO:0034375)	0.921078
intermediate filament organization (GO:0045109)	0.921078
negative regulation of leukocyte cell-cell adhesion (GO:1903038)	0.921078
negative regulation of tumor necrosis factor-mediated signaling pathway (GO:0010804)	0.921078
neuron maturation (GO:0042551)	0.921078
outer dynein arm assembly (GO:0036158)	0.921078
positive regulation of macrophage derived foam cell differentiation (GO:0010744)	0.921078
positive regulation of nervous system process (GO:0031646)	0.921078
positive regulation of synaptic transmission, glutamatergic (GO:0051968)	0.921078
defense response to symbiont (GO:0140546)	0.914537
regulation of cell cycle (GO:0051726)	0.913591
positive regulation of interferon-gamma production (GO:0032729)	0.912074
positive regulation of proteolysis (GO:0045862)	0.912074
positive regulation of DNA-binding transcription factor activity (GO:0051091)	0.909676
regulation of erythrocyte differentiation (GO:0045646)	0.902151
regulation of transport (GO:0051049)	0.902151
regulation of vascular associated smooth muscle cell proliferation (GO:1904705)	0.902151
negative regulation of stress-activated MAPK cascade (GO:0032873)	0.902151
positive regulation of exocytosis (GO:0045921)	0.902151
positive regulation of signaling receptor activity (GO:2000273)	0.902151
protein insertion into ER membrane (GO:0045048)	0.902151
cell junction assembly (GO:0034329)	0.898486
skin development (GO:0043588)	0.888714
antigen processing and presentation of exogenous peptide antigen (GO:0002478)	0.884007
regulation of cell-cell adhesion mediated by cadherin (GO:2000047)	0.882068
cardiac atrium morphogenesis (GO:0003209)	0.882068
regulation of mitotic spindle assembly (GO:1901673)	0.882068
excitatory postsynaptic potential (GO:0060079)	0.882068
regulation of T cell cytokine production (GO:0002724)	0.882068
long-term memory (GO:0007616)	0.882068
negative regulation of oxidative stress-induced intrinsic apoptotic signaling pathway (GO:1902176)	0.882068
neuromuscular process (GO:0050905)	0.882068
postsynaptic membrane organization (GO:0001941)	0.882068
negative regulation of innate immune response (GO:0045824)	0.876715
positive regulation of insulin secretion (GO:0032024)	0.876715
regulation of JNK cascade (GO:0046328)	0.855782
positive regulation of phosphorylation (GO:0042327)	0.847474
regulation of acute inflammatory response (GO:0002673)	0.845575
branched-chain amino acid catabolic process (GO:0009083)	0.845575
branched-chain amino acid metabolic process (GO:0009081)	0.845575
regulation of protein modification by small protein conjugation or removal (GO:1903320)	0.845575
epithelial cilium movement involved in extracellular fluid movement (GO:0003351)	0.845575
regulation of smooth muscle contraction (GO:0006940)	0.845575
toll-like receptor 4 signaling pathway (GO:0034142)	0.845575
mitotic cytokinetic process (GO:1902410)	0.845575
natural killer cell mediated immunity (GO:0002228)	0.845575
negative regulation of viral life cycle (GO:1903901)	0.845575
positive regulation of alpha-beta T cell activation (GO:0046635)	0.845575
positive regulation of hormone secretion (GO:0046887)	0.845575
positive regulation of protein processing (GO:0010954)	0.845575
positive regulation of protein serine/threonine kinase activity (GO:0071902)	0.842025
epidermis development (GO:0008544)	0.840525
long-chain fatty acid metabolic process (GO:0001676)	0.840525
G2/M transition of mitotic cell cycle (GO:0000086)	0.838197
positive regulation of canonical Wnt signaling pathway (GO:0090263)	0.838197
protein stabilization (GO:0050821)	0.83545
positive regulation of wound healing (GO:0090303)	0.828587
cell cycle G2/M phase transition (GO:0044839)	0.826114
cellular response to hypoxia (GO:0071456)	0.826114
regulated exocytosis (GO:0045055)	0.825279
regulation of cell-substrate junction assembly (GO:0090109)	0.811345
cyclic purine nucleotide metabolic process (GO:0052652)	0.811345
regulation of transcription by RNA polymerase III (GO:0006359)	0.811345
response to progesterone (GO:0032570)	0.811345
hydrogen peroxide catabolic process (GO:0042744)	0.811345
spindle assembly checkpoint signaling (GO:0071173)	0.811345
mitotic spindle assembly checkpoint signaling (GO:0007094)	0.811345
mitotic spindle checkpoint signaling (GO:0071174)	0.811345
zinc ion transport (GO:0006829)	0.811345
negative regulation of reproductive process (GO:2000242)	0.811345
5-phosphoribose 1-diphosphate biosynthetic process (GO:0006015)	0.806249
5-phosphoribose 1-diphosphate metabolic process (GO:0046391)	0.806249
AMP biosynthetic process (GO:0006167)	0.806249
regulation of cardioblast differentiation (GO:0051890)	0.806249
cannabinoid signaling pathway (GO:0038171)	0.806249
regulation of glycoprotein metabolic process (GO:1903018)	0.806249
regulation of heart growth (GO:0060420)	0.806249
regulation of hippocampal neuron apoptotic process (GO:0110089)	0.806249
cellular response to sodium arsenite (GO:1903936)	0.806249
regulation of histone H2B ubiquitination (GO:2001166)	0.806249
regulation of hormone metabolic process (GO:0032350)	0.806249
cellular response to vitamin (GO:0071295)	0.806249
regulation of inflammatory response to wounding (GO:0106014)	0.806249
regulation of inositol trisphosphate biosynthetic process (GO:0032960)	0.806249
regulation of lyase activity (GO:0051339)	0.806249
regulation of miRNA metabolic process (GO:2000628)	0.806249
determination of pancreatic left/right asymmetry (GO:0035469)	0.806249
regulation of natural killer cell mediated immunity (GO:0002715)	0.806249
diaphragm development (GO:0060539)	0.806249
regulation of neutrophil activation (GO:1902563)	0.806249
regulation of protein import (GO:1904589)	0.806249
regulation of respiratory burst involved in inflammatory response (GO:0060264)	0.806249
establishment of monopolar cell polarity (GO:0061162)	0.806249
establishment of T cell polarity (GO:0001768)	0.806249
regulation of synaptic vesicle priming (GO:0010807)	0.806249
fructose transmembrane transport (GO:0015755)	0.806249
glutamate catabolic process (GO:0006538)	0.806249
response to sodium arsenite (GO:1903935)	0.806249
immature B cell differentiation (GO:0002327)	0.806249
intracellular distribution of mitochondria (GO:0048312)	0.806249
intracellular sequestering of iron ion (GO:0006880)	0.806249
isocitrate metabolic process (GO:0006102)	0.806249
mammary gland duct morphogenesis (GO:0060603)	0.806249
thorax and anterior abdomen determination (GO:0007356)	0.806249
tight junction organization (GO:0120193)	0.806249
Toll signaling pathway (GO:0008063)	0.806249
toll-like receptor 2 signaling pathway (GO:0034134)	0.806249
tricuspid valve morphogenesis (GO:0003186)	0.806249
ubiquitin-dependent SMAD protein catabolic process (GO:0030579)	0.806249
ventricular cardiac muscle cell differentiation (GO:0055012)	0.806249
zygotic determination of anterior/posterior axis, embryo (GO:0007354)	0.806249
negative regulation of cellular respiration (GO:1901856)	0.806249
negative regulation of insulin-like growth factor receptor signaling pathway (GO:0043569)	0.806249
negative regulation of pinocytosis (GO:0048550)	0.806249
negative regulation of plasminogen activation (GO:0010757)	0.806249
negative regulation of protein polyubiquitination (GO:1902915)	0.806249
negative regulation of transcription by RNA polymerase I (GO:0016479)	0.806249
non-canonical Wnt signaling pathway via MAPK cascade (GO:0038030)	0.806249
oxaloacetate transport (GO:0015729)	0.806249
peptidyl-cysteine S-nitrosylation (GO:0018119)	0.806249
positive regulation of cardioblast differentiation (GO:0051891)	0.806249
positive regulation of deoxyribonuclease activity (GO:0032077)	0.806249
positive regulation of endothelial cell chemotaxis by VEGF-activated vascular endothelial growth factor receptor signaling pathway (GO:0038033)	0.806249
positive regulation of fertilization (GO:1905516)	0.806249
positive regulation of glycoprotein metabolic process (GO:1903020)	0.806249
positive regulation of histone ubiquitination (GO:0033184)	0.806249
positive regulation of mast cell chemotaxis (GO:0060754)	0.806249
positive regulation of natural killer cell proliferation (GO:0032819)	0.806249
positive regulation of neutrophil extravasation (GO:2000391)	0.806249
positive regulation of nucleotide-binding oligomerization domain containing signaling pathway (GO:0070426)	0.806249
positive regulation of oxidative stress-induced neuron death (GO:1903223)	0.806249
positive regulation of prostaglandin biosynthetic process (GO:0031394)	0.806249
positive regulation of transcription from RNA polymerase II promoter involved in heart development (GO:1901228)	0.806249
postsynaptic density protein 95 clustering (GO:0097119)	0.806249
cortical cytoskeleton organization (GO:0030865)	0.805799
epithelial cell migration (GO:0010631)	0.805799
regulation of release of cytochrome c from mitochondria (GO:0090199)	0.805799
gluconeogenesis (GO:0006094)	0.805799
nucleobase-containing compound catabolic process (GO:0034655)	0.805799
positive regulation of TOR signaling (GO:0032008)	0.805799
defense response to virus (GO:0051607)	0.80247
modulation of chemical synaptic transmission (GO:0050804)	0.802123
negative regulation of peptidase activity (GO:0010466)	0.798749
positive regulation of viral process (GO:0048524)	0.798749
negative regulation of phosphorylation (GO:0042326)	0.795188
determination of left/right symmetry (GO:0007368)	0.783805
histone H3 acetylation (GO:0043966)	0.783805
translesion synthesis (GO:0019985)	0.783805
mitochondrial gene expression (GO:0140053)	0.783805
lipid homeostasis (GO:0055088)	0.781502
ERAD pathway (GO:0036503)	0.780672
regulation of centrosome cycle (GO:0046605)	0.779158
regulation of endoplasmic reticulum stress-induced intrinsic apoptotic signaling pathway (GO:1902235)	0.779158
fatty-acyl-CoA metabolic process (GO:0035337)	0.779158
glutathione derivative biosynthetic process (GO:1901687)	0.779158
glutathione derivative metabolic process (GO:1901685)	0.779158
regulation of viral release from host cell (GO:1902186)	0.779158
microglial cell activation (GO:0001774)	0.779158
zinc ion transmembrane transport (GO:0071577)	0.779158
natural killer cell mediated cytotoxicity (GO:0042267)	0.779158
negative regulation of lymphocyte activation (GO:0051250)	0.779158
negative regulation of mitotic metaphase/anaphase transition (GO:0045841)	0.779158
negative regulation of phosphate metabolic process (GO:0045936)	0.779158
negative regulation of small molecule metabolic process (GO:0062014)	0.779158
positive regulation of calcium ion transmembrane transporter activity (GO:1901021)	0.779158
positive regulation of dendritic spine development (GO:0060999)	0.779158
positive regulation of DNA-templated transcription, initiation (GO:2000144)	0.779158
positive regulation of granulocyte chemotaxis (GO:0071624)	0.779158
positive regulation of neutrophil migration (GO:1902624)	0.779158
protein import into peroxisome membrane (GO:0045046)	0.779158
regulation of protein serine/threonine kinase activity (GO:0071900)	0.776615
negative regulation of binding (GO:0051100)	0.766441
chemical homeostasis (GO:0048878)	0.764683
regulation of cell-substrate adhesion (GO:0010810)	0.762564
glutathione metabolic process (GO:0006749)	0.762564
lipid modification (GO:0030258)	0.762564
negative regulation of proteolysis (GO:0045861)	0.762564
negative regulation of type I interferon production (GO:0032480)	0.762564
phosphate-containing compound metabolic process (GO:0006796)	0.761213
sulfur compound biosynthetic process (GO:0044272)	0.751942
acylglycerol biosynthetic process (GO:0046463)	0.748825
blood vessel endothelial cell migration (GO:0043534)	0.748825
regulation of interleukin-4 production (GO:0032673)	0.748825
cilium-dependent cell motility (GO:0060285)	0.748825
regulation of peptidase activity (GO:0052547)	0.748825
regulation of steroid metabolic process (GO:0019218)	0.748825
response to copper ion (GO:0046688)	0.748825
negative regulation of GTPase activity (GO:0034260)	0.748825
positive regulation of protein autophosphorylation (GO:0031954)	0.748825
positive regulation of transcription initiation from RNA polymerase II promoter (GO:0060261)	0.748825
positive regulation of cell cycle (GO:0045787)	0.748277
positive regulation of protein modification process (GO:0031401)	0.743881
hexose biosynthetic process (GO:0019319)	0.74204
intracellular steroid hormone receptor signaling pathway (GO:0030518)	0.74204
lymphocyte chemotaxis (GO:0048247)	0.74204
protein K63-linked ubiquitination (GO:0070534)	0.74204
positive regulation of cellular component organization (GO:0051130)	0.739909
positive regulation of binding (GO:0051099)	0.73881
positive regulation of response to external stimulus (GO:0032103)	0.735506
3'-phosphoadenosine 5'-phosphosulfate biosynthetic process (GO:0050428)	0.734206
adherens junction maintenance (GO:0034334)	0.734206
purine nucleobase biosynthetic process (GO:0009113)	0.734206
purine ribonucleoside bisphosphate biosynthetic process (GO:0034036)	0.734206
pyrimidine nucleotide-sugar transmembrane transport (GO:0090481)	0.734206
regulation of adiponectin secretion (GO:0070163)	0.734206
ATP synthesis coupled electron transport (GO:0042773)	0.734206
axo-dendritic transport (GO:0008088)	0.734206
B cell chemotaxis (GO:0035754)	0.734206
blood vessel endothelial cell proliferation involved in sprouting angiogenesis (GO:0002043)	0.734206
regulation of cellular response to hypoxia (GO:1900037)	0.734206
regulation of centriole elongation (GO:1903722)	0.734206
regulation of collagen fibril organization (GO:1904026)	0.734206
cell junction disassembly (GO:0150146)	0.734206
cellular carbohydrate catabolic process (GO:0044275)	0.734206
cellular heat acclimation (GO:0070370)	0.734206
cellular response to iron ion (GO:0071281)	0.734206
regulation of glutamate receptor signaling pathway (GO:1900449)	0.734206
regulation of hematopoietic stem cell proliferation (GO:1902033)	0.734206
cellular response to salt (GO:1902075)	0.734206
regulation of hyaluronan biosynthetic process (GO:1900125)	0.734206
regulation of hydrogen peroxide metabolic process (GO:0010310)	0.734206
regulation of long-chain fatty acid import across plasma membrane (GO:0010746)	0.734206
COPI coating of Golgi vesicle (GO:0048205)	0.734206
COPI-coated vesicle budding (GO:0035964)	0.734206
regulation of mast cell chemotaxis (GO:0060753)	0.734206
regulation of microtubule motor activity (GO:2000574)	0.734206
dehydroascorbic acid transport (GO:0070837)	0.734206
determination of liver left/right asymmetry (GO:0071910)	0.734206
regulation of neutrophil extravasation (GO:2000389)	0.734206
regulation of nucleotide-binding oligomerization domain containing 2 signaling pathway (GO:0070432)	0.734206
establishment of lymphocyte polarity (GO:0001767)	0.734206
establishment of planar polarity (GO:0001736)	0.734206
regulation of T-helper 17 cell lineage commitment (GO:2000328)	0.734206
regulation of thymocyte apoptotic process (GO:0070243)	0.734206
galactolipid biosynthetic process (GO:0019375)	0.734206
galactose catabolic process (GO:0019388)	0.734206
galactosylceramide biosynthetic process (GO:0006682)	0.734206
regulation of tooth mineralization (GO:0070170)	0.734206
regulation of translational elongation (GO:0006448)	0.734206
glomerular epithelial cell differentiation (GO:0072311)	0.734206
glycolipid transport (GO:0046836)	0.734206
renal filtration cell differentiation (GO:0061318)	0.734206
glycoside metabolic process (GO:0016137)	0.734206
glycosyl compound catabolic process (GO:1901658)	0.734206
glycosylceramide catabolic process (GO:0046477)	0.734206
glycosylceramide metabolic process (GO:0006677)	0.734206
Golgi transport vesicle coating (GO:0048200)	0.734206
response to catecholamine (GO:0071869)	0.734206
heat acclimation (GO:0010286)	0.734206
histone-serine phosphorylation (GO:0035404)	0.734206
hydrogen peroxide biosynthetic process (GO:0050665)	0.734206
ISG15-protein conjugation (GO:0032020)	0.734206
snRNA modification (GO:0040031)	0.734206
succinate transmembrane transport (GO:0071422)	0.734206
lymphocyte apoptotic process (GO:0070227)	0.734206
megakaryocyte development (GO:0035855)	0.734206
transcription-dependent tethering of RNA polymerase II gene DNA at nuclear periphery (GO:0000972)	0.734206
mitochondrial protein catabolic process (GO:0035694)	0.734206
ventricular cardiac muscle cell development (GO:0055015)	0.734206
monoubiquitinated protein deubiquitination (GO:0035520)	0.734206
negative regulation of actin filament depolymerization (GO:0030835)	0.734206
negative regulation of cardiac muscle cell apoptotic process (GO:0010667)	0.734206
negative regulation of CD8-positive, alpha-beta T cell activation (GO:2001186)	0.734206
negative regulation of erythrocyte differentiation (GO:0045647)	0.734206
negative regulation of glucocorticoid receptor signaling pathway (GO:2000323)	0.734206
negative regulation of neuron migration (GO:2001223)	0.734206
negative regulation of sequestering of triglyceride (GO:0010891)	0.734206
negative regulation of trophoblast cell migration (GO:1901164)	0.734206
neurotransmitter receptor transport, endosome to postsynaptic membrane (GO:0098887)	0.734206
positive regulation of hemoglobin biosynthetic process (GO:0046985)	0.734206
positive regulation of microglial cell migration (GO:1904141)	0.734206
positive regulation of receptor binding (GO:1900122)	0.734206
positive regulation of sterol transport (GO:0032373)	0.734206
positive regulation of T cell differentiation in thymus (GO:0033089)	0.734206
postsynaptic density assembly (GO:0097107)	0.734206
presynaptic active zone organization (GO:1990709)	0.734206
regulation of epidermal growth factor receptor signaling pathway (GO:0042058)	0.732271
neutrophil degranulation (GO:0043312)	0.729973
chromosome condensation (GO:0030261)	0.722199
positive regulation of nervous system development (GO:0051962)	0.722199
apoptotic nuclear changes (GO:0030262)	0.720182
canonical glycolysis (GO:0061621)	0.720182
glucose catabolic process to pyruvate (GO:0061718)	0.720182
response to gamma radiation (GO:0010332)	0.720182
long-chain fatty-acyl-CoA metabolic process (GO:0035336)	0.720182
wound healing, spreading of cells (GO:0044319)	0.720182
neuromuscular junction development (GO:0007528)	0.720182
peptidyl-glutamic acid modification (GO:0018200)	0.720182
positive regulation of cellular response to transforming growth factor beta stimulus (GO:1903846)	0.720182
positive regulation of neuron apoptotic process (GO:0043525)	0.720182
positive regulation of transforming growth factor beta receptor signaling pathway (GO:0030511)	0.720182
positive regulation of viral life cycle (GO:1903902)	0.720182
potassium ion homeostasis (GO:0055075)	0.720182
protein K48-linked deubiquitination (GO:0071108)	0.720182
negative regulation of transforming growth factor beta receptor signaling pathway (GO:0030512)	0.716652
neutrophil activation involved in immune response (GO:0002283)	0.707972
protein localization to organelle (GO:0033365)	0.704126
regulation of fibroblast proliferation (GO:0048145)	0.703009
regulation of synaptic transmission, glutamatergic (GO:0051966)	0.703009
negative regulation of tumor necrosis factor production (GO:0032720)	0.703009
cellular response to decreased oxygen levels (GO:0036294)	0.701408
synapse assembly (GO:0007416)	0.701408
regulation of cellular response to stress (GO:0080135)	0.693705
negative regulation of response to external stimulus (GO:0032102)	0.693705
acylglycerol homeostasis (GO:0055090)	0.693086
regulation of protein processing (GO:0070613)	0.693086
regulation of proteolysis involved in cellular protein catabolic process (GO:1903050)	0.693086
regulation of spindle assembly (GO:0090169)	0.693086
glycolytic process through glucose-6-phosphate (GO:0061620)	0.693086
negative regulation of response to endoplasmic reticulum stress (GO:1903573)	0.693086
positive regulation of DNA-templated transcription, elongation (GO:0032786)	0.693086
positive regulation of ERBB signaling pathway (GO:1901186)	0.693086
positive regulation of lipid metabolic process (GO:0045834)	0.693086
neutrophil mediated immunity (GO:0002446)	0.691832
interleukin-1-mediated signaling pathway (GO:0070498)	0.686685
negative regulation of cell death (GO:0060548)	0.686685
aerobic electron transport chain (GO:0019646)	0.686526
protein localization to membrane (GO:0072657)	0.686062
regulation of cell migration (GO:0030334)	0.683289
aldehyde catabolic process (GO:0046185)	0.674355
purine-containing compound metabolic process (GO:0072521)	0.674355
regulation of atrial cardiac muscle cell membrane repolarization (GO:0060372)	0.674355
atrioventricular valve formation (GO:0003190)	0.674355
regulation of chromatin assembly or disassembly (GO:0001672)	0.674355
regulation of cilium beat frequency (GO:0003356)	0.674355
regulation of extracellular matrix assembly (GO:1901201)	0.674355
cellular response to interleukin-18 (GO:0071351)	0.674355
regulation of glucocorticoid receptor signaling pathway (GO:2000322)	0.674355
cellular response to monoamine stimulus (GO:0071868)	0.674355
regulation of hemoglobin biosynthetic process (GO:0046984)	0.674355
cellular response to prostaglandin E stimulus (GO:0071380)	0.674355
regulation of histamine secretion by mast cell (GO:1903593)	0.674355
creatine metabolic process (GO:0006600)	0.674355
regulation of microglial cell migration (GO:1904139)	0.674355
regulation of natural killer cell cytokine production (GO:0002727)	0.674355
regulation of natural killer cell proliferation (GO:0032817)	0.674355
regulation of oxidative stress-induced neuron intrinsic apoptotic signaling pathway (GO:1903376)	0.674355
regulation of phospholipid transport (GO:2001138)	0.674355
regulation of prostaglandin biosynthetic process (GO:0031392)	0.674355
regulation of protein deubiquitination (GO:0090085)	0.674355
regulation of smooth muscle cell differentiation (GO:0051150)	0.674355
fatty acid elongation, monounsaturated fatty acid (GO:0034625)	0.674355
fatty acid elongation, polyunsaturated fatty acid (GO:0034626)	0.674355
fatty acid elongation, saturated fatty acid (GO:0019367)	0.674355
fatty acid elongation, unsaturated fatty acid (GO:0019368)	0.674355
regulation of systemic arterial blood pressure by renin-angiotensin (GO:0003081)	0.674355
flavin-containing compound metabolic process (GO:0042726)	0.674355
regulation of transcription from RNA polymerase II promoter involved in myocardial precursor cell differentiation (GO:0003256)	0.674355
glycosylceramide biosynthetic process (GO:0046476)	0.674355
heme transport (GO:0015886)	0.674355
hexose catabolic process (GO:0019320)	0.674355
response to lead ion (GO:0010288)	0.674355
riboflavin metabolic process (GO:0006771)	0.674355
ribose phosphate biosynthetic process (GO:0046390)	0.674355
inhibitory postsynaptic potential (GO:0060080)	0.674355
insulin secretion involved in cellular response to glucose stimulus (GO:0035773)	0.674355
interleukin-18-mediated signaling pathway (GO:0035655)	0.674355
intermediate filament bundle assembly (GO:0045110)	0.674355
intermembrane lipid transfer (GO:0120009)	0.674355
serine transport (GO:0032329)	0.674355
iron coordination entity transport (GO:1901678)	0.674355
skin morphogenesis (GO:0043589)	0.674355
smooth muscle cell migration (GO:0014909)	0.674355
left/right pattern formation (GO:0060972)	0.674355
sphingosine-1-phosphate receptor signaling pathway (GO:0003376)	0.674355
lipoxin biosynthetic process (GO:2001301)	0.674355
succinate transport (GO:0015744)	0.674355
synaptic vesicle docking (GO:0016081)	0.674355
maintenance of synapse structure (GO:0099558)	0.674355
membrane invagination (GO:0010324)	0.674355
miRNA loading onto RISC involved in gene silencing by miRNA (GO:0035280)	0.674355
monoacylglycerol biosynthetic process (GO:0006640)	0.674355
xenobiotic catabolic process (GO:0042178)	0.674355
negative regulation of acute inflammatory response (GO:0002674)	0.674355
negative regulation of axon regeneration (GO:0048681)	0.674355
negative regulation of mitochondrial outer membrane permeabilization involved in apoptotic signaling pathway (GO:1901029)	0.674355
negative regulation of neurotransmitter secretion (GO:0046929)	0.674355
negative regulation of NLRP3 inflammasome complex assembly (GO:1900226)	0.674355
negative regulation of protein K63-linked ubiquitination (GO:1900045)	0.674355
negative regulation of stress-activated protein kinase signaling cascade (GO:0070303)	0.674355
neurotransmitter receptor transport, endosome to plasma membrane (GO:0099639)	0.674355
Notch receptor processing, ligand-dependent (GO:0035333)	0.674355
nucleobase biosynthetic process (GO:0046112)	0.674355
polyamine biosynthetic process (GO:0006596)	0.674355
positive regulation of blood circulation (GO:1903524)	0.674355
positive regulation of cilium movement (GO:0003353)	0.674355
positive regulation of cilium-dependent cell motility (GO:2000155)	0.674355
positive regulation of ER-associated ubiquitin-dependent protein catabolic process (GO:1903071)	0.674355
positive regulation of flagellated sperm motility (GO:1902093)	0.674355
positive regulation of intracellular estrogen receptor signaling pathway (GO:0033148)	0.674355
positive regulation of miRNA metabolic process (GO:2000630)	0.674355
positive regulation of mitochondrial membrane potential (GO:0010918)	0.674355
positive regulation of natural killer cell cytokine production (GO:0002729)	0.674355
positive regulation of protein localization to centrosome (GO:1904781)	0.674355
positive regulation of synaptic transmission, GABAergic (GO:0032230)	0.674355
positive regulation of unsaturated fatty acid biosynthetic process (GO:2001280)	0.674355
positive regulation of vascular associated smooth muscle cell differentiation (GO:1905065)	0.674355
positive regulation of voltage-gated calcium channel activity (GO:1901387)	0.674355
protein catabolic process in the vacuole (GO:0007039)	0.674355
protein localization to basolateral plasma membrane (GO:1903361)	0.674355
negative regulation of nucleic acid-templated transcription (GO:1903507)	0.674256
regulation of endopeptidase activity (GO:0052548)	0.671997
regulation of hematopoietic stem cell differentiation (GO:1902036)	0.671997
response to metal ion (GO:0010038)	0.671997
mitochondrial ATP synthesis coupled electron transport (GO:0042775)	0.671997
negative regulation of neuron apoptotic process (GO:0043524)	0.671997
cytoskeleton organization (GO:0007010)	0.671711
chaperone cofactor-dependent protein refolding (GO:0051085)	0.66741
positive regulation of glucose import (GO:0046326)	0.66741
positive regulation of T cell mediated cytotoxicity (GO:0001916)	0.66741
positive regulation of viral transcription (GO:0050434)	0.66741
negative regulation of tumor necrosis factor superfamily cytokine production (GO:1903556)	0.666464
negative regulation of intracellular signal transduction (GO:1902532)	0.660997
cellular response to interferon-gamma (GO:0071346)	0.660979
positive regulation of protein secretion (GO:0050714)	0.657809
regulation of stress-activated MAPK cascade (GO:0032872)	0.649056
RNA catabolic process (GO:0006401)	0.649056
ubiquitin-dependent ERAD pathway (GO:0030433)	0.643953
positive regulation of JNK cascade (GO:0046330)	0.643953
cellular response to cadmium ion (GO:0071276)	0.643042
cellular senescence (GO:0090398)	0.643042
dendritic spine organization (GO:0097061)	0.643042
entrainment of circadian clock by photoperiod (GO:0043153)	0.643042
regulation of transcription elongation from RNA polymerase II promoter (GO:0034243)	0.643042
regulation of vasculature development (GO:1901342)	0.643042
melanosome organization (GO:0032438)	0.643042
monocarboxylic acid catabolic process (GO:0072329)	0.643042
negative regulation of catalytic activity (GO:0043086)	0.643042
nucleobase-containing small molecule interconversion (GO:0015949)	0.643042
peroxisomal membrane transport (GO:0015919)	0.643042
positive regulation of calcium ion transmembrane transport (GO:1904427)	0.643042
presynaptic endocytosis (GO:0140238)	0.643042
positive regulation of epithelial cell proliferation (GO:0050679)	0.640028
negative regulation of neuron death (GO:1901215)	0.638423
modification-dependent protein catabolic process (GO:0019941)	0.636783
regulation of G2/M transition of mitotic cell cycle (GO:0010389)	0.63591
positive regulation of hydrolase activity (GO:0051345)	0.63591
negative regulation of ERK1 and ERK2 cascade (GO:0070373)	0.632191
NIK/NF-kappaB signaling (GO:0038061)	0.630417
intracellular protein transport (GO:0006886)	0.628425
protein localization to presynapse (GO:1905383)	0.623419
protein retention in ER lumen (GO:0006621)	0.623419
adenylate cyclase-inhibiting G protein-coupled acetylcholine receptor signaling pathway (GO:0007197)	0.623419
ammonium transmembrane transport (GO:0072488)	0.623419
anterograde axonal protein transport (GO:0099641)	0.623419
antigen processing and presentation of endogenous peptide antigen via MHC class I (GO:0019885)	0.623419
regulation of actin filament length (GO:0030832)	0.623419
regulation of alpha-beta T cell proliferation (GO:0046640)	0.623419
axo-dendritic protein transport (GO:0099640)	0.623419
regulation of cyclic-nucleotide phosphodiesterase activity (GO:0051342)	0.623419
regulation of endodeoxyribonuclease activity (GO:0032071)	0.623419
regulation of mitochondrial gene expression (GO:0062125)	0.623419
diacylglycerol biosynthetic process (GO:0006651)	0.623419
DNA damage induced protein phosphorylation (GO:0006975)	0.623419
elastic fiber assembly (GO:0048251)	0.623419
regulation of protein K63-linked ubiquitination (GO:1900044)	0.623419
regulation of response to wounding (GO:1903034)	0.623419
fructose metabolic process (GO:0006000)	0.623419
glycoside catabolic process (GO:0016139)	0.623419
glyoxylate metabolic process (GO:0046487)	0.623419
internal protein amino acid acetylation (GO:0006475)	0.623419
kidney mesenchyme development (GO:0072074)	0.623419
spermidine metabolic process (GO:0008216)	0.623419
spleen development (GO:0048536)	0.623419
macromolecule depalmitoylation (GO:0098734)	0.623419
mammary gland epithelial cell differentiation (GO:0060644)	0.623419
T-helper cell lineage commitment (GO:0002295)	0.623419
telomeric D-loop disassembly (GO:0061820)	0.623419
thyroid gland development (GO:0030878)	0.623419
TORC1 signaling (GO:0038202)	0.623419
negative regulation of amyloid-beta clearance (GO:1900222)	0.623419
negative regulation of B cell apoptotic process (GO:0002903)	0.623419
negative regulation of fatty acid oxidation (GO:0046322)	0.623419
negative regulation of macrophage migration (GO:1905522)	0.623419
negative regulation of neuron projection regeneration (GO:0070571)	0.623419
negative regulation of nitrogen compound metabolic process (GO:0051172)	0.623419
negative regulation of striated muscle cell apoptotic process (GO:0010664)	0.623419
negative regulation of T-helper 17 cell differentiation (GO:2000320)	0.623419
osteoblast development (GO:0002076)	0.623419
peptidyl-proline hydroxylation to 4-hydroxy-L-proline (GO:0018401)	0.623419
positive regulation of aspartic-type peptidase activity (GO:1905247)	0.623419
positive regulation of cell migration by vascular endothelial growth factor signaling pathway (GO:0038089)	0.623419
positive regulation of defense response to bacterium (GO:1900426)	0.623419
positive regulation of glial cell migration (GO:1903977)	0.623419
positive regulation of intracellular steroid hormone receptor signaling pathway (GO:0033145)	0.623419
positive regulation of muscle contraction (GO:0045933)	0.623419
positive regulation of peptide secretion (GO:0002793)	0.623419
positive regulation of ryanodine-sensitive calcium-release channel activity (GO:0060316)	0.623419
positive regulation of triglyceride catabolic process (GO:0010898)	0.623419
positive regulation of vascular associated smooth muscle cell migration (GO:1904754)	0.623419
postsynaptic density organization (GO:0097106)	0.623419
progesterone receptor signaling pathway (GO:0050847)	0.623419
protein depalmitoylation (GO:0002084)	0.623419
regulation of immunoglobulin production (GO:0002637)	0.619883
regulation of plasma membrane bounded cell projection organization (GO:0120035)	0.619883
regulation of small molecule metabolic process (GO:0062012)	0.619883
response to interferon-beta (GO:0035456)	0.619883
response to ketone (GO:1901654)	0.619883
keratan sulfate biosynthetic process (GO:0018146)	0.619883
sulfur compound transport (GO:0072348)	0.619883
ventricular septum morphogenesis (GO:0060412)	0.619883
negative regulation of axonogenesis (GO:0050771)	0.619883
negative regulation of oxidative stress-induced cell death (GO:1903202)	0.619883
photoperiodism (GO:0009648)	0.619883
positive regulation of microtubule polymerization (GO:0031116)	0.619883
positive regulation of synapse assembly (GO:0051965)	0.619883
cellular response to oxidative stress (GO:0034599)	0.619741
regulation of phosphorylation (GO:0042325)	0.619741
platelet degranulation (GO:0002576)	0.619741
regulation of hematopoietic progenitor cell differentiation (GO:1901532)	0.617194
integrin-mediated signaling pathway (GO:0007229)	0.617194
regulation of cellular amine metabolic process (GO:0033238)	0.615846
regulation of protein modification process (GO:0031399)	0.615846
positive regulation of actin filament bundle assembly (GO:0032233)	0.615846
regulation of mitotic cell cycle (GO:0007346)	0.610197
synapse organization (GO:0050808)	0.60984
epithelial cell differentiation (GO:0030855)	0.604555
positive regulation of protein localization to membrane (GO:1905477)	0.604555
phospholipid metabolic process (GO:0006644)	0.604273
regulation of release of sequestered calcium ion into cytosol (GO:0051279)	0.599999
response to peptide hormone (GO:0043434)	0.599999
positive regulation of protein localization to cell periphery (GO:1904377)	0.599999
positive regulation of protein localization to plasma membrane (GO:1903078)	0.599999
positive regulation of Wnt signaling pathway (GO:0030177)	0.599854
protein targeting to peroxisome (GO:0006625)	0.597843
aggrephagy (GO:0035973)	0.597843
determination of bilateral symmetry (GO:0009855)	0.597843
regulation of neuronal synaptic plasticity (GO:0048168)	0.597843
regulation of T cell mediated cytotoxicity (GO:0001914)	0.597843
glycolytic process (GO:0006096)	0.597843
response to cadmium ion (GO:0046686)	0.597843
intrinsic apoptotic signaling pathway in response to endoplasmic reticulum stress (GO:0070059)	0.597843
telomere maintenance via telomerase (GO:0007004)	0.597843
transition metal ion homeostasis (GO:0055076)	0.597843
positive regulation of viral genome replication (GO:0045070)	0.597843
protein ADP-ribosylation (GO:0006471)	0.597843
negative regulation of cysteine-type endopeptidase activity (GO:2000117)	0.58463
positive regulation of macroautophagy (GO:0016239)	0.58463
adult heart development (GO:0007512)	0.57928
purine nucleobase metabolic process (GO:0006144)	0.57928
amyloid-beta formation (GO:0034205)	0.57928
anoikis (GO:0043276)	0.57928
regulation of actin filament organization (GO:0110053)	0.57928
associative learning (GO:0008306)	0.57928
ATF6-mediated unfolded protein response (GO:0036500)	0.57928
bone cell development (GO:0098751)	0.57928
regulation of cellular extravasation (GO:0002691)	0.57928
regulation of ER-associated ubiquitin-dependent protein catabolic process (GO:1903069)	0.57928
cellular response to forskolin (GO:1904322)	0.57928
regulation of fertilization (GO:0080154)	0.57928
cellular response to interleukin-17 (GO:0097398)	0.57928
regulation of glial cell proliferation (GO:0060251)	0.57928
regulation of glucan biosynthetic process (GO:0010962)	0.57928
regulation of leukocyte degranulation (GO:0043300)	0.57928
cilium movement involved in cell motility (GO:0060294)	0.57928
cytolysis by host of symbiont cells (GO:0051838)	0.57928
cytolysis in other organism involved in symbiotic interaction (GO:0051801)	0.57928
regulation of protein deacetylation (GO:0090311)	0.57928
endosome to melanosome transport (GO:0035646)	0.57928
endosome to pigment granule transport (GO:0043485)	0.57928
epithelial cell apoptotic process (GO:1904019)	0.57928
regulation of respiratory burst (GO:0060263)	0.57928
fructose 1,6-bisphosphate metabolic process (GO:0030388)	0.57928
galactose metabolic process (GO:0006012)	0.57928
regulation of transmembrane transporter activity (GO:0022898)	0.57928
response to forskolin (GO:1904321)	0.57928
response to misfolded protein (GO:0051788)	0.57928
interleukin-17-mediated signaling pathway (GO:0097400)	0.57928
interleukin-23-mediated signaling pathway (GO:0038155)	0.57928
semaphorin-plexin signaling pathway involved in axon guidance (GO:1902287)	0.57928
small RNA loading onto RISC (GO:0070922)	0.57928
lysosomal lumen acidification (GO:0007042)	0.57928
synapse pruning (GO:0098883)	0.57928
maintenance of apical/basal cell polarity (GO:0035090)	0.57928
maintenance of epithelial cell apical/basal polarity (GO:0045199)	0.57928
tetrahydrofolate interconversion (GO:0035999)	0.57928
mitochondrial fragmentation involved in apoptotic process (GO:0043653)	0.57928
mitochondrial respirasome assembly (GO:0097250)	0.57928
unsaturated fatty acid biosynthetic process (GO:0006636)	0.57928
very-low-density lipoprotein particle remodeling (GO:0034372)	0.57928
mitral valve morphogenesis (GO:0003183)	0.57928
negative regulation of alpha-beta T cell activation (GO:0046636)	0.57928
negative regulation of fibrinolysis (GO:0051918)	0.57928
negative regulation of leukocyte proliferation (GO:0070664)	0.57928
negative regulation of pathway-restricted SMAD protein phosphorylation (GO:0060394)	0.57928
negative regulation of T cell cytokine production (GO:0002725)	0.57928
negative regulation of ubiquitin protein ligase activity (GO:1904667)	0.57928
Notch receptor processing (GO:0007220)	0.57928
nucleoside diphosphate catabolic process (GO:0009134)	0.57928
oligosaccharide catabolic process (GO:0009313)	0.57928
peptidyl-cysteine modification (GO:0018198)	0.57928
peroxisome fission (GO:0016559)	0.57928
positive regulation of cell-cell adhesion mediated by cadherin (GO:2000049)	0.57928
positive regulation of chromatin binding (GO:0035563)	0.57928
positive regulation of extracellular matrix assembly (GO:1901203)	0.57928
positive regulation of inositol phosphate biosynthetic process (GO:0060732)	0.57928
positive regulation of mast cell degranulation (GO:0043306)	0.57928
positive regulation of megakaryocyte differentiation (GO:0045654)	0.57928
positive regulation of membrane potential (GO:0045838)	0.57928
positive regulation of mitochondrial membrane permeability involved in apoptotic process (GO:1902110)	0.57928
positive regulation of synapse maturation (GO:0090129)	0.57928
positive regulation of tumor necrosis factor-mediated signaling pathway (GO:1903265)	0.57928
negative regulation of cytokine production (GO:0001818)	0.578222
regulation of natural killer cell mediated cytotoxicity (GO:0042269)	0.576845
regulation of striated muscle contraction (GO:0006942)	0.576845
fatty-acyl-CoA biosynthetic process (GO:0046949)	0.576845
RNA-dependent DNA biosynthetic process (GO:0006278)	0.576845
maintenance of blood-brain barrier (GO:0035633)	0.576845
termination of RNA polymerase I transcription (GO:0006363)	0.576845
negative regulation of Notch signaling pathway (GO:0045746)	0.576845
positive regulation of protein import (GO:1904591)	0.576845
primary neural tube formation (GO:0014020)	0.576845
mitotic cell cycle phase transition (GO:0044772)	0.576151
positive regulation of cellular process (GO:0048522)	0.569846
regulation of cyclin-dependent protein kinase activity (GO:1904029)	0.569719
regulation of proteasomal protein catabolic process (GO:0061136)	0.569719
regulation of proteolysis (GO:0030162)	0.569719
inorganic anion transport (GO:0015698)	0.569719
regulation of cellular response to heat (GO:1900034)	0.567243
negative regulation of NF-kappaB transcription factor activity (GO:0032088)	0.567243
positive regulation of cellular metabolic process (GO:0031325)	0.562259
'de novo' posttranslational protein folding (GO:0051084)	0.556815
activation of protein kinase B activity (GO:0032148)	0.556815
regulation of cellular component size (GO:0032535)	0.556815
triglyceride homeostasis (GO:0070328)	0.556815
tube closure (GO:0060606)	0.556815
vitamin transport (GO:0051180)	0.556815
negative regulation of axon extension (GO:0030517)	0.556815
negative regulation of proteasomal ubiquitin-dependent protein catabolic process (GO:0032435)	0.556815
phosphatidylethanolamine metabolic process (GO:0046337)	0.556815
positive regulation of protein targeting to mitochondrion (GO:1903955)	0.556815
positive regulation of ubiquitin-protein transferase activity (GO:0051443)	0.556815
protein acetylation (GO:0006473)	0.556815
regulation of organelle organization (GO:0033043)	0.55545
regulation of protein localization to plasma membrane (GO:1903076)	0.55545
response to interferon-gamma (GO:0034341)	0.55545
triglyceride metabolic process (GO:0006641)	0.555249
negative regulation of cysteine-type endopeptidase activity involved in apoptotic process (GO:0043154)	0.555249
response to lipopolysaccharide (GO:0032496)	0.549427
cellular response to oxygen-containing compound (GO:1901701)	0.545117
regulation of ATP metabolic process (GO:1903578)	0.541203
autophagosome organization (GO:1905037)	0.541203
positive regulation of establishment of protein localization to mitochondrion (GO:1903749)	0.541203
protein poly-ADP-ribosylation (GO:0070212)	0.540495
adherens junction assembly (GO:0034333)	0.540495
receptor guanylyl cyclase signaling pathway (GO:0007168)	0.540495
apical protein localization (GO:0045176)	0.540495
regulation of cell activation (GO:0050865)	0.540495
regulation of cell-cell adhesion mediated by integrin (GO:0033632)	0.540495
cAMP biosynthetic process (GO:0006171)	0.540495
regulation of cilium movement (GO:0003352)	0.540495
regulation of DNA damage checkpoint (GO:2000001)	0.540495
cellular response to acidic pH (GO:0071468)	0.540495
regulation of hair cycle (GO:0042634)	0.540495
cellular response to oxidised low-density lipoprotein particle stimulus (GO:0140052)	0.540495
cellular response to prostaglandin stimulus (GO:0071379)	0.540495
regulation of high voltage-gated calcium channel activity (GO:1901841)	0.540495
cGMP biosynthetic process (GO:0006182)	0.540495
chloride ion homeostasis (GO:0055064)	0.540495
chylomicron assembly (GO:0034378)	0.540495
regulation of long-term synaptic depression (GO:1900452)	0.540495
cytoplasmic pattern recognition receptor signaling pathway in response to virus (GO:0039528)	0.540495
dicarboxylic acid biosynthetic process (GO:0043650)	0.540495
regulation of neutrophil migration (GO:1902622)	0.540495
DNA replication-dependent nucleosome assembly (GO:0006335)	0.540495
DNA replication-dependent nucleosome organization (GO:0034723)	0.540495
regulation of protein localization to centrosome (GO:1904779)	0.540495
regulation of receptor binding (GO:1900120)	0.540495
ESCRT complex disassembly (GO:1904896)	0.540495
ESCRT III complex disassembly (GO:1904903)	0.540495
regulation of type B pancreatic cell development (GO:2000074)	0.540495
regulation of urine volume (GO:0035809)	0.540495
glycosphingolipid catabolic process (GO:0046479)	0.540495
hematopoietic stem cell differentiation (GO:0060218)	0.540495
histone H2B ubiquitination (GO:0033523)	0.540495
retinoic acid receptor signaling pathway (GO:0048384)	0.540495
rRNA pseudouridine synthesis (GO:0031118)	0.540495
iron ion transmembrane transport (GO:0034755)	0.540495
L-glutamate transmembrane transport (GO:0015813)	0.540495
L-serine metabolic process (GO:0006563)	0.540495
low-density lipoprotein particle receptor catabolic process (GO:0032802)	0.540495
low-density lipoprotein receptor particle metabolic process (GO:0032799)	0.540495
telomeric loop disassembly (GO:0090657)	0.540495
mesenchymal to epithelial transition (GO:0060231)	0.540495
microtubule anchoring at centrosome (GO:0034454)	0.540495
modification-dependent macromolecule catabolic process (GO:0043632)	0.540495
monovalent inorganic anion homeostasis (GO:0055083)	0.540495
muscle cell migration (GO:0014812)	0.540495
myelin assembly (GO:0032288)	0.540495
negative regulation of cell-cell adhesion mediated by cadherin (GO:2000048)	0.540495
negative regulation of extracellular matrix organization (GO:1903054)	0.540495
negative regulation of hormone secretion (GO:0046888)	0.540495
negative regulation of leukocyte migration (GO:0002686)	0.540495
negative regulation of lymphocyte apoptotic process (GO:0070229)	0.540495
negative regulation of peptidyl-lysine acetylation (GO:2000757)	0.540495
negative regulation of receptor binding (GO:1900121)	0.540495
negative regulation of telomerase activity (GO:0051974)	0.540495
negative regulation of transcription by competitive promoter binding (GO:0010944)	0.540495
negative regulation of transcription from RNA polymerase II promoter in response to stress (GO:0097201)	0.540495
negative regulation of transmembrane transport (GO:0034763)	0.540495
negative regulation of vascular endothelial growth factor signaling pathway (GO:1900747)	0.540495
negative regulation of voltage-gated calcium channel activity (GO:1901386)	0.540495
neuron projection maintenance (GO:1990535)	0.540495
nucleic acid transport (GO:0050657)	0.540495
positive regulation by symbiont of entry into host (GO:0075294)	0.540495
positive regulation of dendritic spine morphogenesis (GO:0061003)	0.540495
positive regulation of epidermis development (GO:0045684)	0.540495
positive regulation of receptor recycling (GO:0001921)	0.540495
positive regulation of T cell apoptotic process (GO:0070234)	0.540495
positive regulation of transcription by RNA polymerase III (GO:0045945)	0.540495
positive regulation of viral entry into host cell (GO:0046598)	0.540495
primary alcohol catabolic process (GO:0034310)	0.540495
production of siRNA involved in RNA interference (GO:0030422)	0.540495
protein deneddylation (GO:0000338)	0.540495
protein localization to endosome (GO:0036010)	0.540495
aortic valve morphogenesis (GO:0003180)	0.53769
regulation of centrosome duplication (GO:0010824)	0.53769
cardiac muscle tissue morphogenesis (GO:0055008)	0.53769
ERBB2 signaling pathway (GO:0038128)	0.53769
establishment or maintenance of epithelial cell apical/basal polarity (GO:0045197)	0.53769
gene silencing by miRNA (GO:0035195)	0.53769
hematopoietic progenitor cell differentiation (GO:0002244)	0.53769
liver development (GO:0001889)	0.53769
transcription initiation from RNA polymerase I promoter (GO:0006361)	0.53769
positive regulation of glucose transmembrane transport (GO:0010828)	0.53769
regulation of mitotic cell cycle phase transition (GO:1901990)	0.533181
regulation of gene expression, epigenetic (GO:0040029)	0.532646
regulation of intracellular signal transduction (GO:1902531)	0.531797
cellular response to peptide (GO:1901653)	0.527563
dicarboxylic acid metabolic process (GO:0043648)	0.527563
ribosomal large subunit biogenesis (GO:0042273)	0.527563
positive regulation of gene expression, epigenetic (GO:0045815)	0.527563
regulation of interleukin-1 beta production (GO:0032651)	0.52162
positive regulation of plasma membrane bounded cell projection assembly (GO:0120034)	0.52162
apoptotic mitochondrial changes (GO:0008637)	0.51941
regulation of protein localization to cell surface (GO:2000008)	0.51941
regulation of sprouting angiogenesis (GO:1903670)	0.51941
keratan sulfate metabolic process (GO:0042339)	0.51941
positive regulation of cytokine production involved in immune response (GO:0002720)	0.51941
positive regulation of organelle organization (GO:0010638)	0.51941
autophagosome assembly (GO:0000045)	0.514316
cellular iron ion homeostasis (GO:0006879)	0.514316
chordate embryonic development (GO:0043009)	0.514316
regulation of tumor necrosis factor-mediated signaling pathway (GO:0010803)	0.514316
membrane lipid biosynthetic process (GO:0046467)	0.514316
negative regulation of hydrolase activity (GO:0051346)	0.514316
positive regulation of protein binding (GO:0032092)	0.514316
response to endoplasmic reticulum stress (GO:0034976)	0.513605
cellular protein localization (GO:0034613)	0.512601
anaphase-promoting complex-dependent catabolic process (GO:0031145)	0.510837
regulation of cytokinesis (GO:0032465)	0.510837
purine nucleoside bisphosphate biosynthetic process (GO:0034033)	0.506034
pyrimidine nucleoside catabolic process (GO:0046135)	0.506034
pyrimidine nucleoside salvage (GO:0043097)	0.506034
pyrimidine-containing compound salvage (GO:0008655)	0.506034
angiogenesis involved in wound healing (GO:0060055)	0.506034
regulation of cardiac muscle cell apoptotic process (GO:0010665)	0.506034
carnitine shuttle (GO:0006853)	0.506034
regulation of coagulation (GO:0050818)	0.506034
regulation of endocytic recycling (GO:2001135)	0.506034
regulation of histone exchange (GO:1900049)	0.506034
coenzyme A biosynthetic process (GO:0015937)	0.506034
regulation of lymphocyte migration (GO:2000401)	0.506034
regulation of mast cell activation involved in immune response (GO:0033006)	0.506034
regulation of melanin biosynthetic process (GO:0048021)	0.506034
regulation of monocyte chemotactic protein-1 production (GO:0071637)	0.506034
regulation of myeloid leukocyte mediated immunity (GO:0002886)	0.506034
DNA damage response, signal transduction resulting in transcription (GO:0042772)	0.506034
establishment of endothelial intestinal barrier (GO:0090557)	0.506034
regulation of stress-activated protein kinase signaling cascade (GO:0070302)	0.506034
fatty acid homeostasis (GO:0055089)	0.506034
regulation of synapse maturation (GO:0090128)	0.506034
glutamine family amino acid biosynthetic process (GO:0009084)	0.506034
glycerolipid metabolic process (GO:0046486)	0.506034
hepatocyte growth factor receptor signaling pathway (GO:0048012)	0.506034
response to prostaglandin E (GO:0034695)	0.506034
ribonucleoside bisphosphate biosynthetic process (GO:0034030)	0.506034
insulin-like growth factor receptor signaling pathway (GO:0048009)	0.506034
somite development (GO:0061053)	0.506034
lipoprotein catabolic process (GO:0042159)	0.506034
T cell homeostasis (GO:0043029)	0.506034
tetrahydrobiopterin metabolic process (GO:0046146)	0.506034
tetrahydrofolate metabolic process (GO:0046653)	0.506034
metanephric mesenchyme development (GO:0072075)	0.506034
mitochondrial transcription (GO:0006390)	0.506034
negative regulation of activated T cell proliferation (GO:0046007)	0.506034
negative regulation of lymphocyte migration (GO:2000402)	0.506034
negative regulation of response to cytokine stimulus (GO:0060761)	0.506034
negative regulation of sprouting angiogenesis (GO:1903671)	0.506034
nucleus localization (GO:0051647)	0.506034
peptidyl-proline hydroxylation (GO:0019511)	0.506034
positive regulation of bone resorption (GO:0045780)	0.506034
positive regulation of cellular extravasation (GO:0002693)	0.506034
positive regulation of chondrocyte differentiation (GO:0032332)	0.506034
positive regulation of histone exchange (GO:1900051)	0.506034
positive regulation of interleukin-13 production (GO:0032736)	0.506034
positive regulation of myelination (GO:0031643)	0.506034
positive regulation of neuroblast proliferation (GO:0002052)	0.506034
positive regulation of phospholipid transport (GO:2001140)	0.506034
positive regulation of posttranscriptional gene silencing (GO:0060148)	0.506034
positive regulation of transcription from RNA polymerase II promoter in response to endoplasmic reticulum stress (GO:1990440)	0.506034
positive regulation of transforming growth factor beta production (GO:0071636)	0.506034
positive regulation of vacuole organization (GO:0044090)	0.506034
positive regulation of viral release from host cell (GO:1902188)	0.506034
protein kinase C-activating G protein-coupled receptor signaling pathway (GO:0007205)	0.506034
regulation of glucose metabolic process (GO:0010906)	0.501923
cellular response to vascular endothelial growth factor stimulus (GO:0035924)	0.501923
response to steroid hormone (GO:0048545)	0.501923
histone lysine methylation (GO:0034968)	0.501923
synaptic vesicle recycling (GO:0036465)	0.501923
transcription by RNA polymerase I (GO:0006360)	0.501923
positive regulation of calcium ion transport into cytosol (GO:0010524)	0.501923
positive regulation of epidermal growth factor receptor signaling pathway (GO:0045742)	0.501923
protein insertion into membrane (GO:0051205)	0.501923
protein polymerization (GO:0051258)	0.501445
negative regulation of autophagy (GO:0010507)	0.501445
regulation of cell cycle G2/M phase transition (GO:1902749)	0.500289
regulation of MAPK cascade (GO:0043408)	0.495696
transcription, DNA-templated (GO:0006351)	0.495047
regulation of interferon-gamma production (GO:0032649)	0.48997
regulation of Ras protein signal transduction (GO:0046578)	0.48997
adenylate cyclase-inhibiting G protein-coupled receptor signaling pathway (GO:0007193)	0.488938
cellular protein catabolic process (GO:0044257)	0.488938
Notch signaling pathway (GO:0007219)	0.488938
neuron projection morphogenesis (GO:0048812)	0.486532
chemical synaptic transmission (GO:0007268)	0.486459
regulation of autophagosome assembly (GO:2000785)	0.48518
regulation of muscle cell differentiation (GO:0051147)	0.48518
regulation of regulated secretory pathway (GO:1903305)	0.48518
negative regulation of neurogenesis (GO:0050768)	0.48518
negative regulation of T cell proliferation (GO:0042130)	0.48518
positive regulation of lipid biosynthetic process (GO:0046889)	0.48518
positive regulation of cytokine production (GO:0001819)	0.481769
cellular protein-containing complex assembly (GO:0034622)	0.481281
DNA-templated transcription, initiation (GO:0006352)	0.481281
regulation of transcription from RNA polymerase II promoter in response to stress (GO:0043618)	0.479875
response to lipid (GO:0033993)	0.477759
iron ion homeostasis (GO:0055072)	0.476782
cytokine-mediated signaling pathway (GO:0019221)	0.475206
actin crosslink formation (GO:0051764)	0.475135
purine nucleotide biosynthetic process (GO:0006164)	0.475135
regulation of actin filament depolymerization (GO:0030834)	0.475135
regulation of B cell apoptotic process (GO:0002902)	0.475135
regulation of cell communication by electrical coupling involved in cardiac conduction (GO:1901844)	0.475135
carboxylic acid catabolic process (GO:0046395)	0.475135
cardiocyte differentiation (GO:0035051)	0.475135
regulation of chromatin binding (GO:0035561)	0.475135
regulation of flagellated sperm motility (GO:1901317)	0.475135
regulation of glycogen metabolic process (GO:0070873)	0.475135
cellular response to nitrogen levels (GO:0043562)	0.475135
cellular response to nitrogen starvation (GO:0006995)	0.475135
cellular response to thyroid hormone stimulus (GO:0097067)	0.475135
cGMP metabolic process (GO:0046068)	0.475135
chromatin assembly or disassembly (GO:0006333)	0.475135
regulation of leukocyte cell-cell adhesion (GO:1903037)	0.475135
dermatan sulfate biosynthetic process (GO:0030208)	0.475135
regulation of natural killer cell activation (GO:0032814)	0.475135
regulation of nucleobase-containing compound metabolic process (GO:0019219)	0.475135
regulation of oxidative stress-induced cell death (GO:1903201)	0.475135
regulation of plasminogen activation (GO:0010755)	0.475135
energy coupled proton transport, down electrochemical gradient (GO:0015985)	0.475135
epithelial cell-cell adhesion (GO:0090136)	0.475135
exit from mitosis (GO:0010458)	0.475135
fat-soluble vitamin catabolic process (GO:0042363)	0.475135
glomerular visceral epithelial cell differentiation (GO:0072112)	0.475135
regulation of triglyceride catabolic process (GO:0010896)	0.475135
regulation of vascular associated smooth muscle cell migration (GO:1904752)	0.475135
replicative senescence (GO:0090399)	0.475135
synaptic vesicle fusion to presynaptic active zone membrane (GO:0031629)	0.475135
maintenance of protein localization in endoplasmic reticulum (GO:0035437)	0.475135
thyroid hormone generation (GO:0006590)	0.475135
tricarboxylic acid metabolic process (GO:0072350)	0.475135
microtubule anchoring at microtubule organizing center (GO:0072393)	0.475135
mitochondrial electron transport, ubiquinol to cytochrome c (GO:0006122)	0.475135
urogenital system development (GO:0001655)	0.475135
mitochondrion distribution (GO:0048311)	0.475135
negative regulation of cellular response to vascular endothelial growth factor stimulus (GO:1902548)	0.475135
negative regulation of histone acetylation (GO:0035067)	0.475135
negative regulation of receptor internalization (GO:0002091)	0.475135
negative regulation of release of sequestered calcium ion into cytosol (GO:0051280)	0.475135
negative regulation of ryanodine-sensitive calcium-release channel activity (GO:0060315)	0.475135
nucleoside catabolic process (GO:0009164)	0.475135
nucleoside salvage (GO:0043174)	0.475135
phosphate ion transmembrane transport (GO:0035435)	0.475135
phospholipid homeostasis (GO:0055091)	0.475135
poly-N-acetyllactosamine biosynthetic process (GO:0030311)	0.475135
protein insertion into mitochondrial inner membrane (GO:0045039)	0.475135
retrograde transport, endosome to Golgi (GO:0042147)	0.469999
cellular response to molecule of bacterial origin (GO:0071219)	0.469197
positive regulation of protein metabolic process (GO:0051247)	0.469197
aortic valve development (GO:0003176)	0.469137
regulation of cardiac muscle contraction (GO:0055117)	0.469137
regulation of defense response to virus by host (GO:0050691)	0.469137
telomere maintenance via telomere lengthening (GO:0010833)	0.469137
transferrin transport (GO:0033572)	0.469137
Wnt signaling pathway, calcium modulating pathway (GO:0007223)	0.469137
negative regulation of fat cell differentiation (GO:0045599)	0.469137
positive regulation of innate immune response (GO:0045089)	0.469137
positive regulation of interferon-beta production (GO:0032728)	0.469137
positive regulation of substrate adhesion-dependent cell spreading (GO:1900026)	0.469137
positive regulation of T cell mediated immunity (GO:0002711)	0.469137
regulation of neurogenesis (GO:0050767)	0.464963
glucose metabolic process (GO:0006006)	0.464963
response to retinoic acid (GO:0032526)	0.464963
sphingolipid metabolic process (GO:0006665)	0.460787
positive regulation of I-kappaB kinase/NF-kappaB signaling (GO:0043123)	0.460397
regulation of cysteine-type endopeptidase activity involved in apoptotic process (GO:0043281)	0.460334
protein import (GO:0017038)	0.460334
protein transport (GO:0015031)	0.454502
regulation of glucose import (GO:0046324)	0.453752
regulation of p38MAPK cascade (GO:1900744)	0.453752
regulation of protein autophosphorylation (GO:0031952)	0.453752
phagosome maturation (GO:0090382)	0.453752
positive regulation of cytokinesis (GO:0032467)	0.453752
positive regulation of myeloid cell differentiation (GO:0045639)	0.453752
actin cytoskeleton reorganization (GO:0031532)	0.45347
cellular response to reactive oxygen species (GO:0034614)	0.45347
negative regulation of endopeptidase activity (GO:0010951)	0.45347
positive regulation of autophagy (GO:0010508)	0.450876
negative regulation of apoptotic process (GO:0043066)	0.447274
protein neddylation (GO:0045116)	0.447222
pseudouridine synthesis (GO:0001522)	0.447222
pteridine-containing compound metabolic process (GO:0042558)	0.447222
alpha-linolenic acid metabolic process (GO:0036109)	0.447222
purine-containing compound salvage (GO:0043101)	0.447222
pyrimidine deoxyribonucleotide catabolic process (GO:0009223)	0.447222
regulation of actomyosin structure organization (GO:0110020)	0.447222
regulation of cell communication by electrical coupling (GO:0010649)	0.447222
cardiac cell development (GO:0055006)	0.447222
cardiac right ventricle morphogenesis (GO:0003215)	0.447222
cellular potassium ion homeostasis (GO:0030007)	0.447222
regulation of fibrinolysis (GO:0051917)	0.447222
central nervous system neuron axonogenesis (GO:0021955)	0.447222
central nervous system projection neuron axonogenesis (GO:0021952)	0.447222
chondroitin sulfate catabolic process (GO:0030207)	0.447222
regulation of leukocyte adhesion to vascular endothelial cell (GO:1904994)	0.447222
regulation of lysosomal lumen pH (GO:0035751)	0.447222
dermatan sulfate metabolic process (GO:0030205)	0.447222
detection of calcium ion (GO:0005513)	0.447222
DNA replication-independent nucleosome organization (GO:0034724)	0.447222
embryonic hemopoiesis (GO:0035162)	0.447222
regulation of protein exit from endoplasmic reticulum (GO:0070861)	0.447222
regulation of retrograde protein transport, ER to cytosol (GO:1904152)	0.447222
extracellular transport (GO:0006858)	0.447222
fatty acid elongation (GO:0030497)	0.447222
regulation of T cell differentiation in thymus (GO:0033081)	0.447222
regulation of tube diameter (GO:0035296)	0.447222
response to iron ion (GO:0010039)	0.447222
response to thyroid hormone (GO:0097066)	0.447222
homeostasis of number of cells (GO:0048872)	0.447222
semaphorin-plexin signaling pathway involved in neuron projection guidance (GO:1902285)	0.447222
sodium ion export across plasma membrane (GO:0036376)	0.447222
spinal cord development (GO:0021510)	0.447222
lipid oxidation (GO:0034440)	0.447222
macrophage activation involved in immune response (GO:0002281)	0.447222
toll-like receptor 9 signaling pathway (GO:0034162)	0.447222
triglyceride-rich lipoprotein particle remodeling (GO:0034370)	0.447222
tRNA 5'-leader removal (GO:0001682)	0.447222
microtubule-based transport (GO:0099111)	0.447222
mitochondrial outer membrane permeabilization (GO:0097345)	0.447222
vascular process in circulatory system (GO:0003018)	0.447222
very long-chain fatty acid biosynthetic process (GO:0042761)	0.447222
myelination in peripheral nervous system (GO:0022011)	0.447222
negative regulation of endoplasmic reticulum unfolded protein response (GO:1900102)	0.447222
negative regulation of gluconeogenesis (GO:0045721)	0.447222
negative regulation of hippo signaling (GO:0035331)	0.447222
negative regulation of macrophage derived foam cell differentiation (GO:0010745)	0.447222
negative regulation of mononuclear cell migration (GO:0071676)	0.447222
negative regulation of myotube differentiation (GO:0010832)	0.447222
negative regulation of viral release from host cell (GO:1902187)	0.447222
poly-N-acetyllactosamine metabolic process (GO:0030309)	0.447222
polyamine metabolic process (GO:0006595)	0.447222
positive regulation of cellular carbohydrate metabolic process (GO:0010676)	0.447222
positive regulation of ERAD pathway (GO:1904294)	0.447222
positive regulation of fatty acid biosynthetic process (GO:0045723)	0.447222
positive regulation of lipid transport (GO:0032370)	0.447222
positive regulation of ruffle assembly (GO:1900029)	0.447222
cilium assembly (GO:0060271)	0.445823
negative regulation of transcription, DNA-templated (GO:0045892)	0.445804
positive regulation of cell differentiation (GO:0045597)	0.442418
regulation of cellular ketone metabolic process (GO:0010565)	0.442292
regulation of extrinsic apoptotic signaling pathway (GO:2001236)	0.442292
regulation of innate immune response (GO:0045088)	0.442292
regulation of transcription initiation from RNA polymerase II promoter (GO:0060260)	0.442292
negative regulation of cell cycle process (GO:0010948)	0.442292
regulation of stem cell differentiation (GO:2000736)	0.44162
positive regulation of supramolecular fiber organization (GO:1902905)	0.44162
actin-myosin filament sliding (GO:0033275)	0.438989
regulation of apoptotic signaling pathway (GO:2001233)	0.438989
regulation of axon extension (GO:0030516)	0.438989
response to cAMP (GO:0051591)	0.438989
synaptic vesicle endocytosis (GO:0048488)	0.438989
ventricular septum development (GO:0003281)	0.438989
muscle filament sliding (GO:0030049)	0.438989
negative regulation of proteasomal protein catabolic process (GO:1901799)	0.438989
negative regulation of ubiquitin-dependent protein catabolic process (GO:2000059)	0.438989
positive regulation of production of molecular mediator of immune response (GO:0002702)	0.438989
regulation of autophagy (GO:0010506)	0.435524
T cell activation (GO:0042110)	0.432561
positive regulation of cellular component biogenesis (GO:0044089)	0.432561
regulation of cell-matrix adhesion (GO:0001952)	0.431418
cellular response to lipopolysaccharide (GO:0071222)	0.428621
defense response to bacterium (GO:0042742)	0.427466
positive regulation of intracellular protein transport (GO:0090316)	0.427333
protein monoubiquitination (GO:0006513)	0.424813
regulation of intracellular transport (GO:0032386)	0.424813
DNA replication-independent nucleosome assembly (GO:0006336)	0.424813
regulation of peptidyl-threonine phosphorylation (GO:0010799)	0.424813
endothelial cell migration (GO:0043542)	0.424813
regulation of protein targeting to mitochondrion (GO:1903214)	0.424813
mitochondrial electron transport, NADH to ubiquinone (GO:0006120)	0.424813
negative regulation of protein secretion (GO:0050709)	0.424813
negative regulation of secretion by cell (GO:1903531)	0.424813
positive regulation of intracellular transport (GO:0032388)	0.424813
protein acylation (GO:0043543)	0.424813
regulation of epithelial cell proliferation (GO:0050678)	0.423693
visual perception (GO:0007601)	0.423693
proteasomal protein catabolic process (GO:0010498)	0.422567
protein maturation by iron-sulfur cluster transfer (GO:0097428)	0.421845
pyrimidine nucleoside biosynthetic process (GO:0046134)	0.421845
amyloid precursor protein catabolic process (GO:0042987)	0.421845
atrioventricular valve development (GO:0003171)	0.421845
regulation of cAMP-dependent protein kinase activity (GO:2000479)	0.421845
branching involved in blood vessel morphogenesis (GO:0001569)	0.421845
C4-dicarboxylate transport (GO:0015740)	0.421845
cAMP metabolic process (GO:0046058)	0.421845
cellular copper ion homeostasis (GO:0006878)	0.421845
regulation of fatty acid beta-oxidation (GO:0031998)	0.421845
ceramide transport (GO:0035627)	0.421845
coenzyme A metabolic process (GO:0015936)	0.421845
detection of bacterium (GO:0016045)	0.421845
dicarboxylic acid catabolic process (GO:0043649)	0.421845
regulation of nitric-oxide synthase biosynthetic process (GO:0051769)	0.421845
regulation of trophoblast cell migration (GO:1901163)	0.421845
heart process (GO:0003015)	0.421845
heterochromatin organization (GO:0070828)	0.421845
response to UV-A (GO:0070141)	0.421845
retinal metabolic process (GO:0042574)	0.421845
immune response-regulating cell surface receptor signaling pathway (GO:0002768)	0.421845
substrate-dependent cell migration (GO:0006929)	0.421845
sulfate transport (GO:0008272)	0.421845
T-helper cell differentiation (GO:0042093)	0.421845
vascular endothelial growth factor signaling pathway (GO:0038084)	0.421845
vasodilation (GO:0042311)	0.421845
monoacylglycerol metabolic process (GO:0046462)	0.421845
N-terminal protein amino acid modification (GO:0031365)	0.421845
NAD biosynthesis via nicotinamide riboside salvage pathway (GO:0034356)	0.421845
ncRNA transcription (GO:0098781)	0.421845
negative regulation of cell migration involved in sprouting angiogenesis (GO:0090051)	0.421845
negative regulation of coagulation (GO:0050819)	0.421845
negative regulation of mRNA splicing, via spliceosome (GO:0048025)	0.421845
negative regulation of pri-miRNA transcription by RNA polymerase II (GO:1902894)	0.421845
negative regulation of smooth muscle cell migration (GO:0014912)	0.421845
negative regulation of T cell mediated immunity (GO:0002710)	0.421845
neuromuscular process controlling balance (GO:0050885)	0.421845
nuclear membrane disassembly (GO:0051081)	0.421845
nuclear migration (GO:0007097)	0.421845
nucleoside phosphate catabolic process (GO:1901292)	0.421845
pancreas development (GO:0031016)	0.421845
peptidyl-serine dephosphorylation (GO:0070262)	0.421845
polarized epithelial cell differentiation (GO:0030859)	0.421845
positive regulation of glucose metabolic process (GO:0010907)	0.421845
positive regulation of glycogen biosynthetic process (GO:0045725)	0.421845
positive regulation of lymphocyte migration (GO:2000403)	0.421845
positive regulation of superoxide anion generation (GO:0032930)	0.421845
pre-miRNA processing (GO:0031054)	0.421845
cellular component disassembly (GO:0022411)	0.420838
regulation of protein localization (GO:0032880)	0.420838
ERBB signaling pathway (GO:0038127)	0.420838
extracellular matrix disassembly (GO:0022617)	0.420838
integral component of organelle membrane (GO:0031301)	0.372921
regulation of kinase activity (GO:0043549)	0.415013
hemopoiesis (GO:0030097)	0.415013
regulation of cytokine production (GO:0001817)	0.41365
epithelium development (GO:0060429)	0.413381
digestive tract development (GO:0048565)	0.411193
response to organonitrogen compound (GO:0010243)	0.411193
lymphocyte migration (GO:0072676)	0.411193
negative regulation of cell-substrate adhesion (GO:0010812)	0.411193
negative regulation of ERBB signaling pathway (GO:1901185)	0.411193
negative regulation of protein kinase B signaling (GO:0051898)	0.411193
negative regulation of cell population proliferation (GO:0008285)	0.410696
regulation of immune response (GO:0050776)	0.408776
regulation of cell cycle phase transition (GO:1901987)	0.406515
ciliary basal body-plasma membrane docking (GO:0097711)	0.406515
sensory perception of light stimulus (GO:0050953)	0.406515
regulation of anatomical structure morphogenesis (GO:0022603)	0.405962
regulation of tumor necrosis factor production (GO:0032680)	0.398675
acute-phase response (GO:0006953)	0.398649
aflatoxin metabolic process (GO:0046222)	0.398649
pyrimidine nucleoside metabolic process (GO:0006213)	0.398649
androgen receptor signaling pathway (GO:0030521)	0.398649
regulation of clathrin-dependent endocytosis (GO:2000369)	0.398649
regulation of endothelial cell chemotaxis (GO:2001026)	0.398649
cellular response to arsenic-containing substance (GO:0071243)	0.398649
cellular response to estrogen stimulus (GO:0071391)	0.398649
regulation of extracellular matrix disassembly (GO:0010715)	0.398649
regulation of extracellular matrix organization (GO:1903053)	0.398649
cellular sodium ion homeostasis (GO:0006883)	0.398649
dermatan sulfate proteoglycan biosynthetic process (GO:0050651)	0.398649
regulation of phospholipase C activity (GO:1900274)	0.398649
endoplasmic reticulum to cytosol transport (GO:1903513)	0.398649
engulfment of apoptotic cell (GO:0043652)	0.398649
establishment of apical/basal cell polarity (GO:0035089)	0.398649
regulation of sequestering of triglyceride (GO:0010889)	0.398649
regulation of superoxide anion generation (GO:0032928)	0.398649
regulation of synaptic transmission, GABAergic (GO:0032228)	0.398649
fibrinolysis (GO:0042730)	0.398649
response to acidic pH (GO:0010447)	0.398649
response to ethanol (GO:0045471)	0.398649
histone H3 deacetylation (GO:0070932)	0.398649
steroid hormone mediated signaling pathway (GO:0043401)	0.398649
superoxide anion generation (GO:0042554)	0.398649
T cell proliferation (GO:0042098)	0.398649
membrane raft organization (GO:0031579)	0.398649
tRNA 5'-end processing (GO:0099116)	0.398649
mitochondrial RNA metabolic process (GO:0000959)	0.398649
mycotoxin metabolic process (GO:0043385)	0.398649
myoblast differentiation (GO:0045445)	0.398649
negative regulation of mRNA processing (GO:0050686)	0.398649
negative regulation of protein processing (GO:0010955)	0.398649
negative regulation of ubiquitin-protein transferase activity (GO:0051444)	0.398649
nitric oxide biosynthetic process (GO:0006809)	0.398649
nucleobase-containing small molecule catabolic process (GO:0034656)	0.398649
organic heteropentacyclic compound metabolic process (GO:1901376)	0.398649
peptidyl-tyrosine autophosphorylation (GO:0038083)	0.398649
phosphatidylethanolamine biosynthetic process (GO:0006646)	0.398649
positive regulation of acute inflammatory response (GO:0002675)	0.398649
positive regulation of cell killing (GO:0031343)	0.398649
positive regulation of chromatin organization (GO:1905269)	0.398649
positive regulation of endothelial cell chemotaxis (GO:2001028)	0.398649
positive regulation of exosomal secretion (GO:1903543)	0.398649
positive regulation of glycogen metabolic process (GO:0070875)	0.398649
positive regulation of membrane protein ectodomain proteolysis (GO:0051044)	0.398649
positive regulation of natural killer cell activation (GO:0032816)	0.398649
positive regulation of sprouting angiogenesis (GO:1903672)	0.398649
positive regulation of telomerase RNA localization to Cajal body (GO:1904874)	0.398649
cellular transition metal ion homeostasis (GO:0046916)	0.398196
carbohydrate catabolic process (GO:0016052)	0.398098
hexose metabolic process (GO:0019318)	0.398098
negative regulation of cell-cell adhesion (GO:0022408)	0.398098
regulation of ERK1 and ERK2 cascade (GO:0070372)	0.397775
protein-containing complex assembly (GO:0065003)	0.396361
protein deubiquitination (GO:0016579)	0.396361
dephosphorylation (GO:0016311)	0.393906
DNA-templated transcription, elongation (GO:0006354)	0.390762
negative regulation of cellular catabolic process (GO:0031330)	0.390762
positive regulation of protein transport (GO:0051222)	0.390762
regulation of MAP kinase activity (GO:0043405)	0.390051
regulation of chemokine production (GO:0032642)	0.385502
regulation of nervous system development (GO:0051960)	0.385502
regulation of ubiquitin-dependent protein catabolic process (GO:2000058)	0.385502
negative regulation of protein catabolic process (GO:0042177)	0.385502
positive regulation of epithelial to mesenchymal transition (GO:0010718)	0.385502
potassium ion import across plasma membrane (GO:1990573)	0.385502
circulatory system development (GO:0072359)	0.384482
antigen processing and presentation of exogenous peptide antigen via MHC class II (GO:0019886)	0.382075
defense response to Gram-positive bacterium (GO:0050830)	0.381263
DNA-templated transcription, termination (GO:0006353)	0.381263
neutrophil chemotaxis (GO:0030593)	0.381263
positive regulation of cell-substrate adhesion (GO:0010811)	0.381263
cellular response to interleukin-1 (GO:0071347)	0.381244
positive regulation of NF-kappaB transcription factor activity (GO:0051092)	0.381244
activation of NF-kappaB-inducing kinase activity (GO:0007250)	0.377347
regulation of amyloid-beta clearance (GO:1900221)	0.377347
regulation of cellular carbohydrate metabolic process (GO:0010675)	0.377347
cellular response to corticosteroid stimulus (GO:0071384)	0.377347
ceramide catabolic process (GO:0046514)	0.377347
regulation of interleukin-13 production (GO:0032656)	0.377347
regulation of intrinsic apoptotic signaling pathway in response to DNA damage (GO:1902229)	0.377347
regulation of isotype switching (GO:0045191)	0.377347
regulation of leukocyte activation (GO:0002694)	0.377347
regulation of mast cell degranulation (GO:0043304)	0.377347
dendrite self-avoidance (GO:0070593)	0.377347
DNA unwinding involved in DNA replication (GO:0006268)	0.377347
eosinophil chemotaxis (GO:0048245)	0.377347
eosinophil migration (GO:0072677)	0.377347
regulation of Rac protein signal transduction (GO:0035020)	0.377347
glutamine family amino acid catabolic process (GO:0009065)	0.377347
resolution of meiotic recombination intermediates (GO:0000712)	0.377347
Golgi to endosome transport (GO:0006895)	0.377347
response to organophosphorus (GO:0046683)	0.377347
serine family amino acid metabolic process (GO:0009069)	0.377347
killing by host of symbiont cells (GO:0051873)	0.377347
motor neuron axon guidance (GO:0008045)	0.377347
necroptotic process (GO:0070266)	0.377347
negative regulation of anoikis (GO:2000811)	0.377347
negative regulation of histone modification (GO:0031057)	0.377347
negative regulation of immune effector process (GO:0002698)	0.377347
negative regulation of lyase activity (GO:0051350)	0.377347
negative regulation of transcription regulatory region DNA binding (GO:2000678)	0.377347
negative regulation of type I interferon-mediated signaling pathway (GO:0060339)	0.377347
neural tube development (GO:0021915)	0.377347
neuron projection organization (GO:0106027)	0.377347
nitric oxide metabolic process (GO:0046209)	0.377347
nuclear transport (GO:0051169)	0.377347
nucleoside diphosphate metabolic process (GO:0009132)	0.377347
positive regulation of double-strand break repair via nonhomologous end joining (GO:2001034)	0.377347
positive regulation of endothelial cell apoptotic process (GO:2000353)	0.377347
positive regulation of immunoglobulin mediated immune response (GO:0002891)	0.377347
positive regulation of isotype switching (GO:0045830)	0.377347
positive regulation of leukocyte adhesion to vascular endothelial cell (GO:1904996)	0.377347
positive regulation of small molecule metabolic process (GO:0062013)	0.377347
positive regulation of TORC1 signaling (GO:1904263)	0.377347
regulation of signal transduction by p53 class mediator (GO:1901796)	0.375059
positive regulation of stress-activated MAPK cascade (GO:0032874)	0.374266
regulation of cell-cell adhesion (GO:0022407)	0.373379
DNA synthesis involved in DNA repair (GO:0000731)	0.373379
signal release from synapse (GO:0099643)	0.373379
positive regulation of leukocyte mediated cytotoxicity (GO:0001912)	0.373379
positive regulation of neuron differentiation (GO:0045666)	0.373379
regulation of TOR signaling (GO:0032006)	0.372012
gland development (GO:0048732)	0.372012
anterograde trans-synaptic signaling (GO:0098916)	0.367778
antigen processing and presentation of peptide antigen via MHC class II (GO:0002495)	0.366618
cell-matrix adhesion (GO:0007160)	0.366618
positive regulation of translation (GO:0045727)	0.366618
negative regulation of supramolecular fiber organization (GO:1902904)	0.363001
cellular response to starvation (GO:0009267)	0.362972
antibacterial humoral response (GO:0019731)	0.361706
cation transmembrane transport (GO:0098655)	0.361706
metal ion homeostasis (GO:0055065)	0.361706
neurotransmitter secretion (GO:0007269)	0.361706
positive regulation of cell division (GO:0051781)	0.361706
positive regulation of stress fiber assembly (GO:0051496)	0.361706
cellular response to chemical stress (GO:0062197)	0.359129
activation of protein kinase A activity (GO:0034199)	0.357703
acyl-CoA biosynthetic process (GO:0071616)	0.357703
purine ribonucleotide transport (GO:0015868)	0.357703
amyloid-beta metabolic process (GO:0050435)	0.357703
regulation of cardiac muscle contraction by regulation of the release of sequestered calcium ion (GO:0010881)	0.357703
regulation of cell killing (GO:0031341)	0.357703
regulation of cellular respiration (GO:0043457)	0.357703
cellular biogenic amine biosynthetic process (GO:0042401)	0.357703
cellular modified amino acid catabolic process (GO:0042219)	0.357703
cellular response to gamma radiation (GO:0071480)	0.357703
regulation of leukocyte migration (GO:0002685)	0.357703
copper ion homeostasis (GO:0055070)	0.357703
regulation of metal ion transport (GO:0010959)	0.357703
regulation of neuroblast proliferation (GO:1902692)	0.357703
regulation of NLRP3 inflammasome complex assembly (GO:1900225)	0.357703
regulation of receptor recycling (GO:0001919)	0.357703
gliogenesis (GO:0042063)	0.357703
response to purine-containing compound (GO:0014074)	0.357703
retrograde protein transport, ER to cytosol (GO:0030970)	0.357703
reverse cholesterol transport (GO:0043691)	0.357703
RNA interference (GO:0016246)	0.357703
snRNA metabolic process (GO:0016073)	0.357703
tail-anchored membrane protein insertion into ER membrane (GO:0071816)	0.357703
mitochondrial ATP synthesis coupled proton transport (GO:0042776)	0.357703
mitochondrial electron transport, cytochrome c to oxygen (GO:0006123)	0.357703
monosaccharide transmembrane transport (GO:0015749)	0.357703
negative regulation of ATP metabolic process (GO:1903579)	0.357703
negative regulation of cytokine production involved in immune response (GO:0002719)	0.357703
pharyngeal system development (GO:0060037)	0.357703
phosphate ion transport (GO:0006817)	0.357703
positive regulation of blood coagulation (GO:0030194)	0.357703
positive regulation of cyclin-dependent protein serine/threonine kinase activity (GO:0045737)	0.357703
positive regulation of macrophage activation (GO:0043032)	0.357703
positive regulation of regulated secretory pathway (GO:1903307)	0.357703
positive regulation of smooth muscle cell migration (GO:0014911)	0.357703
positive regulation of stem cell differentiation (GO:2000738)	0.357703
positive regulation of transcription of Notch receptor target (GO:0007221)	0.357703
Golgi organization (GO:0007030)	0.357561
protein modification by small protein removal (GO:0070646)	0.354587
regulation of actin filament polymerization (GO:0030833)	0.354225
regulation of hydrolase activity (GO:0051336)	0.354225
regulation of Rho protein signal transduction (GO:0035023)	0.354225
granulocyte chemotaxis (GO:0071621)	0.354225
response to molecule of bacterial origin (GO:0002237)	0.354225
regulation of GTPase activity (GO:0043087)	0.351809
regulation of protein catabolic process (GO:0042176)	0.351794
intrinsic apoptotic signaling pathway (GO:0097193)	0.351794
positive regulation of cellular protein metabolic process (GO:0032270)	0.351794
action potential (GO:0001508)	0.35046
amino acid transmembrane transport (GO:0003333)	0.35046
positive regulation of response to biotic stimulus (GO:0002833)	0.35046
positive regulation of RNA metabolic process (GO:0051254)	0.35046
cellular response to lipid (GO:0071396)	0.347687
cellular response to amino acid starvation (GO:0034198)	0.345674
regulation of stress fiber assembly (GO:0051492)	0.345674
sphingolipid biosynthetic process (GO:0030148)	0.345674
postreplication repair (GO:0006301)	0.339622
acidic amino acid transport (GO:0015800)	0.339524
protein O-linked mannosylation (GO:0035269)	0.339524
adenine nucleotide transport (GO:0051503)	0.339524
amyloid precursor protein metabolic process (GO:0042982)	0.339524
carbohydrate derivative transport (GO:1901264)	0.339524
cellular response to pH (GO:0071467)	0.339524
DNA conformation change (GO:0071103)	0.339524
embryonic heart tube development (GO:0035050)	0.339524
regulation of spindle organization (GO:0090224)	0.339524
G protein-coupled acetylcholine receptor signaling pathway (GO:0007213)	0.339524
regulation of telomerase RNA localization to Cajal body (GO:1904872)	0.339524
regulation of transcription by RNA polymerase I (GO:0006356)	0.339524
regulation of transforming growth factor beta production (GO:0071634)	0.339524
release of cytochrome c from mitochondria (GO:0001836)	0.339524
rRNA catabolic process (GO:0016075)	0.339524
rRNA transcription (GO:0009303)	0.339524
interleukin-6-mediated signaling pathway (GO:0070102)	0.339524
long-chain fatty-acyl-CoA biosynthetic process (GO:0035338)	0.339524
synaptic transmission, glutamatergic (GO:0035249)	0.339524
melanosome transport (GO:0032402)	0.339524
triglyceride biosynthetic process (GO:0019432)	0.339524
negative regulation of double-strand break repair via homologous recombination (GO:2000042)	0.339524
negative regulation of interleukin-8 production (GO:0032717)	0.339524
negative regulation of lipid catabolic process (GO:0050995)	0.339524
nucleotide biosynthetic process (GO:0009165)	0.339524
phosphatidylglycerol acyl-chain remodeling (GO:0036148)	0.339524
pigment granule transport (GO:0051904)	0.339524
positive regulation of cartilage development (GO:0061036)	0.339524
positive regulation of extracellular matrix organization (GO:1903055)	0.339524
positive regulation of fatty acid metabolic process (GO:0045923)	0.339524
positive regulation of interleukin-4 production (GO:0032753)	0.339524
positive regulation of nitric-oxide synthase activity (GO:0051000)	0.339524
positive regulation of phosphoprotein phosphatase activity (GO:0032516)	0.339524
programmed necrotic cell death (GO:0097300)	0.339524
prostanoid metabolic process (GO:0006692)	0.339524
COPI-coated vesicle membrane (GO:0030663)	0.357703
regulation of insulin secretion (GO:0050796)	0.337573
regulation of transcription from RNA polymerase II promoter in response to hypoxia (GO:0061418)	0.337343
response to amino acid starvation (GO:1990928)	0.337343
negative regulation of cellular macromolecule biosynthetic process (GO:2000113)	0.333745
regulation of cell division (GO:0051302)	0.329225
cell morphogenesis involved in neuron differentiation (GO:0048667)	0.329225
regulation of epithelial to mesenchymal transition (GO:0010717)	0.329225
cellular response to hormone stimulus (GO:0032870)	0.329225
chloride transport (GO:0006821)	0.329225
RNA transport (GO:0050658)	0.329225
regulation of cellular metabolic process (GO:0031323)	0.329172
epithelial to mesenchymal transition (GO:0001837)	0.329172
regulation of synapse assembly (GO:0051963)	0.329172
glycosphingolipid metabolic process (GO:0006687)	0.329172
positive regulation of cell-cell adhesion (GO:0022409)	0.329172
positive regulation of neuron death (GO:1901216)	0.329172
positive regulation of protein phosphorylation (GO:0001934)	0.328049
cellular response to peptide hormone stimulus (GO:0071375)	0.32393
protein localization to nucleus (GO:0034504)	0.32393
Rac protein signal transduction (GO:0016601)	0.322646
ATP synthesis coupled proton transport (GO:0015986)	0.322646
atrioventricular valve morphogenesis (GO:0003181)	0.322646
regulation of epithelial cell differentiation (GO:0030856)	0.322646
cellular response to copper ion (GO:0071280)	0.322646
regulation of exosomal secretion (GO:1903541)	0.322646
cellular response to glucagon stimulus (GO:0071377)	0.322646
regulation of insulin-like growth factor receptor signaling pathway (GO:0043567)	0.322646
regulation of leukocyte chemotaxis (GO:0002688)	0.322646
regulation of lymphocyte proliferation (GO:0050670)	0.322646
regulation of mitochondrial membrane permeability (GO:0046902)	0.322646
diol metabolic process (GO:0034311)	0.322646
DNA alkylation (GO:0006305)	0.322646
DNA methylation or demethylation (GO:0044728)	0.322646
endoplasmic reticulum mannose trimming (GO:1904380)	0.322646
establishment of melanosome localization (GO:0032401)	0.322646
establishment or maintenance of apical/basal cell polarity (GO:0035088)	0.322646
regulation of stem cell population maintenance (GO:2000036)	0.322646
fatty acid transmembrane transport (GO:1902001)	0.322646
folic acid metabolic process (GO:0046655)	0.322646
regulation of vascular endothelial growth factor signaling pathway (GO:1900746)	0.322646
histone deubiquitination (GO:0016578)	0.322646
striated muscle cell differentiation (GO:0051146)	0.322646
synaptic transmission, cholinergic (GO:0007271)	0.322646
maintenance of protein localization in organelle (GO:0072595)	0.322646
negative regulation of immune system process (GO:0002683)	0.322646
negative regulation of RNA splicing (GO:0033119)	0.322646
negative regulation of striated muscle cell differentiation (GO:0051154)	0.322646
negative regulation of T cell receptor signaling pathway (GO:0050860)	0.322646
peptidyl-lysine dimethylation (GO:0018027)	0.322646
positive regulation of actin cytoskeleton reorganization (GO:2000251)	0.322646
positive regulation of cilium assembly (GO:0045724)	0.322646
positive regulation of G protein-coupled receptor signaling pathway (GO:0045745)	0.322646
positive regulation of leukocyte activation (GO:0002696)	0.322646
positive regulation of macrophage migration (GO:1905523)	0.322646
positive regulation of monocyte chemotaxis (GO:0090026)	0.322646
positive regulation of neutrophil chemotaxis (GO:0090023)	0.322646
positive regulation of triglyceride metabolic process (GO:0090208)	0.322646
protein import into mitochondrial matrix (GO:0030150)	0.322646
regulation of organelle assembly (GO:1902115)	0.321312
import into nucleus (GO:0051170)	0.321312
neutrophil migration (GO:1990266)	0.321312
positive regulation of endothelial cell proliferation (GO:0001938)	0.321312
aldehyde-lyase activity (GO:0016832)	1.56407
protein kinase binding (GO:0019901)	1.46887
N-acyltransferase activity (GO:0016410)	1.39465
aldo-keto reductase (NADP) activity (GO:0004033)	1.37715
hydrolase activity, acting on carbon-nitrogen (but not peptide) bonds, in cyclic amides (GO:0016812)	1.37715
peptide N-acetyltransferase activity (GO:0034212)	1.37715
tau protein binding (GO:0048156)	1.36008
gap junction channel activity (GO:0005243)	1.35076
wide pore channel activity (GO:0022829)	1.3058
Toll-like receptor binding (GO:0035325)	1.29953
diacylglycerol kinase activity (GO:0004143)	1.29953
filamin binding (GO:0031005)	1.29953
peptide alpha-N-acetyltransferase activity (GO:0004596)	1.29953
platelet-derived growth factor binding (GO:0048407)	1.29953
GTP binding (GO:0005525)	1.27634
C2H2 zinc finger domain binding (GO:0070742)	1.22985
vascular endothelial growth factor receptor binding (GO:0005172)	1.22985
neurexin family protein binding (GO:0042043)	1.22985
kinesin binding (GO:0019894)	1.14678
cation transmembrane transporter activity (GO:0008324)	1.12081
kinase activity (GO:0016301)	1.08936
Wnt-activated receptor activity (GO:0042813)	1.05652
insulin-like growth factor binding (GO:0005520)	1.05652
RNA polymerase II complex binding (GO:0000993)	1.04537
chemoattractant activity (GO:0042056)	1.04537
purine ribonucleoside triphosphate binding (GO:0035639)	1.03193
transcription coregulator binding (GO:0001221)	0.998346
phosphoric ester hydrolase activity (GO:0042578)	0.998346
protease binding (GO:0002020)	0.997987
frizzled binding (GO:0005109)	0.984611
guanyl ribonucleotide binding (GO:0032561)	0.980875
G protein-coupled receptor binding (GO:0001664)	0.971816
alcohol dehydrogenase (NADP+) activity (GO:0008106)	0.962907
MHC class I protein binding (GO:0042288)	0.962907
protein homodimerization activity (GO:0042803)	0.916761
phosphatase activity (GO:0016791)	0.905451
anion:anion antiporter activity (GO:0015301)	0.882068
zinc ion transmembrane transporter activity (GO:0005385)	0.845575
ubiquitin-specific protease binding (GO:1990381)	0.811345
neurotransmitter receptor activity involved in regulation of postsynaptic membrane potential (GO:0099529)	0.811345
ribose phosphate diphosphokinase activity (GO:0004749)	0.806249
RNA-DNA hybrid ribonuclease activity (GO:0004523)	0.806249
all-trans retinal binding (GO:0005503)	0.806249
syndecan binding (GO:0045545)	0.806249
ankyrin repeat binding (GO:0071532)	0.806249
TPR domain binding (GO:0030911)	0.806249
Y-form DNA binding (GO:0000403)	0.806249
collagen binding involved in cell-matrix adhesion (GO:0098639)	0.806249
creatine kinase activity (GO:0004111)	0.806249
D-loop DNA binding (GO:0062037)	0.806249
ER retention sequence binding (GO:0046923)	0.806249
fibroblast growth factor-activated receptor activity (GO:0005007)	0.806249
fructose transmembrane transporter activity (GO:0005353)	0.806249
ganglioside binding (GO:0035594)	0.806249
hydroxymethyl-, formyl- and related transferase activity (GO:0016742)	0.806249
isocitrate dehydrogenase activity (GO:0004448)	0.806249
kainate selective glutamate receptor activity (GO:0015277)	0.806249
leukotriene-C4 synthase activity (GO:0004464)	0.806249
LIM domain binding (GO:0030274)	0.806249
NEDD8 transferase activity (GO:0019788)	0.806249
oxo-acid-lyase activity (GO:0016833)	0.806249
phosphotransferase activity, nitrogenous group as acceptor (GO:0016775)	0.806249
potassium channel activator activity (GO:0099104)	0.806249
procollagen-proline 4-dioxygenase activity (GO:0004656)	0.806249
pyruvate dehydrogenase (acetyl-transferring) kinase activity (GO:0004740)	0.806249
riboflavin transmembrane transporter activity (GO:0032217)	0.806249
carboxylic acid binding (GO:0031406)	0.805799
acetylcholine receptor activity (GO:0015464)	0.779158
protein tyrosine/serine/threonine phosphatase activity (GO:0008138)	0.779158
protein heterodimerization activity (GO:0046982)	0.748032
solute:cation symporter activity (GO:0015294)	0.734206
sulfur amino acid transmembrane transporter activity (GO:0000099)	0.734206
arachidonic acid binding (GO:0050544)	0.734206
thiol oxidase activity (GO:0016972)	0.734206
beta-glucosidase activity (GO:0008422)	0.734206
BH domain binding (GO:0051400)	0.734206
BH3 domain binding (GO:0051434)	0.734206
C3HC4-type RING finger domain binding (GO:0055131)	0.734206
dehydroascorbic acid transmembrane transporter activity (GO:0033300)	0.734206
diphosphotransferase activity (GO:0016778)	0.734206
four-way junction helicase activity (GO:0009378)	0.734206
fructose binding (GO:0070061)	0.734206
gap junction channel activity involved in cell communication by electrical coupling (GO:1903763)	0.734206
gap junction hemi-channel activity (GO:0055077)	0.734206
icosatetraenoic acid binding (GO:0050543)	0.734206
myosin light chain binding (GO:0032027)	0.734206
non-membrane spanning protein tyrosine phosphatase activity (GO:0004726)	0.734206
P-type sodium transporter activity (GO:0008554)	0.734206
P-type sodium:potassium-exchanging transporter activity (GO:0005391)	0.734206
pre-miRNA binding (GO:0070883)	0.734206
primary miRNA binding (GO:0070878)	0.734206
copper ion binding (GO:0005507)	0.722199
[truncated: 1,527 more rows]
