# Supplementary material for: Oncogenic enhancers prime quiescent metastatic cells to escape NK immune surveillance by eliciting transcriptional memory
Source: Nat Commun. 2024 Mar 19;15:2198. doi: 10.1038/s41467-024-46524-0 (PMC10951355; doi:10.1038/s41467-024-46524-0)
Supplement: Supplementary file 13 — Supplementary Data 10 [file 41467_2024_46524_MOESM13_ESM.xlsx]

## Sheet: Table 10
Michelatti_Supplementary Data_10: List of oligonucleotides used in this work for epigenome editing, gene expression analysis and smFISH.
Oligonucleotides used for gene expression analysis
NAME	SEQUENCE
SOX9 Fwd	GTACCCGCACTTGCACAAC
SOX9 Rev	TCTCGCTCTCGTTCAGAAGTC
GAPDH Fwd	AGGTGAAGGTCGGAGTCAAC
GAPDH Rev	CCATGTAGTTGAGGTCAATGAAG
RARa Fwd	CCCCTGGAGATGGATGATGC
RARa Rev	TCCGCACGTAGACCTTTAGC
STRA6 Fwd	CCTCGCTGTCAATCCTTGTG
STRA6 Rev	ACCATGAAAACAGCAGCAGG
DHRS3 Fwd	TTCCAGGGCATGAGAGTCAG
DHRS3 Rev	AGTGCAGCCTGTGGAAGTAT
CYP26B1 Fwd	ATGTCTTCTCCCTGCCTGTC
CYP26B1 Rev	GCATGATGAGTGAGGTGCTG
HLA-E Fwd	GAGATCACACTGACCTGGCA
HLA-E Rev	TCCTCCATATCACAGCAGCA
MIC-A Fwd	GAACGGAAAGGACCTCAGGA
MIC-A Rev	TCCTGGTGCTGTTGTCTTCA
MIC-B Fwd	CAGTCCTCCAGAGCTCAGAC
MIC-B Rev	ATTCCGGGGATAGAAGCTGG
ULBP5 Fwd	TCATCCTCCCCTGCTTCATC
ULBP5 Rev	GGGTAAGGAGTGTGAGTCGT
CD113 Fwd	CTGTTGCAGTTCACCATCCC
CD113 Rev	TATCAGGCTCACAGTGGGTT
CD111 Fwd	CTACGGGCAATCGAGAAAGC
CD111 Rev	GGATCTCCTGGTACTCTGCC
ULBP1 Fwd	AGGCCAGGATGTCTTGTGAG
ULBP1 Rev	GGGTGGTTTTGTTGGATCCA
BCL W Fwd	TTCTTTGTCTTTGGGGCTGC
BCL W Rev	GTCCCCGTATAGAGCTGTGA
BCL XI Fwd	CTCCCTACAGACAGAGCCAC
BCL XI Rev	GAGGATGCCAGGAGTTTTGC
BCL2 Fwd	GCCTTCTTTGAGTTCGGTGG
BCL2 Rev	GAAATCAAACAGAGGCCGCA
MCL1 Fwd	GCTGCATCGAACCATTAGCA
MCL1 Rev	ATGCCAAACCAGCTCCTACT
Oligonucleotides used for epigenome editing
NAME	SEQUENCE
PromoterSox9_sgRNA_1	GCTGTGCTGTGATTGGCGGG
PromoterSox9_sgRNA_2	GACTGGAAACTTCAGTGGCG
Enhancer6_sgRNA_1	GCTGGTTTCCTGATTCACGA
Enhancer6_sgRNA_2	GCAGGTCTCTCTCCAAGCCC
Enhancer17_sgRNA_1	GGTCTTGCACACTTAGGTGG
Enhancer17_sgRNA_2	GCTCAAACCACATCGGTAGA
Enhancer13_sgRNA_1	GCTCTTCTGCAGCGACCGAC
Enhancer13_sgRNA_2	GATCATTAATTGTATCCTGC
Enhancer14_sgRNA_1	GCTTGCTGGAGAGCTGGCTC
Enhancer14_sgRNA_2	GGTTCAAGAGCCTGGCCAAT
Enhancer15_sgRNA_1	GATGTGGACTGAGACACAGG
Enhancer15_sgRNA_2	GGTGCATTCATTCGTTTCAG
Enhancer16_sgRNA_1	GACAATGTCAGAGTGAGGAC
Enhancer16_sgRNA_2	GCATTAACACACATGGTCAA
Distal element_sgRNA_1	GGAGACAGTAGGTTTCCCAT
Distal element_sgRNA_2	GAGAAGATGGTGGTCCGTGG
Scramble_sgRNA_1	GAGTGTCGTCGTTGCTCCTA
Scramble_sgRNA_2	GGAGATGCATCGAAGTCGAT
Oligonucleotides used for smFISH
NAME	SEQUENCE
SOX9_Probe1	ccagctacctccctcacctcttccactTTACACTCGGACCTCGTCGACATGCATT
SOX9_Probe2	accccccaccatacactcccacctaTTACACTCGGACCTCGTCGACATGCATT
SOX9_Probe3	ccccgcgagcagcccaagaactttgtTTACACTCGGACCTCGTCGACATGCATT
SOX9_Probe4	ccgattgagcttccaggcgactTTACACTCGGACCTCGTCGACATGCATT
SOX9_Probe5	gcagtctgacctgagcggtcactTTACACTCGGACCTCGTCGACATGCATT
Secondary probe	/5-AlexaFluor647/AATGCATGTCGACGAGGTCCGAGTGTAA/3- AlexaFluor647/
Oligonucleotides used for ChIP qPCR
NAME	SEQUENCE
SOX9 promoter Fwd	TCGGCTACGCATTAAGAAGC
SOX9 promoter Rev	CGGGGACTTAGCTGGAGTTT
SOX9 enhancer 13 Fwd	TTGTTGCAATCCCCTCCTCC
SOX9 enhancer 13 Rev	CCCTCCTTCCTCCTGTCTGA
SOX9 enhancer 14 Fwd	GGCAGGCATTTTCAGGAAGC
SOX9 enhancer 14 Rev	CCCAACATGTGAAGGACGGA
SOX9 enhancer 15 Fwd	AGACATCTCCAACGGCCAC
SOX9 enhancer 15 Rev	TTGCCATAGTGCTGCCAGAT
SOX9 enhancer 16 Fwd	CCCTCTCAGCTCCACACTTT
SOX9 enhancer 16 Rev	TGGGAATAGGGTAGGAGGCT
SOX9 enhancer 6 Fwd	AAGCAGGTCTCTCTCCAAGC
SOX9 enhancer 6 Rev	TGAATCAGGAAACCAGCGCT
