# Supplementary material for: Oncogenic enhancers prime quiescent metastatic cells to escape NK immune surveillance by eliciting transcriptional memory
Source: Nat Commun. 2024 Mar 19;15:2198. doi: 10.1038/s41467-024-46524-0 (PMC10951355; doi:10.1038/s41467-024-46524-0)
Supplement: Supplementary file 14 — Supplementary Data 11 [file 41467_2024_46524_MOESM14_ESM.xlsx]

## Sheet: Table 11
	Michelatti_Supplementary Data_11: List of antibodies used in this work.
Target	Company	Catalog number	Application	Dilution
Ki67	Leica Microsystems	KI67-MM1-L-CE	IF	1:1000
phospho-p38	ThermoFisher	44-684G	IF	1:500
SOX9	Millipore	AB5535	IF/WB/Cut&Run	1:250/1:1000/1:100
p27-KIP1	Cell Signalling	3686S	IF/FACS	1:800
BMI-1	Millipore	05-637	IF	1:100
BRD4	Abcam	ab128874	smFISH+IF	1:200
human Mitochondria	Abcam	ab92824	IF on tissues	1:1000
GFP	Cell Signalling	2956	IF on tissues	1:500
H3K27ac	abcam	ab4729	Cut&Run	1:100
H3K4me1	abcam	ab8895	Cut&Run	1:100
MED1	abcam	ab64965	Cut&Run	1:100
H3K4me3	Millipore	07-473	Cut&Run	1:100
IgG	Millipore	PP64B	Cut&Run	1:100
GAPDH (6C5)	Santa Cruz	sc-32233	WB	1:1000
BCL-2	Abcam	ab182858	FACS	1:250
BCL-XL	Cell Signalling	2764	FACS	1:800
BAX	Santa Cruz	sc-23959	FACS	1:100
BAK	GeneTex	GTX10808	FACS	1:200
Med1	Abcam	ab64965	ChIP	4 ug per IP
Med12	Bethyl	A300-774A	ChIP	4 ug per IP
IgG	Proteintech	SA00001-2	ChIP	4 ug per IP
