# Supplementary material for: Oncogenic enhancers prime quiescent metastatic cells to escape NK immune surveillance by eliciting transcriptional memory
Source: Nat Commun. 2024 Mar 19;15:2198. doi: 10.1038/s41467-024-46524-0 (PMC10951355; doi:10.1038/s41467-024-46524-0)
Supplement: Supplementary file 16 — Source Data [file 41467_2024_46524_MOESM16_ESM.xlsx]

## Sheet: Fig 1
Fig. 1 Recapitulating metastatic progression of TNBC ex-vivo
B																										C					D					E					F					G
metastatic foci %																											Invading cell N					Col1-3/4C mean intensity normalized on mCherry					Ki67+ cell %					p27+ cell %					% quiescent cells
	cluster			micrometastasis			macrometastasis																				tIMEC	XD	MD			tIMEC	XD	MD			tIMEC	XD	MD			tIMEC	XD	MD			tIMEC	XD	MD
Lung	55	60	50	45	20	35	0	20	15																		14	9	25			0.095238	1.96739	3.52507			75.9036	85.8974	50.5747			4.13793	3.23887	24.9618			1.66	2.38	4.54
Liver	0	0	0	28.5714	23.3333	33.3333	66.6667	76.6667	68.3333																		12	33	33			0.212851	0.441489	2.6592			67	81.2	57.1429			3.43839	12.4661	14.2175			2.51	1.03	6.9
																											8	20	24			1.0241	0.515152	5.1068			96.4	67.2	18.75			0	10.6667	15.5901			1.28	7.1	10.3
p27+ cell %																											10	26	68			0.149758	0.774648	2.52489			88.3	76	18
	DTCs																										4	5	100			0.24	0.062791	4.33913
Primary tumor																											9	8	45			0.367925	0.343042	3.66863
Liver metastasis	0	0	0	0	0	0	0		0	0																	5	13	48			2.08824	0.693878	2.64561
Lung metastasis	22	23.5714	23.5714	20.625	6.11111	24.4444	16.5	22	22																		4	16	17			1.981	2.27397	11.0584
	Micrometastasis																										8	10	21			1.23771	1.97817	1.04326
Primary tumor																											24	31	14			2.69162	1.47956	1.85455
Liver metastasis	9.0404	3.11372	2.91412	8.63171	10.1023	8.89691																					7	29	22			2.3112	0.25167	4.94013
Lung metastasis	11.1111	11.9048	12.5	12.2807	9.87654	14.9425	8.88889	8.82353	7.20721	4.2735	8.88889																8	4	21			1.5942	0.356974	2.81974
	Macrometastasis																										11	7	11			1.53824	0.404762	3.50239
Primary tumor																											8	6	15			1.03636	1.33949	1.32919
Liver metastasis	7.05556	10.8547	21.2998	11.0435	7.05556	11.5755	9.30941	15.3724	15.3382	16.3112	8.81944	15.679	18.7188	17.8773	11.0873												0	3	4			0.906383	0.865204
Lung metastasis	0	0	0	0	0	0	0	0	0																		19	31	30
	primary tumor																										3	7	17
Primary tumor	21.6346	22.1106	22.314	18.5965	22.3744	17.9389	15.9722	17.5258	16.3823	14.4186																	4	23	33
Liver metastasis
Lung metastasis																											Invading cell migration distance
																											tIMEC	XD	MD
Ki67+ cell %																											57.9	70.44	94.2
	DTCs																										27.48	29.22	134.76
Primary tumor																											24.08	58.13	72.29
Liver metastasis	0	0	0	0	0	0	0		0	0																	16.07	18.22	99.76
Lung metastasis	27.5	36.6667	36.6667	36.6667	36.6667	36.6667	36.6667	22	31.4286	31.4286	15.7143	13.75															23.97	6.82	33.03
	Micrometastasis																										36.24	24.92	13.91
Primary tumor																											64.3	16.55	42.91
Liver metastasis	14.6962	20.226	19.3536	22.2202	18.0253	24.2256	9.37326																				63.19	14.82	25.18
Lung metastasis	18.1818	17.6471	14.2857	22.0339																							57.7	18.5	49.47
	Macrometastasis																										49.81	103.42	47.1
Primary tumor																											11.86	96.45	14.57
Liver metastasis	50.6904	31.9034	45.4821	25.5556	41.8924	60.4072	54.691	28.3573	50.2152	36.649	53.1399	48.2057	52.1773	30.1852	47.7497	39.9592	41.6777	56.7811	46.9876	34.7453	53.2688	13.5262	40.3952				39.92	30.32	94.94
Lung metastasis	6.74074	6.95906	7.42877	7.19256																							49.98	91.83	45.54
	primary tumor																										30.6	11.86	16.74
Primary tumor	69.8895	74.9319	80.1282	84.6154	67.3913	78.7879	82.0359	75.6173	70.4545	76.2295																	114.98	27.32	126.92
Liver metastasis																											37.77	102.56	74.62
Lung metastasis																											17.05	47.78	11.98
																											71.23	24.11	15.62
																											20.14	72.74	13.66
																											9.71	22.84	16.39
																											77.35	76.82	40.84
																											62.51	38.11	42.73
																											12.29	21.44	32.14
																											75.6	14.95	92.29
																											7.28	46.37	54.92
																											18.91	69.65	124.09
																											37.24	18.81	84.92
																											25.08	32.3	32.95
																											29.85	62.91	47.48
																											34.58	23.89	31.02
																											4.79	53.71	46.37
																											26.3	81.96	15.46
																											13.4	30.32	31.7
																											10.19	100.14	10.48
																											77.82	85.9	47.14
																											135.24	130.29	35.66
																											17.75	37.52	11.86
																											16.27	21.71	8.27
																											8.16	20.95	12.29
																											5.92	77.95	17.68
																											68.64	8.27	18.5
																											21.67	23.89	19.85
																											46.18	73.44	13.3
																											30.68	34.19	41.68
																											49.24	63.73	112.32
																											35.9	12.55	20.33
																											16.07	48.28	72.19
																											26.78	8.04	25.91
																											59.01	77.57	143.64
																											22.2	15.95	95.89
																											49.03	53.06	19.85
																											14.63	23.01	61.82
																											13.34	26.63	201.78
																											7.23	23.43	232.04
																											19.8	6.12	278.97
																											58.29	20.14	270.06
																											55.14	40.74	176.91
																											39.4	59.66	13.87
																											48.55	27.86	97.63
																											25.94	14.06	72.52
																											45.24	11.42	61.09
																											74	10.48	96.7
																											29.63	79.38	28.97
																											9.37	20.45	11.25
																											17.05	25.41	124.03
																											40.56	16.39	78.1
																											17.2	20.86	16.89
																											22.76	15.16	73.27
																											14.82	16.78	23.65
																											43.73	10.72	24.4
																											15.79	48.55	102.05
																											10.48	65.84	52.32
																											12.7	64.78	18.74
																											42.17	72.82	16.27
																											38.84	22.33	9.78
																											23.36	23.32	51.07
																											53.86	9.16	44.83
																											170.19	29.83	51.14
																											15.23	54.21	45.24
																											25.45	19.32	90.23
																											84.09	61.09	117.24
																											26.39	44.2	84.2
																											10.58	12.08	52.15
																											152.2	53.42	57.43
																											30.04	37.22	107.43
																											46.1	76.63	75.15
																											26.75	33.96	102.9
																											32.31	113.47	33.03
																											129.2	85.3	79.75
																											36.18	23.66	73.73
																											15.17	38.33	21.56
																											34.1	26.07	50.12
																											26.2	18.4	15.46
																											31.81	26.44	16.89
																											41.43	38.44	25.76
																											49.65	45.06	17.2
																											77.25	60.66	28.14
																											132.25	13.32	62.54
																											55.02	26.6	31.02
																											57.07	54.2	12.7
																											54.32	58.77	87.53
																											29.33	15.25	35.52
																											29.89	17.03	86.54
																											37.38	39.08	13.25
																											83.57	80.76	19.35
																											43.24	28.43	46.6
																											35.66	50.63	129.05
																											14.82	46.75	52.72
																											9.37	90.14	53.92
																											87.92	109.73	19.85
																											41.81	94.39	55.02
																											106.99	43.49	35.39
																											186.67	79.14	32.78
																											11.76	23.32	79.38
																											31.06	86.91	47.31
																											31.39	35.57	24.92
																											79.54	35.66	67.67
																											130.1	203.33	93.93
																											28.03	57.84	16.78
																											27.94	71.08	34.51
																											59.48	65.73	35.57
																											30.76	120.24	21.56
																											164.75	101.48	19.55
																											49.54	15.42	17.75
																											77.26	34.77	38.11
																											111.37	32.07	64.33
																											52.14	84.76	57.51
																											21.85	129.08	32.29
																											26.53	27.01	55.17
																											32.8	9.93	53.6
																											26.6	77.21	49.51
																											35.68	6.9	56.1
																											43.97	46.1	54
																											17.88	74.1	68.65
																											70.19	58.52	63.65
																											25.19	55.85	124.57
																											68.64	86.39	62.67
																											29.24	39.5	64.85
																											10.55	123.35	60.58
																											17.44	101.84	80.43
																											31.29	90.64	71.91
																											46.16	134.12	64.16
																											9.12	133.24	77.76
																											30.16	52.38	88.1
																											40.91	90.07	98.97
																											28.19	86.36	96.59
																											55.24	66.47	113.35
																											72.49	18.1	196.3
																											27.19	27.01	197.16
																											60.72	18.53	130.48
																											112.64	30.92	190.26
																											20.33	37.22	186.12
																											16.32	24.86	169.15
																											8.83	16.44	155
																											47.17	19.04	74.7
																											24.21	20.11	129.05
																											54.88	9.42	73.05
																											13.49	24.42	101.64
																												55.85	84.12
																												53.33	113.03
																												57.73	114.14
																												23.3	158.02
																												24.52	143.25
																												23.62	73.1
																												21.32	94.53
																												18.81	97.09
																												53.68	43.85
																												29.15	68.65
																												22.6	91.73
																												10.22	85.9
																												17.11	44.38
																												25.6	59.66
																												68.3	32.14
																												37.77	41.68
																												33.79	114.2
																												14.82	36.38
																												45.91	83.58
																												15.54	29.63
																												50.14	80.06
																												15.98	41.92
																												12.49	27.65
																												28.31	114.38
																												31.83	81.64
																												12.88	116.03
																												27.37	53.01
																												22.37	69.76
																												22.73	59.06
																												19.31	106.97
																												52.18	79.55
																												29.77	14.95
																												7.73	38.1
																												58.1	14.06
																												48.3	25.64
																												112.58	83.23
																												56.37	61.53
																												28.8	23.97
																												8.37	25.54
																												24.82	22.64
																												74.09	53.6
																												29	98.12
																												49.85	52.14
																												37.4	20.49
																												21.27	16.07
																												55.43	23.01
																												20.8	31.66
																												116.69	52.92
																												59.4	20.14
																												9.09	102.81
																												84.93	11.7
																												77.25	79.65
																												122.65	32
																												12.97	124.69
																												113.04	56.92
																												71.4	22.38
																												18.71	99.1
																												170.59	107.78
																												55.05	44.13
																												28.95	40.46
																												44.75	17.97
																												48.77	13.68
																												96.65	109.83
																												48.84	153.6
																												41.22	157.13
																												21.71	40.18
																												27.58	16.27
																												54.55	69.65
																												76.1	33.13
																												59.21	13.64
																												87.41	22.5
																												179.46	15.79
																												86.77	38.45
																												16.05	44.95
																												114.88	43.89
																												37.27	43.55
																												40.49	32.14
																												32.72	49.23
																												38.7	63.15
																												26.5	111.07
																												131.79	58.71
																												69.12	73.73
																												69	66.7
																												39.55	80.3
																												34.02	86.43
																												32.68	72.89
																												83.82	97.87
																												76.06	120.09
																												60.15	80.82
																												121.16	26.6
																												129.37	110.51
																												214.8	86.39
																												193.81	72.95
																													77.22
																													40.16
																													30.91
																													66.19
																													11.36
																													12.7
																													56.52
																													8.65
																													15.29
																													12.86
																													52.47
																													20.49
																													20.48
																													24.32
																													10.72
																													14.24
																													13.68
																													17.05
																													75.83
																													42.06
																													17.64
																													36.24
																													70.16
																													86.14
																													16.89
																													20.89
																													15.29
																													38.57
																													40.03
																													13.25
																													53.64
																													40.27
																													49.07
																													51.75
																													121.34
																													68.79
																													90.51
																													51.75
																													103.18
																													122.28
																													110.07
																													110.71
																													98.43
																													72.23
																													17.4
																													26.91
																													45.4
																													93.24
																													34.44
																													127.52
																													80.37
																													15.63
																													40.48
																													100
																													80.9
																													111.31
																													132.88
																													99.57
																													144.86
																													35.8
																													30.05
																													30.61
																													30.55
																													37.19
																													91.54
																													99.95
																													72.07
																													169.76
																													210.16
																													101.2
																													17.38
																													74.21
																													59.89
																													195.89
																													100.42
																													123.1
																													98.62
																													180.46
																													228.16
																													151.27
																													261.71
																													186.22
																													223.46
																													173.66
																													188.42
																													232.1
																													269.79
																													29.86
																													40.94
																													13.9
																													97.18
																													41.3
																													40.54
																													14.04
																													151.16
																													82.08
																													62.4
																													192.85
																													166.44
																													118.7
																													120.24
																													112.99
																													136.61
																													21.34
																													66.13
																													55.44
																													62.92
																													76.34
																													50.42
																													59.7
																													17.37
																													44.85
																													49.83
																													10.36
																													36.18
																													116.65
																													29.94
																													13.15
																													73.63
																													17.18
																													54.73
																													192.5
																													44.8
																													82.84
																													154.62
																													132.23
																													110.46
																													23.32
																													125.19
																													21.23
																													27.3
																													9.78
																													54.6
																													20.49
																													17.35
																													83.23
																													53.36
																													30.91
																													84.01
																													100.23
																													121.36
																													74.76
																													77.17
																													68.75
																													92.99
																													22.98
																													34.62
																													40.18
																													36.87
																													16.39
																													28.43
																													59
																													129.09
																													43.89
																													30
																													67.24
																													11.86
																													57.51
																													26.75
																													166.1
																													50.43
																													34.4
																													28.94
																													23.05
																													101.2
																													30.43
																													43.3
																													10.9
																													24.48
																													7.62
																													11.32
																													66.62
																													25.54
																													24.42
																													75.7
																													67.2
																													49.79
																													69.48
																													182.99
																													107.62
																													118.67
																													14.23
																													38
																													20.38
																													17.69
																													31.85
																													12.49
																													35.73
																													17.69
																													21.67
																													52.67
																													120.31
																													96.08
																													66.07
																													35.14
																													44.72
																													223.76
																													47.7
																													18.32
																													27.16
																													36.75
																													50.71
																													76.65
																													16.35
																													27.79
																													31.8
																													36.49
																													16.11
																													49.59
																													35.37
																													29.58
																													29.01
																													38.29
																													101.91
																													14.55
																													33.83
																													24.82
																													48.54
																													96.57
																													68.76
																													57.88
																													34.55
																													34.5
																													26.43
																													18.94
																													114.88
																													9.15
																													19.89
																													24.29
																													40.91
																													15.91
																													21.01
																													31.1
																													19.31
																													48.45
																													16.35
																													13.49
																													11.89
																													61.3
																													61.15
																													37.43
																													38.94
																													10.71
																													73.97
																													65.31
																													41.47
																													133.39
																													153.64
																													99.43
																													69.64
																													20.8
																													48.77
																													75.02
																													47.93
																													104.3
																													27.94
																													132.3
																													43.37
																													25.08
																													61.57
																													103.83
																													69.28
																													71.41
																													90.67
																													111.4
																													136.08
																													32.53
																													91.47
																													21.27
																													189.39
																													98.67
																													29.7
																													65.95
																													57.32
																													32.23
																													15.98
																													25.4
																													90.4
																													152.69
																													19.42
																													40.78
																													42.75
																													44.54
																													51.65
																													36.75
																													122.71
																													77.35
																													58.71
																													75.47
																													68.51
																													99.27
																													95.38
																													155.69
																													228.62
																													163.37
																													238.38
																													270.16
																													272.17

## Sheet: Supplementary Fig 1
Supplementary Fig. 1
B					C					D					E												F
	SFE (%)					BMI nuclear mean intensity					ALDH+ cell %					migrated cell %												p27+/Ki67- cell %
	tIMEC	XD	MD			tIMEC	XD	MD			tIMEC	XD	MD				tIMEC			XD			MD					tIMEC	XD	MD
	58.67	72.9	67.78			25.916	32.2	73.81			19.7	13.9	36.1			24h	0.1	0.3	0	1	1.1	0.65	1.45	1.5	0.95			100	93.3333	92.9203
	54.91	57.89	35.7			42.426	20.21	80.54			13.4	15.2	30.7			48h	0.4	0.35	0.05	1.75	0.55	0.75	1.8	2.7	2.9			91.5254	100	100
	44.93	52.02	27.71			33.882	10.15	99.3			18.7	10.2	37.2			72h	0.9	0.99	0.75	2.4	3	1.75	4.65	7.1	5			100	84	78.8889
						20.197	9.16	92.84
						26.437	8.02	101.94
						31.299	14.31	108.31
						34.889	45.13	100.41
						40.12	13.91	98.15
						36.824	28.71	86.34
						7.499	18.33	111
						23.874	13.83	99.31
						33.346	15.46	95.13
						71.786	11.81	76.99
						38.525	11.91	70.74
						10.273	42.37	83.07
						11.925	26.9	105.73
						12.441	37.46	141.92
						61.03	53.55	74.6
						65.049	11.54	100.06
						34.827	5.16	128.5
						45.186	4.2	103.78
						40.105	4.24	112.69
						77.115	37.34	127.58
						45.752	7.81	118.06
						38.235	57.8	95.85
						92.055	42.95	113.47
						61.29	36.66	62.74
						62.053	16.67	61.74
						30.742	12.21	70.72
						41.304	33.75	101.13
						45.061	12.39	82.13
						62.676	19.2	110.19
						11.513	12.19	90.54
						34.295	10.42	79.09
						17.649	29.36	93.99
						54.548	37.86	95.68
						59.403	12.85	72.77
						43.529	26.2	100.96
						43.893	17.32	86.9
						13.661	15.57	95.03
						28.754	23.81	105.69
						47.634	9.91	104.33
						24.328	15.46	100.38
						23.8	3.82	149.89
						18.07	39.5	106.26
						11.53	44.17	105.94
						11.2	25.62	110.28
						11.45	11.77	98.43
						10.54	21.63	68.84
						14.26	16.75	74.28
						20.57	11.39	82.34
						24.93	11.91	75.49
						20.28	24.48	92.28
						16.13	24.39	77.97
						10.42	24.64	79.72
						27.79	23.8	62.7
						40.92	23.18	83.12
						6.97	17.38	74.02
						1.66	24.03	84.95
						29.22	42.18	102.31
						8.42	35.17	113.68
						14.1	17.3	124.56
						21.79	30.01	141.21
						19.94	28.29	119.66
						24.81	21.29	86.2
						20.64	6.52	79.59
						21.65	4.13	148.14
						15.39	31.46	99.25
						26.47	28.42	147.12
						13.69	26.33	90.91
						16.93	22.05	131.78
						15.7	30.93	79.44
						26.22	19.86	94.23
						33.08	33.23	81.09
						19.47	29.9	77.9
						25.98	9.18	90.08
						25.36	34.08	73.98
						22.69	22.59	67.56
						33.94	18.99	72.4
						22.73	22.15	84.38
						32.55	10.52	75.59
						21.18	19.04	98.47
						25.08	17.5	122.22
						23.97	29.01	95.1
						1.76	24.6	114.54
						8.81	32.19	131.41
						2.15	12.54	77.31
						20.77	27.21	84.23
						10.35	17.61	86.76
						10.23	26.83	86.44
						8.71	13.56	89.82
						26.07	7.54	80.54
						40.72	11.12	85.06
						45.04	12.37	86.46
						42.38	6.61	73.27
						11.64	12.82	81.12
						38.14	11.89	91.11
						44.5	10.26	75.41
						23.66	7.85	66.5
						20.88	16.97	104.24
						27.92	15.08	90.97
						30.26	11.97	83.93
						13.24	34.44	62.77
						34.84	33.16	78.36
						27.64	22.97	78.04
						16.95	18.29	108.11
						14.05	14.67	80.56
						18.79	30.72	76.65
						38.74	20.71	101.36
						42.69	24.71	69.89
						22.02	10.92	68.49
						27.58	21.76	77.8
						15.83	25.633	84.88
						27.5	42.655	78.85
						28.73	33.678	85.75
						45.5	19.965	81.39
						33.38	26.635	97.05
						26.71	30.882	83.87
						16.66	35.598	86.28
						18.5	38.634	138.02
						20.13	40.475	134.25
						14.41	36.961	134.9
						17.76	7.759	145.96
						14.52	21.753	73.32
						13.78	34.213	68.04
						8.57	35.166	107.56
						27.41	38.903	73.15
						15.69	68.989	129.1
						14.82	23.696	109.34
						11.65	67.063	84.56
						28.45	28.864	109.16
						22.79	42.766	121.47
						23.35	51.396	86.55
						41.5	42.222	65.59
						21.34	44.243	73.52
						12.49	34.196	72.81
						20.75	48.832	106
						15.51	49.117	126.23
						10.8	55.462	102.62
						12.07	44.944	104.21
						26.977	47.497	77.54
						40.332	31.071	95.83
						28.936	36.116	65.16
						21.359	19.906	92.8
						29.105	26.378	109.6
						28.904	31.797	100.68
						24.424	20.269	100.03
						23.346	26.223	103.19
						36.007	24.105	82.18
						26.46	21.992	87.01
						16.861	31.987	113.07
						20.557	36.088	95.22
						19.315	26.154	137.52
						10.75	15.603	80.81
						21.837	14.765	87
						10.441	14.542	83.8
						18.449	17.162	77.09
						33.73	21.318	113.24
						22.337	20.599	69.81
						18.771	19.538	87.38
						18.79	20.76	88.55
						12.708	41.055	94.49
						20.365	20.505	112.91
						34.23	25.805	108.26
						16.89	33.704	94.46
						24.493	33.187	72.09
						20.402	18.786	72.59
						28.212	26.156	90.65
						16.688	20.197	109.04
						21.497	20.629	91.42
						17.09	25.8	32.18
						19.003	23.661	16.72
						15.884	21.778	28.73
						20.226	25.614	20.74
						30.168		34.17
						18.815		14.66
						19.579		24.88
						19.558		12.01
						31.921		16.08
						16.713		58.06
						20.679		16.26
						52.262		42.58
						38.898		26.93
						33.422		18.81
						25.436		22.02
						29.22		22.11
						28.066		10.06
						34.37		15.49
						22.279		31.87
						31.032		26.51
						18.85		23.54
						17.456		26.57
						20.984		22
						35.07		21.46
						31.072		21.12
						35.56		49.91
						30.584		18.21
						45.974		7.43
						43.199		18.62
						43.268		8.34
						25.244		13.01
						16.004		22.83
						12.15		39.4
						21.447		23.35
						24.723		27.27
						12.251		24.09
						19.73		28.67
						22.262		29.99
						28.907		28.69
						19.754		24.53
						23.187		19.13
						14.46		17.8
						51.929		33.07
						26.571		28.76
						19.08		15.14
						28.74		19.59
						22.914		36.41
						13.492		22.58
						19.111		49.51
						33.431		24.42
						35.992		37.12
						38.354		30.4
						28.57		23.8
						35.816		15.6
						34.101		29.86
						27.914		25.22
						43.059		25.05
						25.942		17.33
						26.599		23.23
						40.412		29.67
						35.185		9.02
						35.513		24.07
						10.309		16.34
						21.129		17.91
						35.18		6.44
						37.142		14.79
						20.179		14.36
						28.863		18.21
						19.809		7.9
						21.023		20.53
						4.892		27.27
						18.334		3.45
						20.819		9.46
						18.173		26.6
						11.645		27.62
						14.339		14.23
						30.15		20.67
						16.126		27.8
						20.311		23.87
						19.803		24.42
						18.281		10.43
						28.658		33.3
						41.983		32.1
						14.361		23.34
						34.88		20.83
						12.258		22.85
						20.951		6.92
						28.503		11.02
						22.688		25.62
						17.287		1.58
						22.109		36.46
						26.127		10.87
						28.315		15.2
						20.647		26.11
						14.681		24.01
						22.75		12.26
						38.459		4.97
						25.251		5.49
						29.431		8.51
						19.333		14.74
						20.504		9.21
						13.835		12.63
						28.337		5.86
						41.025		6.28
						33.61		12.35
						36.62		10.42
						22.317		12.39
						35.805		8.13
								11.76
								12.96
								20.79
								21.95
								19.29
								11.54
								14.13
								25.04
								16.15
								8.6
								24.51
								14.17
								36.91
								35.7
								30.26
								26.42
								23.06
								31
								11.14
								18.18
								16.55
								18.94
								23.99
								22.12
								1.24
								21.76
								18.91
								26.2
								34.06
								11.63
								18.95
								34.67
								54.23
								29.02
								4.28
								36.68
								30.66
								10.1
								23.24
								33.38
								58.7
								54.66
								29.22
								37.5
								14.47
								30.61
								39.3
								17.58
								15.03
								40.42
								12.3
								39.03
								18.89
								10.95
								29.36
								12.11
								15.51
								30.61
								26.35
								24.11
								27.82
								41.3
								22.71
								30.49
								21.48
								21.73
								23.43
								25.13
								22.97
								14.59
								20.21
								8.87
								14.4
								34.43
								12.64
								7.09
								23.08
								12.81
								17.69
								27.04
								26.87
								34.84
								20.74
								14.26
								9.88
								26.6
								13.11
								38.12
								18.37
								20.14
								7.858
								1.439
								11.346
								8.537
								8.357
								9.067
								9.532
								13.02
								14.776
								10.727
								15.635
								9.977
								24.056
								3.163
								18.165
								12.1
								16.958
								7.123
								15.781
								14.785
								22.636
								22.079
								26.541
								28.787
								25.549
								17.076
								16.292
								4.489
								16.315
								26.647
								31.373
								29.214
								16.184
								14.195
								17.042
								22.435
								24.807
								16.945
								20.249
								39.696
								0.146
								0.08
								12.015
								27.745
								22.118
								42.46
								41.085
								26.582
								7.847
								8.843
								8.304
								23.242
								13.618
								10.854
								21.185
								19.308
								13.641
								7.995
								13.873
								13.148
								21.122
								16.077
								14.408
								2.179
								6.978
								11.078
								10.329
								15.568
								15.16
								17.556
								7.103
								16.17
								9.885
								5.56
								22.316
								14.125
								14.787
								14.751
								13.668
								16.919
								14.704
								23.568
								18.243
								11.299
								7.868
								12.293
								20.97
								6.115
								20.397
								20.006
								24.564
								35.348
								37.657
								29.25
								26.236
								36.161
								40.173
								29.675
								26.397
								18.995
								31.183
								7.232
								40.543
								27.658
								13.468
								13.394
								22.764
								28.213
								24.892
								10.421
								15.202
								20.767
								9.866
								12.666
								8.636
								18.584
								8.815
								21.642
								6.881
								30.22
								21.769
								35.806

## Sheet: Fig 2
Figure 2. Metastatic onset is associated with epigenomic rewiring
A					B					C							D																			E
	MDS plot coordinates					UMAP plot coordinates					Spearman pairwise distances							Accessibility at distal sites																			H3K27ac at distal CREs
	Cat	Dimension 1	Dimension 2			V1	V2	Column1			Type	variable	value	variable2	Column1			all_distal_fdr1	tIMEC_1	tIMEC_2	tIMEC_3	tIMEC_4	XD2	XD4	XD6	XD7	PT2	PT4	PT6	PT7	MD_1	MD_2	MD_3	MD_4			#chrom	start	end	name	score	strand	thickStart	thickEnd	itemRGB	blockCount	blockSizes	blockStart	deepTools_group
						TCGA,OR,A5K8,01A,31,A644,42	11.1437	4.21256			1	ACCx	XD_rank	24	XD_rank			peak_1000	-0.468489657	0.493890725	0.01911664	0.697713985	-0.116550567	-0.700525016	-0.521633192	-0.289682435	-1.380238243	-1.247677261	-1.191262134	-0.935521467	1.394011072	1.479389952	1.869397609	0.89805999			chr2	33141248	33141748	chr2:33141248-33141748	.	.	33141248	33141748	0	1	500	33141245	dist_batch_1_peaks_c1.bed
	MD	-0.64928466	0.455611869			TCGA,PK,A5H8,01A,22,A617,42	11.1361	4.25842			2	ACCx	XD_rank	249	XD_rank			peak_10003	-0.228902475	-0.755854594	-0.746894432	-1.772084846	-1.024246751	-0.468486599	0.326481935	-1.514458932	1.477665419	1.380708131	0.439621332	0.895764374	-0.359417426	0.033875884	0.922406499	1.393822482			chrY	13841251	13841751	chrY:13841251-13841751	.	.	13841251	13841751	0	1	500	13841250	dist_batch_1_peaks_c1.bed
						TCGA,OR,A5J3,01A,31,A616,42	11.1757	4.20418			3	ACCx	XD_rank	70	XD_rank			peak_10004	-1.589978037	-1.922200356	-0.515972364	-0.542475145	-0.535438114	-0.754937128	-0.227815932	-0.148145377	1.829654142	0.759950072	0.366048421	1.307046456	0.349805808	0.199736972	1.531336503	-0.10661592			chr9	95268583	95269083	chr9:95268583-95269083	.	.	95268583	95269083	0	1	500	95268574	dist_batch_1_peaks_c1.bed
	MD	-0.598750016	0.450359553			TCGA,OR,A5J6,01A,11,A616,42	11.0946	4.29657			4	ACCx	XD_rank	212	XD_rank			peak_10044	1.362381203	-0.677764638	0.180602632	-0.076472598	-1.014976074	-1.857861019	-0.817655485	-1.858317186	0.060369886	-0.147902605	0.94738855	0.019318693	1.284111984	0.614908445	0.737986318	1.243881893			chr9	97662789	97663289	chr9:97662789-97663289	.	.	97662789	97663289	0	1	500	97662780	dist_batch_1_peaks_c1.bed
						TCGA,OR,A5KX,01A,22,A645,42	11.138	4.24683			5	ACCx	XD_rank	107	XD_rank			peak_10075	-1.809704995	-1.00943498	-1.216498269	-0.013818853	-1.562071107	0.31665161	-0.436064815	-0.783718602	0.529654931	0.549847383	1.039013559	0.853535431	1.096208936	1.300857466	1.25843577	-0.112893464			chr1	144989436	144989936	chr1:144989436-144989936	.	.	144989436	144989936	0	1	500	144989435	dist_batch_1_peaks_c1.bed
	MD	-0.592821417	0.369786832			TCGA,OR,A5J2,01A,31,A616,42	11.1972	4.18166			6	ACCx	XD_rank	26	XD_rank			peak_1008	0.641950293	0.486966752	-1.143406056	0.867303476	1.089064512	-0.19660181	-0.613821962	0.182633312	0.782900086	-0.254220485	1.286766286	1.691501266	-1.177058913	-0.776754741	-1.007862783	-1.859359231			chr9	95240841	95241341	chr9:95240841-95241341	.	.	95240841	95241341	0	1	500	95240832	dist_batch_1_peaks_c1.bed
						TCGA,OR,A5J9,01A,31,A616,42	11.1486	4.2313			7	ACCx	XD_rank	270	XD_rank			peak_10098	-1.226452381	-1.010712593	-0.403546306	-0.288659485	-0.346434423	-0.789970719	0.037007151	0.14003467	-0.906465019	-0.461677886	-0.268461412	-0.790284128	1.503155515	2.298151705	1.379093234	1.135222077			chr9	94710883	94711383	chr9:94710883-94711383	.	.	94710883	94711383	0	1	500	94710874	dist_batch_1_peaks_c1.bed
	MD	-0.476258731	0.173495919			TCGA,OR,A5JZ,01A,12,A645,42	11.177	4.29582			8	ACCx	XD_rank	110	XD_rank			peak_10131	0.769468613	1.141680116	-0.046543351	0.949294637	0.930355313	-1.4963962	0.386941919	-0.201363246	1.579454929	0.965401488	-0.542980806	0.15955985	-1.512797965	-0.342782694	-1.344755221	-1.394537381			chr9	97554916	97555416	chr9:97554916-97555416	.	.	97554916	97555416	0	1	500	97554907	dist_batch_1_peaks_c1.bed
						TCGA,PA,A5YG,01A,31,A644,42	11.1122	4.28642			9	ACCx	XD_rank	218	XD_rank			peak_1014	-1.29847498	-0.883000664	-1.650921503	-1.642210278	1.696909855	1.516380367	0.137058482	1.184355555	-0.253284515	-0.262199334	-0.01327735	-0.48427926	0.370996855	0.621714687	0.198437415	0.761794669			chr9	94583579	94584079	chr9:94583579-94584079	.	.	94583579	94584079	0	1	500	94583570	dist_batch_1_peaks_c1.bed
	PT	0.707580966	0.372436021			TCGA,CU,A3YL,01A,31,A616,42	5.67764	-1.78018			10	BLCA	XD_rank	333	XD_rank			peak_10147	-0.057314161	-0.843429321	-0.35678272	-1.29963406	-0.163543939	-2.843710301	0.470070083	-0.441930538	0.412854739	0.817794257	0.2630106	0.511427616	0.860450466	0.641038464	0.486558356	1.543140459			chr9	94708048	94708548	chr9:94708048-94708548	.	.	94708048	94708548	0	1	500	94708039	dist_batch_1_peaks_c1.bed
						TCGA,GD,A3OQ,01A,11,A616,42	5.5945	-1.70331			11	BLCA	XD_rank	238	XD_rank			peak_10178	-1.453602958	-1.877847223	-1.165548182	-0.370780953	-0.390702656	1.757582304	-0.963582488	1.113315849	0.9057145	0.443817001	0.111662945	0.211154624	0.854902317	1.210955251	0.039419508	-0.426459839			chr9	94559109	94559609	chr9:94559109-94559609	.	.	94559109	94559609	0	1	500	94559100	dist_batch_1_peaks_c1.bed
	PT	0.45659644	0.384321674			TCGA,CF,A3MI,01A,31,A616,42	5.65707	-1.75774			12	BLCA	XD_rank	234	XD_rank			peak_10184	-0.639469675	-0.571510398	-1.037718549	-2.245404714	-0.895770645	-0.219900564	0.022814726	-0.593921587	1.185362976	1.711851072	0.431045325	0.340310122	0.389320084	0.28923423	0.083801053	1.749956544			chr9	94586849	94587349	chr9:94586849-94587349	.	.	94586849	94587349	0	1	500	94586840	dist_batch_1_peaks_c1.bed
						TCGA,BL,A13J,01A,22,A616,42	5.58595	-1.70331			13	BLCA	XD_rank	27	XD_rank			peak_10189	-1.556251365	0.593875708	-0.860316621	0.420672687	-0.943168675	-0.735754647	-0.582187816	0.153397374	-1.137134197	-0.479903702	0.338430962	-0.698124564	1.734435521	1.410633603	1.74095736	0.600438372			chr9	98556419	98556919	chr9:98556419-98556919	.	.	98556419	98556919	0	1	500	98556410	dist_batch_1_peaks_c1.bed
	PT	0.14859596	0.182188517			TCGA,GV,A3JW,01A,31,A616,42	5.50769	-1.61883			14	BLCA	XD_rank	237	XD_rank			peak_1020	1.209554072	2.054178147	0.394463104	0.589700006	0.8771096	0.1355627	-0.673715813	-0.528568538	1.237506126	-0.565525946	-0.873750167	0.338413128	-1.96476561	-0.783092886	-0.870609942	-0.576457981			chr9	94587446	94587946	chr9:94587446-94587946	.	.	94587446	94587946	0	1	500	94587437	dist_batch_1_peaks_c1.bed
						TCGA,DK,A1AD,01A,31,A615,42	5.69986	-1.81268			15	BLCA	XD_rank	63	XD_rank			peak_10258	0.011445431	-0.286646013	1.34307213	0.343518062	-1.191224595	-0.174421946	-1.121468566	-1.278148903	-1.164047598	-0.838217048	0.617285911	-0.671927571	1.916818892	0.020428568	1.361509789	1.112023455			chr9	98045439	98045939	chr9:98045439-98045939	.	.	98045439	98045939	0	1	500	98045430	dist_batch_1_peaks_c1.bed
	PT	0.33049483	0.130405472			TCGA,FD,A3SR,01A,31,A616,42	5.67972	-1.79107			16	BLCA	XD_rank	277	XD_rank			peak_10263	-1.59910268	-1.884147026	-1.529081019	-1.253288046	-0.105894427	0.843953485	-0.358907381	1.097253366	0.964748048	0.364316739	0.366690042	-0.021562242	0.573579348	1.158539099	0.917263543	0.465639151			chr9	94649636	94650136	chr9:94649636-94650136	.	.	94649636	94650136	0	1	500	94649627	dist_batch_1_peaks_c1.bed
						TCGA,H4,A2HO,01C,11,A615,42	5.66572	-1.76764			17	BLCA	XD_rank	274	XD_rank			peak_10298	-2.788017842	-0.060511791	-0.612972419	-0.530977897	0.480130801	-0.959078002	0.971916386	-0.554985191	-0.634853224	-0.124881267	0.689232319	0.169868531	1.226448508	1.222485827	0.984555861	0.521639399			chr9	97828982	97829482	chr9:97828982-97829482	.	.	97828982	97829482	0	1	500	97828973	dist_batch_1_peaks_c1.bed
	tIMEC	-0.274428596	-0.541668364			TCGA,CF,A1HR,01A,31,A615,42	5.48725	-1.59077			18	BLCA	XD_rank	145	XD_rank			peak_10305	-0.128100279	-0.879605516	-1.666807815	-1.192382912	0.637470547	1.088081981	1.215079481	1.465879945	1.12233227	0.662502435	0.192335842	0.945697736	-1.124152557	-0.692706998	-1.005661779	-0.639962382			chr2	54786793	54787293	chr2:54786793-54787293	.	.	54786793	54787293	0	1	500	54786788	dist_batch_1_peaks_c1.bed
						TCGA,BL,A3JM,01A,31,A616,42	2.34433	-0.680224			19	BLCA	XD_rank	171	XD_rank			peak_10307	-0.814068524	-1.2052039	-0.225303242	-1.288127713	0.727010221	1.973229322	1.057000157	0.557104793	1.405667287	0.914256641	0.251791013	-0.550789334	-0.034348422	-1.212770022	-1.259758682	-0.295689593			chr9	94671272	94671772	chr9:94671272-94671772	.	.	94671272	94671772	0	1	500	94671263	dist_batch_1_peaks_c1.bed
	tIMEC	-0.126600369	-0.599268538			TCGA,A7,A13F,01A,31,A615,42	-5.95246	-1.85473			20	BRCA_LumB	XD_rank	166	XD_rank			peak_10308	-0.823760998	-0.159202856	-2.444201749	-1.432347124	-0.118093001	1.684130321	0.814318689	0.746157535	0.266411138	0.217302586	-1.206766207	0.002687289	0.666295065	0.3471206	0.60913726	0.830811451			chr2	133005951	133006451	chr2:133005951-133006451	.	.	133005951	133006451	0	1	500	133005950	dist_batch_1_peaks_c1.bed
						TCGA,A7,A13E,01A,31,A615,42	2.4648	-3.10013			21	BRCA_basal	XD_rank	21	XD_rank			peak_10313	1.383786692	1.700461324	0.069402813	0.61408786	-0.687798721	-0.714472875	-0.491475035	-1.008490894	0.210372465	0.073916131	1.431903891	1.426363356	-0.685202411	-1.364011461	-1.28467613	-0.674167004			chr9	21549322	21549822	chr9:21549322-21549822	.	.	21549322	21549822	0	1	500	21549320	dist_batch_1_peaks_c1.bed
	tIMEC	-0.223093143	-0.586433642			TCGA,BH,A0DP,01A,31,A616,42	-5.1501	-1.64629			22	BRCA_LumA	XD_rank	165	XD_rank			peak_10319	0.266051459	-0.315868924	-0.751501748	-0.37394314	1.425159191	1.37880373	1.719996115	1.500658561	-1.19722244	-1.407900058	-1.302715178	0.371594367	-0.377348583	0.037811482	-0.72542407	-0.248150765			chr2	45400564	45401064	chr2:45400564-45401064	.	.	45400564	45401064	0	1	500	45400560	dist_batch_1_peaks_c1.bed
						TCGA,A2,A0EW,01A,11,A615,42	-5.43256	-1.62298			23	BRCA_LumA	XD_rank	229	XD_rank			peak_10321	-1.052534418	-1.485964051	-1.413715732	-0.976668338	1.349780753	1.460914369	0.648530234	1.776830159	-0.789888722	0.356605217	-0.392873277	-0.592421686	0.962228167	0.004790466	0.122088588	0.02229827			chr9	113507118	113507618	chr9:113507118-113507618	.	.	113507118	113507618	0	1	500	113507117	dist_batch_1_peaks_c1.bed
	tIMEC	-0.359925861	-0.320082795			TCGA,A7,A0CH,01A,31,A602,42	-6.00017	-1.81041			24	BRCA_LumA	XD_rank	339	XD_rank			peak_1033	-0.794313201	-0.826033183	-2.170742592	-0.341160738	-0.879163696	-0.763319047	-0.521401612	0.899741346	0.806399597	0.327028278	0.169257778	-0.204949888	1.61388942	0.378796957	1.92320797	0.382762612			chr9	93863039	93863539	chr9:93863039-93863539	.	.	93863039	93863539	0	1	500	93863030	dist_batch_1_peaks_c1.bed
						TCGA,AO,A0JM,01A,31,A615,42	-6.3063	-1.46759			25	BRCA_LumB	XD_rank	250	XD_rank			peak_10333	-0.589031346	-0.239895127	-0.540456626	-1.556226326	0.818930885	1.175616448	0.100642598	0.772529373	1.461444248	1.527013855	0.248928864	0.845819217	-1.250681593	-1.202667724	-1.390460877	-0.181505871			chr2	47261329	47261829	chr2:47261329-47261829	.	.	47261329	47261829	0	1	500	47261325	dist_batch_1_peaks_c1.bed
	XD	0.388647425	-0.348531825			TCGA,A2,A0CX,01A,31,A602,42	-6.08359	-1.84053			26	BRCA_HER2	XD_rank	347	XD_rank			peak_10340	-1.513333847	-1.250714657	-0.198693613	-1.344677728	-0.867750515	0.889518223	1.265949418	-0.811872757	1.717322014	1.312856152	0.063442106	-0.964665786	0.398029423	0.134623375	0.476488872	0.693479321			chr2	28177704	28178204	chr2:28177704-28178204	.	.	28177704	28178204	0	1	500	28177702	dist_batch_1_peaks_c1.bed
						TCGA,A8,A08J,01A,31,A615,42	-6.35468	-1.23978			27	BRCA_HER2	XD_rank	244	XD_rank			peak_10344	-0.168014352	-0.558658817	-0.930661197	-0.681422662	1.887039881	2.022731658	0.598073522	1.892626941	-0.607552784	-1.156808948	-0.559459358	-0.581942038	-0.306787923	-0.203377285	-0.453531886	-0.192254752			chr9	96818723	96819223	chr9:96818723-96819223	.	.	96818723	96819223	0	1	500	96818714	dist_batch_1_peaks_c1.bed
	XD	0.591991319	0.163491145			TCGA,A2,A0T4,01A,11,A602,42	-4.73164	-1.5401			28	BRCA_LumB	XD_rank	178	XD_rank			peak_10365	-1.15148454	-0.557681649	-0.574068906	-0.836113155	0.274847611	1.760583583	0.228576805	1.344597982	1.722726287	1.127176514	0.042464442	0.441223114	-1.345340911	-0.779756486	-0.798315986	-0.899434706			chr9	94661024	94661524	chr9:94661024-94661524	.	.	94661024	94661524	0	1	500	94661015	dist_batch_1_peaks_c1.bed
						TCGA,AR,A0TV,01A,31,A615,42	-6.33143	-1.56162			29	BRCA_LumB	XD_rank	127	XD_rank			peak_10384	0.061241431	0.623213492	0.81162622	-0.231462102	0.511737973	0.930354257	1.137287828	0.9275576	0.44843331	-0.012606657	-0.796877019	1.370777387	-1.492351472	-1.936268381	-1.454957415	-0.89770645			chr9	94539834	94540334	chr9:94539834-94540334	.	.	94539834	94540334	0	1	500	94539825	dist_batch_1_peaks_c1.bed
	XD	0.254300821	-0.280292565			TCGA,A2,A0T4,01A,41,A602,42	-6.11877	-1.48393			30	BRCA_LumB	XD_rank	105	XD_rank			peak_10394	-1.071609542	-1.639523157	-1.03624944	-1.324235534	-0.69357382	-0.099789306	0.434991965	0.026448412	1.504188891	1.726329296	1.406674991	1.075333476	-0.432279106	-0.12753305	0.271740809	-0.020914886			chr2	47194291	47194791	chr2:47194291-47194791	.	.	47194291	47194791	0	1	500	47194287	dist_batch_1_peaks_c1.bed
						TCGA,AR,A0U4,01A,41,A616,42	2.29647	-2.90581			31	BRCA_basal	XD_rank	210	XD_rank			peak_1040	-0.216103754	-1.640625336	-0.592238762	-0.552466267	-1.062270961	-1.696180368	-0.723260204	-0.343897516	0.762013321	1.415169319	0.412838714	-0.186460969	1.108568134	0.871601297	1.535336045	0.907977306			chr9	94540334	94540725	chr9:94540334-94540725	.	.	94540334	94540725	0	1	391	94540325	dist_batch_1_peaks_c1.bed
	XD	0.422955032	-0.005819275			TCGA,C8,A137,01A,31,A615,42	-6.24191	-2.07684			32	BRCA_HER2	XD_rank	293	XD_rank			peak_10436	-0.164670801	-1.793716029	-1.300044305	-2.289689086	0.774097793	-0.061961269	1.274984136	0.22675689	0.522629901	0.515017694	-0.387177831	0.066131352	0.349976244	0.51423118	0.196365231	1.5570689			chr9	95094890	95095390	chr9:95094890-95095390	.	.	95094890	95095390	0	1	500	95094881	dist_batch_1_peaks_c1.bed
						TCGA,C8,A12T,01A,31,A615,42	-6.28857	-1.92699			33	BRCA_HER2	XD_rank	323	XD_rank			peak_10448	-0.353090731	-0.757389285	0.088459974	0.359998708	-0.204237015	2.781640025	0.306663119	1.650573924	0.092173992	-0.276485282	0.124856916	0.088032279	-0.715764625	-0.471775039	-1.212854844	-1.500802116			chr6	150175813	150176313	chr6:150175813-150176313	.	.	150175813	150176313	0	1	500	150175812	dist_batch_1_peaks_c1.bed
						TCGA,A2,A0YK,01A,11,A615,42	-5.05379	-1.56126			34	BRCA_normal	XD_rank	201	XD_rank			peak_10462	-1.223635156	-1.147414261	-1.394361182	-0.598891044	1.210023279	0.996850326	1.9331069	1.414733202	0.558758415	0.189599877	-0.926479629	0.342454708	-0.797175879	0.140012196	0.133289483	-0.830871237			chr8	81938575	81939075	chr8:81938575-81939075	.	.	81938575	81939075	0	1	500	81938567	dist_batch_1_peaks_c1.bed
						TCGA,A2,A4RX,01A,22,A616,42	2.5261	-3.25727			35	BRCA_basal	XD_rank	88	XD_rank			peak_10468	-1.207264793	0.226130062	-2.453825689	-1.387224018	0.548258872	-0.842536996	-0.389791411	1.701251885	0.311049325	0.991902329	0.563565865	-0.079640497	0.546148542	0.450442974	0.335323442	0.686210107			chr9	94600426	94600926	chr9:94600426-94600926	.	.	94600426	94600926	0	1	500	94600417	dist_batch_1_peaks_c1.bed
						TCGA,AO,A0JG,01A,11,A615,42	-6.23018	-1.22665			36	BRCA_LumA	XD_rank	33	XD_rank			peak_10477	-2.188906144	-1.142945788	0.210900179	-0.881979522	0.766999722	1.041953832	0.378268178	1.865340422	1.232332082	0.802313734	0.139054573	0.056369624	-0.537567412	-0.152257249	-0.901198134	-0.688678096			chr9	97906356	97906856	chr9:97906356-97906856	.	.	97906356	97906856	0	1	500	97906347	dist_batch_1_peaks_c1.bed
						TCGA,AR,A0TP,01A,31,A615,42	2.44538	-3.15509			37	BRCA_basal	XD_rank	281	XD_rank			peak_10480	-0.895023821	-1.557896862	-0.60259721	-1.396676747	1.390297305	1.544640956	0.64237252	0.930623847	1.425135884	1.016527063	-0.352795631	0.062542418	-0.274167255	-0.572696667	-1.092126614	-0.268159186			chr2	38373836	38374336	chr2:38373836-38374336	.	.	38373836	38374336	0	1	500	38373833	dist_batch_1_peaks_c1.bed
						TCGA,C8,A130,01A,11,A615,42	-6.37688	-2.0776			38	BRCA_LumB	XD_rank	187	XD_rank			peak_10483	-0.242710555	0.399354337	-1.070920488	-0.497164414	1.842038588	1.127267939	1.168403101	1.278908978	-0.580944113	-1.131522987	-1.130186606	-1.849737664	-0.108950784	0.539392936	-0.059336018	0.316107749			chr2	42355148	42355648	chr2:42355148-42355648	.	.	42355148	42355648	0	1	500	42355144	dist_batch_1_peaks_c1.bed
						TCGA,AO,A03L,01A,21,A615,42	-6.21424	-1.25407			39	BRCA_LumB	XD_rank	55	XD_rank			peak_10491	0.29455781	0.536349289	1.934025321	0.229978097	0.127768447	1.460134977	0.725212521	0.198562624	0.572046047	0.350584384	-0.625864985	-0.836932535	-2.081792579	-1.518619216	-0.64315358	-0.722856622			chr1	144005271	144005771	chr1:144005271-144005771	.	.	144005271	144005771	0	1	500	144005270	dist_batch_1_peaks_c1.bed
						TCGA,A8,A094,01A,31,A615,42	-6.17243	-2.21771			40	BRCA_HER2	XD_rank	66	XD_rank			peak_10492	-0.057190401	-0.806618931	-0.716115935	-0.834476856	-0.611707718	2.054163086	0.513318353	1.326871847	-0.321536816	-0.846245026	-0.789160489	-1.911823041	0.474873665	0.629372593	0.915268332	0.981007336			chr2	45404965	45405465	chr2:45404965-45405465	.	.	45404965	45405465	0	1	500	45404961	dist_batch_1_peaks_c1.bed
						TCGA,BH,A0HP,01A,32,A617,42	-4.82666	-1.56093			41	BRCA_LumA	XD_rank	222	XD_rank			peak_10498	-0.72145731	-0.54055042	-1.448188786	-1.083008681	1.364287301	1.670514929	1.149750356	0.923969737	-1.447628687	-0.933321841	-0.135483251	-0.581999607	1.05328589	0.467274989	-0.317931411	0.580486794			chr19	13965105	13965605	chr19:13965105-13965605	.	.	13965105	13965605	0	1	500	13965104	dist_batch_1_peaks_c1.bed
						TCGA,AR,A0U0,01A,31,A615,42	2.63833	-3.2618			42	BRCA_basal	XD_rank	120	XD_rank			peak_10504	-1.191925047	-1.415094888	-1.108928203	-1.420604314	0.146341087	1.311037652	1.513831472	1.308881093	1.089858618	0.889213436	-0.494016467	-0.983290099	0.125104224	-0.402829054	0.407280819	0.22513967			chr9	95172641	95173141	chr9:95172641-95173141	.	.	95172641	95173141	0	1	500	95172632	dist_batch_1_peaks_c1.bed
						TCGA,AQ,A04L,01A,21,A615,42	-5.57292	-1.71824			43	BRCA_HER2	XD_rank	47	XD_rank			peak_10507	-1.286893455	-0.251738165	-0.296673129	-0.980012828	2.248443841	1.34667782	1.306591746	1.345099157	-0.130134036	-0.533692737	-0.481381728	-1.196093961	-0.892571713	-0.281593499	0.080337667	0.003635019			chr2	43767142	43767642	chr2:43767142-43767642	.	.	43767142	43767642	0	1	500	43767138	dist_batch_1_peaks_c1.bed
						TCGA,A2,A0SV,01A,31,A615,42	-6.30301	-1.94955			44	BRCA_LumB	XD_rank	297	XD_rank			peak_10512	-0.704672534	-0.921651605	-0.46681563	-0.521631841	-0.201541816	2.329526897	0.522832036	0.916084797	1.315785662	1.187364885	-0.438166814	0.764918765	-0.914356363	-1.077311582	-0.712795676	-1.07756918			chr4	75240123	75240623	chr4:75240123-75240623	.	.	75240123	75240623	0	1	500	75240116	dist_batch_1_peaks_c1.bed
						TCGA,AO,A0J5,01A,31,A615,42	-4.96506	-1.53459			45	BRCA_LumB	XD_rank	317	XD_rank			peak_10513	1.683639746	1.958194972	0.753928477	0.189676146	0.19912266	-0.604724949	1.433953047	0.192847004	-0.183023537	-0.602586271	-0.992257063	-0.452090247	-1.564217098	-0.898425676	-1.176550801	0.06251359			chr3	191055594	191056094	chr3:191055594-191056094	.	.	191055594	191056094	0	1	500	191055593	dist_batch_1_peaks_c1.bed
						TCGA,BH,A0B5,01A,31,A615,42	-5.84817	-1.53266			46	BRCA_LumB	XD_rank	168	XD_rank			peak_10518	0.211547142	2.373816093	0.667427276	-0.52449846	0.06577966	1.075495896	1.026819988	0.449618743	-0.915266834	-0.125636094	-1.144288915	0.134665998	-1.044988727	-1.701177597	-0.932016547	0.382702382			chr5	172225367	172225867	chr5:172225367-172225867	.	.	172225367	172225867	0	1	500	172225366	dist_batch_1_peaks_c1.bed
						TCGA,C8,A12Q,01A,31,A615,42	-6.40379	-1.92683			47	BRCA_HER2	XD_rank	307	XD_rank			peak_10520	-0.858462862	-1.917706695	-0.809000304	-0.704995834	1.096487269	0.066946956	0.230948055	0.293764061	-1.373231322	-0.236961131	0.297989223	-0.931589044	1.61444538	1.092791312	1.294667915	0.84390702			chr6	16689252	16689752	chr6:16689252-16689752	.	.	16689252	16689752	0	1	500	16689251	dist_batch_1_peaks_c1.bed
						TCGA,C8,A133,01A,11,A615,42	-6.01615	-1.69885			48	BRCA_LumA	XD_rank	372	XD_rank			peak_10528	-0.718300432	0.071018514	0.444056253	-0.43842044	0.749121308	1.580696149	0.820965137	1.317135374	1.010396888	0.599069022	0.186332249	-0.093561133	-0.942792685	-1.861283831	-1.620314659	-1.104117714			chr5	138180659	138181159	chr5:138180659-138181159	.	.	138180659	138181159	0	1	500	138180658	dist_batch_1_peaks_c1.bed
						TCGA,A2,A0EV,01A,31,A615,42	-0.597864	0.819976			49	BRCA_LumA	XD_rank	115	XD_rank			peak_10529	1.035027881	1.641628947	1.367793375	0.210666808	-0.958496802	0.012561503	0.917876252	0.382536316	-0.033465085	-0.040123534	0.605920938	0.106111989	-1.265530095	-1.831177287	-1.692434726	-0.45889648			chr11	122067704	122068204	chr11:122067704-122068204	.	.	122067704	122068204	0	1	500	122067703	dist_batch_1_peaks_c1.bed
						TCGA,AO,A12F,01A,22,A616,42	2.47246	-3.16099			50	BRCA_basal	XD_rank	382	XD_rank			peak_1053	-2.24649595	-1.252315497	-0.139225901	-1.001006388	0.272982788	0.031335447	-0.64186499	1.16431211	0.896415836	0.033675507	-0.875301251	-0.331297624	1.375239112	1.420827298	0.429278123	0.86344138			chr9	94580172	94580672	chr9:94580172-94580672	.	.	94580172	94580672	0	1	500	94580163	dist_batch_1_peaks_c1.bed
						TCGA,BH,A0BZ,01A,11,A615,42	-6.34931	-1.35519			51	BRCA_LumB	XD_rank	17	XD_rank			peak_10530	-0.870402625	-0.313352843	0.64229878	-1.671948502	0.666127769	-0.337612446	1.619384884	0.086883481	-1.324691982	-0.480441187	-0.580425109	-1.028188109	-0.015440378	0.929320204	0.661798473	2.01668959			chr5	145354844	145355344	chr5:145354844-145355344	.	.	145354844	145355344	0	1	500	145354843	dist_batch_1_peaks_c1.bed
						TCGA,A2,A0SW,01A,31,A615,42	-6.27157	-1.351			52	BRCA_LumB	XD_rank	332	XD_rank			peak_1055	1.183357727	0.154509988	0.22181537	0.485236218	-1.649686259	-0.970298107	-0.812206324	-0.709636678	-1.383504579	-0.294009135	0.902845117	-1.175732307	0.159673877	1.197269077	1.652544944	1.037821071			chr15	99864295	99864795	chr15:99864295-99864795	.	.	99864295	99864795	0	1	500	99864286	dist_batch_1_peaks_c1.bed
						TCGA,D8,A13Z,01A,31,A615,42	-5.86867	-2.21426			53	BRCA_HER2	XD_rank	227	XD_rank			peak_10550	-1.464026973	-1.108454764	-1.269325699	-0.59022789	0.858759179	1.966484224	0.046337282	0.999352418	0.994131078	0.740205983	0.603007781	0.818529976	-0.033886883	-0.415068055	-0.9793441	-1.166473556			chr5	118664502	118665002	chr5:118664502-118665002	.	.	118664502	118665002	0	1	500	118664501	dist_batch_1_peaks_c1.bed
						TCGA,AO,A0J8,01A,31,A615,42	-5.88637	-1.75434			54	BRCA_LumB	XD_rank	137	XD_rank			peak_10554	-0.906606049	0.23280003	-0.499390895	-1.794696662	0.017170407	-0.679851262	-0.468388349	1.023978961	-0.280059655	-0.327542202	-0.325654899	-0.954639196	1.547368802	1.028084257	0.09398291	2.293443802			chr2	36600226	36600726	chr2:36600226-36600726	.	.	36600226	36600726	0	1	500	36600223	dist_batch_1_peaks_c1.bed
						TCGA,BH,A0DV,01A,31,A615,42	-5.86197	-1.79401			55	BRCA_LumA	XD_rank	220	XD_rank			peak_10559	-0.873088144	-1.3130353	-0.790038598	-0.874901014	1.236693981	2.187131554	0.21298713	2.074168998	0.227383058	-0.892420818	-0.157746303	-0.255853426	0.19023124	-0.637253801	-0.051073102	-0.283185455			chr20	52199417	52199917	chr20:52199417-52199917	.	.	52199417	52199917	0	1	500	52199412	dist_batch_1_peaks_c1.bed
						TCGA,BH,A0BA,01A,31,A615,42	-5.06207	-1.60072			56	BRCA_LumA	XD_rank	113	XD_rank			peak_10578	-0.391713558	1.022325824	0.675528251	0.125961689	1.548102172	1.100949063	1.324395334	0.587748064	0.227147155	-1.192667639	-0.371577642	0.181323608	-1.655845546	-1.753890363	-0.450470871	-0.97731554			chr9	94533291	94533791	chr9:94533291-94533791	.	.	94533291	94533791	0	1	500	94533282	dist_batch_1_peaks_c1.bed
						TCGA,BH,A0E0,01A,22,A615,42	2.63396	-3.10496			57	BRCA_basal	XD_rank	209	XD_rank			peak_10579	-1.097692625	-0.190287214	-1.489618272	-1.061303858	1.366245883	2.152080482	1.112495154	1.268027181	0.133213925	0.183233255	0.211056655	-1.215093823	-0.373595902	-0.298054675	-0.459195287	-0.241510879			chr2	45510990	45511490	chr2:45510990-45511490	.	.	45510990	45511490	0	1	500	45510986	dist_batch_1_peaks_c1.bed
						TCGA,C8,A12K,01A,31,A615,42	2.41049	-2.65826			58	BRCA_basal	XD_rank	180	XD_rank			peak_10580	-0.426975424	-0.292061633	-0.50669981	-0.230652037	1.019506636	2.616788927	-1.029774137	2.0637365	0.008324339	0.030030175	-0.816505266	-0.239970929	-0.424678	-0.18925849	-0.899429102	-0.68238175			chr9	94351472	94351972	chr9:94351472-94351972	.	.	94351472	94351972	0	1	500	94351463	dist_batch_1_peaks_c1.bed
						TCGA,C8,A12O,01A,31,A615,42	-6.46092	-2.02617			59	BRCA_LumB	XD_rank	99	XD_rank			peak_10582	-0.217403958	-0.170531514	-0.039644489	-0.252758225	1.860102709	2.055905755	0.322620367	1.516473154	0.580198757	-0.185455888	-1.191135119	-1.109290817	-1.112157011	-0.896454925	-0.450872897	-0.709595898			chr9	116341001	116341501	chr9:116341001-116341501	.	.	116341001	116341501	0	1	500	116341000	dist_batch_1_peaks_c1.bed
						TCGA,A2,A0ET,01A,11,A615,42	0.956973	-0.336663			60	BRCA_LumB	XD_rank	381	XD_rank			peak_10583	-0.504616834	0.474804971	0.278366144	0.158284786	1.332103769	2.579694915	-1.428061622	1.237985969	-0.798642258	-0.894577644	-0.075522045	0.220983433	-0.977844573	-0.265235193	-0.635948003	-0.701775813			chr2	58334967	58335467	chr2:58334967-58335467	.	.	58334967	58335467	0	1	500	58334962	dist_batch_1_peaks_c1.bed
						TCGA,AO,A12D,01A,31,A615,42	-5.35649	-1.92301			61	BRCA_HER2	XD_rank	211	XD_rank			peak_1059	-0.267969816	-1.107868111	-2.797888443	-0.826823832	0.546194686	-0.031431632	0.386192034	-0.846607863	1.020845961	0.175780374	0.144641059	0.519028524	1.169389664	1.470436267	0.097918132	0.348162996			chr2	27924486	27924986	chr2:27924486-27924986	.	.	27924486	27924986	0	1	500	27924484	dist_batch_1_peaks_c1.bed
						TCGA,AO,A03N,01B,31,A615,42	-5.48418	-1.59543			62	BRCA_LumB	XD_rank	224	XD_rank			peak_10590	-0.907560374	-2.154479732	-0.18242256	-1.524303851	0.30282821	1.499255873	0.172836681	1.140488356	1.290654909	1.194682924	0.56436707	-0.212893186	0.150675043	-0.894753705	-0.475625315	0.036249658			chr2	58273539	58274039	chr2:58273539-58274039	.	.	58273539	58274039	0	1	500	58273534	dist_batch_1_peaks_c1.bed
						TCGA,A8,A06N,01A,31,A602,42	-6.36827	-1.30575			63	BRCA_LumB	XD_rank	325	XD_rank			peak_10600	0.012997808	-0.978938459	-0.459573132	-1.602778416	0.867749933	1.730664913	1.472096772	0.392715357	0.704520176	0.462009494	0.610634105	-0.515000923	-0.620344891	-2.099447334	-0.148736066	0.17143066			chr2	44799522	44800022	chr2:44799522-44800022	.	.	44799522	44800022	0	1	500	44799518	dist_batch_1_peaks_c1.bed
						TCGA,A2,A0EY,01A,32,A617,42	-6.08363	-1.8713			64	BRCA_LumA	XD_rank	276	XD_rank			peak_10602	-0.017418465	-1.331073594	-0.844612515	-0.720635619	-1.50891287	-0.667780922	-0.132084626	-1.030594804	1.028200054	-0.161919381	1.304856953	-0.09031903	-0.121832892	1.661142433	1.597710237	1.035275041			chr9	94503791	94504291	chr9:94503791-94504291	.	.	94503791	94504291	0	1	500	94503782	dist_batch_1_peaks_c1.bed
						TCGA,A2,A0YD,01A,31,A615,42	-5.87605	-1.98372			65	BRCA_LumA	XD_rank	300	XD_rank			peak_10604	-0.886913751	-1.004534759	-0.149481417	-0.649870743	0.207282845	1.628534342	0.369458896	1.909482321	1.353597751	1.23335179	-0.02358843	-0.653318243	-0.254164495	-1.451789521	-0.771718124	-0.856328463			chr9	98585090	98585590	chr9:98585090-98585590	.	.	98585090	98585590	0	1	500	98585081	dist_batch_1_peaks_c1.bed
						TCGA,A2,A0T7,01A,31,A615,42	-6.41273	-1.92952			66	BRCA_LumA	XD_rank	173	XD_rank			peak_10606	0.868090804	1.624794346	1.609958065	0.087789516	1.065023245	-0.406803776	-0.185741783	0.421138127	-1.323536231	-1.951714023	0.305601781	0.098156826	-0.370888517	-1.135982832	-1.112565403	0.406679854			chr2	54999408	54999908	chr2:54999408-54999908	.	.	54999408	54999908	0	1	500	54999403	dist_batch_1_peaks_c1.bed
						TCGA,A2,A0EX,01A,31,A615,42	-6.4513	-1.77975			67	BRCA_LumB	XD_rank	254	XD_rank			peak_10608	-0.182156923	-0.51644742	0.169193829	0.150956991	1.496541897	2.130269007	0.80743305	1.366861428	0.134963002	0.081202999	-0.798262483	-0.265952997	-1.490533227	-0.724740629	-0.970108042	-1.389220481			chr9	116343996	116344496	chr9:116343996-116344496	.	.	116343996	116344496	0	1	500	116343995	dist_batch_1_peaks_c1.bed
						TCGA,BH,A0C1,01A,21,A615,42	-4.86506	-1.69144			68	BRCA_HER2	XD_rank	208	XD_rank			peak_10639	-0.769096673	0.223376108	-0.122691277	0.385427998	0.450481766	0.560930303	0.647144871	1.72283022	0.43870456	-0.518841306	0.282137106	1.911657907	-1.064926954	-1.280037983	-1.10790671	-1.759189935			chr5	142382251	142382751	chr5:142382251-142382751	.	.	142382251	142382751	0	1	500	142382250	dist_batch_1_peaks_c1.bed
						TCGA,BH,A0EE,01A,32,A617,42	-5.69838	-2.21488			69	BRCA_LumA	XD_rank	252	XD_rank			peak_10646	-1.910954019	-1.689249489	0.085608341	-1.51634829	1.208756177	1.739424381	-0.055326794	0.781421294	0.422334344	0.238313937	-0.112126057	-0.695917581	-0.262718857	0.914636481	0.217518464	0.634627667			chr7	80928470	80928970	chr7:80928470-80928970	.	.	80928470	80928970	0	1	500	80928462	dist_batch_1_peaks_c1.bed
						TCGA,BH,A0B1,01A,31,A615,42	-6.61695	-1.83887			70	BRCA_LumB	XD_rank	118	XD_rank			peak_10648	-1.506200323	-0.616686533	-1.28410504	-0.997082487	-0.170301509	1.945612675	0.352520023	0.580371729	1.306593407	1.227598631	0.670055367	0.994352895	-0.937326891	-0.317001859	-0.518781348	-0.729618736			chr9	94509174	94509674	chr9:94509174-94509674	.	.	94509174	94509674	0	1	500	94509165	dist_batch_1_peaks_c1.bed
						TCGA,C8,A8HR,01A,31,A617,42	-4.80536	-1.41467			71	BRCA_LumA	XD_rank	194	XD_rank			peak_10661	-0.42167786	0.00908799	-0.447638958	-0.714734538	1.551182887	1.810171979	1.142392892	1.136004251	1.050128513	0.195934707	-1.254168739	-0.124121084	-1.251836202	-1.182570562	-0.836007999	-0.662147274			chr11	111606408	111606908	chr11:111606408-111606908	.	.	111606408	111606908	0	1	500	111606407	dist_batch_1_peaks_c1.bed
						TCGA,A2,A0YT,01A,31,A615,42	-5.22443	-1.46651			72	BRCA_LumA	XD_rank	359	XD_rank			peak_10670	-0.95746741	-0.240958863	-1.402425126	-1.61531501	-0.02055089	1.880353512	0.686329992	0.552051051	1.93818868	0.873735239	0.380406892	-0.10375631	-0.684040113	-0.48936324	-0.865814677	0.068626273			chr13	81047768	81048268	chr13:81047768-81048268	.	.	81047768	81048268	0	1	500	81047760	dist_batch_1_peaks_c1.bed
						TCGA,A7,A0D9,01A,11,A615,42	-6.32922	-1.56219			73	BRCA_basal	XD_rank	149	XD_rank			peak_10692	-0.071490295	0.147267774	1.159600758	-0.214105812	1.405592972	0.605723502	1.743011017	0.683237378	0.14105846	0.673671677	-1.102469337	-0.932265923	-1.9722209	-1.354776352	-0.321552793	-0.590282127			chr12	26147185	26147685	chr12:26147185-26147685	.	.	26147185	26147685	0	1	500	26147183	dist_batch_1_peaks_c1.bed
						TCGA,3C,AALJ,01A,11,A617,42	-6.06743	-1.36656			74	BRCA_LumB	XD_rank	246	XD_rank			peak_10710	-0.379020464	-1.038073859	-0.317729178	-0.791821474	-0.3885018	2.505939571	0.247972794	0.418411487	1.564459483	1.093591757	0.2600245	0.183218287	-0.271665105	-1.524455893	-0.88289256	-0.679457546			chr2	43313545	43314045	chr2:43313545-43314045	.	.	43313545	43314045	0	1	500	43313541	dist_batch_1_peaks_c1.bed
						TCGA,A2,A0T6,01A,31,A615,42	-0.7463	0.904525			75	BRCA_LumB	XD_rank	214	XD_rank			peak_10724	2.064024424	1.867850475	0.569990335	-0.201000356	0.557724997	-0.597671672	0.582350336	-0.908123434	-0.376726462	-0.48175691	-0.594869214	-0.815307438	0.000441766	-0.658947853	-1.867574391	0.859595399			chr9	98143521	98144021	chr9:98143521-98144021	.	.	98143521	98144021	0	1	500	98143512	dist_batch_1_peaks_c1.bed
						TCGA,A2,A0YJ,01A,22,A615,42	2.46803	-3.17972			76	BRCA_basal	XD_rank	185	XD_rank			peak_10761	0.751254755	2.19622534	0.974975711	1.219823772	0.603448335	0.045952606	0.685899648	-0.868981067	-1.080048863	-2.03951361	-0.525581842	-0.311473264	-0.135045445	-0.757381702	-0.41230411	-0.347250263			chr9	98901844	98902344	chr9:98901844-98902344	.	.	98901844	98902344	0	1	500	98901835	dist_batch_1_peaks_c1.bed
						TCGA,C8,A12M,01A,31,A615,42	-6.53489	-1.18016			77	BRCA_basal	XD_rank	117	XD_rank			peak_10767	-0.716757164	-0.852951043	-0.698466438	0.326800086	-1.212857931	-1.47751453	-0.776724318	-0.243335433	-0.722127826	0.195885118	0.257087339	0.295555561	2.041949736	1.226519686	1.76272942	0.594207738			chr11	76596333	76596833	chr11:76596333-76596833	.	.	76596333	76596833	0	1	500	76596326	dist_batch_1_peaks_c1.bed
						TCGA,C8,A12Y,01A,31,A615,42	-6.05048	-1.90383			78	BRCA_LumB	XD_rank	132	XD_rank			peak_10772	0.476707267	0.59488007	0.200897867	0.684375158	-0.182290729	-0.848790329	0.133547296	-1.119903609	-1.37350451	-1.118321444	-0.846846278	-1.527942904	0.679440483	1.648250816	1.562863131	1.036637715			chr12	60092267	60092767	chr12:60092267-60092767	.	.	60092267	60092767	0	1	500	60092261	dist_batch_1_peaks_c1.bed
						TCGA,S3,AA0Z,01A,31,A617,42	2.55357	-3.24684			79	BRCA_LumB	XD_rank	170	XD_rank			peak_10774	-0.916175095	-1.103444057	-1.195999892	-1.051285748	0.106735008	-0.509660692	-0.79330833	-1.518166617	0.25658496	0.304337848	0.213745995	1.374774016	1.611928113	0.88656009	1.140849421	1.19252498			chr2	47212163	47212663	chr2:47212163-47212663	.	.	47212163	47212663	0	1	500	47212159	dist_batch_1_peaks_c1.bed
						TCGA,BH,A0DL,01A,31,A602,42	2.61285	-1.94156			80	BRCA_basal	XD_rank	14	XD_rank			peak_10777	-1.746532452	-0.185337948	-1.074977266	-0.696607696	0.113669449	-1.594695721	-0.251013284	0.53740756	-0.461097949	0.411709005	1.099200884	-0.620277828	2.044699402	1.116417438	0.419555026	0.88788138			chr20	50366624	50367124	chr20:50366624-50367124	.	.	50366624	50367124	0	1	500	50366619	dist_batch_1_peaks_c1.bed
						TCGA,A2,A0YF,01A,31,A615,42	-5.98542	-1.37892			81	BRCA_LumA	XD_rank	305	XD_rank			peak_10779	1.769637006	1.229629641	0.830938217	0.425950633	0.847658604	0.519969637	-0.47577347	-0.490395733	-0.611089036	-1.433110276	0.22573337	1.103480619	-1.758107761	-0.452667273	-1.384285912	-0.347568267			chr3	190099863	190100363	chr3:190099863-190100363	.	.	190099863	190100363	0	1	500	190099862	dist_batch_1_peaks_c1.bed
						TCGA,A2,A0YC,01A,22,A615,42	-5.88249	-1.898			82	BRCA_LumB	XD_rank	260	XD_rank			peak_10780	-1.639819911	-0.379005431	-2.184754027	-0.424608351	0.4764553	-0.107069244	-0.901167354	-0.381336179	1.166610369	1.216446629	0.370264712	0.973584599	1.570333036	0.715221678	-0.192317705	-0.27883812			chr1	68185467	68185967	chr1:68185467-68185967	.	.	68185467	68185967	0	1	500	68185461	dist_batch_1_peaks_c1.bed
						TCGA,A2,A0SX,01A,31,A615,42	2.36918	-3.212			83	BRCA_basal	XD_rank	230	XD_rank			peak_10791	0.791354408	0.323427471	-0.776464357	0.395429753	-0.775415946	-0.680661937	-1.56351488	-0.407000671	-0.344378424	-0.8574163	0.29731338	-1.535277567	1.07796927	2.114592573	0.868884638	1.071158589			chr3	145848699	145849199	chr3:145848699-145849199	.	.	145848699	145849199	0	1	500	145848698	dist_batch_1_peaks_c1.bed
						TCGA,A2,A0YL,01A,12,A615,42	-4.90626	-1.493			84	BRCA_HER2	XD_rank	167	XD_rank			peak_10816	-0.918183678	-0.744729594	-1.509020493	-0.31795815	1.008189212	-0.279079385	0.22860384	-0.007733869	-1.414336428	-0.58207836	-0.135046228	-0.726815493	1.090006884	2.073168698	1.43998126	0.795031782			chr1	205141806	205142306	chr1:205141806-205142306	.	.	205141806	205142306	0	1	500	205141804	dist_batch_1_peaks_c1.bed
						TCGA,C8,A12U,01A,31,A615,42	-6.33903	-1.30304			85	BRCA_LumA	XD_rank	39	XD_rank			peak_10819	-0.571121544	-2.015182115	-1.515218318	-0.66442858	0.287071307	0.9232087	-0.635213675	-0.10447521	1.574383014	1.847069836	0.485325251	0.619887326	-0.151132548	-0.259466892	0.764178665	-0.584885219			chr1	68201768	68202268	chr1:68201768-68202268	.	.	68201768	68202268	0	1	500	68201762	dist_batch_1_peaks_c1.bed
						TCGA,AO,A124,01A,31,A615,42	2.40869	-3.15242			86	BRCA_basal	XD_rank	179	XD_rank			peak_10821	0.599171076	-1.66846869	0.235020135	-0.579676366	1.570138754	0.064237366	-0.033545017	0.321827075	-0.551402888	-1.164577394	-0.943047823	-1.598963057	1.738791358	0.265954232	0.581031709	1.16350953			chr9	94514200	94514700	chr9:94514200-94514700	.	.	94514200	94514700	0	1	500	94514191	dist_batch_1_peaks_c1.bed
						TCGA,BH,A1EV,01A,41,A615,42	-6.06089	-2.1313			87	BRCA_LumB	XD_rank	336	XD_rank			peak_10850	-1.241197634	-0.855896163	0.549297388	0.111506836	-1.666603264	-1.208961864	-0.640709596	-0.565978296	0.9705012	0.719874328	-0.966911812	0.083859265	1.035478394	1.307843245	1.660672717	0.707225256			chr9	137295582	137296082	chr9:137295582-137296082	.	.	137295582	137296082	0	1	500	137295581	dist_batch_1_peaks_c1.bed
						TCGA,A2,A0ES,01A,31,A615,42	-5.20976	-1.53357			88	BRCA_basal	XD_rank	138	XD_rank			peak_10851	-1.036590212	1.114573	1.677571697	0.383016039	-0.557299231	-1.156782963	-1.502923961	-0.937941872	0.443717586	0.390685658	-0.933259161	-1.190267482	1.041516259	0.179490906	1.106492234	0.978001504			chr7	151491666	151492166	chr7:151491666-151492166	.	.	151491666	151492166	0	1	500	151491665	dist_batch_1_peaks_c1.bed
						TCGA,C8,A12V,01A,31,A616,42	2.39751	-2.95826			89	BRCA_LumA	XD_rank	285	XD_rank			peak_10874	-1.145568099	-1.182872762	0.136635181	-0.68559309	-1.060723008	-0.304848892	-0.573966583	-1.238167253	0.042515639	0.12218076	-0.298972728	0.958635114	0.207663196	1.871385433	1.877767705	1.273929387			chr18	43382878	43383378	chr18:43382878-43383378	.	.	43382878	43383378	0	1	500	43382874	dist_batch_1_peaks_c1.bed
						TCGA,A2,A0YH,01A,31,A615,42	-6.37017	-1.52415			90	BRCA_LumB	XD_rank	164	XD_rank			peak_10895	-0.859711141	-1.547027258	-1.754798772	-0.059035052	-0.966774824	0.577698151	-0.176002902	0.354918755	-0.260905422	0.060959796	-0.239801924	-0.163039043	1.934705775	1.84765091	0.988890833	0.262272116			chr12	47058599	47059099	chr12:47058599-47059099	.	.	47058599	47059099	0	1	500	47058595	dist_batch_1_peaks_c1.bed
						TCGA,4H,AAAK,01A,31,A617,42	-6.1876	-2.05808			91	CESC	XD_rank	4	XD_rank			peak_10896	-1.459184216	-0.375260224	0.226904513	-0.593508088	1.576634261	-1.47935766	-0.030396295	-0.788849427	-1.119595285	0.23437132	-0.492929676	-0.268618973	1.662007931	1.475148163	0.246939446	1.185694209			chr3	112497220	112497720	chr3:112497220-112497720	.	.	112497220	112497720	0	1	500	112497219	dist_batch_1_peaks_c1.bed
						TCGA,AO,A0JB,01A,31,A615,42	-5.74915	-1.88349			92	CESC	XD_rank	158	XD_rank			peak_10909	-1.29917542	-1.662882245	-0.123386886	0.663412708	-0.229376052	-0.258267543	-0.347299592	0.02956161	-0.296897872	-0.573087525	-0.571205704	-0.575553441	1.025605596	2.058489943	2.117942777	0.042119646			chr7	151493497	151493997	chr7:151493497-151493997	.	.	151493497	151493997	0	1	500	151493496	dist_batch_1_peaks_c1.bed
						TCGA,A2,A0T5,01A,41,A615,42	-5.96318	-2.09098			93	CESC	XD_rank	269	XD_rank			peak_10910	-0.281721329	-1.100917346	-0.230715589	-0.653092054	-1.106596504	0.916716544	0.156215519	0.477082626	-0.549356834	-0.809447867	-1.976275084	-0.038124338	0.83478074	1.447963755	1.527948421	1.38553934			chr2	54196288	54196788	chr2:54196288-54196788	.	.	54196288	54196788	0	1	500	54196283	dist_batch_1_peaks_c1.bed
						TCGA,A2,A0YG,01A,11,A615,42	-5.03086	-1.54391			94	CESC	XD_rank	319	XD_rank			peak_10919	1.184639341	1.435493568	1.261550902	1.367350762	-0.895893045	-0.453412574	-0.610951138	0.48440515	-1.006882641	-1.164903506	-1.694856215	1.295827197	-0.32938534	0.030650885	-0.547948804	-0.355684543			chr9	98450983	98451483	chr9:98450983-98451483	.	.	98450983	98451483	0	1	500	98450974	dist_batch_1_peaks_c1.bed
						TCGA,EA,A3HS,01A,41,A602,42	2.6917	-1.35661			95	CHOL	XD_rank	13	XD_rank			peak_10930	0.091239516	-0.419478247	-0.410606751	-0.134387714	1.475381603	0.816358087	1.536744528	1.557906634	-0.803245652	-1.438012099	-0.695310268	-2.061538789	-0.111922851	-0.156259082	0.715814273	0.037316813			chr7	100143291	100143791	chr7:100143291-100143791	.	.	100143291	100143791	0	1	500	100143290	dist_batch_1_peaks_c1.bed
						TCGA,EA,A3HT,01A,31,A602,42	2.51732	-1.4619			96	CHOL	XD_rank	213	XD_rank			peak_10949	-0.304007192	-0.802260855	-1.893391685	-0.587432093	1.372285395	-0.456259051	0.625548775	0.205524703	0.301397515	-0.4540947	0.496322812	-2.110857362	1.340540884	1.197936057	0.476281674	0.592465124			chr5	179757702	179758202	chr5:179757702-179758202	.	.	179757702	179758202	0	1	500	179757701	dist_batch_1_peaks_c1.bed
						TCGA,EA,A3HT,01A,21,A602,42	2.51315	-1.41891			97	CHOL	XD_rank	386	XD_rank			peak_10961	-1.216778103	-0.593611258	-0.304347591	0.218011144	-0.048937688	0.063817455	1.119652348	0.8596239	-1.805266182	-0.710997509	-1.36671696	-0.713187742	1.689984105	1.087091995	1.289169296	0.432492788			chr10	74075447	74075947	chr10:74075447-74075947	.	.	74075447	74075947	0	1	500	74075440	dist_batch_1_peaks_c1.bed
						TCGA,EA,A3HT,01A,41,A602,42	2.76933	-1.47102			98	CHOL	XD_rank	315	XD_rank			peak_10962	-0.837425115	0.046697676	-1.559713231	-0.526434232	-1.123827653	-1.634265181	0.285786006	0.233506327	0.224589095	0.23722518	-0.54038757	0.085324886	0.361060346	2.048473161	1.61494413	1.084446173			chr9	97951606	97952106	chr9:97951606-97952106	.	.	97951606	97952106	0	1	500	97951597	dist_batch_1_peaks_c1.bed
						TCGA,ZH,A8Y7,01A,31,A617,42	-0.159754	-4.9534			99	CHOL	XD_rank	231	XD_rank			peak_10980	0.214622068	1.855912248	1.385867077	0.59850985	0.151681572	-0.5252947	-1.389260215	-0.719900981	1.008923282	1.454320155	-1.371873449	0.168014324	-0.859821351	-1.160201965	-0.51883663	-0.292661287			chr20	23138317	23138817	chr20:23138317-23138817	.	.	23138317	23138817	0	1	500	23138315	dist_batch_1_peaks_c1.bed
						TCGA,ZH,A8Y5,01A,31,A617,42	-0.168142	-4.56108			100	COAD	XD_rank	49	XD_rank			peak_10983	0.332313406	-0.424731894	-1.913580402	-0.063932036	0.370433012	0.047163742	0.96337614	1.171228876	-0.609014221	-0.715371677	-1.390325993	-1.598808618	1.078458266	1.502968029	0.745561958	0.504261411			chr9	98899567	98900067	chr9:98899567-98900067	.	.	98899567	98900067	0	1	500	98899558	dist_batch_1_peaks_c1.bed
						TCGA,3X,AAVA,01A,31,A617,42	-0.177003	-4.45042			101	COAD	XD_rank	90	XD_rank			peak_10986	-1.124533305	0.44198494	0.592637685	-0.977082597	0.324403202	0.810723859	-0.038495967	0.873789269	1.43121298	1.046607255	-0.199497328	1.112937419	-0.457552345	-2.411240681	-1.062557475	-0.363336911			chr10	74003636	74004136	chr10:74003636-74004136	.	.	74003636	74004136	0	1	500	74003629	dist_batch_1_peaks_c1.bed
						TCGA,W7,A93N,01A,21,A617,42	-0.296298	-4.84787			102	COAD	XD_rank	52	XD_rank			peak_10995	-1.97335162	0.836287754	-0.308697849	-0.594233592	-0.138045403	-0.095802897	1.148248275	-0.09785603	-1.391455864	-0.40353255	-0.931847255	-0.835184581	0.969731511	1.535121705	1.000014679	1.280603716			chr3	45684243	45684743	chr3:45684243-45684743	.	.	45684243	45684743	0	1	500	45684239	dist_batch_1_peaks_c1.bed
						TCGA,W6,AA0T,01A,11,A617,42	-0.102529	-4.42407			103	COAD	XD_rank	97	XD_rank			peak_11016	-2.158154616	-1.456852449	-1.346133998	-1.271462894	0.046392161	-0.379933834	0.308669304	1.000130922	0.097417769	0.700147409	0.702843212	1.085147456	0.197400653	1.085690684	1.007439799	0.381258423			chr18	60548810	60549310	chr18:60548810-60549310	.	.	60548810	60549310	0	1	500	60548804	dist_batch_1_peaks_c1.bed
						TCGA,AY,A8YK,01A,31,A617,42	-1.94973	-6.00461			104	COAD	XD_rank	35	XD_rank			peak_11018	-1.059847229	-1.297295545	-1.41465203	-1.284720462	1.741117969	1.591099904	0.632661591	0.100918221	-1.409637114	0.104373467	-0.225842952	0.825131101	0.632460315	0.153279177	0.466188056	0.44476553			chr5	124013112	124013612	chr5:124013112-124013612	.	.	124013112	124013612	0	1	500	124013111	dist_batch_1_peaks_c1.bed
						TCGA,NH,A50U,01A,11,A616,42	-1.85333	-6.52912			105	COAD	XD_rank	85	XD_rank			peak_11019	-1.143192882	-1.423175708	-1.969556951	-0.200001473	-0.3130976	1.186162206	0.109710261	0.50652238	1.113855285	1.109091026	1.483959183	0.765985277	-0.099789611	0.19684663	-0.032772312	-1.290545711			chr2	37510240	37510740	chr2:37510240-37510740	.	.	37510240	37510740	0	1	500	37510237	dist_batch_1_peaks_c1.bed
						TCGA,AA,A010,01A,61,A602,42	-2.0457	-6.5331			106	COAD	XD_rank	148	XD_rank			peak_11037	1.219184591	1.090331463	1.295924876	0.73594126	0.814331916	0.839360925	0.880037274	0.470231559	-0.315354083	-0.828749456	-0.658636551	-0.125802682	-1.506266294	-1.405569719	-1.500169012	-1.004796065			chr5	125460306	125460806	chr5:125460306-125460806	.	.	125460306	125460806	0	1	500	125460305	dist_batch_1_peaks_c1.bed
						TCGA,4N,A93T,01A,31,A617,42	-1.67164	-6.31348			107	COAD	XD_rank	95	XD_rank			peak_11045	-2.044991317	-0.126392658	-1.289228829	-0.375856266	0.413849215	2.350767798	1.031540104	0.794386229	0.452113408	-1.041915306	-0.496739648	-0.274429188	0.876767861	0.195028116	-0.033361465	-0.431538056			chr9	98534610	98535110	chr9:98534610-98535110	.	.	98534610	98535110	0	1	500	98534601	dist_batch_1_peaks_c1.bed
						TCGA,NH,A5IV,01A,21,A616,42	-1.81655	-5.9765			108	COAD	XD_rank	245	XD_rank			peak_1109	-0.339353973	0.002761359	0.216804649	-0.175232488	-0.447186941	-0.475018332	-1.309029838	-1.916751062	0.071957995	0.48091404	-0.776474014	-0.780662222	0.468397061	1.807448364	1.7081293	1.463296102			chr2	56112743	56113243	chr2:56112743-56113243	.	.	56112743	56113243	0	1	500	56112738	dist_batch_1_peaks_c1.bed
						TCGA,AA,A01X,01A,32,A602,42	-1.51988	-6.68699			109	COAD	XD_rank	43	XD_rank			peak_11091	-0.614934923	-0.930835261	0.083590695	0.513843234	-1.824909681	-0.452491224	-1.951404663	-0.956284622	0.941956051	0.935088677	1.127359126	0.954054108	1.038700427	0.311318211	1.032134422	-0.207184576			chr13	73630074	73630574	chr13:73630074-73630574	.	.	73630074	73630574	0	1	500	73630067	dist_batch_1_peaks_c1.bed
						TCGA,AA,A024,01A,41,A602,42	-1.87068	-6.03835			110	COAD	XD_rank	139	XD_rank			peak_11143	-0.343358556	0.099793556	0.563178014	0.015771936	0.521026065	1.35764594	0.291318864	0.89265222	1.484542833	0.284335635	-0.202466786	1.043417738	-1.471147235	-1.317024725	-1.785796397	-1.433889102			chr4	183097057	183097557	chr4:183097057-183097557	.	.	183097057	183097557	0	1	500	183097056	dist_batch_1_peaks_c1.bed
						TCGA,NH,A6GA,01A,31,A615,42	-1.25781	-6.2033			111	COAD	XD_rank	128	XD_rank			peak_11150	-1.314293404	-1.217770003	-0.146699048	-1.082819494	1.440416931	-1.041900628	1.831376928	-1.043031245	1.073296371	0.594283632	-0.560296609	-0.594861677	-0.105844329	1.098637092	0.411507844	0.657997637			chr16	50236752	50237252	chr16:50236752-50237252	.	.	50236752	50237252	0	1	500	50236747	dist_batch_1_peaks_c1.bed
						TCGA,A6,A567,01A,11,A616,42	-1.9522	-5.9349			112	COAD	XD_rank	378	XD_rank			peak_11156	1.098798811	1.213439393	1.536022463	0.563846969	-1.043577221	-0.501962995	1.10920495	1.144191775	-1.347703509	-0.831181381	-0.497419251	0.877771308	-1.25100878	-0.937824008	-0.841421722	-0.2911768			chr15	93456712	93457212	chr15:93456712-93457212	.	.	93456712	93457212	0	1	500	93456703	dist_batch_1_peaks_c1.bed
						TCGA,AA,A010,01A,41,A602,42	-2.04518	-6.50822			113	COAD	XD_rank	284	XD_rank			peak_11182	-1.347396178	-0.534953943	-0.154148233	-0.288826435	-2.096088969	-0.016950439	-0.559922535	-0.018086309	0.027113607	-0.21439081	-0.676943657	0.114033455	1.455000238	1.833690779	1.328734115	1.149135312			chr9	113113224	113113724	chr9:113113224-113113724	.	.	113113224	113113724	0	1	500	113113223	dist_batch_1_peaks_c1.bed
						TCGA,AA,A02E,01A,41,A616,42	-1.56521	-6.44674			114	COAD	XD_rank	40	XD_rank			peak_11183	-0.470114854	-0.890562375	-0.13720346	-0.647367358	0.026637648	-0.529724516	1.095303244	-0.754437169	-1.620372114	-0.246600932	-0.322277381	-1.193080042	1.07673147	1.414807563	1.664754562	1.533505714			chr9	129553688	129554188	chr9:129553688-129554188	.	.	129553688	129554188	0	1	500	129553687	dist_batch_1_peaks_c1.bed
						TCGA,AY,A69D,01A,31,A617,42	-1.74789	-6.60993			115	COAD	XD_rank	53	XD_rank			peak_11184	-1.993706613	-0.692003851	-0.92069973	-1.800100858	0.684518557	-0.994837788	0.194648822	1.42876159	0.397213377	0.252821001	-0.022153195	-0.16915261	0.65657088	0.606540909	1.014433955	1.357145555			chr9	98363143	98363643	chr9:98363143-98363643	.	.	98363143	98363643	0	1	500	98363134	dist_batch_1_peaks_c1.bed
						TCGA,AD,6889,01A,22,A617,42	-1.71806	-6.33718			116	COAD	XD_rank	203	XD_rank			peak_11197	-0.878093558	-1.352714177	-0.622679346	-2.305735852	0.260740294	-0.696001606	0.235645088	0.852458158	1.386797989	1.070121748	0.742140763	1.153854397	-0.394896971	-0.168229938	-0.337703357	1.054296368			chr1	36714014	36714514	chr1:36714014-36714514	.	.	36714014	36714514	0	1	500	36714011	dist_batch_1_peaks_c1.bed
						TCGA,AA,A00J,01A,32,A616,42	-1.59655	-6.24136			117	COAD	XD_rank	67	XD_rank			peak_11205	-1.191155513	-0.968311513	-1.536722934	-0.838789919	-2.03076307	0.34556501	0.257246838	0.68626135	1.49552932	1.259294984	0.891968119	0.804390341	0.33333152	0.640528373	-0.059789418	-0.088583489			chr2	43385911	43386411	chr2:43385911-43386411	.	.	43385911	43386411	0	1	500	43385907	dist_batch_1_peaks_c1.bed
						TCGA,AA,A024,01A,51,A602,42	-1.90328	-6.40511			118	COAD	XD_rank	121	XD_rank			peak_11221	-2.192410248	-0.487204492	-0.707625681	-1.268806895	-1.169708836	-0.002818372	0.39464982	-0.485800439	0.805902832	-0.279551374	0.772178413	0.296320863	0.432666259	1.810327949	0.895866088	1.186014111			chr6	43979791	43980291	chr6:43979791-43980291	.	.	43979791	43980291	0	1	500	43979787	dist_batch_1_peaks_c1.bed
						TCGA,AA,A00W,01A,22,A616,42	-1.52851	-6.74582			119	COAD	XD_rank	109	XD_rank			peak_11225	-1.504174377	-0.931817122	-1.136725409	-2.080689362	0.32507986	0.720854176	1.492603738	0.28026299	0.897938431	0.800703169	0.471637987	1.269064069	-0.272031259	-0.833673608	-0.015186539	0.516153257			chr2	54861827	54862327	chr2:54861827-54862327	.	.	54861827	54862327	0	1	500	54861822	dist_batch_1_peaks_c1.bed
						TCGA,A6,A565,01A,11,A616,42	-1.07089	-5.79021			120	COAD	XD_rank	140	XD_rank			peak_11228	-0.392162847	-0.644564161	-0.316160346	-0.495877072	-1.007054982	-0.015377444	0.972681934	-0.898705139	-1.805852778	-0.699570879	-0.010908233	-0.366457751	1.100237499	1.89611129	1.229972993	1.453687914			chr5	133891622	133892122	chr5:133891622-133892122	.	.	133891622	133892122	0	1	500	133891621	dist_batch_1_peaks_c1.bed
						TCGA,AA,A02F,01A,41,A616,42	-1.5808	-6.50024			121	COAD	XD_rank	73	XD_rank			peak_11229	-0.088593069	-0.709726406	-2.277277911	-0.955054553	1.315948613	0.322328253	0.278160853	1.084361158	-1.304907699	-1.282239425	0.790208269	0.01360914	0.418686685	0.547232319	1.196576153	0.650687619			chr1	200384904	200385404	chr1:200384904-200385404	.	.	200384904	200385404	0	1	500	200384902	dist_batch_1_peaks_c1.bed
						TCGA,AA,A00Q,01A,22,A616,42	-1.75788	-6.27718			122	COAD	XD_rank	156	XD_rank			peak_11248	-1.427042305	-1.379967796	-1.532475795	-1.362478102	1.095603108	1.040177437	1.223002125	1.422495046	-0.417394028	-0.031434724	-0.719459256	0.100882243	0.995859765	0.362647719	0.195574606	0.434009959			chr5	138616646	138617146	chr5:138616646-138617146	.	.	138616646	138617146	0	1	500	138616645	dist_batch_1_peaks_c1.bed
						TCGA,AA,A01D,01A,41,A616,42	-2.03854	-5.9651			123	COAD	XD_rank	422	XD_rank			peak_11258	-0.539258854	-0.477493533	-1.208137177	-0.470568807	0.72860158	2.873655492	0.723820916	1.584673281	-0.205325582	-0.945001355	-0.364172232	0.011949323	-0.498722654	-0.077742185	-0.504796711	-0.631481502			chr1	33807832	33808332	chr1:33807832-33808332	.	.	33807832	33808332	0	1	500	33807829	dist_batch_1_peaks_c1.bed
						TCGA,NH,A50V,01B,11,A616,42	-1.64186	-6.74196			124	COAD	XD_rank	29	XD_rank			peak_11261	1.254481831	1.071403513	1.274235933	0.370182917	1.324423457	-0.460800803	0.654681627	0.711514446	-1.891154554	-1.473112875	0.158076555	-0.227739269	-1.03703424	-0.420763008	-1.239240547	-0.069154982			chr2	45465172	45465672	chr2:45465172-45465672	.	.	45465172	45465672	0	1	500	45465168	dist_batch_1_peaks_c1.bed
						TCGA,AA,A00E,01A,22,A616,42	-1.84156	-6.03449			125	COAD	XD_rank	96	XD_rank			peak_11263	-1.974839958	-1.272603477	0.544600126	-0.879781151	-1.435517149	-0.20417382	-0.085663909	1.044867996	0.056557252	-0.307039514	1.377213837	-0.353742688	1.498673864	1.049742195	0.085050028	0.856656366			chr2	40661965	40662465	chr2:40661965-40662465	.	.	40661965	40662465	0	1	500	40661961	dist_batch_1_peaks_c1.bed
						TCGA,SS,A7HO,01A,31,A617,42	-1.71508	-6.76492			126	COAD	XD_rank	135	XD_rank			peak_11265	0.12317028	0.077890605	-0.476489287	-0.861488529	-0.617021903	0.34889698	0.39967532	1.01943018	1.663020249	1.259960545	1.176546691	0.83994846	-1.36787886	-1.087708199	-1.83682686	-0.661125672			chr6	157274525	157275025	chr6:157274525-157275025	.	.	157274525	157275025	0	1	500	157274524	dist_batch_1_peaks_c1.bed
						TCGA,AA,A01P,01A,32,A616,42	-0.46912	-5.17777			127	COAD	XD_rank	48	XD_rank			peak_11269	-0.094662602	-0.250606377	-1.031165816	-0.815714539	-0.096742654	0.136692505	0.454149279	1.080217985	-1.809430326	-0.825506731	-0.559964581	-0.951070623	2.174070572	0.309719225	0.821386578	1.458628105			chr10	114805283	114805783	chr10:114805283-114805783	.	.	114805283	114805783	0	1	500	114805282	dist_batch_1_peaks_c1.bed
						TCGA,NH,A6GC,01A,31,A615,42	-1.07018	-5.80264			128	COAD	XD_rank	123	XD_rank			peak_11277	0.861397909	0.082768191	0.585984079	0.240794415	-2.37199379	-0.672327893	-1.156536222	-0.908285996	-1.047478598	-0.314521083	1.123909206	0.589728762	-0.294124365	0.946862521	1.385241187	0.948581677			chr1	68663527	68664027	chr1:68663527-68664027	.	.	68663527	68664027	0	1	500	68663521	dist_batch_1_peaks_c1.bed
						TCGA,AA,A010,01A,22,A602,42	-2.13964	-6.62401			129	COAD	XD_rank	72	XD_rank			peak_11278	0.910287661	0.06151264	-0.192333918	0.852658009	-2.249761633	-0.243716606	-0.635147632	-1.152477786	-0.796160492	-0.347899492	-0.512780127	-0.516518301	1.558393378	1.502863463	1.000123529	0.760957306			chr2	43626993	43627493	chr2:43626993-43627493	.	.	43626993	43627493	0	1	500	43626989	dist_batch_1_peaks_c1.bed
						TCGA,A6,A566,01A,31,A616,42	-1.48649	-6.0255			130	COAD	XD_rank	256	XD_rank			peak_11305	-1.02182874	-1.547440877	-1.280811242	-0.685401953	0.097361434	-0.548774169	1.194064353	1.472594805	-0.083461112	0.264436086	-1.091751347	-0.808785592	1.568994123	0.84655896	1.062765494	0.561479777			chr4	95428733	95429233	chr4:95428733-95429233	.	.	95428733	95429233	0	1	500	95428724	dist_batch_1_peaks_c1.bed
						TCGA,AA,A022,01A,32,A616,42	-1.70246	-5.8669			131	COAD	XD_rank	56	XD_rank			peak_11310	-0.389258309	-0.175387215	-0.312478176	0.019696711	-0.759089918	0.118436948	0.555218838	0.482128751	-0.541701558	-1.63248112	-1.362263929	-0.822706809	-0.166194456	2.190083588	1.825078975	0.97091768			chr3	149316942	149317442	chr3:149316942-149317442	.	.	149316942	149317442	0	1	500	149316941	dist_batch_1_peaks_c1.bed
						TCGA,NH,A8F8,01A,61,A602,42	-1.36596	-6.55069			132	COAD	XD_rank	31	XD_rank			peak_11314	-1.000186961	0.04659097	-0.536029427	-0.461905877	-1.989137106	-0.11338233	1.121164404	0.118019324	-0.328422328	-0.531582563	0.536823581	-0.869178773	-0.537993924	2.108934335	1.460455288	0.975831387			chr5	156814614	156815114	chr5:156814614-156815114	.	.	156814614	156815114	0	1	500	156814613	dist_batch_1_peaks_c1.bed
						TCGA,NH,A8F7,01A,31,A617,42	-1.49227	-6.676			133	COAD	XD_rank	45	XD_rank			peak_1132	-0.716404749	-0.38747605	-2.123550002	-0.837757659	-0.510530025	-1.537469455	-0.99673923	0.256778568	0.946844084	1.262624621	1.265058812	0.577747484	0.669048399	0.820661192	0.78948457	0.521679441			chr2	42159379	42159879	chr2:42159379-42159879	.	.	42159379	42159879	0	1	500	42159375	dist_batch_1_peaks_c1.bed
						TCGA,QG,A5YV,01A,31,A616,42	-1.6959	-6.66515			134	COAD	XD_rank	147	XD_rank			peak_1133	-0.016751338	-1.485373147	-1.241495975	-1.832695947	0.765073555	-0.221029641	0.084500888	0.013709688	1.437746354	0.765849066	-0.469208571	-0.869307459	1.574686031	0.124995471	-0.086561259	1.455862283			chr2	42161112	42161612	chr2:42161112-42161612	.	.	42161112	42161612	0	1	500	42161108	dist_batch_1_peaks_c1.bed
						TCGA,QG,A5YX,01A,31,A616,42	-1.98637	-6.44107			135	COAD	XD_rank	204	XD_rank			peak_11339	-1.802899111	-0.898139164	0.068781208	-0.942786508	0.704823636	-0.794137722	-0.578785134	1.132467135	0.808154156	0.433306721	-1.732432262	-0.201806285	0.6340355	0.507574416	1.661954414	0.999888999			chr9	117264378	117264878	chr9:117264378-117264878	.	.	117264378	117264878	0	1	500	117264377	dist_batch_1_peaks_c1.bed
						TCGA,AA,A01R,01A,41,A616,42	-1.77953	-5.97426			136	COAD	XD_rank	219	XD_rank			peak_11341	-1.920863418	-0.910286014	0.296625092	-0.613851898	-0.792473717	-0.295336736	-1.516475549	0.581843368	-0.656419062	0.137901493	0.587029937	0.933123097	0.501376768	2.132525957	0.666226206	0.869054475			chr2	55336584	55337084	chr2:55336584-55337084	.	.	55336584	55337084	0	1	500	55336579	dist_batch_1_peaks_c1.bed
						TCGA,QL,A97D,01A,31,A617,42	-1.56712	-6.72881			137	COAD	XD_rank	38	XD_rank			peak_11348	-1.976359655	-0.394874356	-1.226216763	-0.183489891	-1.516121274	-0.236341397	0.329351962	1.273349199	0.834783937	-1.04629628	0.278169568	0.483765927	0.57398687	1.070155384	1.65281101	0.083325758			chr2	69994082	69994582	chr2:69994082-69994582	.	.	69994082	69994582	0	1	500	69994076	dist_batch_1_peaks_c1.bed
						TCGA,AA,A01S,01A,41,A616,42	-1.92887	-6.81685			138	COAD	XD_rank	174	XD_rank			peak_11349	-2.059583183	-0.011191378	-1.029945785	-1.016266078	0.019272161	1.073044811	0.652795644	0.906300497	-0.818156782	-0.860530461	-1.093093034	0.499304771	1.685153435	0.363096064	0.768267641	0.921531676			chr4	174131370	174131870	chr4:174131370-174131870	.	.	174131370	174131870	0	1	500	174131369	dist_batch_1_peaks_c1.bed
						TCGA,DM,A28G,01A,31,A615,42	-1.80194	-6.7782			139	COAD	XD_rank	154	XD_rank			peak_11360	1.276919267	0.970941613	0.289474599	0.832005139	-1.76571003	-1.536895715	-0.220281199	-1.189642927	-1.223385638	-0.667711109	0.556941381	-0.377469294	0.469334247	0.253067213	1.558378472	0.77403398			chr1	240476182	240476682	chr1:240476182-240476682	.	.	240476182	240476682	0	1	500	240476180	dist_batch_1_peaks_c1.bed
						TCGA,AY,A54L,01A,31,A616,42	-1.46195	-6.60931			140	COAD	XD_rank	103	XD_rank			peak_11374	-1.607662354	-2.098634485	-0.157526313	-0.870010491	0.296548044	-1.00679783	1.381611361	0.605606306	0.978638089	0.851874192	0.229778782	-0.527592291	-0.497502641	1.231036422	1.023039273	0.167593935			chr5	130715357	130715857	chr5:130715357-130715857	.	.	130715357	130715857	0	1	500	130715356	dist_batch_1_peaks_c1.bed
						TCGA,AA,A00L,01A,22,A616,42	-1.29961	-6.90537			141	ESCA	XD_rank	50	XD_rank			peak_11388	1.000706928	0.337621291	0.681727902	0.064534566	1.548494224	-0.156024606	0.856377051	-0.345355838	-1.737782655	-0.014302185	1.268135306	0.8303188	-1.983237	-0.934028292	-0.790185442	-0.627000049			chr16	54480433	54480933	chr16:54480433-54480933	.	.	54480433	54480933	0	1	500	54480428	dist_batch_1_peaks_c1.bed
						TCGA,3L,AA1B,01A,31,A617,42	-1.21473	-6.41494			142	ESCA	XD_rank	259	XD_rank			peak_11411	-0.761843744	-1.262247052	-2.023014992	-0.307953993	0.432564932	-0.283118913	-0.294800657	-1.311355672	1.114439761	0.194448028	0.122421156	1.699672191	0.854320196	1.586266706	0.350816459	-0.110614406			chr2	231639217	231639717	chr2:231639217-231639717	.	.	231639217	231639717	0	1	500	231639215	dist_batch_1_peaks_c1.bed
						TCGA,AY,A71X,01A,22,A617,42	-1.73878	-6.37285			143	ESCA	XD_rank	343	XD_rank			peak_11426	-1.384898346	-0.427842795	-1.789710722	-2.037873686	0.998538105	0.175912426	0.75335418	0.72208534	0.240383852	1.228638129	1.035312144	0.289477073	0.023634801	-0.99938533	0.495426931	0.676947898			chr9	117652054	117652554	chr9:117652054-117652554	.	.	117652054	117652554	0	1	500	117652053	dist_batch_1_peaks_c1.bed
						TCGA,A6,A56B,01A,11,A616,42	-2.10578	-5.87075			144	ESCA	XD_rank	22	XD_rank			peak_11444	-0.036287635	-1.616012135	-1.342766153	-0.745766877	0.54304212	-1.524812338	-0.321620677	0.947245668	-0.211419679	0.648846844	-0.054278682	0.05275646	2.490647914	0.453515736	-0.008917121	0.725826555			chr5	159657956	159658456	chr5:159657956-159658456	.	.	159657956	159658456	0	1	500	159657955	dist_batch_1_peaks_c1.bed
						TCGA,IG,A51D,01A,31,A616,42	2.6054	-1.26256			145	ESCA	XD_rank	248	XD_rank			peak_11448	-0.37910449	-2.056904229	-0.313297065	-1.256656491	1.391858355	-0.919506775	1.125994674	-1.438774926	0.85155315	0.73986901	0.50537133	0.188767774	-0.353339822	1.311717891	-0.042921911	0.645373526			chr6	125470482	125470982	chr6:125470482-125470982	.	.	125470482	125470982	0	1	500	125470481	dist_batch_1_peaks_c1.bed
						TCGA,LN,A9FQ,01A,11,A617,42	3.31772	-1.1314			146	ESCA	XD_rank	28	XD_rank			peak_11449	-0.355391244	-0.956364162	-0.651505924	-1.151762967	0.324548002	0.877724082	0.638813824	-1.293938194	-0.929714858	-0.19543341	-0.991743563	-0.799851362	1.331956126	1.265189425	1.143312334	1.744161892			chr15	68644801	68645301	chr15:68644801-68645301	.	.	68644801	68645301	0	1	500	68644795	dist_batch_1_peaks_c1.bed
						TCGA,L7,A6VZ,01A,31,A616,42	-0.65322	-5.1656			147	ESCA	XD_rank	36	XD_rank			peak_1145	-2.0749934	-0.218537048	0.079560934	-0.875039672	-1.133694077	0.513784682	-0.66287211	-1.451937867	-0.242380139	0.794693127	0.176493434	0.297780439	0.894943126	1.513496708	1.086630411	1.302071451			chr2	46039151	46039651	chr2:46039151-46039651	.	.	46039151	46039651	0	1	500	46039147	dist_batch_1_peaks_c1.bed
						TCGA,L5,A4OE,01A,31,A616,42	-0.243404	-5.10295			148	ESCA	XD_rank	316	XD_rank			peak_11452	-1.595815478	-2.050016103	-0.52537759	-0.850869584	0.932729064	2.052401627	-0.28152021	0.739247175	1.339444079	0.35172918	-0.011979266	0.075090662	-0.408621011	0.43724968	0.244723273	-0.448415497			chr2	38405332	38405832	chr2:38405332-38405832	.	.	38405332	38405832	0	1	500	38405329	dist_batch_1_peaks_c1.bed
						TCGA,LN,A49O,01A,31,A616,42	2.46271	-1.22177			149	ESCA	XD_rank	309	XD_rank			peak_11457	-2.175357833	-1.691385237	-1.00849096	-1.610049662	0.576586139	0.468176523	0.663536537	-0.391425315	0.352442523	0.715069044	0.610916363	0.341258777	0.924985706	0.619913461	0.827914987	0.775908949			chr9	94277359	94277859	chr9:94277359-94277859	.	.	94277359	94277859	0	1	500	94277350	dist_batch_1_peaks_c1.bed
						TCGA,IG,A7DP,01A,21,A616,42	1.43878	-0.388381			150	ESCA	XD_rank	262	XD_rank			peak_11470	-1.723916913	-0.929712175	-1.205740405	-0.970560739	0.672043926	1.754700485	0.630746695	0.500828757	-0.578001277	-0.000962304	-0.457561237	-1.289150154	0.781973401	0.988334598	1.164578711	0.662398632			chr2	40658574	40659074	chr2:40658574-40659074	.	.	40658574	40659074	0	1	500	40658570	dist_batch_1_peaks_c1.bed
						TCGA,LN,A4A5,01A,11,A616,42	2.08397	-1.28406			151	ESCA	XD_rank	79	XD_rank			peak_11504	-1.69218652	-0.660645476	-1.109503939	-0.286766052	0.560881159	2.282850231	0.374194933	1.503640441	0.985342518	0.358473096	0.225473212	0.067931923	-0.558535875	-0.462158387	-0.286059679	-1.302931583			chr10	30100650	30101150	chr10:30100650-30101150	.	.	30100650	30101150	0	1	500	30100647	dist_batch_1_peaks_c1.bed
						TCGA,IG,A4P3,01A,31,A616,42	1.85202	-0.86474			152	ESCA	XD_rank	280	XD_rank			peak_11517	-1.807276263	-0.907315119	-0.8941726	-1.168695259	1.844276123	0.739482291	1.320949806	0.484086502	0.938423882	0.973921742	0.112023427	0.596927877	-0.231906378	-1.041038535	-0.375860561	-0.583826935			chr2	56089587	56090087	chr2:56089587-56090087	.	.	56089587	56090087	0	1	500	56089582	dist_batch_1_peaks_c1.bed
						TCGA,IG,A3YA,01A,31,A616,42	2.95719	-1.08765			153	ESCA	XD_rank	272	XD_rank			peak_11518	-0.608412802	-0.987719267	-0.666651088	-0.627674003	2.139721204	1.204131412	1.534299074	1.202396522	0.519228136	0.220878156	-0.683084826	-0.205304939	-1.023823729	0.012343677	-1.174934707	-0.855392821			chr16	76980753	76981253	chr16:76980753-76981253	.	.	76980753	76981253	0	1	500	76980746	dist_batch_1_peaks_c1.bed
						TCGA,IG,A4QS,01A,31,A616,42	-0.333011	-5.29223			154	ESCA	XD_rank	221	XD_rank			peak_11542	-0.304211343	0.146385926	-0.320935795	-0.049801096	0.791450138	1.196105956	1.059682371	1.363749913	1.291374334	0.64118293	-0.409567674	0.347157216	-1.649882593	-1.237075145	-1.345132677	-1.520482462			chr2	47496699	47497199	chr2:47496699-47497199	.	.	47496699	47497199	0	1	500	47496695	dist_batch_1_peaks_c1.bed
						TCGA,LN,A7HX,01A,31,A617,42	2.88122	-1.31897			155	ESCA	XD_rank	87	XD_rank			peak_11551	-0.92944595	-0.264242843	-0.545798366	-1.486584612	1.007766386	1.448869124	1.301466459	1.922095194	-0.368741381	-0.056070164	0.872287038	-0.198266489	-0.254867251	-1.079308537	-1.373392178	0.004233571			chr5	123090172	123090672	chr5:123090172-123090672	.	.	123090172	123090672	0	1	500	123090171	dist_batch_1_peaks_c1.bed
						TCGA,LN,A8HZ,01A,31,A617,42	2.83197	-1.08994			156	ESCA	XD_rank	141	XD_rank			peak_11559	-0.53664235	-1.491202673	-1.428757042	-1.493862957	-0.228825115	0.976948228	0.220185543	2.034027843	1.609268902	0.956414059	0.034757067	-0.218829187	0.219702213	-0.202713805	-0.598346766	0.14787604			chr6	90008278	90008778	chr6:90008278-90008778	.	.	90008278	90008778	0	1	500	90008269	dist_batch_1_peaks_c1.bed
						TCGA,LN,A4A2,01A,11,A616,42	2.69564	-1.17711			157	ESCA	XD_rank	151	XD_rank			peak_11563	-0.315189245	1.224333801	0.726373412	0.412001551	1.543813482	0.524652797	0.657623271	-1.003073341	1.112688873	-0.400412442	-0.769823174	1.084795474	-1.296708691	-0.624077027	-1.77743279	-1.099565948			chr2	232505363	232505863	chr2:232505363-232505863	.	.	232505363	232505863	0	1	500	232505361	dist_batch_1_peaks_c1.bed
						TCGA,LN,A4MR,01A,31,A616,42	2.69234	-1.28594			158	ESCA	XD_rank	337	XD_rank			peak_11567	0.548577596	0.556359454	-0.144390557	0.033925689	2.327902707	0.871330622	1.620843592	0.701059103	-0.431183478	-0.6331219	-0.757886652	-1.348138201	-1.201122753	-0.989044743	-0.533484199	-0.621626279			chr4	7962440	7962940	chr4:7962440-7962940	.	.	7962440	7962940	0	1	500	7962433	dist_batch_1_peaks_c1.bed
						TCGA,IG,A625,01A,31,A615,42	3.41282	-1.09563			159	GBMx	XD_rank	186	XD_rank			peak_11579	0.957984226	-1.516451145	-1.144286656	-0.459870527	-0.906622155	-0.146628405	-0.70581564	-0.147947993	-0.60885951	0.148011083	-0.143671185	0.145942807	2.730881221	0.930931686	-0.184864848	1.051267042			chr9	97316584	97317084	chr9:97316584-97317084	.	.	97316584	97317084	0	1	500	97316575	dist_batch_1_peaks_c1.bed
						TCGA,LN,A49W,01A,31,A616,42	2.67622	-2.10851			160	GBMx	XD_rank	338	XD_rank			peak_11588	-0.36405259	-1.726176395	-1.963645515	-0.518558789	-0.680779088	1.03144996	-0.952693443	1.534708505	1.365831037	0.976400031	0.572054953	-0.229666136	0.323189161	0.54555707	0.47214878	-0.38576754			chr9	118850109	118850609	chr9:118850109-118850609	.	.	118850109	118850609	0	1	500	118850108	dist_batch_1_peaks_c1.bed
						TCGA,IC,A6RE,01A,31,A616,42	-1.38781	-6.38192			161	GBMx	XD_rank	261	XD_rank			peak_11595	-0.424238884	0.938750734	-0.322184034	-0.08581029	0.50236698	0.599965897	0.013690224	1.105340138	0.635148769	0.558324733	0.713439687	1.694166135	-1.330796174	-1.756368028	-1.471995814	-1.369800072			chr5	154150818	154151318	chr5:154150818-154151318	.	.	154150818	154151318	0	1	500	154150817	dist_batch_1_peaks_c1.bed
						TCGA,M9,A5M8,01A,31,A616,42	-0.711394	-5.16754			162	GBMx	XD_rank	75	XD_rank			peak_11603	-1.621378128	-1.303038889	-1.59466348	-1.952448009	1.117488912	1.023015216	1.094391679	0.481902266	-0.180940593	0.300977455	0.720483129	0.60364668	0.243945117	0.25850418	0.145907146	0.662207317			chr10	101548353	101548853	chr10:101548353-101548853	.	.	101548353	101548853	0	1	500	101548352	dist_batch_1_peaks_c1.bed
						TCGA,06,A7TK,01A,31,A617,42	12.6147	-1.94278			163	GBMx	XD_rank	119	XD_rank			peak_11622	-0.801729726	-0.483517966	-1.609492556	-1.348776202	0.918759177	2.148131218	0.402025985	1.86878205	-0.125010615	0.273724433	-0.690613473	-0.129914662	0.5385835	-0.430175947	-0.713079855	0.18230464			chr2	44805497	44805997	chr2:44805497-44805997	.	.	44805497	44805997	0	1	500	44805493	dist_batch_1_peaks_c1.bed
						TCGA,4W,AA9S,01A,22,A617,42	12.6299	-1.9085			164	GBMx	XD_rank	388	XD_rank			peak_11630	-0.627146065	0.216128127	0.358178768	-1.587947259	0.609974935	2.186987734	1.175077118	0.953381096	0.450475413	0.477159	-1.068109707	-0.44418357	-1.095098509	-1.162330221	-0.945303489	0.502756627			chr5	157346976	157347476	chr5:157346976-157347476	.	.	157346976	157347476	0	1	500	157346975	dist_batch_1_peaks_c1.bed
						TCGA,OX,A56R,01A,31,A616,42	12.6185	-1.92557			165	GBMx	XD_rank	133	XD_rank			peak_11642	-1.080268045	-1.306359421	-1.418103168	-1.911679929	-0.689367441	0.631286937	1.272687646	0.824655177	1.261593253	0.713083063	0.20294116	1.134361222	-0.207544987	-0.493984749	0.492830618	0.573868663			chr14	73930037	73930537	chr14:73930037-73930537	.	.	73930037	73930537	0	1	500	73930030	dist_batch_1_peaks_c1.bed
						TCGA,76,6656,01A,12,A617,42	12.6122	-1.9298			166	GBMx	XD_rank	342	XD_rank			peak_11645	-0.214960905	1.003159458	1.276427718	0.330217804	1.965623562	0.708406945	0.68478407	0.441692474	-1.829823107	-1.38404039	-0.066697451	0.292314027	-0.593377753	-1.152664475	-0.927778921	-0.533283056			chr5	16867015	16867515	chr5:16867015-16867515	.	.	16867015	16867515	0	1	500	16867014	dist_batch_1_peaks_c1.bed
						TCGA,81,5910,01A,11,A617,42	12.5227	-2.01301			167	GBMx	XD_rank	340	XD_rank			peak_11657	-1.386779888	-0.638628831	-0.263049014	-0.812071189	0.362087483	0.809393463	0.259785292	1.166439621	-0.637975822	-1.078600555	-1.85370334	-0.434321226	0.674682688	1.052029559	1.616917429	1.163794331			chr20	23136704	23137204	chr20:23136704-23137204	.	.	23136704	23137204	0	1	500	23136702	dist_batch_1_peaks_c1.bed
						TCGA,RR,A6KB,01A,31,A615,42	12.7296	-1.84236			168	HNSC	XD_rank	8	XD_rank			peak_11678	-0.649797474	-1.067465159	-1.65529648	-0.995094971	0.345184882	1.86027439	0.66825013	0.201277637	1.39519841	1.232154956	0.040771566	0.936996558	-1.338253382	-0.096858922	-0.202409654	-0.674932488			chr2	47499371	47499871	chr2:47499371-47499871	.	.	47499371	47499871	0	1	500	47499367	dist_batch_1_peaks_c1.bed
						TCGA,06,A6S1,01A,31,A616,42	12.5487	-1.99106			169	HNSC	XD_rank	150	XD_rank			peak_11681	-0.911629191	-1.146905107	-1.056980306	-0.829445137	2.178248405	0.545186157	0.439380429	0.10169963	0.888071919	-1.473798444	-0.392253394	-0.833736463	1.608103578	0.435360929	-0.017548897	0.466245892			chr2	238603827	238604327	chr2:238603827-238604327	.	.	238603827	238604327	0	1	500	238603825	dist_batch_1_peaks_c1.bed
						TCGA,06,A5U0,01A,31,A615,42	12.9465	-1.61661			170	HNSC	XD_rank	295	XD_rank			peak_11703	-0.214255292	0.072761098	0.996522819	0.959749911	1.610702689	0.417879466	0.82207213	-0.746118681	1.127513471	0.088784184	-0.431037464	0.319053853	-2.01541255	-0.111555043	-1.134698887	-1.761961704			chr1	153581404	153581904	chr1:153581404-153581904	.	.	153581404	153581904	0	1	500	153581403	dist_batch_1_peaks_c1.bed
						TCGA,06,A7TL,01A,31,A617,42	12.561	-1.98271			171	HNSC	XD_rank	92	XD_rank			peak_11704	-0.277608275	-0.980707011	-1.689198459	-1.125205297	-0.988723693	2.015501729	0.474975991	1.174117409	1.04000211	1.324335089	0.269416339	0.515778329	-0.124080561	-0.480115886	-0.817342367	-0.331145446			chr1	151952883	151953383	chr1:151952883-151953383	.	.	151952883	151953383	0	1	500	151952882	dist_batch_1_peaks_c1.bed
						TCGA,KU,A66S,01A,31,A644,42	2.12402	-0.5388			172	HNSC	XD_rank	6	XD_rank			peak_11707	-1.372483433	-1.514296797	-0.894305134	-0.986828548	0.07819839	1.527973165	-0.739451957	1.199245138	1.02836818	1.371266512	-0.047315315	-1.187334129	0.251766683	1.130408305	-0.024300807	0.179089747			chr1	201680146	201680646	chr1:201680146-201680646	.	.	201680146	201680646	0	1	500	201680144	dist_batch_1_peaks_c1.bed
						TCGA,H7,A76A,01A,41,A645,42	2.91055	-1.43728			173	HNSC	XD_rank	61	XD_rank			peak_11715	-1.868615769	-0.974845708	-1.262409392	-1.055903364	-0.290897576	1.169711891	-0.993682345	1.167791652	2.024123847	0.367617954	0.246054388	0.479018213	-0.04235869	0.508119829	0.512805362	0.013469707			chr2	42158081	42158581	chr2:42158081-42158581	.	.	42158081	42158581	0	1	500	42158077	dist_batch_1_peaks_c1.bed
						TCGA,D6,A6EP,01A,31,A644,42	2.66644	-1.02494			174	HNSC	XD_rank	25	XD_rank			peak_11731	-0.544843399	-0.109056284	-1.408277394	-1.820771706	1.429020121	-0.211964178	1.854618776	0.742537404	-0.774020695	-0.614558337	-0.513687006	-0.517927793	0.475562791	0.635074354	-0.09397479	1.472268135			chr9	102873469	102873969	chr9:102873469-102873969	.	.	102873469	102873969	0	1	500	102873468	dist_batch_1_peaks_c1.bed
						TCGA,F7,A624,01A,31,A644,42	1.66888	-1.33684			175	HNSC	XD_rank	279	XD_rank			peak_11738	1.510334844	1.528353196	1.507031322	-0.023275138	-0.337700848	-1.813220671	0.526893395	-0.040338237	-1.178419838	-0.925371984	-0.657158453	0.650966803	-0.39778231	-1.088212436	-0.228962014	0.966862368			chr9	123165440	123165940	chr9:123165440-123165940	.	.	123165440	123165940	0	1	500	123165439	dist_batch_1_peaks_c1.bed
						TCGA,CV,A468,01A,31,A644,42	2.36059	-1.31888			176	HNSC	XD_rank	157	XD_rank			peak_1174	0.250460694	0.385279599	-0.064199874	0.881105466	-0.794649887	-0.350005853	-1.894193671	-0.869016228	-0.399925814	-1.381912945	0.439191274	-1.039653713	1.104275501	1.171600069	1.870208685	0.691436698			chr2	33294950	33295450	chr2:33294950-33295450	.	.	33294950	33295450	0	1	500	33294947	dist_batch_1_peaks_c1.bed
						TCGA,BA,A8YP,01A,31,A645,42	3.27663	-1.06795			177	KIRC	XD_rank	106	XD_rank			peak_11743	-0.473068557	-0.608476663	-0.413325605	-0.368376288	1.381220524	0.67135144	1.887737423	0.989085698	-1.499685868	-1.009770833	-1.853339889	-0.662026907	0.717687747	0.542992282	0.305761344	0.392234151			chr7	130849307	130849807	chr7:130849307-130849807	.	.	130849307	130849807	0	1	500	130849306	dist_batch_1_peaks_c1.bed
						TCGA,KU,A6H7,06A,11,A644,42	2.02121	-0.923138			178	KIRC	XD_rank	398	XD_rank			peak_11757	0.802304166	-1.223640713	-1.79924391	-1.100613424	0.871986436	-0.877984544	1.077941785	-0.086843168	-0.48466324	0.147990566	-0.32535817	-0.964093089	1.714921331	0.045850455	0.940576363	1.260869155			chr5	146914142	146914642	chr5:146914142-146914642	.	.	146914142	146914642	0	1	500	146914141	dist_batch_1_peaks_c1.bed
						TCGA,CN,A49B,01A,11,A646,42	2.70476	-1.35315			179	KIRC	XD_rank	116	XD_rank			peak_11765	-0.949009286	-1.152769418	-1.544640834	-1.564258867	-0.146090448	0.554448619	-0.302610186	-0.607131091	1.145149713	-0.10210024	-0.179051844	1.47498562	0.919284126	1.581028532	-0.232092056	1.104857658			chr1	223066631	223067131	chr1:223066631-223067131	.	.	223066631	223067131	0	1	500	223066629	dist_batch_1_peaks_c1.bed
						TCGA,BA,A4IH,01A,31,A646,42	2.99893	-1.33527			180	KIRC	XD_rank	91	XD_rank			peak_11782	0.53924167	-0.296509695	-1.686342727	-0.184070612	0.061969689	-0.459287564	-1.137103689	-0.138241086	-0.345220625	0.153837342	-1.732466437	0.151796185	2.256406266	0.499520018	1.271221558	1.045249708			chr5	146915169	146915669	chr5:146915169-146915669	.	.	146915169	146915669	0	1	500	146915168	dist_batch_1_peaks_c1.bed
						TCGA,B8,A8YJ,01A,31,A602,42	-6.16655	5.3179			181	KIRC	XD_rank	253	XD_rank			peak_11800	-2.071999263	-1.617527914	0.524188079	-0.569870963	-0.287797586	-0.355229064	-1.298246876	-0.105306747	1.681354255	1.050064373	0.327541971	1.350303819	0.491012314	0.255524205	0.646789773	-0.020800377			chr11	61367844	61368344	chr11:61367844-61368344	.	.	61367844	61368344	0	1	500	61367838	dist_batch_1_peaks_c1.bed
						TCGA,DV,A4VX,01A,31,A602,42	-6.84234	5.27902			182	KIRC	XD_rank	192	XD_rank			peak_11804	0.934394946	0.8955697	2.161785705	0.543963505	-0.701803954	-0.28204955	1.239995894	0.58222176	-1.454653364	-0.537195118	-0.081572547	-1.758913728	-1.033627119	-0.218807765	-0.493836387	0.204528023			chr1	240473631	240474131	chr1:240473631-240474131	.	.	240473631	240474131	0	1	500	240473629	dist_batch_1_peaks_c1.bed
						TCGA,CJ,5677,01A,22,A617,42	-6.3387	5.09397			183	KIRC	XD_rank	108	XD_rank			peak_11805	-1.153054117	-0.683654687	-1.728664001	-0.913672473	0.256575612	-0.638677288	-0.143115478	-0.318481489	0.850304434	0.132690507	-0.999615273	-0.274531102	1.597412408	1.480320908	1.338777096	1.197384943			chr3	99764502	99765002	chr3:99764502-99765002	.	.	99764502	99765002	0	1	500	99764493	dist_batch_1_peaks_c1.bed
						TCGA,CJ,5671,01A,11,A602,42	-6.16705	5.11013			184	KIRC	XD_rank	83	XD_rank			peak_11809	-0.24659588	0.009594968	-0.9202743	-0.787944431	0.131355079	1.582609504	-0.679217416	1.111762148	1.64111787	1.634288357	0.046352331	0.407383781	-0.897305036	-0.591014301	-1.761144781	-0.680967893			chr9	97062302	97062802	chr9:97062302-97062802	.	.	97062302	97062802	0	1	500	97062293	dist_batch_1_peaks_c1.bed
						TCGA,B8,A54E,01A,31,A616,42	-6.74901	5.43735			185	KIRC	XD_rank	175	XD_rank			peak_11841	-1.252561251	0.43135511	0.970272828	-0.477358139	1.454177085	1.969583632	1.462110016	0.292672519	0.088735511	-0.381732253	-1.327695492	0.06899533	-0.880666216	-0.983645232	-1.004890827	-0.429352619			chr5	136478310	136478810	chr5:136478310-136478810	.	.	136478310	136478810	0	1	500	136478309	dist_batch_1_peaks_c1.bed
						TCGA,B8,A54G,01A,31,A602,42	-6.43408	5.35241			186	KIRC	XD_rank	89	XD_rank			peak_11845	-1.983462533	-0.228868185	-1.327839292	-1.752690342	-0.332236008	1.158337519	0.858066536	-0.83269574	0.986862418	0.897735257	1.001106255	0.17101385	0.2221755	-0.422825465	0.809678204	0.775642026			chr5	157030314	157030814	chr5:157030314-157030814	.	.	157030314	157030814	0	1	500	157030313	dist_batch_1_peaks_c1.bed
						TCGA,B2,A4SR,01A,31,A616,42	-6.08351	5.29799			187	KIRC	XD_rank	169	XD_rank			peak_11849	0.378371781	-0.853047806	-1.363741789	-1.330360235	1.742586303	-0.351781442	1.71198082	0.671309741	-0.379006048	-0.872381708	-1.093391804	-0.784780981	0.53343901	0.05555862	0.766019106	1.169226432			chr14	91833513	91834013	chr14:91833513-91834013	.	.	91833513	91834013	0	1	500	91833504	dist_batch_1_peaks_c1.bed
						TCGA,GK,A6C7,01A,31,A602,42	-6.12934	5.2604			188	KIRC	XD_rank	155	XD_rank			peak_11853	-0.561531824	-0.052174849	-1.005527783	-0.726859155	0.185222157	1.836461777	0.481842583	0.803430167	-0.322042488	-1.280352946	-0.738319618	-1.799722499	1.775103064	0.546956641	-0.077714638	0.935229411			chr16	29280283	29280783	chr16:29280283-29280783	.	.	29280283	29280783	0	1	500	29280281	dist_batch_1_peaks_c1.bed
						TCGA,B8,A54K,01A,31,A616,42	-6.19351	5.16315			189	KIRC	XD_rank	184	XD_rank			peak_11858	-0.209100713	0.18625307	-1.718501613	-1.026782723	1.266986364	1.533972818	-0.093351354	0.852016824	0.684764294	1.007254391	0.723601908	0.796712909	-0.647310993	-1.124309214	-1.565998935	-0.666207032			chr11	61366525	61367025	chr11:61366525-61367025	.	.	61366525	61367025	0	1	500	61366519	dist_batch_1_peaks_c1.bed
						TCGA,MM,A564,01A,12,A616,42	-5.99852	5.07814			190	KIRC	XD_rank	23	XD_rank			peak_11859	0.490486215	0.095128553	0.437883523	0.517108672	1.616565201	-0.085128241	2.031147367	1.147899424	-0.475274894	-0.777540049	-1.737499668	-1.521612717	-0.133826215	-0.822902808	-0.215685798	-0.566748564			chr17	4133350	4133850	chr17:4133350-4133850	.	.	4133350	4133850	0	1	500	4133346	dist_batch_1_peaks_c1.bed
						TCGA,3Z,A93Z,01A,31,A602,42	-6.0726	5.27523			191	KIRC	XD_rank	233	XD_rank			peak_11863	-0.391274703	-1.084462241	-0.550129755	-1.742068755	0.648005799	2.275869288	-0.045525343	1.685699688	0.901998284	0.528618488	-0.30034715	-0.428909564	-0.591129599	-0.895354461	-0.436706358	0.425716383			chr16	10220450	10220950	chr16:10220450-10220950	.	.	10220450	10220950	0	1	500	10220449	dist_batch_1_peaks_c1.bed
						TCGA,CJ,5679,01A,21,A617,42	-6.37386	5.2075			192	KIRC	XD_rank	143	XD_rank			peak_11865	-1.20127886	-1.235398811	-1.468905406	-0.663385459	0.896820851	2.032176706	0.163370828	1.533609876	0.877827316	0.656712093	0.178899932	0.441384882	-0.715256179	-0.293052414	-0.171709594	-1.03181576			chr5	172234096	172234596	chr5:172234096-172234596	.	.	172234096	172234596	0	1	500	172234095	dist_batch_1_peaks_c1.bed
						TCGA,B8,A54J,01A,22,A617,42	-6.31395	5.41957			193	KIRP	XD_rank	299	XD_rank			peak_11866	-0.984104169	-0.96947177	-0.9419139	-0.708898352	-0.487257249	1.803028121	-1.399556547	1.575392447	1.414815822	0.96615205	0.684909552	0.731316116	-0.380971575	-0.15210199	-0.538037255	-0.613301303			chr1	8137132	8137632	chr1:8137132-8137632	.	.	8137132	8137632	0	1	500	8137124	dist_batch_1_peaks_c1.bed
						TCGA,6D,AA2E,01A,31,A617,42	-6.53011	5.40692			194	KIRP	XD_rank	363	XD_rank			peak_11875	-0.961603233	-0.81034982	-0.907408708	-0.531027252	0.904820329	1.89671235	0.321499715	2.063178236	-1.60422494	0.114798968	0.153944085	-0.9198072	0.922657546	-0.007330053	-0.434157443	-0.201702579			chr9	98771973	98772473	chr9:98771973-98772473	.	.	98771973	98772473	0	1	500	98771964	dist_batch_1_peaks_c1.bed
						TCGA,B8,A54F,01A,22,A617,42	-6.01705	5.10454			195	KIRP	XD_rank	396	XD_rank			peak_11892	0.27963333	1.153465928	0.342641619	0.264245996	-0.31285464	-1.150412773	-1.951894509	-1.151355163	-1.058027172	-1.149339444	0.653847848	0.184105937	1.368740329	1.257678434	0.049788579	1.219735699			chr9	123051314	123051814	chr9:123051314-123051814	.	.	123051314	123051814	0	1	500	123051313	dist_batch_1_peaks_c1.bed
						TCGA,B8,A54H,01A,31,A602,42	-6.14276	5.34964			196	KIRP	XD_rank	235	XD_rank			peak_11905	0.056225225	1.434948348	-0.282573948	0.816990021	0.994741153	0.449171037	1.084417751	0.446016891	0.801794033	-0.493532743	0.530795676	0.238567917	-1.508007232	-1.261092559	-1.478478759	-1.829982811			chr1	39670001	39670501	chr1:39670001-39670501	.	.	39670001	39670501	0	1	500	39669998	dist_batch_1_peaks_c1.bed
						TCGA,B9,A8YI,01A,31,A617,42	-7.16641	5.28578			197	KIRP	XD_rank	393	XD_rank			peak_11910	1.196680566	0.365725344	1.778517242	-0.421720084	0.704672448	-0.286463447	0.64808611	-1.217111901	0.536622711	-0.146477231	-0.566648084	1.335354593	-0.894154667	-1.94945527	-1.253338087	0.169709758			chr8	72474805	72475305	chr8:72474805-72475305	.	.	72474805	72475305	0	1	500	72474798	dist_batch_1_peaks_c1.bed
						TCGA,UZ,A9PK,01A,31,A617,42	-7.64533	5.16386			198	KIRP	XD_rank	335	XD_rank			peak_11920	-1.746339105	0.27559903	-0.183180266	-0.757920071	2.161779409	0.691003011	1.939912892	0.362132476	-0.040204887	-0.081320258	-1.099906225	0.690347633	-0.652666416	-0.946642627	-0.214577696	-0.3980169			chr9	99018995	99019495	chr9:99018995-99019495	.	.	99018995	99019495	0	1	500	99018986	dist_batch_1_peaks_c1.bed
						TCGA,P4,A5E6,01A,31,A615,42	-7.37937	5.1147			199	KIRP	XD_rank	425	XD_rank			peak_11925	-0.690387861	-0.838891688	-1.762547336	-1.193430568	-0.866110454	0.932108195	1.811548867	1.073737988	1.418922524	0.963289925	0.264467655	0.496234944	-0.044184982	-0.388601686	-0.846035872	-0.330119652			chr2	45908722	45909222	chr2:45908722-45909222	.	.	45908722	45909222	0	1	500	45908718	dist_batch_1_peaks_c1.bed
						TCGA,PJ,A8JU,01A,31,A617,42	-7.03762	5.34213			200	KIRP	XD_rank	93	XD_rank			peak_11926	-1.728515412	-0.512102632	-2.040846054	-1.239701816	0.038045146	1.081600105	0.332296509	1.679926674	1.03566098	0.748540222	0.278923524	0.005416483	0.928896979	0.055484801	-0.603225693	-0.060399817			chr3	149102749	149103249	chr3:149102749-149103249	.	.	149102749	149103249	0	1	500	149102748	dist_batch_1_peaks_c1.bed
						TCGA,HE,A5NH,01A,31,A616,42	-7.69298	5.33309			201	KIRP	XD_rank	402	XD_rank			peak_11928	0.380099805	0.125996051	1.667412613	-0.482059036	-0.712372997	1.168251857	0.13577645	1.536190183	1.064970352	0.667832464	-1.038982462	-0.881892324	-0.741068526	-1.902800275	-0.984469267	-0.002884886			chr1	16118385	16118885	chr1:16118385-16118885	.	.	16118385	16118885	0	1	500	16118384	dist_batch_1_peaks_c1.bed
						TCGA,4A,A93Y,01A,31,A617,42	-6.90307	5.39629			202	KIRP	XD_rank	384	XD_rank			peak_11929	-1.079083242	-0.985410186	-2.231744448	-1.273517341	-0.248715851	-0.548506554	0.667978728	-0.770605681	0.835994833	0.574810924	0.602672074	0.561279492	0.674701737	0.892518703	1.472836134	0.854790678			chr1	39569005	39569505	chr1:39569005-39569505	.	.	39569005	39569505	0	1	500	39569002	dist_batch_1_peaks_c1.bed
						TCGA,HE,A5NK,01A,31,A616,42	-7.68676	4.83525			203	KIRP	XD_rank	423	XD_rank			peak_11932	0.611965839	-0.991661306	-1.349866827	-0.903744117	1.380773679	1.426128369	1.107260697	1.306138148	-1.011719443	-0.976252989	-1.323360037	-0.595279745	0.806439664	-0.211700411	0.14955629	0.575322191			chr8	102149293	102149793	chr8:102149293-102149793	.	.	102149293	102149793	0	1	500	102149292	dist_batch_1_peaks_c1.bed
						TCGA,B9,A44B,01A,31,A616,42	-6.89653	5.27036			204	KIRP	XD_rank	172	XD_rank			peak_11957	-0.692190007	0.920487866	-0.066442558	-0.378817116	1.715912489	1.494471069	0.867229602	1.231551405	0.866859688	-0.817289276	-1.514479311	-0.721318344	-0.210928368	-1.218837487	-1.074292491	-0.40191716			chr9	98966188	98966688	chr9:98966188-98966688	.	.	98966188	98966688	0	1	500	98966179	dist_batch_1_peaks_c1.bed
						TCGA,F9,A7VF,01A,31,A617,42	-7.74085	5.27091			205	KIRP	XD_rank	239	XD_rank			peak_11960	-0.782134626	0.070608487	0.172736115	-0.359470828	1.486395172	1.553525992	-0.208705557	-0.200935985	1.466685269	0.697063697	-0.035536256	1.189654869	-1.492934389	-1.29423759	-1.135147668	-1.1275667			chr4	146096653	146097153	chr4:146096653-146097153	.	.	146096653	146097153	0	1	500	146096652	dist_batch_1_peaks_c1.bed
						TCGA,F9,A8NY,01A,31,A617,42	-7.82987	4.84397			206	KIRP	XD_rank	162	XD_rank			peak_11967	-2.029649596	-1.342838487	-0.609383267	-1.358611938	-0.450327002	-0.135250587	-0.193466467	0.483704583	0.31096874	0.546256142	0.491698847	1.628386445	-0.293904009	1.82342657	0.440871261	0.688118765			chr6	8085251	8085751	chr6:8085251-8085751	.	.	8085251	8085751	0	1	500	8085243	dist_batch_1_peaks_c1.bed
						TCGA,HE,A5NI,01A,31,A616,42	-7.90182	5.07431			207	KIRP	XD_rank	358	XD_rank			peak_11971	-2.000053034	-0.819449821	-1.294142655	-1.236536114	-0.35906477	0.761878642	0.523643825	0.027341321	0.372969832	-0.257919288	0.032688039	-0.530975386	1.69865756	0.447991306	1.539075949	1.093894595			chr2	48338479	48338979	chr2:48338479-48338979	.	.	48338479	48338979	0	1	500	48338475	dist_batch_1_peaks_c1.bed
						TCGA,UZ,A9PM,01A,31,A616,42	-7.63353	5.40953			208	KIRP	XD_rank	445	XD_rank			peak_11973	-0.524065145	0.131971753	0.037280116	-0.001891912	1.323222373	-0.462063974	1.68133568	1.201424392	1.415483355	0.162943326	-0.045722164	0.397675425	-1.601316215	-1.331681276	-0.967912007	-1.416683728			chr2	28325291	28325791	chr2:28325291-28325791	.	.	28325291	28325791	0	1	500	28325289	dist_batch_1_peaks_c1.bed
						TCGA,B1,A654,01A,31,A616,42	-7.65108	5.40223			209	KIRP	XD_rank	451	XD_rank			peak_11978	0.01011526	-0.072397176	-0.384551507	0.354261329	1.760234412	1.758881701	1.269775158	1.038720866	-0.092962541	-0.513450188	-1.878744096	-1.306038546	-0.700559719	-0.294540942	-0.085379532	-0.863364481			chr8	119208116	119208616	chr8:119208116-119208616	.	.	119208116	119208616	0	1	500	119208115	dist_batch_1_peaks_c1.bed
						TCGA,4A,A93X,01A,31,A617,42	-6.98681	5.26194			210	KIRP	XD_rank	360	XD_rank			peak_11987	-1.86939364	-0.648043135	0.628692705	-0.790082065	1.350987096	-0.11125465	0.149863577	0.629704109	-1.016092758	-1.569943888	0.095893281	-0.665297988	1.197508999	0.036245158	1.507096436	1.074116763			chr5	172184982	172185482	chr5:172184982-172185482	.	.	172184982	172185482	0	1	500	172184981	dist_batch_1_peaks_c1.bed
						TCGA,UZ,A9PP,01A,31,A617,42	-7.60911	5.19004			211	KIRP	XD_rank	136	XD_rank			peak_11999	-1.956136454	-0.054431366	-0.691746525	-1.006904108	1.473759314	1.655639431	1.496303778	1.032659872	-0.043702513	-0.238558553	-0.989584436	-0.241519269	0.635379014	-0.064784035	-0.977028545	-0.029345605			chr4	177822129	177822629	chr4:177822129-177822629	.	.	177822129	177822629	0	1	500	177822128	dist_batch_1_peaks_c1.bed
						TCGA,B9,A5W8,01A,31,A617,42	-7.79048	4.97799			212	KIRP	XD_rank	403	XD_rank			peak_12	0.808611462	-0.296611175	0.867419999	0.426130733	-2.391980744	-0.817161154	0.070235974	-1.091233964	-0.054980192	0.097146975	0.061873882	-1.585316616	1.090041478	0.475495771	1.33860494	1.001722629			chr9	99366091	99366591	chr9:99366091-99366591	.	.	99366091	99366591	0	1	500	99366082	dist_batch_1_peaks_c1.bed
						TCGA,P4,A5ED,01B,21,A615,42	-7.56641	5.05227			213	KIRP	XD_rank	444	XD_rank			peak_12008	-1.794567048	-0.807432008	-1.053854492	-0.367528249	0.174444867	1.27370281	-0.209438758	1.72967872	0.828114846	0.529141882	0.834332459	1.444776518	-0.036750958	-0.623582671	-0.637378938	-1.283658979			chr14	96602633	96603133	chr14:96602633-96603133	.	.	96602633	96603133	0	1	500	96602624	dist_batch_1_peaks_c1.bed
						TCGA,P4,A5EB,01A,31,A615,42	-7.18025	5.25724			214	KIRP	XD_rank	424	XD_rank			peak_12019	1.324625839	1.044982596	1.77060281	1.395984562	0.599913439	-1.766590687	0.931828183	-0.438107062	-0.765117795	-0.887063636	-0.433518872	-1.11027074	-0.252675762	-0.524928248	-0.460911155	-0.428753471			chr2	43746913	43747413	chr2:43746913-43747413	.	.	43746913	43747413	0	1	500	43746909	dist_batch_1_peaks_c1.bed
						TCGA,Q2,A5QZ,01A,31,A617,42	-7.03976	5.40316			215	KIRP	XD_rank	368	XD_rank			peak_12024	-1.099884636	-1.297181186	-1.031002383	-1.12294948	0.646990757	1.553527702	-0.181367113	1.716608186	1.158779264	0.693409694	-0.044613548	-1.709240756	0.435120218	0.086751436	0.030624839	0.164427005			chr5	138440452	138440952	chr5:138440452-138440952	.	.	138440452	138440952	0	1	500	138440451	dist_batch_1_peaks_c1.bed
						TCGA,GL,A9DC,01A,31,A617,42	-7.73876	5.30551			216	KIRP	XD_rank	354	XD_rank			peak_12033	-1.320102751	0.357829608	0.324998588	-0.543649197	1.540797958	0.775235856	1.576439584	0.962315907	-1.091602166	-1.011240009	-1.30862139	-1.658905702	0.431559559	0.345551869	0.021848389	0.597543896			chr2	46163332	46163832	chr2:46163332-46163832	.	.	46163332	46163832	0	1	500	46163328	dist_batch_1_peaks_c1.bed
						TCGA,UZ,A9PL,01A,31,A617,42	-7.83461	5.19749			217	KIRP	XD_rank	353	XD_rank			peak_12038	0.786375594	0.751335307	0.110790736	0.285233515	-1.631087456	-1.572096392	-1.088257828	-1.235152743	-0.539115744	0.233172037	-0.197086658	0.396079743	2.046886635	-0.34722286	0.876993729	1.123152383			chr6	30650271	30650771	chr6:30650271-30650771	.	.	30650271	30650771	0	1	500	30650268	dist_batch_1_peaks_c1.bed
						TCGA,HE,A5NJ,01A,31,A616,42	-7.89937	5.25311			218	KIRP	XD_rank	278	XD_rank			peak_12050	1.139096951	1.796948343	1.286000601	-0.275276974	-0.152120359	0.977317602	0.664002075	0.540507918	-0.61127086	-0.972232856	-0.872953634	0.071692099	-0.766404641	-1.329554928	-1.859792248	0.364040911			chr2	53356908	53357408	chr2:53356908-53357408	.	.	53356908	53357408	0	1	500	53356903	dist_batch_1_peaks_c1.bed
						TCGA,IA,A40U,01A,31,A616,42	-7.73064	4.97216			219	KIRP	XD_rank	391	XD_rank			peak_12052	-0.818294091	-0.522395083	-1.13882794	-1.076286032	0.146281968	1.797988496	1.068687906	1.419998488	1.125272031	0.701757911	0.762317299	0.33762656	-1.015016292	-1.201205873	-0.824208898	-0.76369645			chr10	30093092	30093592	chr10:30093092-30093592	.	.	30093092	30093592	0	1	500	30093089	dist_batch_1_peaks_c1.bed
						TCGA,KV,A74V,01A,31,A617,42	-7.52755	5.02999			220	KIRP	XD_rank	446	XD_rank			peak_12054	-0.408693969	-0.171111153	-0.947795717	-0.513350998	0.997681069	0.892768422	0.677981776	-0.430670239	-1.161050129	-1.31774498	-1.316676011	-1.164119407	1.175167371	0.992541999	1.476263927	1.218808039			chr5	127040864	127041364	chr5:127040864-127041364	.	.	127040864	127041364	0	1	500	127040863	dist_batch_1_peaks_c1.bed
						TCGA,UZ,A9PQ,01A,31,A615,42	-7.15877	5.37889			221	KIRP	XD_rank	371	XD_rank			peak_12057	0.009314924	0.362890061	-0.736665057	-1.028634066	0.844095093	1.838504126	0.791039689	1.712350805	0.129944614	0.268530277	0.236153246	0.35442594	-1.418148197	-1.34488628	-1.50378779	-0.515127385			chr14	62055102	62055602	chr14:62055102-62055602	.	.	62055102	62055602	0	1	500	62055096	dist_batch_1_peaks_c1.bed
						TCGA,P4,AAVL,01A,31,A617,42	-7.85488	5.38435			222	KIRP	XD_rank	407	XD_rank			peak_12062	0.126313396	-0.249583078	-0.150972378	0.490139921	0.585545919	1.378539536	0.756879599	2.126109764	1.017221489	0.153765081	-0.544258132	-0.74047694	-0.968437854	-1.05582166	-1.251494161	-1.673470502			chr5	157344829	157345329	chr5:157344829-157345329	.	.	157344829	157345329	0	1	500	157344828	dist_batch_1_peaks_c1.bed
						TCGA,UZ,A9PV,01A,31,A616,42	-7.61451	5.13697			223	KIRP	XD_rank	334	XD_rank			peak_12079	0.530647616	0.72118262	1.151775539	0.939200346	0.471102872	1.797055025	-0.510922962	1.637305421	-0.970637661	-0.871349602	-1.289622091	-0.983044585	-0.026457128	-0.942366701	-0.894696204	-0.759172505			chr9	118863724	118864224	chr9:118863724-118864224	.	.	118863724	118864224	0	1	500	118863723	dist_batch_1_peaks_c1.bed
						TCGA,F9,A7Q0,01A,31,A617,42	-7.76435	4.83635			224	KIRP	XD_rank	369	XD_rank			peak_12098	-2.189445232	-0.368324304	-1.635752199	-0.831556087	0.999449857	-0.551406675	-0.046556564	-0.552595159	1.954166854	0.933144343	0.339740302	0.709937173	0.357205072	0.768957281	0.22794953	-0.114914194			chr5	139556870	139557370	chr5:139556870-139557370	.	.	139556870	139557370	0	1	500	139556869	dist_batch_1_peaks_c1.bed
						TCGA,UZ,A9PJ,01A,31,A616,42	-7.73507	5.32008			225	KIRP	XD_rank	228	XD_rank			peak_12107	-0.60988405	0.536372986	1.00641212	-0.259440839	-0.153030141	0.735561945	-0.067508755	1.38678211	1.291039432	0.385777655	-0.378930421	1.287756964	-0.521907126	-1.927203766	-1.84937627	-0.862421844			chr2	54900668	54901168	chr2:54900668-54901168	.	.	54900668	54901168	0	1	500	54900663	dist_batch_1_peaks_c1.bed
						TCGA,P4,A5EA,01A,22,A617,42	-7.79304	5.00065			226	KIRP	XD_rank	379	XD_rank			peak_12111	-0.787125094	-0.687562174	-0.299111474	-0.397278768	0.691958989	-1.550190872	-0.614639579	-1.550602891	1.115861629	0.419303873	-0.406765673	-0.889257021	1.787935697	0.842092665	1.232019475	1.093361218			chr4	78842786	78843286	chr4:78842786-78843286	.	.	78842786	78843286	0	1	500	78842779	dist_batch_1_peaks_c1.bed
						TCGA,IA,A40X,01A,31,A616,42	-7.27122	5.38096			227	LGGx	XD_rank	420	XD_rank			peak_12116	-0.431962568	-2.8604009	0.451327185	0.053555745	-0.381456703	0.661657891	-0.309895588	0.66005981	-0.88152903	-0.610423755	-0.139045579	-0.098570785	1.485290938	1.589881021	0.590267079	0.221245239			chr14	96592651	96593151	chr14:96592651-96593151	.	.	96592651	96593151	0	1	500	96592642	dist_batch_1_peaks_c1.bed
						TCGA,B9,A5W9,01A,31,A617,42	-7.55446	5.13769			228	LGGx	XD_rank	408	XD_rank			peak_12189	-0.692513094	-0.082719507	-0.019996225	-0.258502804	0.747115296	0.159114039	-0.720294879	-1.332470239	0.281478537	-1.155307596	-0.912871365	-1.567622639	1.165472986	1.695835598	1.309564333	1.383717559			chr4	189862829	189863329	chr4:189862829-189863329	.	.	189862829	189863329	0	1	500	189862828	dist_batch_1_peaks_c1.bed
						TCGA,2K,A9WE,01A,31,A617,42	-7.38341	5.40669			229	LGGx	XD_rank	312	XD_rank			peak_12205	-0.051994281	1.646199687	1.065025367	1.459459534	1.45982411	-0.057994297	-0.225257119	0.393155608	-0.634700567	-1.456541524	-1.599422724	0.443482033	-1.123002231	-0.245036598	-0.033100771	-1.040096226			chr9	75172378	75172878	chr9:75172378-75172878	.	.	75172378	75172878	0	1	500	75172371	dist_batch_1_peaks_c1.bed
						TCGA,B1,A47N,01A,31,A616,42	-7.77782	5.35432			230	LGGx	XD_rank	406	XD_rank			peak_12220	-0.877011658	-1.406874755	-1.91937251	-0.916277178	0.882371501	0.897835221	0.344232661	-1.366008869	0.572918668	-0.203180241	0.110573606	1.828235311	0.507951579	0.998498869	0.396574792	0.149533003			chr5	115193500	115194000	chr5:115193500-115194000	.	.	115193500	115194000	0	1	500	115193499	dist_batch_1_peaks_c1.bed
						TCGA,P5,A77X,01A,31,A617,42	12.997	-1.5735			231	LGGx	XD_rank	447	XD_rank			peak_12235	0.341751835	-0.21523826	0.537827782	0.131562231	-1.510691254	-0.830871763	-1.735658302	-0.472444606	-1.086718022	0.252033782	0.899059464	0.66608723	2.423846956	0.240105476	-0.463892134	0.823239585			chr6	82723380	82723880	chr6:82723380-82723880	.	.	82723380	82723880	0	1	500	82723372	dist_batch_1_peaks_c1.bed
						TCGA,DU,5870,02A,21,A646,42	13.0741	-1.49729			232	LGGx	XD_rank	376	XD_rank			peak_12238	0.387864916	-0.247939713	-0.00463426	0.419762083	-1.391842524	-0.218459896	-1.477425837	-1.203912387	-1.000710993	-0.596072245	0.682544286	0.363369197	2.657476479	0.405639504	0.433476131	0.79086526			chr21	36421491	36421991	chr21:36421491-36421991	.	.	36421491	36421991	0	1	500	36421488	dist_batch_1_peaks_c1.bed
						TCGA,DB,A75K,01A,31,A646,42	12.6537	-1.88952			233	LGGx	XD_rank	453	XD_rank			peak_12251	0.779022717	0.403006397	0.21508787	0.569803754	-1.753863669	-0.636419983	-1.124878791	-1.026221435	-1.346685535	-0.610760786	0.639828659	0.446300527	2.093867145	1.027740175	-0.459198629	0.783371583			chr2	56968650	56969150	chr2:56968650-56969150	.	.	56968650	56969150	0	1	500	56968645	dist_batch_1_peaks_c1.bed
						TCGA,W9,A837,01A,31,A617,42	13.0916	-1.45673			234	LGGx	XD_rank	450	XD_rank			peak_12255	0.116683922	-0.061467799	-0.149517778	0.475183262	-1.843651653	-1.246839863	-0.505783804	-1.607603223	-0.735246389	0.216749671	0.394736956	0.291853473	2.020002692	1.518852607	0.332284688	0.78376324			chr8	107072514	107073014	chr8:107072514-107073014	.	.	107072514	107073014	0	1	500	107072513	dist_batch_1_peaks_c1.bed
						TCGA,P5,A72X,01A,31,A617,42	13.0823	-1.49169			235	LGGx	XD_rank	296	XD_rank			peak_12260	0.987666051	0.420018009	0.514639174	0.584510465	-1.934640015	-1.266207483	-1.026166506	-1.636113736	-0.858257731	0.113698572	0.391306388	-0.232039482	1.057487193	1.322945122	0.533559881	1.027594099			chr1	21650999	21651499	chr1:21650999-21651499	.	.	21650999	21651499	0	1	500	21650997	dist_batch_1_peaks_c1.bed
						TCGA,F6,A8O3,01A,31,A617,42	13.0347	-1.53308			236	LGGx	XD_rank	346	XD_rank			peak_12338	-2.523092011	-1.531638164	-0.329408445	-1.524647587	0.956401383	-0.057788097	0.683998437	0.556854088	0.045191878	-0.225479682	0.199135199	0.420677627	0.966303357	0.540486511	0.943104724	0.879900782			chr19	13120794	13121294	chr19:13120794-13121294	.	.	13120794	13121294	0	1	500	13120793	dist_batch_1_peaks_c1.bed
						TCGA,FG,A4MY,01A,31,A616,42	13.0615	-1.51278			237	LGGx	XD_rank	438	XD_rank			peak_12374	-1.088769422	-0.198773911	-1.571788412	-1.39663288	2.501330379	-0.024047414	0.397908562	-0.372144104	-0.661117837	-0.15555272	-0.555594243	0.067293445	0.061342315	0.865802469	1.033628051	1.097115722			chr2	53580494	53580994	chr2:53580494-53580994	.	.	53580494	53580994	0	1	500	53580489	dist_batch_1_peaks_c1.bed
						TCGA,P5,A72W,01A,31,A617,42	13.1408	-1.4659			238	LGGx	XD_rank	314	XD_rank			peak_12389	-1.158935829	-0.473658715	0.510984883	-1.431230152	0.973481609	1.40948921	1.074660106	1.085316143	0.276070031	1.08908416	-1.148600621	0.659946922	-0.87104573	-0.354890958	-1.717039719	0.076368659			chr5	134824450	134824950	chr5:134824450-134824950	.	.	134824450	134824950	0	1	500	134824449	dist_batch_1_peaks_c1.bed
						TCGA,DU,6395,02A,11,A644,42	12.6974	-1.84927			239	LGGx	XD_rank	78	XD_rank			peak_12402	0.012086564	-0.392264332	-0.683244372	-0.580641967	1.281843562	1.929777965	1.098800611	1.576185139	-0.827457877	-0.897937261	-1.601021497	-1.165822673	0.590003703	-0.330835271	-0.24152186	0.232049569			chr7	148642293	148642793	chr7:148642293-148642793	.	.	148642293	148642793	0	1	500	148642292	dist_batch_1_peaks_c1.bed
						TCGA,E1,A7YI,01A,31,A617,42	12.7088	-1.83284			240	LIHC	XD_rank	289	XD_rank			peak_1241	-0.603819835	1.259244478	0.889121076	-0.309557211	0.543657699	1.517426312	1.188612497	1.437573977	-0.319959335	-0.07194928	-0.238090517	-0.305424095	-1.685798079	-1.436227994	-1.236405523	-0.62840417			chr9	98918535	98919035	chr9:98918535-98919035	.	.	98918535	98919035	0	1	500	98918526	dist_batch_1_peaks_c1.bed
						TCGA,P5,A735,01A,31,A617,42	13.1266	-1.44936			241	LIHC	XD_rank	159	XD_rank			peak_12419	-1.892731907	-0.099854928	-2.470036111	-0.644433961	0.875628733	-0.919729535	0.844581416	0.413526632	0.346667937	0.77588184	-0.042403447	0.322052003	0.983583537	0.284846315	1.232038129	-0.009616654			chr5	171533728	171534228	chr5:171533728-171534228	.	.	171533728	171534228	0	1	500	171533727	dist_batch_1_peaks_c1.bed
						TCGA,DU,6407,02B,21,A645,42	12.5925	-1.95395			242	LIHC	XD_rank	37	XD_rank			peak_12422	-0.638576161	-2.399407217	-0.569272675	-0.409268284	1.571749813	-0.828844968	-0.679151917	-0.066985464	-0.043834373	0.436013187	-0.062292383	-0.017984488	0.249828987	2.04552563	1.08040041	0.332099902			chr7	22629346	22629846	chr7:22629346-22629846	.	.	22629346	22629846	0	1	500	22629344	dist_batch_1_peaks_c1.bed
						TCGA,FG,A4MU,01B,31,A615,42	12.4977	-2.04738			243	LIHC	XD_rank	303	XD_rank			peak_12423	-0.248622204	-1.613254135	-1.231533939	-0.61005269	0.087599925	0.329609757	-1.175787547	-0.234674134	0.125982793	-0.231298015	-0.229549863	-0.811431092	1.057350257	1.987852386	1.65286926	1.144939242			chr14	96719411	96719911	chr14:96719411-96719911	.	.	96719411	96719911	0	1	500	96719402	dist_batch_1_peaks_c1.bed
						TCGA,DD,AACI,01A,21,A646,42	-13.9438	7.84984			244	LIHC	XD_rank	64	XD_rank			peak_1243	-0.684194924	-1.079649389	-0.854538554	-0.402208054	-0.030723123	0.558025424	-1.558976644	1.008831572	1.17187441	0.49612982	-1.012971578	-1.667281009	1.168493862	1.176732976	1.049473211	0.660982001			chr6	16320144	16320644	chr6:16320144-16320644	.	.	16320144	16320644	0	1	500	16320143	dist_batch_1_peaks_c1.bed
						TCGA,BC,A3KF,01A,31,A644,42	-13.9246	7.83031			245	LIHC	XD_rank	142	XD_rank			peak_12459	0.675800387	0.850765784	-0.057401688	1.111853681	1.114837413	-0.801602414	0.22531284	-0.0297809	0.603059352	-0.648909334	1.01072938	1.334515679	-1.518982648	-1.442829369	-0.613474395	-1.813893768			chr17	76744798	76745298	chr17:76744798-76745298	.	.	76744798	76745298	0	1	500	76744791	dist_batch_1_peaks_c1.bed
						TCGA,CC,A7IF,01A,31,A646,42	-13.8605	7.76624			246	LIHC	XD_rank	349	XD_rank			peak_12474	-1.618746266	-0.660224357	-0.956990382	-0.444717283	1.417535064	-1.195321277	-0.615262075	-0.845877156	0.641107522	-0.647567552	0.287170084	0.142010872	0.515846268	1.917038906	1.415229221	0.648768413			chr2	55131126	55131626	chr2:55131126-55131626	.	.	55131126	55131626	0	1	500	55131121	dist_batch_1_peaks_c1.bed
						TCGA,BC,A10T,01A,31,A645,42	-13.7949	7.70064			247	LIHC	XD_rank	350	XD_rank			peak_12483	-1.604003666	-1.308194017	-0.749178258	-1.14091253	-0.338946958	0.257038337	0.467805203	-0.540409401	1.289185888	0.606781077	0.019095806	-0.496066752	1.119244312	2.153598794	-0.559828437	0.824790602			chr10	18446815	18447315	chr10:18446815-18447315	.	.	18446815	18447315	0	1	500	18446814	dist_batch_1_peaks_c1.bed
						TCGA,DD,AACB,01A,21,A646,42	-13.9323	7.83811			248	LIHC	XD_rank	207	XD_rank			peak_12493	0.029386902	-1.631953459	-1.429616446	-1.608391898	-0.159883166	0.63456225	1.59485977	0.417166437	0.153187983	0.874912298	-1.022612335	-0.575740835	1.451133469	0.042174275	0.101535719	1.129279036			chr11	19691863	19692363	chr11:19691863-19692363	.	.	19691863	19692363	0	1	500	19691862	dist_batch_1_peaks_c1.bed
						TCGA,LG,A9QD,01A,21,A646,42	-14.0178	7.92348			249	LIHC	XD_rank	197	XD_rank			peak_12507	-2.728138649	-0.495369208	-0.588843944	-0.830861846	-0.205516032	1.758291526	0.169339472	0.272802861	-0.528140185	0.422017222	-0.282270572	-0.469786498	1.14924641	0.800877093	1.009674239	0.54667811			chr3	24007745	24008245	chr3:24007745-24008245	.	.	24007745	24008245	0	1	500	24007743	dist_batch_1_peaks_c1.bed
						TCGA,DD,AACL,01A,31,A646,42	-14.0029	7.90874			250	LIHC	XD_rank	57	XD_rank			peak_12508	0.225292414	-0.15615818	-1.701132772	-1.434546141	0.004689627	0.993609035	0.034208974	-0.47200644	0.28440915	0.067018215	-1.376971866	-1.048186495	1.526946455	1.004007972	0.235966743	1.812853311			chr7	90868402	90868902	chr7:90868402-90868902	.	.	90868402	90868902	0	1	500	90868393	dist_batch_1_peaks_c1.bed
						TCGA,G3,AAV0,01A,21,A644,42	-14.0102	7.91589			251	LIHC	XD_rank	421	XD_rank			peak_12530	-1.389548759	-1.003568358	-1.172741021	-0.21707933	0.375714552	2.01619053	0.125568221	0.880995113	1.44124134	-0.009109888	0.369103968	1.336966738	-0.330950777	-0.595310999	-0.410383056	-1.417088273			chr5	176621207	176621707	chr5:176621207-176621707	.	.	176621207	176621707	0	1	500	176621206	dist_batch_1_peaks_c1.bed
						TCGA,DD,AAC8,01A,21,A646,42	-13.8519	7.75754			252	LIHC	XD_rank	271	XD_rank			peak_12541	-0.721903107	-2.23288199	-1.50100233	-0.374458492	0.064278581	0.509219958	-1.23201894	0.956747328	1.208104746	1.24495124	1.095535269	0.236725993	0.571167726	0.244210302	0.577751354	-0.646427638			chr1	61767822	61768322	chr1:61767822-61768322	.	.	61767822	61768322	0	1	500	61767816	dist_batch_1_peaks_c1.bed
						TCGA,CC,A123,01A,22,A645,42	-14.118	8.02368			253	LIHC	XD_rank	153	XD_rank			peak_12570	-0.274435075	-1.60550647	-1.319260296	-0.970387391	1.656868731	-0.224628744	1.598034963	1.499154447	-0.545081386	0.489477912	-0.221970868	-1.189295087	0.125044145	0.983631421	-0.206393947	0.204747645			chr10	91939364	91939864	chr10:91939364-91939864	.	.	91939364	91939864	0	1	500	91939355	dist_batch_1_peaks_c1.bed
						TCGA,BC,A10X,01A,31,A645,42	-14.0327	7.93831			254	LIHC	XD_rank	191	XD_rank			peak_12600	-1.801886045	-1.164699898	-1.225306268	-0.571589494	-0.356927761	1.916533826	-0.113880919	0.91525568	1.082860292	1.248119209	0.505963598	0.808171395	-0.098376924	0.329015473	-0.54331757	-0.929934597			chr1	8181308	8181808	chr1:8181308-8181808	.	.	8181308	8181808	0	1	500	8181300	dist_batch_1_peaks_c1.bed
						TCGA,BC,A10U,01A,31,A645,42	-13.9497	7.85532			255	LIHC	XD_rank	12	XD_rank			peak_12610	-0.403454942	-1.179253988	-1.382437104	-0.481143058	1.109842049	1.229834769	0.29523947	1.521776923	0.866212114	0.679942173	0.52352989	0.898194821	-1.275864102	0.133539951	-1.235959605	-1.29999936			chr9	123156405	123156905	chr9:123156405-123156905	.	.	123156405	123156905	0	1	500	123156404	dist_batch_1_peaks_c1.bed
						TCGA,BC,A10W,01A,31,A645,42	-13.8936	7.79996			256	LIHC	XD_rank	329	XD_rank			peak_12643	-1.738416695	-0.692015204	-1.114314085	-1.081132355	1.17833172	1.199498714	0.640618542	1.717913509	0.970711197	0.85876573	-0.358184112	0.311010848	-1.069208398	0.368883261	-0.643928679	-0.548533992			chr7	49334565	49335065	chr7:49334565-49335065	.	.	49334565	49335065	0	1	500	49334561	dist_batch_1_peaks_c1.bed
						TCGA,BC,A10S,01A,31,A645,42	-14.0686	7.97422			257	LUAD	XD_rank	42	XD_rank			peak_12644	0.29776706	-0.87397568	-2.353699171	-1.627878506	-0.114242297	1.509581286	0.12327232	0.88640696	-0.708924932	-0.715736806	0.272638207	0.268100208	0.773189053	0.637154391	0.378743917	1.247603989			chr2	42193601	42194101	chr2:42193601-42194101	.	.	42193601	42194101	0	1	500	42193597	dist_batch_1_peaks_c1.bed
						TCGA,LG,A9QC,01A,31,A645,42	-14.0103	7.9158			258	LUAD	XD_rank	375	XD_rank			peak_12667	0.327367686	-0.702557618	-1.297274396	-0.594322384	1.374660204	1.585797346	0.239776672	0.933353469	1.364929608	0.834849321	-1.229461809	0.709962199	-0.677047937	-1.348977458	-0.661910005	-0.859144898			chr8	128961779	128962279	chr8:128961779-128962279	.	.	128961779	128962279	0	1	500	128961778	dist_batch_1_peaks_c1.bed
						TCGA,BC,A5W4,01A,31,A645,42	-13.9919	7.89741			259	LUAD	XD_rank	77	XD_rank			peak_12681	-0.145639495	-0.089813908	-1.236196593	-0.157498678	2.21738972	0.469904147	1.923179881	0.975794776	-0.861944258	-0.891783578	-1.526561367	-0.744570496	0.070264926	-0.130423306	0.360752339	-0.23285411			chr1	181065416	181065916	chr1:181065416-181065916	.	.	181065416	181065916	0	1	500	181065415	dist_batch_1_peaks_c1.bed
						TCGA,BC,A8YO,01A,31,A645,42	-13.7892	7.69515			260	LUAD	XD_rank	9	XD_rank			peak_12708	-0.094834505	-0.461446249	-2.065071777	-0.484962212	-0.625148819	-0.449928602	-0.572782441	-1.637009492	1.794880096	1.331497713	-0.232633564	0.615751904	0.714827347	1.017718235	0.720336852	0.428805513			chr2	42155700	42156200	chr2:42155700-42156200	.	.	42155700	42156200	0	1	500	42155696	dist_batch_1_peaks_c1.bed
						TCGA,MP,A4T7,01A,22,A646,42	0.763765	-1.38311			261	LUAD	XD_rank	125	XD_rank			peak_1271	-0.316278529	-0.624813153	-0.613947088	-0.366129725	-0.632040189	0.890772893	-1.088059099	1.376038914	-1.805735839	-0.955781582	-0.655428562	-0.033503724	1.256319642	0.860203627	1.616318225	1.092064188			chr20	13010485	13010985	chr20:13010485-13010985	.	.	13010485	13010985	0	1	500	13010484	dist_batch_1_peaks_c1.bed
						TCGA,86,A4D0,01A,22,A646,42	0.325154	-1.1851			262	LUAD	XD_rank	320	XD_rank			peak_12710	-1.898241278	-2.034549823	-1.04232536	-0.580253374	1.667162446	0.758088096	0.334202568	-0.134489301	1.063827445	0.717774178	-0.295584895	0.697508073	0.609488915	0.175924378	0.583336239	-0.621868305			chr2	46219430	46219930	chr2:46219430-46219930	.	.	46219430	46219930	0	1	500	46219426	dist_batch_1_peaks_c1.bed
						TCGA,91,A4BD,01A,22,A646,42	0.555606	-0.997757			263	LUAD	XD_rank	251	XD_rank			peak_12711	0.914203764	1.815700453	2.005556624	1.590853089	-0.206219254	-0.809028195	-0.027725333	0.123450815	-0.908722281	-1.085989127	-1.159704214	-0.05499616	-0.659699133	-0.593704251	-0.385357469	-0.558619328			chr5	143266670	143267170	chr5:143266670-143267170	.	.	143266670	143267170	0	1	500	143266669	dist_batch_1_peaks_c1.bed
						TCGA,44,3918,01A,51,A644,42	0.640396	-1.05825			264	LUAD	XD_rank	44	XD_rank			peak_12734	-0.025961755	-1.181010769	-1.962989485	-0.839912262	-1.299704087	1.924779381	-0.335516438	-0.217428371	-0.497171627	0.111025728	1.141435241	0.440945687	0.002637543	1.164167239	1.05188365	0.522820324			chr2	43196620	43197120	chr2:43196620-43197120	.	.	43196620	43197120	0	1	500	43196616	dist_batch_1_peaks_c1.bed
						TCGA,86,A4P7,01A,22,A646,42	0.521479	-1.06991			265	LUAD	XD_rank	16	XD_rank			peak_12738	0.29749707	0.296510507	-0.433680777	-0.879751802	1.975666325	1.359626166	1.019352059	1.188465607	-0.577710436	-0.724423599	0.354261983	-1.183760219	0.07578364	-0.972422258	-1.822296716	0.02688245			chr11	35325372	35325872	chr11:35325372-35325872	.	.	35325372	35325872	0	1	500	35325369	dist_batch_1_peaks_c1.bed
						TCGA,4B,A93V,01A,22,A646,42	0.407922	-1.25622			266	LUAD	XD_rank	68	XD_rank			peak_12763	-0.575517039	-0.032916647	0.698190029	0.386412664	1.378740164	0.348899529	-0.283560535	0.504986355	0.446074447	0.251301153	0.800496912	1.739415701	-1.193934688	-0.842056503	-1.943530447	-1.683001096			chr11	43852442	43852942	chr11:43852442-43852942	.	.	43852442	43852942	0	1	500	43852438	dist_batch_1_peaks_c1.bed
						TCGA,44,A47F,01A,22,A602,42	0.345942	-0.98795			267	LUAD	XD_rank	198	XD_rank			peak_12774	-1.512744632	-1.415774962	-2.016121529	-0.832313372	0.497811631	1.042374286	0.881902233	-0.311537138	-0.547226587	-0.349052316	0.533929107	0.853257865	1.188530956	1.242617902	0.562398337	0.181948219			chr9	127594853	127595353	chr9:127594853-127595353	.	.	127594853	127595353	0	1	500	127594852	dist_batch_1_peaks_c1.bed
						TCGA,L9,A8F4,01A,22,A602,42	0.731155	-0.986287			268	LUAD	XD_rank	69	XD_rank			peak_12775	-0.409813264	-1.678283175	-1.063868609	-1.158133769	-1.956778785	0.819193992	0.431738984	-0.021082879	0.990817978	0.917379506	-0.513810603	0.021470865	1.369907645	0.876029742	0.389330648	0.985901722			chr12	6338976	6339476	chr12:6338976-6339476	.	.	6338976	6339476	0	1	500	6338970	dist_batch_1_peaks_c1.bed
						TCGA,MP,A4T4,01A,22,A646,42	0.698382	-1.23822			269	LUAD	XD_rank	321	XD_rank			peak_12803	-0.367193908	0.134745656	0.046241591	-0.085282969	-0.30029943	-1.085122075	0.640959847	-0.836171714	-0.482252263	-0.980621853	-0.397596288	-1.827837675	0.869035462	2.226722054	1.042155698	1.402517869			chr1	162878535	162879035	chr1:162878535-162879035	.	.	162878535	162879035	0	1	500	162878534	dist_batch_1_peaks_c1.bed
						TCGA,44,6146,01A,41,A602,42	-0.499827	-4.94715			270	LUAD	XD_rank	181	XD_rank			peak_12826	0.370010247	0.815661445	-0.561568505	-0.241057867	0.770361212	0.907598933	1.798068983	1.266333961	-0.140223611	-1.29679748	-0.93067971	0.916410059	-0.753463802	-0.297195303	-2.041748495	-0.581710069			chr7	13818481	13818981	chr7:13818481-13818981	.	.	13818481	13818981	0	1	500	13818480	dist_batch_1_peaks_c1.bed
						TCGA,93,A4JN,01A,22,A646,42	0.490199	-1.02743			271	LUAD	XD_rank	273	XD_rank			peak_12830	-1.442794225	-1.93236777	-0.36023868	-0.549915707	0.360784642	0.494560789	-1.498502073	-1.207527525	1.048918926	1.229397974	0.499233812	0.375941533	0.948407945	0.700099263	1.109787471	0.224213625			chr16	72911358	72911858	chr16:72911358-72911858	.	.	72911358	72911858	0	1	500	72911351	dist_batch_1_peaks_c1.bed
						TCGA,93,A4JQ,01A,22,A646,42	0.769712	-1.31431			272	LUAD	XD_rank	236	XD_rank			peak_12841	-0.725051678	-2.409260432	-0.680233431	-0.58347467	-0.020924676	-1.161333105	-0.690258451	0.172795479	1.048562393	0.25763857	0.896898165	-0.279911864	1.208714279	1.573144351	0.865086631	0.527608438			chr3	171685008	171685508	chr3:171685008-171685508	.	.	171685008	171685508	0	1	500	171685007	dist_batch_1_peaks_c1.bed
						TCGA,MP,A4TE,01A,12,A646,42	0.294488	-1.21884			273	LUAD	XD_rank	124	XD_rank			peak_12867	-0.351626927	-1.000241109	-0.086217212	-0.505339813	0.11635124	1.678753001	0.157584445	1.677068756	-1.678206872	-1.188382635	-0.45393494	-1.384233814	0.596160841	0.44973624	1.198438434	0.774090364			chr2	54840984	54841484	chr2:54840984-54841484	.	.	54840984	54841484	0	1	500	54840979	dist_batch_1_peaks_c1.bed
						TCGA,49,AARO,01A,22,A602,42	0.665005	-1.26765			274	LUAD	XD_rank	129	XD_rank			peak_1288	-2.3756668	-0.512968766	-1.483532704	-0.625041909	-0.548622955	1.612851798	0.163511286	0.855334892	0.41343069	-0.186361015	0.237604906	-0.690956669	1.205202643	1.043388012	0.730983447	0.160843145			chr5	146796847	146797347	chr5:146796847-146797347	.	.	146796847	146797347	0	1	500	146796846	dist_batch_1_peaks_c1.bed
						TCGA,73,A9RS,01A,22,A602,42	0.585345	-1.42891			275	LUAD	XD_rank	226	XD_rank			peak_12902	-1.424711841	-1.749670105	-0.836498449	-1.298265275	0.302257151	0.087557491	-0.090842988	-1.105860677	0.443716638	-0.186062579	1.986177208	0.86930507	0.822076153	0.738177698	0.720941374	0.72170313			chr2	158030152	158030652	chr2:158030152-158030652	.	.	158030152	158030652	0	1	500	158030151	dist_batch_1_peaks_c1.bed
						TCGA,MP,A4TF,01A,22,A646,42	0.685725	-1.37042			276	LUAD	XD_rank	100	XD_rank			peak_12908	-0.526904431	-1.524872726	-1.85851585	-1.049252653	0.712981598	1.02893243	0.136332837	0.185970016	1.253983151	0.838653866	1.263865696	1.489922672	-0.619062684	-0.516255593	-0.137370496	-0.678407832			chr16	16119249	16119749	chr16:16119249-16119749	.	.	16119249	16119749	0	1	500	16119248	dist_batch_1_peaks_c1.bed
						TCGA,86,A4P8,01A,31,A644,42	0.661835	-0.960576			277	LUAD	XD_rank	182	XD_rank			peak_12910	0.123203031	-0.502888009	-0.165616429	-0.620120217	1.619001318	-0.512818025	0.332387584	0.421565062	-1.741625787	-0.254580629	-2.182101679	-0.378396215	0.492943726	1.230142285	0.844642319	1.294261666			chr5	172305685	172306185	chr5:172305685-172306185	.	.	172305685	172306185	0	1	500	172305684	dist_batch_1_peaks_c1.bed
						TCGA,MP,A4SV,01A,22,A602,42	0.648658	-1.25387			278	LUAD	XD_rank	301	XD_rank			peak_12920	-0.344354122	-0.552202201	-1.085012322	-0.37061025	0.287865092	0.231350686	2.118462798	-0.489885814	-0.544205732	-0.552329837	-1.693222359	-0.810611772	1.477731284	-0.003666944	1.596936373	0.733755121			chr17	10018333	10018833	chr17:10018333-10018833	.	.	10018333	10018833	0	1	500	10018332	dist_batch_1_peaks_c1.bed
						TCGA,91,A4BC,01A,22,A646,42	0.455196	-1.09982			279	LUSC	XD_rank	364	XD_rank			peak_12931	1.080842866	0.550845175	1.713254777	0.926800862	0.96817723	-0.33944272	0.247470773	-0.807519869	0.726316417	-0.006740941	-1.586151885	0.508882944	-0.383878858	-0.657109944	-2.087198656	-0.854548172			chr15	77801026	77801526	chr15:77801026-77801526	.	.	77801026	77801526	0	1	500	77801019	dist_batch_1_peaks_c1.bed
						TCGA,L4,A4E6,01A,22,A602,42	0.55928	-1.29715			280	LUSC	XD_rank	190	XD_rank			peak_12947	-1.877343531	0.509263823	-0.325036039	-0.690239673	-0.110340667	0.141083314	0.77251684	-0.20573735	-1.324261237	-0.480450498	-0.844098146	-0.811765087	1.745890777	1.48800936	0.606505984	1.40600213			chr6	9520895	9521395	chr6:9520895-9521395	.	.	9520895	9521395	0	1	500	9520886	dist_batch_1_peaks_c1.bed
						TCGA,93,A4JO,01A,12,A646,42	0.774901	-0.810722			281	LUSC	XD_rank	294	XD_rank			peak_1295	-2.047032939	0.240068345	-1.30676343	-0.142602564	1.162884069	-0.99713283	0.020267373	1.024734468	-1.027062537	-0.564116405	-0.562424956	0.235676234	1.320949707	0.751343755	1.571815135	0.319396575			chr5	155564656	155565156	chr5:155564656-155565156	.	.	155564656	155565156	0	1	500	155564655	dist_batch_1_peaks_c1.bed
						TCGA,NJ,A4YG,01A,12,A646,42	0.429095	-1.15553			282	LUSC	XD_rank	160	XD_rank			peak_12954	-1.330350341	-0.722492555	-2.106487848	-1.006689848	-0.51140741	1.152623127	0.978036071	1.151264511	1.283568004	0.954138261	0.542651233	0.324290793	0.30688979	0.418272294	-0.972205275	-0.462100806			chr7	1610679	1611179	chr7:1610679-1611179	.	.	1610679	1611179	0	1	500	1610678	dist_batch_1_peaks_c1.bed
						TCGA,98,A53A,01A,31,A644,42	3.37983	-1.23512			283	LUSC	XD_rank	351	XD_rank			peak_1296	-0.394074699	0.15247103	-1.123877069	0.047322157	0.570550053	-0.033617006	0.470240072	-0.588858105	-1.123112393	-0.804486032	-0.201066937	-2.075985018	1.971401458	0.790751758	1.443078966	0.899261766			chr2	54955786	54956286	chr2:54955786-54956286	.	.	54955786	54956286	0	1	500	54955781	dist_batch_1_peaks_c1.bed
						TCGA,O2,A52N,01A,31,A644,42	1.0631	-0.737754			284	LUSC	XD_rank	161	XD_rank			peak_1298	-0.53664274	-0.803714179	0.296481162	-0.522871089	0.747324706	1.084678152	0.442389145	1.253429649	-0.909132769	-1.097703236	-0.879987224	-2.357874571	0.539580088	1.027036707	0.764916554	0.952089643			chr1	8176625	8177125	chr1:8176625-8177125	.	.	8176625	8177125	0	1	500	8176617	dist_batch_1_peaks_c1.bed
						TCGA,85,A50M,01A,31,A646,42	0.867262	-0.686356			285	LUSC	XD_rank	357	XD_rank			peak_13011	-0.247117244	-1.356356291	-2.008165478	-0.956277938	-1.696634622	0.56855041	0.557645355	-0.117426842	1.33062859	1.56633433	0.135377699	0.814978439	0.202943995	0.754303724	0.284801137	0.166414737			chr11	66801137	66801637	chr11:66801137-66801637	.	.	66801137	66801637	0	1	500	66801131	dist_batch_1_peaks_c1.bed
						TCGA,37,A5EM,01A,31,A644,42	3.13278	-1.25237			286	LUSC	XD_rank	399	XD_rank			peak_13019	1.008837467	1.429068708	1.000020673	-0.550731235	-0.095388156	1.22232976	0.245116825	0.654296429	0.953647404	-0.094739464	-0.719573525	-0.410448771	-1.75622535	-1.973070884	-1.025062128	0.111922249			chr18	52409776	52410276	chr18:52409776-52410276	.	.	52409776	52410276	0	1	500	52409771	dist_batch_1_peaks_c1.bed
						TCGA,85,A4JB,01A,21,A645,42	2.00455	-1.03787			287	LUSC	XD_rank	102	XD_rank			peak_13020	-0.980664249	-0.810655461	-1.377456033	-0.797748531	0.146993017	1.889207828	1.663754094	0.375949519	-0.33202198	-0.156918975	-0.155255056	-1.788921541	1.232742848	0.540094398	0.163848787	0.387051336			chr2	46526630	46527130	chr2:46526630-46527130	.	.	46526630	46527130	0	1	500	46526626	dist_batch_1_peaks_c1.bed
						TCGA,J1,A4AH,01A,21,A644,42	3.22803	-0.936356			288	LUSC	XD_rank	195	XD_rank			peak_13025	-1.076290282	-0.524177684	-1.510090613	-0.853505076	-0.261218371	2.085950339	0.750440879	1.288994649	0.440109241	0.703251102	-0.530471138	-1.625612715	0.125056213	1.09709475	-0.250176441	0.140645147			chr2	46451892	46452392	chr2:46451892-46452392	.	.	46451892	46452392	0	1	500	46451888	dist_batch_1_peaks_c1.bed
						TCGA,85,A4CN,01A,31,A644,42	3.28529	-1.17798			289	LUSC	XD_rank	247	XD_rank			peak_13030	-1.620184121	-1.429550479	-1.237507945	-1.668904675	1.048585627	1.407782648	1.405067148	0.656438049	0.747241124	0.603198532	0.566271338	0.212197441	-0.036318477	-0.431072059	-0.230453543	0.007209392			chr14	69030141	69030641	chr14:69030141-69030641	.	.	69030141	69030641	0	1	500	69030135	dist_batch_1_peaks_c1.bed
						TCGA,77,A5G6,01A,31,A644,42	3.38723	-1.19147			290	LUSC	XD_rank	318	XD_rank			peak_13034	-0.910065657	-1.591300753	-0.844399691	-1.042426607	0.656457014	2.152684647	-0.54296334	0.935360358	1.390133046	0.708396735	0.474664804	0.721971564	-0.522618611	-0.894896271	-0.109247081	-0.581750158			chr2	48333760	48334260	chr2:48333760-48334260	.	.	48333760	48334260	0	1	500	48333756	dist_batch_1_peaks_c1.bed
						TCGA,63,A5MR,01A,21,A644,42	0.971818	-0.592107			291	LUSC	XD_rank	328	XD_rank			peak_13042	0.23850652	-0.364556167	0.777748362	-0.320060433	0.597633024	2.267096983	0.96705682	1.257194275	0.403122036	0.140993488	-0.703458	-0.802948493	-1.197061777	-0.736976259	-1.812678614	-0.711611764			chr9	123146641	123147141	chr9:123146641-123147141	.	.	123146641	123147141	0	1	500	123146640	dist_batch_1_peaks_c1.bed
						TCGA,33,A4WN,01A,31,A644,42	3.04721	-1.03159			292	LUSC	XD_rank	15	XD_rank			peak_13046	0.000450816	-0.159668833	-0.80632131	-0.09448374	-0.391550068	1.662823539	0.232383309	0.679252291	1.342157894	0.551601117	0.07344847	1.796785652	-1.484822685	-1.440537979	-0.569277294	-1.392241179			chr1	68674576	68675076	chr1:68674576-68675076	.	.	68674576	68675076	0	1	500	68674570	dist_batch_1_peaks_c1.bed
						TCGA,98,A53J,01A,31,A644,42	3.26034	-1.1837			293	LUSC	XD_rank	290	XD_rank			peak_13047	0.428551377	0.788428118	0.240308955	0.345610964	1.616918857	1.219755665	0.380666051	-0.209749644	0.702419251	-0.113421813	0.0215025	0.63490421	-1.6712295	-2.040611156	-0.935195423	-1.408858411			chr2	46078658	46079158	chr2:46078658-46079158	.	.	46078658	46079158	0	1	500	46078654	dist_batch_1_peaks_c1.bed
						TCGA,85,A4CL,01A,11,A646,42	3.24918	-1.13527			294	LUSC	XD_rank	400	XD_rank			peak_13048	-1.038304854	-1.187327566	-0.535817691	-1.478412346	-0.051979886	-1.115875852	1.414835511	-1.117403102	1.516525616	0.982669715	0.075433393	-0.512013408	0.50269736	1.146396316	0.218212902	1.180363893			chr8	54798233	54798733	chr8:54798233-54798733	.	.	54798233	54798733	0	1	500	54798228	dist_batch_1_peaks_c1.bed
						TCGA,85,A4QR,01A,31,A644,42	3.45444	-1.16802			295	MESO	XD_rank	324	XD_rank			peak_13049	-0.863638656	0.193902473	1.114733578	-0.51770305	1.887065701	1.286887238	0.869358854	1.497567765	-0.052678294	-0.484639873	-0.877611485	-1.340489126	-0.678032363	-0.442540351	-1.413520095	-0.178662316			chr5	158430049	158430549	chr5:158430049-158430549	.	.	158430049	158430549	0	1	500	158430048	dist_batch_1_peaks_c1.bed
						TCGA,XC,AA0X,01A,11,A645,42	2.03922	-0.650463			296	MESO	XD_rank	283	XD_rank			peak_13065	-1.693962651	-1.182420047	-0.232224769	-0.509170859	0.641995206	1.990942219	-0.141871253	-1.705671436	0.233836268	-0.146971518	0.770550704	-0.911971022	0.397580841	1.016990767	1.145906482	0.326461066			chr4	13908895	13909395	chr4:13908895-13909395	.	.	13908895	13909395	0	1	500	13908894	dist_batch_1_peaks_c1.bed
						TCGA,MF,A522,01A,31,A644,42	3.35254	-1.07429			297	MESO	XD_rank	401	XD_rank			peak_13068	0.493571151	-0.500688546	-0.418203402	-0.42274134	2.113353097	1.453622934	1.298983058	1.451099549	-0.713149958	-0.542254679	-0.741412795	-1.49246272	-0.892515777	-0.41261086	-0.390387525	-0.284202184			chr4	186631697	186632197	chr4:186631697-186632197	.	.	186631697	186632197	0	1	500	186631696	dist_batch_1_peaks_c1.bed
						TCGA,85,A512,01A,31,A644,42	3.41759	-1.20509			298	MESO	XD_rank	330	XD_rank			peak_13074	-0.817364384	-0.545553253	-0.153503555	-0.920192015	-0.52068136	1.43260414	0.518783851	0.866974674	1.523164248	1.394754335	0.735577772	0.914234755	-1.118113541	-1.514155993	-1.000368784	-0.79616089			chr20	5824850	5825350	chr20:5824850-5825350	.	.	5824850	5825350	0	1	500	5824845	dist_batch_1_peaks_c1.bed
						TCGA,MQ,A4KX,01A,31,A645,42	0.478863	0.611575			299	MESO	XD_rank	65	XD_rank			peak_13078	-1.487114952	-0.750921137	0.534378164	-0.612657279	0.913389405	0.794652569	0.341564415	1.060644446	-1.402099702	-0.591182785	-0.770003378	-1.602943217	-0.007526078	1.33681322	1.316354508	0.926651801			chr8	101919001	101919501	chr8:101919001-101919501	.	.	101919001	101919501	0	1	500	101919000	dist_batch_1_peaks_c1.bed
						TCGA,LK,A4NW,01A,31,A646,42	0.513479	0.593046			300	MESO	XD_rank	267	XD_rank			peak_1308	0.024759571	-1.34419397	-0.398432478	-0.794346797	-1.333192489	-0.758215215	0.008888936	-1.605808383	1.585616409	0.459778975	0.711893006	-0.72542987	0.59051833	1.404338273	0.965362569	1.208463133			chr2	32205770	32206270	chr2:32205770-32206270	.	.	32205770	32206270	0	1	500	32205767	dist_batch_1_peaks_c1.bed
						TCGA,LK,A4NY,01A,31,A646,42	0.450366	0.651534			301	MESO	XD_rank	225	XD_rank			peak_13092	-1.209289442	-0.138495617	-1.113344675	-0.569811828	0.938032514	0.538646853	1.49456706	-0.692771473	-1.916967709	-0.787937824	-0.448535964	-0.231851479	1.197761233	1.344567582	0.748913588	0.846517182			chr2	162949536	162950036	chr2:162949536-162950036	.	.	162949536	162950036	0	1	500	162949535	dist_batch_1_peaks_c1.bed
						TCGA,SH,A9CU,01A,31,A645,42	0.390982	0.708589			302	PCPG	XD_rank	5	XD_rank			peak_13094	0.491635819	-0.493888448	0.336400193	0.571508605	-1.120039093	-1.449145539	0.314028261	-1.024454077	-1.314573867	-0.587567678	-0.829948154	-0.109489328	0.821779818	2.107174596	1.327789498	0.958789395			chr3	148897795	148898295	chr3:148897795-148898295	.	.	148897795	148898295	0	1	500	148897794	dist_batch_1_peaks_c1.bed
						TCGA,LK,A4O6,01A,31,A646,42	0.844364	-0.733064			303	PCPG	XD_rank	258	XD_rank			peak_13097	0.369786661	0.3311301	1.763460135	0.091982433	-1.349934975	-0.988976953	0.124268442	-1.554975392	-0.753227793	-0.387420181	-0.985536919	-0.811927994	1.293219233	0.465424804	0.807777093	1.584951307			chr17	40563362	40563862	chr17:40563362-40563862	.	.	40563362	40563862	0	1	500	40563358	dist_batch_1_peaks_c1.bed
						TCGA,3U,A98I,01A,31,A645,42	0.543637	0.599418			304	PCPG	XD_rank	370	XD_rank			peak_13103	-1.895551448	-0.996340665	-0.786816139	-0.782164007	0.643151509	-0.399044334	-0.916755374	-0.40065005	-0.583959219	1.197816209	-0.395442024	0.721043137	1.751821301	0.584441849	1.442826599	0.815622655			chr9	67027014	67027514	chr9:67027014-67027514	.	.	67027014	67027514	0	1	500	67027008	dist_batch_1_peaks_c1.bed
						TCGA,3U,A98E,01A,31,A645,42	0.49459	0.587566			305	PCPG	XD_rank	199	XD_rank			peak_13122	-0.776922184	-1.508854126	0.001982265	-0.360182123	0.640098588	0.176742079	0.404597796	0.401740934	-1.903502399	-1.012699232	-0.827464198	-0.37053563	1.225215751	1.499142737	1.427701973	0.98293777			chr11	102048846	102049346	chr11:102048846-102049346	.	.	102048846	102049346	0	1	500	102048845	dist_batch_1_peaks_c1.bed
						TCGA,RM,A68W,01A,31,A644,42	2.34156	0.57929			306	PCPG	XD_rank	310	XD_rank			peak_13126	-2.927834936	-1.502506258	-0.312350383	-0.937388212	0.782411444	0.428601535	0.944823243	0.321798187	0.974356276	0.738956831	-0.019400623	0.029199821	0.552686331	0.3667157	0.672728682	-0.112797638			chr2	47296628	47297128	chr2:47296628-47297128	.	.	47296628	47297128	0	1	500	47296624	dist_batch_1_peaks_c1.bed
						TCGA,QT,A69Q,01A,31,A645,42	2.65856	1.04112			307	PCPG	XD_rank	355	XD_rank			peak_13159	-0.021144625	0.16867054	-0.267394705	-1.968672043	-0.304820615	-0.580762396	-0.228213661	0.277692001	-1.130040145	-0.979906878	-0.121526851	0.138448236	0.502561527	0.913896988	0.900258651	2.700953976			chr1	15505400	15505900	chr1:15505400-15505900	.	.	15505400	15505900	0	1	500	15505399	dist_batch_1_peaks_c1.bed
						TCGA,RT,A6YA,01A,31,A644,42	2.80619	1.03413			308	PCPG	XD_rank	414	XD_rank			peak_13174	-0.003604553	-1.556763233	-0.753081159	-0.910163946	0.952985362	0.987316872	1.20820992	0.831131443	-1.429912821	-1.049904087	-0.919904589	-0.586661693	0.857747503	1.497179936	-0.036423799	0.911848844			chr2	224625569	224626069	chr2:224625569-224626069	.	.	224625569	224626069	0	1	500	224625567	dist_batch_1_peaks_c1.bed
						TCGA,TT,A6YP,01A,31,A645,42	2.70822	1.07588			309	PCPG	XD_rank	390	XD_rank			peak_13185	1.245253358	0.696606231	1.340879382	1.320058794	-0.906201623	0.740383862	-0.043222771	1.313573093	-0.569959499	-1.727484861	0.339682377	0.098469592	-0.913274226	-0.625528133	-1.177867431	-1.131368145			chr17	64455943	64456443	chr17:64455943-64456443	.	.	64455943	64456443	0	1	500	64455937	dist_batch_1_peaks_c1.bed
						TCGA,QT,A5XN,01A,31,A645,42	2.75476	1.12574			310	PCPG	XD_rank	286	XD_rank			peak_13186	0.982461285	0.574463923	1.507054855	0.162770814	-1.395053685	0.340175549	0.758104689	0.650711545	-0.274504102	0.092193038	0.557450831	0.84517067	-0.521798308	-2.464111488	-1.258756225	-0.556333392			chr9	117541588	117542088	chr9:117541588-117542088	.	.	117541588	117542088	0	1	500	117541587	dist_batch_1_peaks_c1.bed
						TCGA,RW,A8AZ,01A,31,A645,42	2.72905	1.10212			311	PRAD	XD_rank	302	XD_rank			peak_13206	-2.716124758	-0.86237837	-0.822011164	-0.963323506	0.624181852	1.650045802	-0.41136098	0.863384024	0.974250469	0.360589823	-0.309085308	-0.216137942	0.610897987	0.579832297	0.557883245	0.07935653			chr12	6276886	6277386	chr12:6276886-6277386	.	.	6276886	6277386	0	1	500	6276880	dist_batch_1_peaks_c1.bed
						TCGA,QT,A5XM,01A,31,A645,42	2.71465	1.09469			312	PRAD	XD_rank	287	XD_rank			peak_13211	-0.636136605	-1.622807115	-0.555710835	-0.777313132	1.064126378	-0.054445172	0.198466808	-0.662322325	-1.26128486	-0.658685387	0.695013633	-0.958150176	1.64295746	1.092546285	1.307111518	1.186633524			chr5	156975405	156975905	chr5:156975405-156975905	.	.	156975405	156975905	0	1	500	156975404	dist_batch_1_peaks_c1.bed
						TCGA,QT,A5XJ,01A,31,A644,42	2.40956	0.930311			313	PRAD	XD_rank	419	XD_rank			peak_13214	-0.844178429	-0.654734137	-0.334158347	-0.457666758	0.559325101	-0.537118594	-0.002328233	-1.194975993	0.529194759	0.01359091	-1.57400706	-1.142519402	1.62226666	1.825379601	0.89705226	1.294877661			chr1	145144322	145144822	chr1:145144322-145144822	.	.	145144322	145144822	0	1	500	145144321	dist_batch_1_peaks_c1.bed
						TCGA,WB,A818,01A,31,A645,42	2.70384	1.07407			314	PRAD	XD_rank	383	XD_rank			peak_13219	-0.41087153	-0.799215462	-2.401102063	-0.418025288	-1.350872287	-0.148709734	-0.629484059	-0.430556254	0.741107716	1.14316183	0.736277401	0.959796675	1.488947186	1.09104232	0.265657947	0.162845603			chr5	139055119	139055619	chr5:139055119-139055619	.	.	139055119	139055619	0	1	500	139055118	dist_batch_1_peaks_c1.bed
						TCGA,EJ,7318,01B,31,A646,42	9.78965	0.790463			315	PRAD	XD_rank	348	XD_rank			peak_13233	-1.152097894	-0.46340274	-1.136347564	-0.697933801	0.405887687	-1.424525932	0.063926036	-1.659031701	0.69777563	0.511802242	0.110626604	-0.400294994	1.536804469	1.019339433	1.466079991	1.121392533			chr2	54706669	54707169	chr2:54706669-54707169	.	.	54706669	54707169	0	1	500	54706664	dist_batch_1_peaks_c1.bed
						TCGA,YL,A8SL,01B,31,A645,42	10.4495	0.37561			316	PRAD	XD_rank	365	XD_rank			peak_13235	-0.076252231	-0.459343321	-0.955758183	-0.900289921	0.882422121	0.057924486	0.845791974	0.57644632	-0.555648752	-0.669209518	-1.415043325	-1.905020114	0.548597636	1.537782812	1.041727288	1.445872729			chr2	40738865	40739365	chr2:40738865-40739365	.	.	40738865	40739365	0	1	500	40738861	dist_batch_1_peaks_c1.bed
						TCGA,ZG,A9L0,01A,31,A645,42	10.3799	0.467926			317	PRAD	XD_rank	275	XD_rank			peak_13245	-0.983100338	0.169721709	-0.142863474	0.065443616	-2.184524613	-0.041773467	-0.140748519	0.390274197	-0.370916093	-1.578209426	-0.567454096	0.15311512	1.397755943	1.639787529	1.173876347	1.019615566			chr4	169019332	169019832	chr4:169019332-169019832	.	.	169019332	169019832	0	1	500	169019331	dist_batch_1_peaks_c1.bed
						TCGA,VN,A88K,01A,31,A645,42	10.383	0.470865			318	PRAD	XD_rank	80	XD_rank			peak_13250	-0.709614054	-0.959229694	-0.950438829	-1.020275607	0.885906951	1.686306274	1.920492448	-0.47088465	-1.274762199	-0.35848304	-0.466997221	-0.952961709	0.851786957	0.107656638	0.933376297	0.778121438			chr5	155810508	155811008	chr5:155810508-155811008	.	.	155810508	155811008	0	1	500	155810507	dist_batch_1_peaks_c1.bed
						TCGA,YL,A9WK,01A,31,A645,42	10.1862	0.528974			319	PRAD	XD_rank	392	XD_rank			peak_13255	-1.488455369	-1.109807792	-1.424584492	-0.036039707	-1.135824006	0.471508233	-0.216934831	-0.833875117	-0.283141759	0.129462545	0.74026577	1.574574502	1.862694917	0.887590371	0.938035299	-0.075468562			chr2	38343957	38344457	chr2:38343957-38344457	.	.	38343957	38344457	0	1	500	38343954	dist_batch_1_peaks_c1.bed
						TCGA,ZG,A9L1,01A,31,A645,42	10.1523	0.627223			320	PRAD	XD_rank	84	XD_rank			peak_13262	-1.379899003	-1.106650331	-0.590269901	-0.110253779	1.102010042	0.44633261	1.918804873	1.680564515	-1.450962844	-0.730102378	-0.491764167	-0.454726663	0.094460924	1.09607904	0.371163095	-0.394786033			chr5	124177894	124178394	chr5:124177894-124178394	.	.	124177894	124178394	0	1	500	124177893	dist_batch_1_peaks_c1.bed
						TCGA,EJ,A46B,01A,11,A644,42	10.0166	0.657998			321	PRAD	XD_rank	46	XD_rank			peak_13264	-1.326999619	-2.122189799	-0.506949747	-0.473879774	1.139696524	-0.000409693	0.917746726	1.323490677	-0.892965226	-1.024707373	-0.196303122	-0.115323826	0.663330677	1.080193926	1.349196462	0.186073188			chr2	36705415	36705915	chr2:36705415-36705915	.	.	36705415	36705915	0	1	500	36705412	dist_batch_1_peaks_c1.bed
						TCGA,EJ,A46H,01A,21,A644,42	9.98366	0.700304			322	PRAD	XD_rank	130	XD_rank			peak_13273	-1.6344173	-0.744106465	-1.053536747	-2.202240696	0.240869355	-0.019232451	0.275659015	0.515029217	1.225232001	1.163557859	0.765198671	-0.409556953	1.021528932	-0.410360422	0.003325458	1.263050526			chr6	131345120	131345620	chr6:131345120-131345620	.	.	131345120	131345620	0	1	500	131345119	dist_batch_1_peaks_c1.bed
						TCGA,ZG,A9L2,01A,21,A645,42	10.4481	0.399815			323	PRAD	XD_rank	217	XD_rank			peak_13283	1.116656929	-1.80226566	-1.398377595	-1.586151623	0.933039349	-0.151944619	-0.287909515	-0.496444051	-0.221836855	0.855644373	-0.491436059	-0.444179206	0.63950999	0.931247477	0.74202816	1.662418905			chr2	85146996	85147496	chr2:85146996-85147496	.	.	85146996	85147496	0	1	500	85146988	dist_batch_1_peaks_c1.bed
						TCGA,EJ,A46G,01A,21,A644,42	10.1044	0.579468			324	PRAD	XD_rank	240	XD_rank			peak_13286	-1.10109091	0.361499204	0.367921044	0.122792055	0.835618569	-0.4767734	1.173232421	-0.477663407	-1.77086772	-0.961794234	-0.595092329	-1.700618707	1.235351502	1.327096461	0.789691459	0.870697992			chr15	99227661	99228161	chr15:99227661-99228161	.	.	99227661	99228161	0	1	500	99227652	dist_batch_1_peaks_c1.bed
						TCGA,EJ,A46E,01A,21,A644,42	9.83468	0.698742			325	PRAD	XD_rank	206	XD_rank			peak_13287	0.027254249	-1.35387247	-1.227474682	-1.385059032	-0.545025917	-0.366444138	0.003576884	-0.36922655	-0.758711192	0.24699981	-0.01150253	-0.214844129	0.835733683	1.548730945	1.681009937	1.888855131			chr9	99009245	99009745	chr9:99009245-99009745	.	.	99009245	99009745	0	1	500	99009236	dist_batch_1_peaks_c1.bed
						TCGA,EJ,A7NG,01A,21,A646,42	10.0243	0.669348			326	PRAD	XD_rank	377	XD_rank			peak_13292	-1.095912998	0.05255767	0.442732835	-0.20500906	-0.276291926	-0.591358637	0.009272832	0.472746973	-2.13554338	-0.972626076	-0.375878714	-0.823914823	1.389776108	1.262791689	1.468250614	1.378406894			chr6	7051015	7051515	chr6:7051015-7051515	.	.	7051015	7051515	0	1	500	7051008	dist_batch_1_peaks_c1.bed
						TCGA,YL,A8SB,01A,11,A646,42	9.97948	0.708768			327	PRAD	XD_rank	436	XD_rank			peak_13299	-0.032425979	-0.651387637	0.031931557	-0.402808362	1.68123691	0.462617636	0.664479575	0.461083456	-1.606827171	-1.675936799	-1.711165679	-0.650385125	0.754868786	0.883024283	0.795162461	0.996532089			chr5	156943802	156944302	chr5:156943802-156944302	.	.	156943802	156944302	0	1	500	156943801	dist_batch_1_peaks_c1.bed
						TCGA,VP,A875,01A,11,A645,42	10.0071	0.678664			328	PRAD	XD_rank	183	XD_rank			peak_13300	-0.286917367	-1.193836665	-0.230449698	-1.18525941	-0.178133459	0.770099899	1.03248807	1.163093851	-1.829075247	-0.695681427	0.323536953	-1.431024098	1.15069728	0.492360315	0.701667895	1.396433108			chr2	38333625	38334125	chr2:38333625-38334125	.	.	38333625	38334125	0	1	500	38333622	dist_batch_1_peaks_c1.bed
						TCGA,EJ,A8FN,01A,31,A645,42	9.80038	0.712633			329	PRAD	XD_rank	266	XD_rank			peak_13309	-0.455543554	-1.797127815	-0.395783685	-0.204910677	0.781522899	0.815027466	-0.90777545	-0.051036295	-0.842099152	-1.592982764	0.151920397	-0.500431278	1.692520036	1.41964191	1.145682823	0.74137514			chr3	45175231	45175731	chr3:45175231-45175731	.	.	45175231	45175731	0	1	500	45175227	dist_batch_1_peaks_c1.bed
						TCGA,EJ,A46F,01A,11,A644,42	9.6525	0.796642			330	PRAD	XD_rank	411	XD_rank			peak_13311	-1.436289339	-1.020480638	-1.011002615	-1.164720506	1.650966864	-0.570858456	1.122484034	-1.540253851	1.218345949	0.91824823	0.543500512	0.054364799	0.141925389	1.015480154	-0.237230352	0.315519824			chr3	99223057	99223557	chr3:99223057-99223557	.	.	99223057	99223557	0	1	500	99223048	dist_batch_1_peaks_c1.bed
						TCGA,YL,A8SP,01B,22,A645,42	10.4609	0.373111			331	PRAD	XD_rank	59	XD_rank			peak_13314	-0.068892794	-1.830191824	-1.000757924	-0.107982373	-1.592808215	-1.286401549	0.138969141	0.265122921	-0.563689365	0.776316899	1.076255476	1.362093709	1.67034871	0.447704144	0.649895968	0.064017076			chr1	227993373	227993873	chr1:227993373-227993873	.	.	227993373	227993873	0	1	500	227993371	dist_batch_1_peaks_c1.bed
						TCGA,YL,A8HJ,01A,31,A645,42	9.965	0.639911			332	PRAD	XD_rank	205	XD_rank			peak_13326	-1.039969249	-1.589824877	-2.121659943	-0.973144598	-0.09160249	0.746713449	0.023688136	-0.236621177	0.574503758	0.194055755	-0.526365166	0.55786018	1.079851943	1.421262928	1.318664804	0.662586546			chr4	186795844	186796344	chr4:186795844-186796344	.	.	186795844	186796344	0	1	500	186795843	dist_batch_1_peaks_c1.bed
						TCGA,SU,A7E7,01A,11,A645,42	9.6782	0.728932			333	PRAD	XD_rank	104	XD_rank			peak_13332	0.500710841	1.43666779	1.818410099	1.008886689	-0.811538903	-1.708644462	-1.572236741	-0.213014866	-1.475286043	0.014356357	-0.451013312	0.740756707	-0.142928525	0.068286552	0.426319289	0.360268528			chr9	102115706	102116206	chr9:102115706-102116206	.	.	102115706	102116206	0	1	500	102115705	dist_batch_1_peaks_c1.bed
						TCGA,EJ,A7NM,01A,31,A646,42	10.3265	0.544398			334	PRAD	XD_rank	30	XD_rank			peak_13342	-0.150507623	-2.74885516	-0.453699876	-0.35269236	0.725075209	0.421599351	-0.7875302	0.759904662	0.188885094	0.495007799	-0.955755026	-0.916694439	0.917274547	1.446502595	1.041416465	0.37006896			chr7	114570984	114571484	chr7:114570984-114571484	.	.	114570984	114571484	0	1	500	114570983	dist_batch_1_peaks_c1.bed
						TCGA,EJ,A65F,01A,31,A644,42	10.0321	0.558787			335	PRAD	XD_rank	18	XD_rank			peak_13344	-0.679874834	-1.916813736	-0.957925504	-1.046379238	-0.076692401	1.101055755	-0.954191	0.167463381	1.514619762	1.314601644	0.817578485	1.643464663	0.020640588	-0.271477066	-0.340475196	-0.335595304			chr2	54751431	54751931	chr2:54751431-54751931	.	.	54751431	54751931	0	1	500	54751426	dist_batch_1_peaks_c1.bed
						TCGA,EJ,A46D,01A,31,A644,42	9.79272	0.791834			336	PRAD	XD_rank	202	XD_rank			peak_13345	-1.250364225	-1.154643441	-0.781183068	-1.520649227	-1.374196021	0.142982917	0.133068195	-0.480697862	2.175864992	1.050153891	0.487119583	1.101176016	0.40641204	0.145967236	0.207207886	0.71178109			chr20	1450681	1451181	chr20:1450681-1451181	.	.	1450681	1451181	0	1	500	1450680	dist_batch_1_peaks_c1.bed
						TCGA,KC,A4BV,01A,21,A646,42	9.54676	0.80006			337	SKCM	XD_rank	361	XD_rank			peak_13359	-0.048739747	0.866476346	0.068759862	0.821096717	0.86040048	0.246339832	0.390609416	-0.235313869	0.44653364	-0.549590744	0.609213934	2.096837114	-1.695375891	-1.180818377	-0.909073332	-1.787355381			chr9	74930688	74931188	chr9:74930688-74931188	.	.	74930688	74931188	0	1	500	74930681	dist_batch_1_peaks_c1.bed
						TCGA,EJ,A65B,01A,31,A644,42	9.85626	0.647709			338	SKCM	XD_rank	86	XD_rank			peak_13372	-1.400401198	-2.09231285	-0.985217656	-0.841643167	-0.52684409	0.901174116	0.330660915	1.200999133	1.154002164	1.892000926	0.159886175	0.125295606	-0.022368507	0.336163767	0.236255404	-0.467650739			chr2	46165860	46166360	chr2:46165860-46166360	.	.	46165860	46166360	0	1	500	46165856	dist_batch_1_peaks_c1.bed
						TCGA,EJ,7218,01B,41,A644,42	10.063	0.646031			339	SKCM	XD_rank	101	XD_rank			peak_13374	-0.399602872	0.495201626	-0.653003096	-0.737773629	0.545597683	-1.336527779	1.428736353	0.515291535	-1.538286123	-1.054858876	-0.566702903	-0.837741615	0.596627887	0.311012085	1.783133967	1.448895758			chr4	54187410	54187910	chr4:54187410-54187910	.	.	54187410	54187910	0	1	500	54187405	dist_batch_1_peaks_c1.bed
						TCGA,EJ,A8FP,01A,31,A645,42	9.60056	0.800169			340	SKCM	XD_rank	433	XD_rank			peak_13376	-1.401858814	-0.673243953	-0.335033075	-0.659502277	1.255646048	0.092300514	-1.108840811	-1.307558829	-0.87677299	0.528778491	-0.204652775	-0.538686971	1.587124292	0.914724978	1.52812682	1.199449353			chr18	46465805	46466305	chr18:46465805-46466305	.	.	46465805	46466305	0	1	500	46465801	dist_batch_1_peaks_c1.bed
						TCGA,DA,A95Y,06A,22,A645,42	13.2271	4.24063			341	SKCM	XD_rank	435	XD_rank			peak_13385	-0.207315393	-1.787349297	-1.884040885	-0.080449857	-0.395661162	0.193635953	-0.158238286	-0.106546756	0.206061169	0.525516769	0.475087484	-1.113959633	0.433764764	1.990193387	1.735325245	0.173976499			chr4	54948284	54948784	chr4:54948284-54948784	.	.	54948284	54948784	0	1	500	54948279	dist_batch_1_peaks_c1.bed
						TCGA,EB,A5KH,06A,31,A644,42	13.1585	4.30897			342	SKCM	XD_rank	385	XD_rank			peak_13386	1.230453843	0.647031917	1.357266135	1.439147556	-0.218696954	0.863620245	-1.006800665	0.209206649	0.72529376	-1.056919154	-0.563061579	0.228062302	0.409092895	-1.439550144	-1.589821263	-1.234325544			chr5	146778284	146778784	chr5:146778284-146778784	.	.	146778284	146778784	0	1	500	146778283	dist_batch_1_peaks_c1.bed
						TCGA,D9,A6EA,06A,31,A644,42	13.2397	4.22682			343	SKCM	XD_rank	264	XD_rank			peak_13388	0.112257463	-0.380713528	-0.475722562	-0.763461806	0.319668398	1.821313185	0.421330667	2.192429611	0.443786067	-0.276422503	0.861346158	0.227909427	-1.631895178	-1.264956872	-0.867490789	-0.739377737			chr1	206887961	206888461	chr1:206887961-206888461	.	.	206887961	206888461	0	1	500	206887959	dist_batch_1_peaks_c1.bed
						TCGA,EB,A3Y6,01A,31,A644,42	-4.58399	-1.40223			344	SKCM	XD_rank	397	XD_rank			peak_13393	-1.765908758	-0.001329923	-0.441880943	-0.577373212	0.93870019	0.622302563	-0.564611745	1.542776865	-1.323075492	-1.799312939	0.18195998	-0.297077735	1.176243121	0.537874202	1.018754451	0.751959374			chr15	78357629	78358129	chr15:78357629-78358129	.	.	78357629	78358129	0	1	500	78357622	dist_batch_1_peaks_c1.bed
						TCGA,EB,A3XF,01A,21,A644,42	-0.712863	0.901319			345	SKCM	XD_rank	189	XD_rank			peak_13410	-0.100894414	0.700176724	0.893035144	1.122880559	0.592902263	-0.584747282	-0.277112884	-1.363111511	0.44321409	-0.9608559	1.02913469	1.943103906	-1.666885574	0.108334845	-0.55066131	-1.328513347			chr10	99648510	99649010	chr10:99648510-99649010	.	.	99648510	99649010	0	1	500	99648501	dist_batch_1_peaks_c1.bed
						TCGA,EB,A5SH,06A,31,A644,42	13.2332	4.23095			346	SKCM	XD_rank	288	XD_rank			peak_13428	0.485446196	1.064937963	0.347291172	0.033200395	-1.363034795	-1.388787512	-0.904979885	-1.672651019	-0.569394711	-0.756253588	0.397863655	-0.274385759	0.775183892	1.524200209	0.701658384	1.599705404			chr10	93350126	93350626	chr10:93350126-93350626	.	.	93350126	93350626	0	1	500	93350117	dist_batch_1_peaks_c1.bed
						TCGA,XV,AAZY,01A,31,A645,42	13.195	4.28302			347	SKCM	XD_rank	82	XD_rank			peak_13430	-1.144602753	-0.253795476	-1.628062305	-0.440379434	-0.02141487	1.04148235	-0.791725383	0.382640725	-0.651892032	-0.659111851	-0.220995744	-0.992098122	0.988199998	2.035214442	1.437881876	0.918658579			chr9	98964274	98964774	chr9:98964274-98964774	.	.	98964274	98964774	0	1	500	98964265	dist_batch_1_peaks_c1.bed
						TCGA,EB,A24C,01A,31,A644,42	13.2778	4.19098			348	SKCM	XD_rank	313	XD_rank			peak_13431	-2.587978699	0.069707756	-1.810419392	-1.073582435	0.413984257	-0.769676977	0.21405039	0.223761612	0.779583856	0.792269582	0.430497358	0.63977255	1.088665948	0.351362499	0.845479102	0.392522592			chr9	117507600	117508100	chr9:117507600-117508100	.	.	117507600	117508100	0	1	500	117507599	dist_batch_1_peaks_c1.bed
						TCGA,DA,A95W,06A,22,A645,42	13.2733	4.1886			349	SKCM	XD_rank	223	XD_rank			peak_1344	-1.269627089	-0.296790486	0.243660598	-0.657086389	-2.067188016	-0.673164494	-0.709247654	-1.12851095	0.814880146	0.479742121	0.202191149	0.176830839	0.875662364	0.986382281	1.639061992	1.383203589			chr15	51495975	51496475	chr15:51495975-51496475	.	.	51495975	51496475	0	1	500	51495970	dist_batch_1_peaks_c1.bed
						TCGA,D9,A6EC,06A,31,A644,42	13.3093	4.15917			350	STAD	XD_rank	20	XD_rank			peak_13460	-0.067085974	0.83939362	0.334861015	1.044560752	-0.320925086	-1.604722253	0.044425071	-1.091568713	-1.226907028	-1.232004883	-0.146100935	-0.724449311	1.934793288	0.067056336	1.617671897	0.531002204			chr12	25982063	25982563	chr12:25982063-25982563	.	.	25982063	25982563	0	1	500	25982061	dist_batch_1_peaks_c1.bed
						TCGA,D9,A1JW,06A,31,A644,42	13.348	4.12021			351	STAD	XD_rank	374	XD_rank			peak_13463	1.377762568	1.868516626	1.027027459	0.808095506	1.131974401	-1.611450235	-0.016518155	-1.146083476	-0.531020344	-0.827902865	0.041098184	0.442149398	-0.838266837	-1.32803106	-0.218693224	-0.178657946			chr2	88958998	88959498	chr2:88958998-88959498	.	.	88958998	88959498	0	1	500	88958990	dist_batch_1_peaks_c1.bed
						TCGA,D3,A8GP,06A,22,A645,42	13.1854	4.2864			352	STAD	XD_rank	146	XD_rank			peak_13501	0.138843503	-0.368183279	1.595734307	-0.442268594	-0.873215756	-1.077694703	-0.898277349	-1.079033459	-1.41641801	-0.169460983	0.37372123	0.230334048	0.251293196	0.033108032	2.03173848	1.669779338			chr9	98939137	98939637	chr9:98939137-98939637	.	.	98939137	98939637	0	1	500	98939128	dist_batch_1_peaks_c1.bed
						TCGA,D3,A8GM,06A,31,A646,42	13.2973	4.17182			353	STAD	XD_rank	282	XD_rank			peak_13502	-0.101047691	-1.291079886	-1.990364608	-1.758703977	0.399290786	-1.151397827	1.203069424	0.202713326	0.712465544	0.570738527	0.963087348	0.632622044	-0.19563668	-0.205541608	1.134228098	0.875557179			chr2	43269026	43269526	chr2:43269026-43269526	.	.	43269026	43269526	0	1	500	43269022	dist_batch_1_peaks_c1.bed
						TCGA,BR,A4J1,01A,31,A646,42	-0.616655	-5.35027			354	STAD	XD_rank	11	XD_rank			peak_1357	-1.34412503	-0.630279083	-1.731543839	-0.994388721	0.265774772	-0.177216611	-1.206715623	0.767790032	1.326623953	0.343847	2.305913321	0.534332168	0.003887696	0.223595689	0.358203263	-0.045698988			chr2	46309609	46310109	chr2:46309609-46310109	.	.	46309609	46310109	0	1	500	46309605	dist_batch_1_peaks_c1.bed
						TCGA,BR,A4J9,01A,31,A646,42	-0.726376	-5.06236			355	STAD	XD_rank	215	XD_rank			peak_13579	-1.302008179	0.068677608	0.307681414	-0.073038496	-1.867337699	-0.890871076	0.268522234	-0.332107151	-0.95602762	0.080558779	-0.172032849	-0.686550197	1.158555384	2.058667587	1.125310785	1.211999477			chr9	110267035	110267535	chr9:110267035-110267535	.	.	110267035	110267535	0	1	500	110267034	dist_batch_1_peaks_c1.bed
						TCGA,VQ,A94O,01A,31,A645,42	-0.52766	-4.93638			356	STAD	XD_rank	263	XD_rank			peak_13590	-0.25715375	0.733330304	2.291094796	1.819729061	-0.648603403	-1.355024826	0.484911961	-0.478820008	-0.263108065	-0.974971248	-0.342074773	0.665785425	-0.549981081	-0.737563669	0.704201593	-1.091752316			chr3	119878882	119879382	chr3:119878882-119879382	.	.	119878882	119879382	0	1	500	119878881	dist_batch_1_peaks_c1.bed
						TCGA,BR,A4J4,01A,31,A646,42	-0.577037	-4.84692			357	STAD	XD_rank	291	XD_rank			peak_13598	-1.788148454	-0.387727946	-0.633767525	-0.367915891	-0.411037204	0.936288934	0.01721024	1.085578574	-1.583028195	-0.100742354	-0.987278882	-0.261060607	1.470353374	0.450405742	1.866937959	0.693932234			chr10	34722982	34723482	chr10:34722982-34723482	.	.	34722982	34723482	0	1	500	34722979	dist_batch_1_peaks_c1.bed
						TCGA,BR,A4J2,01A,11,A646,42	-0.574386	-4.95757			358	STAD	XD_rank	331	XD_rank			peak_1363	-0.984965811	-1.708119394	-1.798191135	-1.419244609	0.61954822	1.049811547	-0.231196368	0.790469198	1.211276585	1.076074998	0.35040664	0.867996241	-0.566840211	0.922064517	-0.164738732	-0.014351684			chr3	11550546	11551046	chr3:11550546-11551046	.	.	11550546	11551046	0	1	500	11550545	dist_batch_1_peaks_c1.bed
						TCGA,VQ,A91W,01A,31,A645,42	-0.221735	-4.84849			359	STAD	XD_rank	76	XD_rank			peak_13677	0.26565815	-0.648680204	-0.900809077	-0.082421307	-0.204228282	-0.925178871	-0.704327951	-0.926834951	-1.279911723	-0.414109014	0.907600353	0.217992539	2.43282671	1.696915405	-0.349162236	0.914670459			chr4	143738494	143738994	chr4:143738494-143738994	.	.	143738494	143738994	0	1	500	143738493	dist_batch_1_peaks_c1.bed
						TCGA,HF,A5NB,01A,31,A644,42	-0.72175	-5.10941			360	STAD	XD_rank	216	XD_rank			peak_13683	0.590508327	-0.506220844	-0.100089856	-0.018750307	-1.164206874	-0.427264229	-0.780089961	-1.978688419	-1.029707544	0.122699779	1.374462034	0.3988372	1.610364285	1.580635564	-0.562229011	0.889739856			chr5	10267538	10268038	chr5:10267538-10268038	.	.	10267538	10268038	0	1	500	10267537	dist_batch_1_peaks_c1.bed
						TCGA,CD,A48C,01A,31,A646,42	-0.660659	-5.19702			361	STAD	XD_rank	71	XD_rank			peak_13686	0.699285769	0.134785392	1.46424049	0.880997296	-0.760515561	-0.634370263	-1.346020832	-0.223017094	-0.544554865	0.394758114	2.033424485	1.416278572	-0.700513823	-0.972540349	-0.877244001	-0.964993329			chr7	55602101	55602601	chr7:55602101-55602601	.	.	55602101	55602601	0	1	500	55602096	dist_batch_1_peaks_c1.bed
						TCGA,BR,A4J6,01A,31,A646,42	-0.0101859	-4.8472			362	STAD	XD_rank	19	XD_rank			peak_1369	-1.544021667	-1.026225611	-2.178978826	-1.068726774	1.354368866	-0.028019234	1.181922106	0.309646197	-0.751870519	0.31405383	0.151059351	0.379254624	0.573091808	1.200073832	0.793248245	0.341123773			chr12	96157630	96158130	chr12:96157630-96158130	.	.	96157630	96158130	0	1	500	96157621	dist_batch_1_peaks_c1.bed
						TCGA,BR,A452,01A,41,A644,42	-0.769062	-5.1807			363	STAD	XD_rank	111	XD_rank			peak_13713	0.913620187	-0.603359299	0.142894652	0.858801242	-0.849372552	0.295195284	0.552585268	0.467930374	0.089813063	-0.023401894	2.057452139	1.186285498	-0.795614197	-1.442521516	-1.047385344	-1.802922904			chr2	53631096	53631596	chr2:53631096-53631596	.	.	53631096	53631596	0	1	500	53631091	dist_batch_1_peaks_c1.bed
						TCGA,D7,A4YX,01A,31,A644,42	-0.23438	-5.01054			364	STAD	XD_rank	366	XD_rank			peak_13732	1.510882782	-0.506172918	1.447142706	1.107236042	0.242103611	-1.300280713	0.475183327	-0.116136794	0.260969935	0.24914052	0.252051578	1.295859775	-0.862760267	-1.444986726	-1.163273326	-1.44695953			chr4	186631053	186631553	chr4:186631053-186631553	.	.	186631053	186631553	0	1	500	186631052	dist_batch_1_peaks_c1.bed
						TCGA,VQ,A91E,01A,11,A646,42	-0.33098	-5.09769			365	STAD	XD_rank	131	XD_rank			peak_13735	0.897532616	-0.316577514	0.632729925	0.577703653	1.587061192	0.806849514	1.391816884	1.219638396	-0.195568436	-0.666453581	-0.446574806	-0.308013637	-1.097662673	-1.662263102	-0.995325192	-1.424893238			chr8	95254300	95254800	chr8:95254300-95254800	.	.	95254300	95254800	0	1	500	95254291	dist_batch_1_peaks_c1.bed
						TCGA,CD,A486,01A,31,A646,42	-0.387669	-5.08932			366	STAD	XD_rank	442	XD_rank			peak_13737	0.371455696	-0.739697227	0.078580764	-0.989279926	0.945457932	-0.192765138	1.676937049	1.295165659	0.991526114	1.341609158	-0.188684562	-0.19333011	-0.678732948	-1.664323723	-1.624218692	-0.429700048			chr1	165665153	165665653	chr1:165665153-165665653	.	.	165665153	165665653	0	1	500	165665152	dist_batch_1_peaks_c1.bed
						TCGA,BR,A4CR,01A,31,A644,42	-0.8289	-5.59999			367	STAD	XD_rank	114	XD_rank			peak_13743	0.959509255	0.063947336	1.274305647	0.524456172	0.876980979	-0.463426413	0.795065438	0.656904751	0.850527622	0.115713074	0.334830742	0.176030033	-1.500055066	-1.065639508	-2.239036457	-1.360113607			chr17	27972538	27973038	chr17:27972538-27973038	.	.	27972538	27973038	0	1	500	27972536	dist_batch_1_peaks_c1.bed
						TCGA,VQ,A8PJ,01A,31,A645,42	-0.733668	-5.04277			368	STAD	XD_rank	306	XD_rank			peak_13745	0.912589515	0.588622319	0.286592108	0.211435115	1.202826487	0.206831951	0.830770522	0.086479872	0.964454993	0.428727163	0.051247482	0.733204262	-1.628837577	-2.045929026	-1.491445087	-1.337570099			chr3	30700881	30701381	chr3:30700881-30701381	.	.	30700881	30701381	0	1	500	30700878	dist_batch_1_peaks_c1.bed
						TCGA,BR,A4IY,01A,31,A646,42	-0.716052	-4.77481			369	STAD	XD_rank	126	XD_rank			peak_13747	0.214743635	0.020932722	-0.209498649	0.301686355	-1.786693973	-1.175048961	0.313121865	-0.570671086	-0.36643288	0.08903746	0.326512589	-1.660664337	2.502791578	0.803753389	0.290407331	0.906022959			chr19	51866077	51866577	chr19:51866077-51866577	.	.	51866077	51866577	0	1	500	51866072	dist_batch_1_peaks_c1.bed
						TCGA,BR,A4QL,01A,11,A644,42	-0.55637	0.770645			370	STAD	XD_rank	257	XD_rank			peak_13751	0.337380631	-0.092095992	-0.054924242	-0.142422392	0.729087705	0.641665969	0.040567965	-0.093390578	1.949570785	1.085848662	0.646252691	0.843902421	-1.737297427	-1.501255845	-1.33443576	-1.318454592			chr1	8772753	8773253	chr1:8772753-8773253	.	.	8772753	8773253	0	1	500	8772745	dist_batch_1_peaks_c1.bed
						TCGA,BR,A4J5,01A,31,A646,42	-0.621499	-4.95026			371	TGCT	XD_rank	34	XD_rank			peak_13752	1.104282783	0.683487026	0.036530829	0.331787279	0.992196197	0.511489272	0.051813884	0.425536728	1.093972665	0.182665493	0.072341659	0.759553607	-2.319370112	-0.817705936	-1.754402288	-1.354179085			chr18	12838118	12838618	chr18:12838118-12838618	.	.	12838118	12838618	0	1	500	12838117	dist_batch_1_peaks_c1.bed
						TCGA,BR,A4CS,01A,31,A644,42	-0.610788	-4.96583			372	TGCT	XD_rank	144	XD_rank			peak_13755	0.004913627	1.606569474	0.599179506	0.416193007	1.702415911	0.49333308	1.6933473	0.044546637	-1.272282831	-1.225427684	-0.149308663	-0.41878018	-1.442431086	-0.523559514	-0.895554979	-0.633153606			chr6	7052701	7053201	chr6:7052701-7053201	.	.	7052701	7053201	0	1	500	7052694	dist_batch_1_peaks_c1.bed
						TCGA,D7,A6EZ,01A,31,A644,42	-0.160422	-4.93601			373	TGCT	XD_rank	344	XD_rank			peak_13757	-0.357855557	-0.088546877	-1.175649808	-0.474549781	1.111447462	0.091718011	0.291470761	-0.115721557	1.297029203	1.546742482	1.162568207	1.340111734	-0.861100532	-1.608795397	-0.952076102	-1.206792249			chr17	75441327	75441827	chr17:75441327-75441827	.	.	75441327	75441827	0	1	500	75441320	dist_batch_1_peaks_c1.bed
						TCGA,BR,A4J7,01A,21,A645,42	-0.444641	-4.85852			374	TGCT	XD_rank	54	XD_rank			peak_13758	0.858548761	-0.008091416	-0.63991889	1.337353489	1.486409462	0.213461065	1.914801877	0.938571358	-0.871103597	-0.878193528	-0.547819834	-0.969916733	-0.823185915	-0.1778587	-0.174151435	-1.658905964			chr9	95843347	95843847	chr9:95843347-95843847	.	.	95843347	95843847	0	1	500	95843338	dist_batch_1_peaks_c1.bed
						TCGA,2G,AAGS,01A,31,A644,42	1.63951	-0.0651511			375	TGCT	XD_rank	41	XD_rank			peak_13759	1.097412305	1.415345334	1.260967264	0.771002745	1.043833649	0.115209651	0.801879437	0.478365895	-0.139767247	-0.567471524	-1.143577117	-0.361838484	-1.648428447	-0.508666847	-1.786604804	-0.827661811			chr21	38824409	38824909	chr21:38824409-38824909	.	.	38824409	38824909	0	1	500	38824406	dist_batch_1_peaks_c1.bed
						TCGA,XE,AAOF,01A,31,A646,42	1.5354	0.00533309			376	TGCT	XD_rank	10	XD_rank			peak_13763	0.052847504	0.591695705	0.972251598	0.347025873	0.805724449	0.685147944	-0.418075887	-0.022637703	1.37642149	0.027101045	0.408795857	1.205088209	-2.101133943	-0.963175703	-1.603160323	-1.363916115			chr6	155492164	155492664	chr6:155492164-155492664	.	.	155492164	155492664	0	1	500	155492163	dist_batch_1_peaks_c1.bed
						TCGA,XE,AANI,01A,31,A646,42	1.36231	-0.238826			377	TGCT	XD_rank	176	XD_rank			peak_13765	0.275575615	0.743800698	-0.39587135	0.455443284	0.834703124	0.432780483	0.268786454	1.428716212	0.200050104	0.66143455	-0.211494659	0.75071965	-2.086593956	0.220570256	-2.031754026	-1.546866438			chr9	136001674	136002174	chr9:136001674-136002174	.	.	136001674	136002174	0	1	500	136001673	dist_batch_1_peaks_c1.bed
						TCGA,2G,AAKG,05A,22,A646,42	1.48897	-0.0406526			378	TGCT	XD_rank	241	XD_rank			peak_13766	0.435193042	0.712456206	0.895150584	0.727268492	1.217567852	0.397662575	1.844709769	0.815966946	-1.242173019	-0.847041846	-1.071409425	-0.758535348	0.321771724	-1.165280661	-1.466851064	-0.816455827			chr5	123935022	123935522	chr5:123935022-123935522	.	.	123935022	123935522	0	1	500	123935021	dist_batch_1_peaks_c1.bed
						TCGA,2G,AAFM,01A,31,A644,42	1.56304	-0.0976692			379	TGCT	XD_rank	188	XD_rank			peak_13768	-0.046040759	0.221996121	0.897383978	-0.1745758	0.700747935	-0.515550962	0.923716418	0.127065372	0.912611791	0.912944584	0.980040142	1.074504823	-1.733823072	-1.122476766	-2.054099109	-1.104444697			chr18	72663108	72663608	chr18:72663108-72663608	.	.	72663108	72663608	0	1	500	72663101	dist_batch_1_peaks_c1.bed
						TCGA,XE,AAOD,01A,31,A646,42	1.55132	0.0186402			380	THCA	XD_rank	32	XD_rank			peak_13781	0.932410367	0.931236938	0.046698942	-0.022873132	0.977742605	0.286494051	0.681745376	-1.000399859	0.664060251	0.524220087	1.241918686	0.616027452	-1.827549539	-1.757211053	-1.319441237	-0.975079937			chr4	7957854	7958354	chr4:7957854-7958354	.	.	7957854	7958354	0	1	500	7957847	dist_batch_1_peaks_c1.bed
						TCGA,2G,AAFO,01A,21,A644,42	1.59337	0.0336757			381	THCA	XD_rank	81	XD_rank			peak_13783	1.456839315	1.093003041	0.527280996	-0.033865334	0.791990633	-0.193975955	1.026018848	-1.407391392	1.194274894	0.225083778	0.13599497	-0.293353973	-1.148762177	-2.253111982	-0.784230486	-0.335795176			chr1	87239943	87240443	chr1:87239943-87240443	.	.	87239943	87240443	0	1	500	87239935	dist_batch_1_peaks_c1.bed
						TCGA,4K,AA1I,01A,31,A644,42	1.52784	0.0580453			382	THCA	XD_rank	193	XD_rank			peak_13784	-0.570871448	-0.509093325	0.198106096	-1.144174685	-0.315959946	1.278174403	0.465430905	0.743099379	1.547644401	1.441448434	0.963256927	0.361626227	-1.165782218	-0.917378268	-1.898522074	-0.477004808			chr1	198189550	198190050	chr1:198189550-198190050	.	.	198189550	198190050	0	1	500	198189549	dist_batch_1_peaks_c1.bed
						TCGA,2G,AAH8,01A,31,A644,42	1.53385	0.0380416			383	THCA	XD_rank	308	XD_rank			peak_13788	-1.952265601	-0.722039725	-0.938177845	-0.7800238	0.568747565	0.601774668	-0.065309016	-0.056572481	-0.186344598	0.454876045	0.878597137	-1.709588035	1.977514287	0.188881568	1.08145131	0.658478522			chr19	6273830	6274330	chr19:6273830-6274330	.	.	6273830	6274330	0	1	500	6273824	dist_batch_1_peaks_c1.bed
						TCGA,BJ,A290,01A,31,A644,42	-0.477982	14.9931			384	THCA	XD_rank	62	XD_rank			peak_1383	-0.744848151	0.218144531	-1.443381635	-0.740132831	1.69523439	1.810181016	1.033290368	1.029900884	-1.02863833	-1.773646358	-0.257918086	0.320907293	-0.286422528	0.171960326	-0.037435879	0.03280499			chr5	10632223	10632723	chr5:10632223-10632723	.	.	10632223	10632723	0	1	500	10632222	dist_batch_1_peaks_c1.bed
						TCGA,4C,A93U,01A,31,A645,42	-0.516065	14.9553			385	THCA	XD_rank	7	XD_rank			peak_13843	0.728409231	0.839153775	1.925314498	0.843733986	-0.829929285	-2.269148528	-0.452433233	0.688457263	0.494804069	1.091260746	0.167128742	-1.044061189	-0.553587652	-0.676535215	-0.647314146	-0.305253062			chr18	10660396	10660896	chr18:10660396-10660896	.	.	10660396	10660896	0	1	500	10660395	dist_batch_1_peaks_c1.bed
						TCGA,DJ,A13X,01A,31,A645,42	-0.585671	14.8901			386	THCA	XD_rank	134	XD_rank			peak_13865	-2.44632448	-0.33603715	-0.575083502	-0.426197507	0.222842113	-1.888981837	0.734123738	-0.445122069	1.073488193	0.625957778	-0.023341187	0.334101144	0.43816335	1.474571051	0.969910352	0.267930014			chr2	48340368	48340868	chr2:48340368-48340868	.	.	48340368	48340868	0	1	500	48340364	dist_batch_1_peaks_c1.bed
						TCGA,BJ,A0Z2,01A,31,A645,42	-0.447039	15.0239			387	THCA	XD_rank	177	XD_rank			peak_1390	-0.599258487	-1.148500496	-1.697429894	-1.485902829	1.559744537	-0.568020447	-0.686622785	-0.298324467	1.5058364	1.269983008	-0.045023386	1.065890824	0.331782973	0.614066056	-0.353257159	0.535036151			chr9	110925735	110926235	chr9:110925735-110926235	.	.	110925735	110926235	0	1	500	110925734	dist_batch_1_peaks_c1.bed
						TCGA,BJ,A3PU,01A,22,A644,42	-0.533612	14.9379			388	THCA	XD_rank	322	XD_rank			peak_13989	-1.298060595	-1.248176805	-1.590385118	-0.29537998	0.574864855	1.060867345	0.225450951	1.743476768	0.010119724	-0.032878715	-0.479684008	-1.541208879	0.878081603	1.162244235	0.925540927	-0.094872307			chr2	54439554	54440054	chr2:54439554-54440054	.	.	54439554	54440054	0	1	500	54439549	dist_batch_1_peaks_c1.bed
						TCGA,BJ,A192,01A,21,A644,42	-0.545803	14.9248			389	THCA	XD_rank	112	XD_rank			peak_13993	-0.827017659	-1.461715925	-1.139749678	-0.213279536	1.42682205	1.204809956	0.984855817	0.690475023	-1.085330402	-0.382684427	-1.591445167	-0.49618659	1.080050803	1.02915662	0.755788876	0.025450238			chr8	128923526	128924026	chr8:128923526-128924026	.	.	128923526	128924026	0	1	500	128923525	dist_batch_1_peaks_c1.bed
						TCGA,DJ,A13V,01A,22,A644,42	-0.307552	15.1636			390	THCA	XD_rank	311	XD_rank			peak_14009	-1.252260505	-0.982424902	-1.409995368	-1.138141944	0.49555653	0.674368122	0.913441345	1.128679251	1.482896344	0.93705313	1.027859657	0.991752148	-0.404828079	-1.027138885	-0.662056743	-0.7747601			chr2	43160703	43161203	chr2:43160703-43161203	.	.	43160703	43161203	0	1	500	43160699	dist_batch_1_peaks_c1.bed
						TCGA,BJ,A0ZA,01A,31,A645,42	-0.449456	15.0214			391	THCA	XD_rank	196	XD_rank			peak_14020	0.328643702	-0.475574822	0.143422784	0.150076265	0.32934106	-0.886779562	-0.17827172	0.861678877	-1.303692925	-1.372040147	-0.88471178	-1.762649341	1.52953369	1.252801565	1.119016923	1.14920543			chr3	24009956	24010456	chr3:24009956-24010456	.	.	24009956	24010456	0	1	500	24009954	dist_batch_1_peaks_c1.bed
						TCGA,BJ,A0Z0,01A,31,A645,42	-0.432075	15.0389			392	THCA	XD_rank	98	XD_rank			peak_1403	-0.986512621	0.486499034	1.347617398	0.025382588	0.310819696	1.292316628	-0.333558019	0.46281588	1.887978386	0.467937055	-0.031411098	0.328369439	-1.379559197	-1.262100946	-1.494896024	-1.1216982			chr20	23209451	23209951	chr20:23209451-23209951	.	.	23209451	23209951	0	1	500	23209449	dist_batch_1_peaks_c1.bed
						TCGA,BJ,A0ZC,01A,31,A645,42	-0.483277	14.9874			393	THCA	XD_rank	74	XD_rank			peak_14030	-1.059554802	-1.373621179	-1.43073137	-0.041784703	1.135779962	1.638275557	1.610636089	0.85517718	0.83293815	0.478692478	-0.808042431	-0.5374984	0.335579858	-0.248785711	-0.12735707	-1.259703607			chr9	138779068	138779568	chr9:138779068-138779568	.	.	138779068	138779568	0	1	500	138779067	dist_batch_1_peaks_c1.bed
						TCGA,CE,A13K,01A,31,A645,42	-0.331068	15.1401			394	UCEC	XD_rank	265	XD_rank			peak_14046	-0.462229637	-0.217075045	-0.630927169	0.357000048	1.381499438	1.708592825	0.182412613	2.21993319	0.346379073	0.149108523	-0.854068306	-0.372325896	-0.448043105	-0.609929411	-1.202944326	-1.547382815			chr10	128148607	128149107	chr10:128148607-128149107	.	.	128148607	128149107	0	1	500	128148606	dist_batch_1_peaks_c1.bed
						TCGA,BJ,A0Z5,01A,31,A645,42	-0.491797	14.9796			395	UCEC	XD_rank	163	XD_rank			peak_14047	-1.175135016	-1.983096281	-1.13444564	-1.237988818	0.644534251	0.007852056	1.194952391	0.523417918	0.915897179	0.174640075	0.528669961	-1.174508386	1.122669013	-0.217555996	1.275972437	0.534124856			chr3	10065365	10065865	chr3:10065365-10065865	.	.	10065365	10065865	0	1	500	10065364	dist_batch_1_peaks_c1.bed
						TCGA,BJ,A0Z3,01A,31,A645,42	-0.433087	15.0384			396	UCEC	XD_rank	409	XD_rank			peak_14057	-1.845130243	-0.765650061	-0.835377995	-0.816716577	0.837456459	2.216074799	1.554888938	0.964571001	0.790543566	0.030807582	-0.69672015	-0.215668304	-0.037428047	-0.211533073	-0.416346286	-0.553771608			chr7	102556762	102557262	chr7:102556762-102557262	.	.	102556762	102557262	0	1	500	102556761	dist_batch_1_peaks_c1.bed
						TCGA,DJ,A13M,01A,31,A645,42	-0.473987	14.9977			397	UCEC	XD_rank	416	XD_rank			peak_14078	-1.147673414	-0.865269324	-1.585601531	-1.568779528	-0.144323584	1.017174088	0.845886387	0.423141372	-1.175501392	-0.778400839	0.640449768	0.360343997	0.519108182	1.411265026	0.776594088	1.271586704			chr7	111743273	111743773	chr7:111743273-111743773	.	.	111743273	111743773	0	1	500	111743272	dist_batch_1_peaks_c1.bed
						TCGA,BK,A0C9,01A,31,A645,42	4.50428	-3.08311			398	UCEC	XD_rank	232	XD_rank			peak_14100	-0.81549335	-1.347681483	-1.207128968	-1.153501242	-1.452684675	-0.569580589	0.168058609	-0.748458296	1.803823572	1.230946598	0.736244533	0.874617284	0.377328924	0.661747322	0.799002212	0.642759549			chr8	125878701	125879201	chr8:125878701-125879201	.	.	125878701	125879201	0	1	500	125878700	dist_batch_1_peaks_c1.bed
						TCGA,B5,A0JN,01A,31,A645,42	4.58174	-3.17016			399	UCEC	XD_rank	94	XD_rank			peak_14106	-1.5764103	-1.890526869	-1.007821877	-1.081207508	-0.551128753	-0.183378824	1.492879269	-0.184943042	0.681764006	1.005591747	0.301227763	1.458612924	0.257657473	1.178493792	0.023138657	0.07605154			chr9	125987575	125988075	chr9:125987575-125988075	.	.	125987575	125988075	0	1	500	125987574	dist_batch_1_peaks_c1.bed
						TCGA,B5,A0KB,01A,11,A645,42	4.51738	-2.98585			400	UCEC	XD_rank	440	XD_rank			peak_14108	-0.528486215	-1.386094233	-1.569051108	-1.560392463	0.944524111	1.004083499	1.00516286	0.778837874	1.508840618	1.151391331	-0.585672558	0.796661965	-0.603315895	-0.262143098	-0.603782413	-0.090564273			chr9	124487238	124487738	chr9:124487238-124487738	.	.	124487238	124487738	0	1	500	124487237	dist_batch_1_peaks_c1.bed
						TCGA,B5,A11Y,01A,11,A645,42	4.48106	-2.99661			401	UCEC	XD_rank	152	XD_rank			peak_14134	-1.186524381	-1.033530527	-0.774635815	-1.405073535	2.277657599	1.661850069	0.558210274	1.246906379	-0.860475403	0.065713426	-0.186196592	-0.13661407	-0.217606164	0.182033793	-0.440025667	0.248310614			chr4	40578983	40579483	chr4:40578983-40579483	.	.	40578983	40579483	0	1	500	40578979	dist_batch_1_peaks_c1.bed
						TCGA,BG,A0RY,01A,31,A645,42	4.52981	-3.02676			402	UCEC	XD_rank	292	XD_rank			peak_14151	-1.372951397	-1.26095385	-0.823989673	0.339015789	-0.556631511	-0.844846672	0.315920555	0.789618329	-0.265994885	0.464358492	-0.112841672	-1.364613153	1.016320828	2.146463305	1.476383381	0.054742135			chr1	180497861	180498361	chr1:180497861-180498361	.	.	180497861	180498361	0	1	500	180497860	dist_batch_1_peaks_c1.bed
						TCGA,BG,A0MS,01A,31,A645,42	4.57854	-3.0215			403	UCEC	XD_rank	404	XD_rank			peak_14152	-0.955510819	-0.12630999	-0.93654715	-0.029687877	-0.35385456	0.104150164	-1.693682211	-0.508674566	-0.036330105	-0.554164635	-0.754908883	-0.109492609	2.350167138	1.551506239	1.046912448	1.006427416			chr3	194296444	194296944	chr3:194296444-194296944	.	.	194296444	194296944	0	1	500	194296443	dist_batch_1_peaks_c1.bed
						TCGA,AP,A051,01A,31,A645,42	4.37176	-3.233			404	UCEC	XD_rank	410	XD_rank			peak_1417	-1.558421389	-0.376503442	-0.742434661	-1.404189388	0.469234948	-0.508019803	-0.618369424	0.17950662	-0.04020595	0.88677232	-0.895886957	-0.249152704	-0.104132366	1.945491725	1.418089311	1.598221158			chr10	124614119	124614619	chr10:124614119-124614619	.	.	124614119	124614619	0	1	500	124614118	dist_batch_1_peaks_c1.bed
						TCGA,B5,A0K9,01A,31,A645,42	4.39772	-3.20289			405	UCEC	XD_rank	380	XD_rank			peak_14172	0.600399147	0.371317648	1.524084426	0.952667399	-0.565283103	-0.489020331	-2.029150796	-1.667465531	-0.716845087	-0.102547731	-1.003468322	0.043170313	1.573106823	0.433931984	0.395117872	0.67998529			chr2	216558146	216558646	chr2:216558146-216558646	.	.	216558146	216558646	0	1	500	216558144	dist_batch_1_peaks_c1.bed
						TCGA,B5,A0JT,01A,31,A645,42	1.39509	-0.579402			406	UCEC	XD_rank	122	XD_rank			peak_14174	-1.083387033	0.132497435	-1.952414463	-0.299147971	-0.564120874	-0.88853788	0.177896982	-1.217906535	0.348960979	0.920522741	0.587340874	-0.889033045	1.592012758	0.936480756	1.518467508	0.680367768			chr12	76337699	76338199	chr12:76337699-76338199	.	.	76337699	76338199	0	1	500	76337692	dist_batch_1_peaks_c1.bed
						TCGA,BK,A13B,01A,31,A645,42	4.4785	-3.17529			407	Healthy	XD_rank	352	XD_rank			peak_14197	-2.230157931	-1.354508792	-0.868049376	-1.456637789	0.428603663	0.82645985	-0.358068148	0.586650033	1.051208941	1.222366984	1.146609416	0.951780208	0.110877718	0.243281649	-0.293151003	-0.007265424			chr10	69366254	69366754	chr10:69366254-69366754	.	.	69366254	69366754	0	1	500	69366248	dist_batch_1_peaks_c1.bed
						TCGA,BG,A0M8,01A,31,A645,42	4.53982	-3.10999			408	Healthy	XD_rank	60	XD_rank			peak_14212	-0.619658534	-0.849505184	-2.684705583	-1.240996825	1.200602517	0.936188413	-0.354399289	-0.066544633	-0.414847251	0.208481365	0.577780466	0.886231115	0.589888243	1.329778836	0.004082262	0.497624082			chr11	19701632	19702132	chr11:19701632-19702132	.	.	19701632	19702132	0	1	500	19701631	dist_batch_1_peaks_c1.bed
						TCGA,BG,A0MK,01A,42,A644,42	4.55871	-3.02797			409	Healthy	XD_rank	51	XD_rank			peak_14223	0.222837753	1.120088595	0.796142665	-0.187716271	0.850500022	-0.245957826	-0.136933658	-0.605315579	0.442727933	-0.5632798	1.337009407	1.788274328	-0.704345621	-1.512516564	-2.072476351	-0.529039034			chr3	171543058	171543558	chr3:171543058-171543558	.	.	171543058	171543558	0	1	500	171543057	dist_batch_1_peaks_c1.bed
						TCGA,BG,A0MH,01A,41,A645,42	4.40467	-2.99101			410	Healthy	XD_rank	413	XD_rank			peak_14228	-1.46980299	-2.305283942	-0.491747451	-0.670106867	0.31293274	0.437161323	-0.000493462	0.981948314	-0.882210661	0.77973482	-0.430203908	-0.377129311	1.556468395	0.911785366	1.182276032	0.464671603			chr5	130578476	130578976	chr5:130578476-130578976	.	.	130578476	130578976	0	1	500	130578475	dist_batch_1_peaks_c1.bed
						XD	1.93748	-0.256664			411	Healthy	XD_rank	326	XD_rank			peak_14231	-1.206497154	0.407089797	-1.606502161	-1.59016583	0.356573815	-0.442694429	1.047546702	-0.444517337	0.19411313	1.101101872	-0.099256551	-1.495601533	0.999772898	0.729241253	0.513946493	1.535849034			chr5	158448947	158449447	chr5:158448947-158449447	.	.	158448947	158449447	0	1	500	158448946	dist_batch_1_peaks_c1.bed
						tMEC	1.89722	-0.228226			412	Healthy	XD_rank	441	XD_rank			peak_14238	0.833284442	-1.163433914	1.220691523	0.57431488	-0.84808162	-0.607111805	-1.171240049	-2.239646181	-0.820025771	0.009010834	-0.040046048	1.014405896	1.155575964	0.45783667	1.023096872	0.601368308			chr11	113981980	113982480	chr11:113981980-113982480	.	.	113981980	113982480	0	1	500	113981979	dist_batch_1_peaks_c1.bed
						MD	1.90578	-0.280628			413	Healthy	XD_rank	395	XD_rank			peak_14263	0.719739733	-0.009539375	1.763346822	1.035702877	1.285031114	0.658952661	0.02376013	0.655687002	-0.739543116	-1.321942288	-1.171981717	0.671212744	-0.336177342	-1.821135741	-0.362115837	-1.050997666			chr2	42569620	42570120	chr2:42569620-42570120	.	.	42569620	42570120	0	1	500	42569616	dist_batch_1_peaks_c1.bed
						SRR13565521_GSM5047824_adipose_omentum_SM,ADYHB	-0.95508	1.24137			414	Healthy	XD_rank	389	XD_rank			peak_14265	-1.440750598	-0.665768001	-0.194183652	-1.046212785	-1.251248721	-0.395538059	-0.178179493	-0.996388156	-0.531538441	0.732342924	0.109410012	0.004224684	1.124414091	1.391847384	1.664628114	1.672940697			chr1	7953797	7954297	chr1:7953797-7954297	.	.	7953797	7954297	0	1	500	7953790	dist_batch_1_peaks_c1.bed
						SRR13565522_GSM5047825_adipose_omentum_SM,CHZRM	-0.983786	1.35019			415	Healthy	XD_rank	298	XD_rank			peak_14267	0.846550403	0.936615082	0.910432105	0.843199165	-0.515069916	-1.20713459	-1.384081655	-0.534662395	-0.943558256	-1.314142442	-0.956356872	-0.925634182	0.871596611	1.100294274	1.169991493	1.101961175			chr11	20984099	20984599	chr11:20984099-20984599	.	.	20984099	20984599	0	1	500	20984097	dist_batch_1_peaks_c1.bed
						SRR13565523_GSM5047826_adipose_omentum_SM,CSSD4	-0.961169	1.04331			416	Healthy	XD_rank	356	XD_rank			peak_14281	-0.97637027	-0.834409021	-1.758554548	-1.655679559	0.239015722	1.132985823	-0.408868715	-0.578263781	1.756017373	1.302780845	0.734024995	0.948788926	0.321820422	-0.171009962	-0.426338076	0.374059827			chr5	177505132	177505632	chr5:177505132-177505632	.	.	177505132	177505632	0	1	500	177505131	dist_batch_1_peaks_c1.bed
						SRR13565524_GSM5047827_adipose_omentum_SM,IOBHJ	-0.945517	1.07509			417	Healthy	XD_rank	452	XD_rank			peak_14282	-1.074374372	-0.946856941	0.041907316	-0.314024911	-1.395096854	0.626056898	-0.724415455	0.370808272	-1.058056778	-0.396306051	-0.199553998	-0.794970895	1.31305455	1.422496649	1.922424224	1.206908347			chr9	91346952	91347452	chr9:91346952-91347452	.	.	91346952	91347452	0	1	500	91346943	dist_batch_1_peaks_c1.bed
						SRR13565526_GSM5047829_artery_aorta_SM,C1MLC	-1.23591	1.31199			418	Healthy	XD_rank	394	XD_rank			peak_1432	-0.392097021	-1.636776665	-1.954412283	-1.120243187	1.849497024	0.665358168	1.082535498	1.01306842	-0.999826595	-0.405114468	-0.052157597	0.398508762	0.65761822	0.343863778	0.317902133	0.232275812			chr13	21607410	21607910	chr13:21607410-21607910	.	.	21607410	21607910	0	1	500	21607408	dist_batch_1_peaks_c1.bed
						SRR13565528_GSM5047831_artery_aorta_SM,CR89M	-1.26861	1.27361			419	Healthy	XD_rank	415	XD_rank			peak_14338	0.635298862	-0.092913559	0.070993667	0.548523079	-0.124525438	-2.048558413	-0.15218618	-1.180333227	-0.893584753	-1.490367734	0.533178586	-0.617719193	1.191346489	1.143702464	1.532142951	0.945002399			chr5	157425042	157425542	chr5:157425042-157425542	.	.	157425042	157425542	0	1	500	157425041	dist_batch_1_peaks_c1.bed
						SRR13565529_GSM5047832_artery_aorta_SM,JF1NU	-1.36432	1.23818			420	Healthy	XD_rank	432	XD_rank			peak_1435	-0.178073091	-0.117477385	-0.106513946	-0.100828098	-0.568223514	-1.277760469	-1.061345475	-0.703199465	-0.437121988	0.762027338	0.21661294	-1.870144726	0.739246342	1.540350459	1.826834141	1.335616938			chr2	109228685	109229185	chr2:109228685-109229185	.	.	109228685	109229185	0	1	500	109228684	dist_batch_1_peaks_c1.bed
						SRR13565530_GSM5047833_artery_tibial_SM,CHLWW	-1.19733	1.26813			421	Healthy	XD_rank	430	XD_rank			peak_1437	-2.43864213	-0.651969971	-1.070916219	-1.143212366	0.32710784	-0.307067592	-0.112798762	-0.308524343	0.432310269	0.263696549	0.52908097	0.050232325	1.570417365	1.719973978	0.21560861	0.924703479			chr5	136806310	136806810	chr5:136806310-136806810	.	.	136806310	136806810	0	1	500	136806309	dist_batch_1_peaks_c1.bed
						SRR13565532_GSM5047835_colon_sigmoid_SM,AZPYO	-1.15905	1.47113			422	Healthy	XD_rank	418	XD_rank			peak_14376	-0.779038179	-1.89571821	0.162278925	-0.524788909	-0.227244028	0.053284959	0.099326549	-0.211673385	0.771408812	-1.483309871	0.304697084	-1.175031515	2.133101372	0.887482098	0.893300644	0.991923655			chr11	20132734	20133234	chr11:20132734-20133234	.	.	20132734	20133234	0	1	500	20132732	dist_batch_1_peaks_c1.bed
						SRR13565533_GSM5047836_colon_sigmoid_SM,JF1O8	-1.18388	1.45744			423	Healthy	XD_rank	448	XD_rank			peak_1439	-1.194924993	-1.7933766	-1.358013525	-1.834668374	1.235201721	0.114418091	0.029528275	0.973972569	0.741702433	0.745780587	0.816180241	1.246326801	0.035051042	0.254116539	-0.370186248	0.35889144			chr4	156775655	156776155	chr4:156775655-156776155	.	.	156775655	156776155	0	1	500	156775654	dist_batch_1_peaks_c1.bed
						SRR13565536_GSM5047839_colon_transverse_SM,ACCQ1	-2.17289	-5.29532			424	Healthy	XD_rank	434	XD_rank			peak_14392	-1.284501817	-0.950522789	-1.203420738	-0.919174313	0.767346879	-1.309673354	0.910657747	-0.344721178	1.503106832	0.288994017	-0.337099868	-1.131478686	1.15083621	0.798752904	1.228507221	0.832390934			chr11	10004517	10005017	chr11:10004517-10005017	.	.	10004517	10005017	0	1	500	10004516	dist_batch_1_peaks_c1.bed
						SRR13565537_GSM5047840_colon_transverse_SM,BZ2ZS	-2.1614	-5.23378			425	Healthy	XD_rank	426	XD_rank			peak_14394	0.082479719	0.520556872	0.119242629	0.112931203	0.348592144	-0.980953795	-1.08766428	-0.738297498	-0.522635473	-0.19015735	-1.247397932	-1.738742319	2.019970566	0.692014234	1.183677994	1.426383286			chr1	27098033	27098533	chr1:27098033-27098533	.	.	27098033	27098533	0	1	500	27098031	dist_batch_1_peaks_c1.bed
						SRR13565538_GSM5047841_colon_transverse_SM,CSSDA	-2.16209	-5.35881			426	Healthy	XD_rank	454	XD_rank			peak_14395	0.066902954	-0.506783553	0.744137002	0.665000605	0.728362859	-0.527098345	-1.026250823	0.472808856	1.582351311	0.477464359	1.076219666	1.343839555	-1.447735288	-1.176726977	-0.775566909	-1.696925271			chr2	160895994	160896494	chr2:160895994-160896494	.	.	160895994	160896494	0	1	500	160895993	dist_batch_1_peaks_c1.bed
						SRR13565548_GSM5047851_heart_atrial_appendage_SM,IOBHN	-1.3931	1.07512			427	Healthy	XD_rank	327	XD_rank			peak_1440	-0.616461652	-1.302505227	-0.836087864	-1.517549635	-1.069332309	-0.4396302	-0.902951617	1.291420035	1.644446236	1.761244329	0.227591531	0.764056815	0.350139588	0.128868261	-0.181587254	0.698338962			chr2	228272262	228272762	chr2:228272262-228272762	.	.	228272262	228272762	0	1	500	228272260	dist_batch_1_peaks_c1.bed
						SRR13565549_GSM5047852_heart_atrial_appendage_SM,JF1NX	-1.17756	1.02963			428	Healthy	XD_rank	243	XD_rank			peak_14415	-1.074836699	-0.105174455	-1.499058372	-0.290509076	0.898806688	1.124262941	0.844462746	0.760266973	1.743297176	0.586701971	0.433493099	0.716637242	-1.366537937	-0.367639213	-0.917700386	-1.486472698			chr9	111994688	111995188	chr9:111994688-111995188	.	.	111994688	111995188	0	1	500	111994687	dist_batch_1_peaks_c1.bed
						SRR13565550_GSM5047853_heart_lv_SM,IOBHO	-1.47372	1.04744			429	Healthy	XD_rank	387	XD_rank			peak_14444	1.829912036	0.607469332	-0.394086036	0.74777533	-1.305273994	-1.07564659	-0.610339461	-1.076915166	-1.396615246	-0.488531501	-0.086113825	-0.794385495	0.61497178	1.195675624	1.27142365	0.960679563			chr6	56557882	56558382	chr6:56557882-56558382	.	.	56557882	56558382	0	1	500	56557877	dist_batch_1_peaks_c1.bed
						SRR13565551_GSM5047854_heart_lv_SM,JF1NY	-1.45349	1.01528			430	Healthy	XD_rank	405	XD_rank			peak_14445	-1.690622631	-1.550832133	-0.466901184	-0.961397146	-0.32261267	-0.978014067	-0.353265363	-0.210890283	-0.413210314	0.366034827	1.427448977	1.603680514	1.29156967	0.596867622	0.98053982	0.681604363			chr10	4889733	4890233	chr10:4889733-4890233	.	.	4889733	4890233	0	1	500	4889729	dist_batch_1_peaks_c1.bed
						SRR13565552_GSM5047855_liver_SM,A8WNZ	-14.2451	8.15075			431	Healthy	XD_rank	367	XD_rank			peak_14448	-0.369047437	-1.027610755	-0.018617882	0.216063879	-0.566477588	-0.492653282	-1.983540405	-0.993750047	0.344108813	-0.778336014	0.42555934	-0.308029538	1.662080186	1.823243297	1.194790396	0.872217037			chr5	133288657	133289157	chr5:133288657-133289157	.	.	133288657	133289157	0	1	500	133288656	dist_batch_1_peaks_c1.bed
						SRR13565554_GSM5047857_lung_SM,A8WNH	0.38097	-0.550081			432	Healthy	XD_rank	341	XD_rank			peak_14452	-1.499047598	-0.992987675	-0.913093197	-0.453685481	-0.279586052	-0.047429722	-0.710493355	-0.588738627	0.58626797	0.696292252	-0.301686496	-1.142012754	1.195984908	1.8977762	1.651906401	0.900533225			chr12	23127699	23128199	chr12:23127699-23128199	.	.	23127699	23128199	0	1	500	23127697	dist_batch_1_peaks_c1.bed
						SRR13565555_GSM5047858_lung_SM,ACCPU	0.279728	-0.410822			433	Healthy	XD_rank	439	XD_rank			peak_14453	1.571823798	1.688696336	0.776347396	0.70048698	0.74400759	-1.032220741	-1.281336429	-1.711107241	-0.695659204	-1.417166471	-0.478970086	0.081873879	0.307670137	-0.085104432	0.083500441	0.747158048			chr1	92018572	92019072	chr1:92018572-92019072	.	.	92018572	92019072	0	1	500	92018563	dist_batch_1_peaks_c1.bed
						SRR13565557_GSM5047860_mammary_tissue_SM,IOBHL	-4.81212	-1.5051			434	Healthy	XD_rank	412	XD_rank			peak_14456	-1.120816178	-1.007089457	0.590598599	-0.196112308	1.372576467	-0.264387786	-0.649860958	-0.534033745	-0.028914464	-1.300098285	-1.155446883	-0.784645051	1.700151987	1.580059177	0.765705047	1.032313838			chr2	33500782	33501282	chr2:33500782-33501282	.	.	33500782	33501282	0	1	500	33500779	dist_batch_1_peaks_c1.bed
						SRR13565560_GSM5047863_muscle_SM,C1MKW	-1.6719	1.03006			435	Healthy	XD_rank	200	XD_rank			peak_14466	-0.952167715	-0.378196186	1.007265008	0.116306139	-0.896423131	-1.086221635	-1.614977449	-1.08783974	-1.077110875	0.35949825	1.395289855	0.133482352	0.616987157	0.872738385	1.739099551	0.852270032			chr10	75758835	75759335	chr10:75758835-75759335	.	.	75758835	75759335	0	1	500	75758828	dist_batch_1_peaks_c1.bed
						SRR13565561_GSM5047864_muscle_SM,C1PWV	-1.6908	1.00213			436	Healthy	XD_rank	304	XD_rank			peak_14474	-1.426076301	-0.871314078	0.159161826	-0.754553779	-0.41382204	-0.833228903	0.215942023	-0.552397985	-0.764678574	0.134987328	-1.138558331	0.206786966	1.027481308	1.686192724	1.78328137	1.540796445			chr7	26744340	26744840	chr7:26744340-26744840	.	.	26744340	26744840	0	1	500	26744338	dist_batch_1_peaks_c1.bed
						SRR13565562_GSM5047865_muscle_SM,IOBHP	-1.7025	1.01715			437	Healthy	XD_rank	58	XD_rank			peak_14485	0.494488706	-1.393800406	-1.310753808	-1.532454061	1.779489238	0.025861787	0.289249302	0.388993596	-0.439315253	0.252340623	-0.859412675	-1.172137413	1.025121945	0.113537058	0.872604275	1.466187087			chr17	14641412	14641912	chr17:14641412-14641912	.	.	14641412	14641912	0	1	500	14641411	dist_batch_1_peaks_c1.bed
						SRR13565563_GSM5047866_muscle_SM,JF1O9	-1.73045	1.00723			438	Healthy	XD_rank	242	XD_rank			peak_1450	-0.821937812	0.315851918	0.20763011	0.402541184	-0.43187396	-0.05902187	-1.700324226	-1.811904326	-0.621643035	-0.910453267	-0.055466419	0.123863161	1.537530068	1.297809388	1.563234903	0.964164183			chr2	46300615	46301115	chr2:46300615-46301115	.	.	46300615	46301115	0	1	500	46300611	dist_batch_1_peaks_c1.bed
						SRR13565564_GSM5047867_nerve_tibial_SM,CHLWU	-0.933754	1.40924			439	Healthy	XD_rank	255	XD_rank			peak_14519	-1.266367573	-0.327742054	-1.205449657	-0.70173109	0.382120777	1.3033065	1.044795009	2.457910662	-0.661321501	-0.596456005	-0.904907097	-0.862207965	-0.18633335	0.580930776	0.782531677	0.160920891			chr4	7971813	7972313	chr4:7971813-7972313	.	.	7971813	7972313	0	1	500	7971806	dist_batch_1_peaks_c1.bed
						SRR13565570_GSM5047873_pancreas_SM,JF1NS	-1.18619	-3.94113			440	Healthy	XD_rank	362	XD_rank			peak_14535	0.438283929	-0.501033709	-0.0192659	0.250011149	-0.174654104	-2.115305474	-0.488129219	-1.037267423	-0.524784056	0.347431318	-1.034787166	-0.165794386	2.403330551	0.970203968	0.603448754	1.048311768			chr6	86114370	86114870	chr6:86114370-86114870	.	.	86114370	86114870	0	1	500	86114362	dist_batch_1_peaks_c1.bed
						SRR13565571_GSM5047874_pancreas_SM,JF1O6	-1.19417	-3.9398			441	Healthy	XD_rank	431	XD_rank			peak_14544	-0.254094342	-1.151640665	-1.069498913	-1.621091559	-0.237961768	-0.450057	0.445705483	-1.250868871	1.274349304	0.409198948	1.304711431	-0.552960213	1.098898538	1.246959165	-0.577212415	1.385562878			chr3	115519080	115519580	chr3:115519080-115519580	.	.	115519080	115519580	0	1	500	115519079	dist_batch_1_peaks_c1.bed
						SRR13565573_GSM5047876_skin_SM,JF1O1	-0.610028	1.8278			442	Healthy	XD_rank	443	XD_rank			peak_14547	-1.993990861	-1.336239108	-0.935990853	-0.728934531	-1.153169745	0.386911923	-0.389120029	-0.178428023	1.132280431	1.281053722	1.587923819	0.386508977	0.992454692	0.720389025	0.262905399	-0.034554838			chr5	172742579	172743079	chr5:172742579-172743079	.	.	172742579	172743079	0	1	500	172742578	dist_batch_1_peaks_c1.bed
						SRR13565574_GSM5047877_skin_sun_exposed_SM,ADYHK	-0.647575	1.79439			443	Healthy	XD_rank	427	XD_rank			peak_14555	-1.224290545	-0.521477308	-0.824428439	-0.715937384	-1.066695191	0.367968345	-0.833447693	-0.773039313	-0.579173974	-0.084496665	-0.051784499	-0.033529695	1.506194801	1.534621794	1.820028673	1.479487097			chr18	74783621	74784121	chr18:74783621-74784121	.	.	74783621	74784121	0	1	500	74783614	dist_batch_1_peaks_c1.bed
						SRR13565575_GSM5047878_skin_sun_exposed_SM,IOBHT	-0.660272	1.795			444	Healthy	XD_rank	429	XD_rank			peak_14563	-0.724323714	-1.1721403	-1.258431125	-1.139026316	1.758821387	0.611281918	2.016907016	-0.635957653	0.869201464	0.799235441	-0.05361565	-0.020005714	-0.456211342	0.68316367	-1.081457441	-0.19744164			chr4	108817242	108817742	chr4:108817242-108817742	.	.	108817242	108817742	0	1	500	108817241	dist_batch_1_peaks_c1.bed
						SRR13565576_GSM5047879_skin_sun_exposed_SM,IQYCP	-0.699239	1.79856			445	Healthy	XD_rank	268	XD_rank			peak_14597	0.737246623	0.560193318	1.468058594	0.771323463	0.616169135	0.34621196	0.652276991	0.900719776	-1.371043969	0.524345511	0.351371793	-1.397092757	-1.491832331	-1.825912976	0.085027324	-0.927062456			chr11	68844302	68844802	chr11:68844302-68844802	.	.	68844302	68844802	0	1	500	68844296	dist_batch_1_peaks_c1.bed
						SRR13565577_GSM5047880_skin_sun_exposed_SM,JF1NT	-0.615834	1.77762			446	Healthy	XD_rank	345	XD_rank			peak_1460	0.756458651	0.636810196	1.128549513	0.861344933	0.935638132	-0.719744735	0.745378022	1.31335693	-1.398250201	-1.606180656	0.218110225	0.921737982	-0.493605042	-1.159448578	-1.176298242	-0.963857129			chr4	185188929	185189429	chr4:185188929-185189429	.	.	185188929	185189429	0	1	500	185188928	dist_batch_1_peaks_c1.bed
						SRR13565578_GSM5047881_small_intestine_SM,A62GO	-2.1531	-5.33503			447	Healthy	XD_rank	417	XD_rank			peak_1461	-1.388209597	-1.399936918	-1.364681046	-0.014104185	-0.907874984	1.420135903	-0.595157835	1.110880182	-0.146811366	-0.192611919	0.395784546	-0.661950811	1.459206006	1.508900897	0.867925326	-0.091494198			chr1	92246815	92247315	chr1:92246815-92247315	.	.	92246815	92247315	0	1	500	92246806	dist_batch_1_peaks_c1.bed
						SRR13565582_GSM5047885_stomach_SM,IOBHV	-1.15896	-4.00283			448	Healthy	XD_rank	449	XD_rank			peak_14666	-1.426114669	-0.243702128	-1.371711836	-0.731223431	1.322047866	-1.209908127	1.816097971	0.447224774	-0.530557684	0.451620085	-0.265842306	-1.020240284	1.653638281	0.418769678	0.211289594	0.478612216			chr7	55620271	55620771	chr7:55620271-55620771	.	.	55620271	55620771	0	1	500	55620266	dist_batch_1_peaks_c1.bed
						SRR13565583_GSM5047886_stomach_SM,JF1NP	-1.19912	-3.99529			449	Healthy	XD_rank	428	XD_rank			peak_14668	0.2919896	-0.880658614	-1.908397178	-0.513738049	0.9551595	-0.420653429	-0.531077341	-0.169552913	-0.576998111	0.27751315	-0.16487352	-1.526092451	1.262814575	1.811726916	1.039955662	1.052882204			chr1	199241654	199242154	chr1:199241654-199242154	.	.	199241654	199242154	0	1	500	199241653	dist_batch_1_peaks_c1.bed
						SRR13565588_GSM5047891_uterus_SM,A87A2	-1.17194	1.66741			450	Healthy	XD_rank	373	XD_rank			peak_14669	-2.337034256	-0.309604403	-1.366765313	-0.867681169	1.117412456	0.717923728	1.054956856	0.716554341	0.589658269	-0.130447071	-0.95110895	-0.797681175	1.41629089	0.613100453	0.246061759	0.288363586			chr2	43520920	43521420	chr2:43520920-43521420	.	.	43520920	43521420	0	1	500	43520916	dist_batch_1_peaks_c1.bed
						SRR13565589_GSM5047892_uterus_SM,IOBHX	-1.24954	1.55652			451	Healthy	XD_rank	437	XD_rank			peak_14670	-1.906283877	-0.875311532	-1.431072935	-0.433201466	1.297518298	1.753809314	0.774855315	0.009345262	0.895359145	-0.12918133	0.328938983	-1.212208723	1.059552242	-0.111928722	0.476217588	-0.496407565			chr6	161041958	161042458	chr6:161041958-161042458	.	.	161041958	161042458	0	1	500	161041957	dist_batch_1_peaks_c1.bed
						SRR13565590_GSM5047893_vagina_SM,A9HOS	-1.10751	1.48555			452	ACCx	tIMEC_rank	15	tIMEC_rank			peak_14674	-1.826532881	-1.307607172	1.137852623	-0.379308887	-1.776986544	0.152820237	-0.697352559	0.529831676	0.905631841	-0.443074965	-0.057364528	-0.293795314	1.497721665	1.006609528	0.752174244	0.799381036			chr2	48675908	48676408	chr2:48675908-48676408	.	.	48675908	48676408	0	1	500	48675904	dist_batch_1_peaks_c1.bed
						SRR13565540_GSM5047843_esophagus_ge_junction_SM,IOERG	-1.06963	1.32857			453	ACCx	tIMEC_rank	199	tIMEC_rank			peak_14685	-2.134861716	-0.452568584	-1.139018362	-0.973336544	-1.372648278	1.048652039	-1.042845079	0.075730653	0.842473186	0.918566508	0.886096344	0.4548224	0.782839292	1.131409728	0.454063854	0.520624558			chr5	153457163	153457663	chr5:153457163-153457663	.	.	153457163	153457663	0	1	500	153457162	dist_batch_1_peaks_c1.bed
						SRR13565581_GSM5047884_stomach_SM,CHLWL	-1.1316	-3.978			454	ACCx	tIMEC_rank	55	tIMEC_rank			peak_14689	-0.558324269	-1.760133926	-1.366065005	-0.517546715	-0.373834005	0.35894107	-0.601928725	1.095980743	-0.681581166	-0.408501344	-0.214862874	-0.089828823	1.350849728	2.215573495	0.804809894	0.746451922			chr11	48022908	48023408	chr11:48022908-48023408	.	.	48022908	48023408	0	1	500	48022904	dist_batch_1_peaks_c1.bed
						SRR13565565_GSM5047868_nerve_tibial_SM,CP2V6	-1.13682	1.51153			455	ACCx	tIMEC_rank	194	tIMEC_rank			peak_14694	0.284176931	-0.504832362	-0.890837875	-0.230417902	-1.076758671	0.623222527	-0.651365911	-2.12634115	0.832223693	0.297292067	0.495975567	-1.431032575	0.804576603	1.668381528	0.916123691	0.989613838			chr2	54123941	54124441	chr2:54123941-54124441	.	.	54123941	54124441	0	1	500	54123936	dist_batch_1_peaks_c1.bed
						SRR13565580_GSM5047883_small_intestine_SM,JF1O2	-1.29542	1.5941			456	ACCx	tIMEC_rank	126	tIMEC_rank			peak_14703	-1.84948574	-0.128280207	-0.119794824	-0.570673503	0.23670593	0.791510884	-0.008641196	1.411653043	-1.474596641	-0.277617537	-0.204703047	-1.755992178	0.667095446	1.384820718	1.006905728	0.891093126			chr12	15284442	15284942	chr12:15284442-15284942	.	.	15284442	15284942	0	1	500	15284441	dist_batch_1_peaks_c1.bed
						SRR13565531_GSM5047834_artery_tibial_SM,IOBHK	-1.26083	1.3147			457	ACCx	tIMEC_rank	33	tIMEC_rank			peak_14705	-0.684552029	-0.877382199	-1.248233117	-0.896266218	1.046073061	-0.351732446	1.577125432	0.009809885	-1.504494205	-0.503935883	-0.744814213	-0.407051449	0.844967376	1.475832992	1.148631694	1.11602132			chr21	31028978	31029478	chr21:31028978-31029478	.	.	31028978	31029478	0	1	500	31028975	dist_batch_1_peaks_c1.bed
						SRR13565569_GSM5047872_pancreas_SM,IOBHS	-1.17793	-3.95847			458	ACCx	tIMEC_rank	250	tIMEC_rank			peak_14737	-0.786140117	-1.731816621	-0.139928183	-0.257704906	0.656090741	1.618911279	0.386789032	2.018451646	1.158469896	0.581887414	-0.027186271	-0.209930941	-1.103613195	-0.570620321	-0.305494206	-1.288165245			chr2	105514176	105514676	chr2:105514176-105514676	.	.	105514176	105514676	0	1	500	105514175	dist_batch_1_peaks_c1.bed
											459	ACCx	tIMEC_rank	84	tIMEC_rank			peak_1475	0.366488452	1.457910665	0.606367632	1.18286329	-0.784644567	-1.466254591	-0.126920167	-1.00297117	-0.692324812	-0.654551921	-1.741058447	-0.830485426	0.82029475	1.125053712	1.098293226	0.641939375			chr13	40102077	40102577	chr13:40102077-40102577	.	.	40102077	40102577	0	1	500	40102073	dist_batch_1_peaks_c1.bed
											460	ACCx	tIMEC_rank	195	tIMEC_rank			peak_14762	0.019273054	-2.987367888	-1.304434499	-0.633960661	0.724521613	0.777835795	0.432304484	1.046208088	0.927581799	1.01545204	-0.308421783	-0.140159587	0.163243381	0.309345012	0.443448717	-0.484869566			chr20	23117433	23117933	chr20:23117433-23117933	.	.	23117433	23117933	0	1	500	23117431	dist_batch_1_peaks_c1.bed
											461	BLCA	tIMEC_rank	332	tIMEC_rank			peak_14786	0.647739965	1.809872866	1.010781545	-0.410055448	-0.402087459	0.56352596	1.255128983	1.259181742	-0.321333445	-0.899023988	-0.926218212	0.152040328	-1.080660024	-1.091568353	-1.807075343	0.239750883			chr18	42630845	42631345	chr18:42630845-42631345	.	.	42630845	42631345	0	1	500	42630841	dist_batch_1_peaks_c1.bed
											462	BLCA	tIMEC_rank	236	tIMEC_rank			peak_14787	-2.590885274	-0.81306806	-0.7412256	-1.32954168	-0.979196211	0.227360382	0.642437127	0.608391051	0.647973243	1.565950605	0.230905984	0.137359386	0.431469077	0.490913051	0.911910443	0.559246477			chr2	43186527	43187027	chr2:43186527-43187027	.	.	43186527	43187027	0	1	500	43186523	dist_batch_1_peaks_c1.bed
											463	BLCA	tIMEC_rank	210	tIMEC_rank			peak_14788	-0.935086813	-1.504897265	-0.186637587	-1.811951876	-0.204816274	1.511770556	0.093008954	2.025669111	0.634342344	0.400500766	0.225398638	1.02426933	-0.189198602	-1.034623181	-0.432165183	0.384417083			chr18	67800171	67800671	chr18:67800171-67800671	.	.	67800171	67800671	0	1	500	67800165	dist_batch_1_peaks_c1.bed
											464	BLCA	tIMEC_rank	35	tIMEC_rank			peak_14789	-2.402449908	-0.728282885	-0.839704554	-0.762467162	0.33351073	0.932938341	1.811798741	1.109677718	0.75018431	0.067766146	-0.201106859	0.82482209	0.283417759	0.435322794	-0.97049803	-0.64492923			chr2	123718499	123718999	chr2:123718499-123718999	.	.	123718499	123718999	0	1	500	123718498	dist_batch_1_peaks_c1.bed
											465	BLCA	tIMEC_rank	265	tIMEC_rank			peak_14794	0.715652859	0.897812425	0.707854012	1.454739993	0.717141662	0.573799778	-0.678456443	1.18418972	-0.945093763	-0.8588476	-1.809618383	1.237430059	-0.718178959	-0.524206651	-0.644341404	-1.309877306			chr9	98931671	98932171	chr9:98931671-98932171	.	.	98931671	98932171	0	1	500	98931662	dist_batch_1_peaks_c1.bed
											466	BLCA	tIMEC_rank	91	tIMEC_rank			peak_14799	-1.841747862	-1.195764114	-0.808368432	-1.155329723	1.40027851	1.626259373	-0.82291784	0.606393231	0.694397302	0.87120895	-0.361068578	-0.849523678	1.115016529	0.120933541	0.236160941	0.364071851			chr9	124649889	124650389	chr9:124649889-124650389	.	.	124649889	124650389	0	1	500	124649888	dist_batch_1_peaks_c1.bed
											467	BLCA	tIMEC_rank	281	tIMEC_rank			peak_14804	0.84788719	-1.287305901	-2.481671118	-1.197397217	-0.20742582	-0.851368983	-0.010403059	0.032492588	0.458930794	0.808483292	0.515155363	-0.040679002	1.37965421	1.086116788	-0.073571411	1.021102288			chr5	158871304	158871804	chr5:158871304-158871804	.	.	158871304	158871804	0	1	500	158871303	dist_batch_1_peaks_c1.bed
											468	BLCA	tIMEC_rank	277	tIMEC_rank			peak_14805	-1.814360138	-0.450610633	-0.23162839	-1.021457212	0.809738103	-0.321782434	0.984519681	0.655341712	-0.582890364	-0.051734188	-0.532402946	-1.775921538	1.7310471	0.577556214	0.799344194	1.225240839			chr12	58283277	58283777	chr12:58283277-58283777	.	.	58283277	58283777	0	1	500	58283272	dist_batch_1_peaks_c1.bed
											469	BLCA	tIMEC_rank	158	tIMEC_rank			peak_14806	-1.81940077	-1.050747186	-0.87164352	-1.664644548	0.75808461	1.449018267	0.560041996	-0.415657416	1.120231229	1.597321464	-0.725740914	0.087033431	0.490270124	-0.047767982	-0.023460215	0.557061428			chr21	43514054	43514554	chr21:43514054-43514554	.	.	43514054	43514554	0	1	500	43514050	dist_batch_1_peaks_c1.bed
											470	BLCA	tIMEC_rank	180	tIMEC_rank			peak_14811	-1.649804273	0.219980411	-0.746099057	-1.019950241	1.141840499	1.969813854	0.896272527	1.582730116	-0.132995557	-0.900903443	-0.961645066	-0.911329979	1.44113E-05	0.54022315	-0.377151625	0.349004274			chr7	156543983	156544483	chr7:156543983-156544483	.	.	156543983	156544483	0	1	500	156543982	dist_batch_1_peaks_c1.bed
											471	BRCA_LumB	tIMEC_rank	186	tIMEC_rank			peak_14812	0.550070225	1.49659086	-1.234364617	1.20855556	1.202113884	0.643331944	-0.485002591	0.326588526	0.541017531	-1.312947331	0.27087335	0.980501716	-1.156684228	-0.625795315	-0.654675174	-1.75017434			chr13	23896700	23897200	chr13:23896700-23897200	.	.	23896700	23897200	0	1	500	23896698	dist_batch_1_peaks_c1.bed
											472	BRCA_basal	tIMEC_rank	28	tIMEC_rank			peak_14820	-0.594365815	-0.979228343	-0.544690542	-0.931535729	-0.568550031	0.681545034	1.666314844	0.218436193	-1.70094323	0.808369245	-1.437494783	-0.043158881	0.100941342	1.693607663	0.605345828	1.025407206			chr9	128307292	128307792	chr9:128307292-128307792	.	.	128307292	128307792	0	1	500	128307291	dist_batch_1_peaks_c1.bed
											473	BRCA_LumA	tIMEC_rank	173	tIMEC_rank			peak_14822	-0.736755088	-0.843091893	-0.070070931	-0.963062704	1.863238818	1.195265001	1.379343465	1.267078251	-1.238543338	-0.569026684	-0.538020032	-1.657060026	-0.164709954	0.429884011	0.108037811	0.537493291			chr14	91121079	91121579	chr14:91121079-91121579	.	.	91121079	91121579	0	1	500	91121070	dist_batch_1_peaks_c1.bed
											474	BRCA_LumA	tIMEC_rank	243	tIMEC_rank			peak_14832	-0.814554451	-0.030738164	-0.493778544	-1.215006278	0.771410013	0.585894793	1.454221534	1.286263636	-1.538927322	-1.041442908	-1.430198984	-0.686223957	0.671272222	0.586592795	0.530458868	1.364756747			chr2	42311440	42311940	chr2:42311440-42311940	.	.	42311440	42311940	0	1	500	42311436	dist_batch_1_peaks_c1.bed
											475	BRCA_LumA	tIMEC_rank	346	tIMEC_rank			peak_14838	-1.047126552	-1.772500788	-1.609232385	-1.692167914	0.43177728	1.083134825	0.895776251	0.02168487	0.68573466	0.713117996	-0.615857269	0.102247915	0.863410508	1.133448654	-0.056211315	0.862763263			chr2	47581399	47581899	chr2:47581399-47581899	.	.	47581399	47581899	0	1	500	47581395	dist_batch_1_peaks_c1.bed
											476	BRCA_LumB	tIMEC_rank	233	tIMEC_rank			peak_14839	-1.448295117	-0.928631118	-0.943492919	-1.335331731	1.114109211	2.112826886	0.706263832	1.582471997	0.256421735	-0.082876939	-1.15112689	0.367996527	-0.177750136	0.090231975	-0.271626768	0.108809455			chr10	112185710	112186210	chr10:112185710-112186210	.	.	112185710	112186210	0	1	500	112185709	dist_batch_1_peaks_c1.bed
											477	BRCA_HER2	tIMEC_rank	369	tIMEC_rank			peak_14840	-1.792269322	-1.077514057	-1.298807985	-0.866349067	-0.335801837	-0.324020019	0.224198173	-0.711049384	-0.115612123	0.444585604	0.310429288	0.38474442	0.811537862	2.248619543	1.200329027	0.896979874			chr2	238132001	238132501	chr2:238132001-238132501	.	.	238132001	238132501	0	1	500	238131999	dist_batch_1_peaks_c1.bed
											478	BRCA_HER2	tIMEC_rank	275	tIMEC_rank			peak_14847	-0.32715172	-1.488745068	-0.208836268	0.226465309	-0.343409616	-0.045059053	-0.897185587	0.804847678	-1.111385714	-0.515053658	-0.040185725	-0.739372204	2.954259967	0.952488764	0.283086426	0.495236469			chr10	123890195	123890695	chr10:123890195-123890695	.	.	123890195	123890695	0	1	500	123890194	dist_batch_1_peaks_c1.bed
											479	BRCA_LumB	tIMEC_rank	174	tIMEC_rank			peak_14867	-0.483690675	-1.981817323	0.237460208	-1.082436308	1.135972302	1.248077592	-0.40970937	0.405024582	0.304888074	-0.416658832	-1.803978455	-0.602823489	1.155994844	0.22115896	0.955298196	1.117239695			chr6	47060080	47060580	chr6:47060080-47060580	.	.	47060080	47060580	0	1	500	47060076	dist_batch_1_peaks_c1.bed
											480	BRCA_LumB	tIMEC_rank	149	tIMEC_rank			peak_14870	-0.302543256	-0.575821731	-0.595250038	-0.530813602	2.073515713	-0.75272345	1.28486898	0.000873603	-1.642001562	-0.866315977	-0.573575526	-1.100804254	0.555806703	1.233405791	0.866524417	0.924854187			chr4	114705902	114706402	chr4:114705902-114706402	.	.	114705902	114706402	0	1	500	114705901	dist_batch_1_peaks_c1.bed
											481	BRCA_LumB	tIMEC_rank	101	tIMEC_rank			peak_14876	-0.277831195	-0.477243909	-0.217784499	-0.285066271	0.279390591	-0.118326342	1.620711879	0.474214754	-1.871912846	-1.124772294	-1.539755218	-0.602388256	0.491910845	0.889490672	1.753586574	1.005775517			chr12	79845743	79846243	chr12:79845743-79846243	.	.	79845743	79846243	0	1	500	79845736	dist_batch_1_peaks_c1.bed
											482	BRCA_basal	tIMEC_rank	245	tIMEC_rank			peak_1489	1.353341608	1.37934935	1.15317578	0.945015199	-0.40574797	-1.007423938	0.814882661	0.474640783	-2.108997545	-1.449352898	-0.012597406	-0.177514593	-0.843384803	-0.649101066	0.510702913	0.023011925			chr2	53725296	53725796	chr2:53725296-53725796	.	.	53725296	53725796	0	1	500	53725291	dist_batch_1_peaks_c1.bed
											483	BRCA_HER2	tIMEC_rank	289	tIMEC_rank			peak_14890	0.833790638	0.849882354	0.161738	1.208353396	0.785112068	0.580592794	1.159803387	1.022883701	-0.260875209	-0.390642004	-2.031158505	-1.78013018	-0.852676798	-0.654509291	0.347585939	-0.97975029			chr2	47100726	47101226	chr2:47100726-47101226	.	.	47100726	47101226	0	1	500	47100722	dist_batch_1_peaks_c1.bed
											484	BRCA_HER2	tIMEC_rank	326	tIMEC_rank			peak_149	0.499565226	1.261724659	0.169041226	0.761926735	-1.490358859	-0.929424986	-1.828187948	-0.930931255	-0.885832792	-0.440589903	-0.645640302	0.121291898	0.818314918	1.270337055	1.253272265	0.995492062			chr5	146416997	146417497	chr5:146416997-146417497	.	.	146416997	146417497	0	1	500	146416996	dist_batch_1_peaks_c1.bed
											485	BRCA_normal	tIMEC_rank	207	tIMEC_rank			peak_14900	-2.232971988	-0.343794647	-1.850304553	-1.217177734	0.25910202	1.754775969	0.354925265	0.057442961	0.132308934	0.064665452	-0.234360905	0.363276469	1.218748538	0.364376647	0.779841104	0.529146466			chr6	52217199	52217699	chr6:52217199-52217699	.	.	52217199	52217699	0	1	500	52217194	dist_batch_1_peaks_c1.bed
											486	BRCA_basal	tIMEC_rank	75	tIMEC_rank			peak_14902	-0.255036014	-1.096600896	-2.642608116	-0.432347148	-0.4771132	-0.502107289	-0.579129103	-0.503672094	0.759583854	1.426404657	0.397233733	0.579466259	0.962674333	1.06240008	1.143670094	0.157180852			chr14	50810724	50811224	chr14:50810724-50811224	.	.	50810724	50811224	0	1	500	50810719	dist_batch_1_peaks_c1.bed
											487	BRCA_LumA	tIMEC_rank	31	tIMEC_rank			peak_14904	-0.087713021	0.266499268	1.42016394	0.595647601	0.140348695	-1.811894052	-0.473802399	-1.812546815	-0.955543153	-0.368072923	-0.018773829	-1.069451948	0.764522009	1.369956409	1.04387326	0.996786958			chr2	128273565	128274065	chr2:128273565-128274065	.	.	128273565	128274065	0	1	500	128273564	dist_batch_1_peaks_c1.bed
											488	BRCA_basal	tIMEC_rank	297	tIMEC_rank			peak_14910	-0.114380404	-1.790470844	0.631353641	-0.743562847	-0.929434267	-0.153714094	-0.860002434	0.081092195	-0.677877647	-1.151588465	0.506058358	0.208681378	0.354275533	2.210244126	0.941566969	1.487758803			chr3	14473544	14474044	chr3:14473544-14474044	.	.	14473544	14474044	0	1	500	14473543	dist_batch_1_peaks_c1.bed
											489	BRCA_LumB	tIMEC_rank	230	tIMEC_rank			peak_14913	-2.025507077	-0.922473259	-1.517080429	-1.431942333	0.5830652	0.433928486	0.18536781	-0.521645651	0.436839488	0.383176861	0.303774353	-0.383366065	1.497974964	0.760512692	1.140717786	1.076657174			chr2	56185338	56185838	chr2:56185338-56185838	.	.	56185338	56185838	0	1	500	56185333	dist_batch_1_peaks_c1.bed
											490	BRCA_LumB	tIMEC_rank	61	tIMEC_rank			peak_14914	-0.784555118	-0.445091773	-2.266191445	-1.217466924	0.197567834	0.605730096	1.199801411	1.247401296	-0.610936339	0.607859993	-0.664096131	-1.11044274	0.831876493	0.533420905	1.025877723	0.84924472			chr3	11590072	11590572	chr3:11590072-11590572	.	.	11590072	11590572	0	1	500	11590071	dist_batch_1_peaks_c1.bed
											491	BRCA_HER2	tIMEC_rank	80	tIMEC_rank			peak_14924	0.745113054	1.989185552	0.027807417	1.635025845	0.126624511	-0.662850079	0.241994153	0.776253241	-1.622243909	-1.032814176	-0.965265155	-0.856520014	-1.048073359	0.705691852	0.576390248	-0.636319182			chr12	120307533	120308033	chr12:120307533-120308033	.	.	120307533	120308033	0	1	500	120307532	dist_batch_1_peaks_c1.bed
											492	BRCA_LumA	tIMEC_rank	222	tIMEC_rank			peak_14925	0.725451258	1.028533669	1.672582886	1.81374529	0.337736015	0.143053219	-0.01644189	-0.183196962	-1.372741652	-1.402007666	-1.43441918	-0.054082072	-0.979614323	-0.217538104	0.757160222	-0.81822071			chr14	76071668	76072168	chr14:76071668-76072168	.	.	76071668	76072168	0	1	500	76071661	dist_batch_1_peaks_c1.bed
											493	BRCA_basal	tIMEC_rank	121	tIMEC_rank			peak_14926	0.386064856	0.599827466	0.305387175	-0.760269961	2.074183211	0.139695334	1.317644865	1.290374781	-1.027980824	-0.276555618	-0.022813066	-0.152400302	-2.059911517	-0.568388623	-1.169591094	-0.075266681			chr1	232278228	232278728	chr1:232278228-232278728	.	.	232278228	232278728	0	1	500	232278226	dist_batch_1_peaks_c1.bed
											494	BRCA_HER2	tIMEC_rank	87	tIMEC_rank			peak_14929	-0.395236617	-0.703927156	-0.977016335	-0.400470525	1.813743365	1.055493625	1.628915319	1.191268483	-1.174788544	-1.138776448	-0.467584358	-0.884635574	-0.958077605	0.758710076	0.757821407	-0.105439115			chr2	113398394	113398894	chr2:113398394-113398894	.	.	113398394	113398894	0	1	500	113398393	dist_batch_1_peaks_c1.bed
											495	BRCA_LumB	tIMEC_rank	305	tIMEC_rank			peak_14951	-0.998607012	-0.730203994	-1.679933303	-0.672404716	0.057930084	0.246333059	1.694236808	0.711615763	-0.256339592	-0.942657512	-1.051537296	-0.787526061	1.365281634	1.043848388	1.245571858	0.754391893			chr10	111694777	111695277	chr10:111694777-111695277	.	.	111694777	111695277	0	1	500	111694776	dist_batch_1_peaks_c1.bed
											496	BRCA_LumB	tIMEC_rank	294	tIMEC_rank			peak_14989	0.971638491	1.576537868	0.698316206	1.170684841	-1.279112314	-0.910848131	-0.701953999	-1.82496085	-0.850084225	-0.172321529	0.350902734	-0.94893684	0.060742913	1.567702445	-0.121950082	0.41364247			chr1	67029907	67030407	chr1:67029907-67030407	.	.	67029907	67030407	0	1	500	67029901	dist_batch_1_peaks_c1.bed
											497	BRCA_LumB	tIMEC_rank	163	tIMEC_rank			peak_14990	2.079097005	0.955161536	-0.197474509	1.634112944	-0.331390818	-1.45661023	-0.780070434	-0.224398585	-1.06894112	-0.648739624	-0.975889485	-1.042897044	0.380258151	0.782475906	0.89718552	-0.001879212			chr1	243397167	243397667	chr1:243397167-243397667	.	.	243397167	243397667	0	1	500	243397165	dist_batch_1_peaks_c1.bed
											498	BRCA_HER2	tIMEC_rank	315	tIMEC_rank			peak_14996	0.709251602	-0.504346335	-0.916740014	-0.617095424	-0.770151188	0.508456979	-0.805503519	0.063418628	0.581215589	-0.300756345	-1.29029076	-1.622395277	0.166520157	1.435111719	1.837205903	1.526098285			chr9	84489799	84490299	chr9:84489799-84490299	.	.	84489799	84490299	0	1	500	84489791	dist_batch_1_peaks_c1.bed
											499	BRCA_LumA	tIMEC_rank	379	tIMEC_rank			peak_15017	-1.874615046	0.458883831	-0.644321766	-1.078405849	-0.054443726	-1.373708216	0.045841644	-0.719069112	1.485232286	0.676929102	-0.432623453	-0.718027393	1.315865017	0.511147189	1.050442009	1.350873485			chr9	117919558	117920058	chr9:117919558-117920058	.	.	117919558	117920058	0	1	500	117919557	dist_batch_1_peaks_c1.bed
											500	BRCA_LumA	tIMEC_rank	105	tIMEC_rank			peak_15096	0.45691484	-0.645461982	0.844882519	-0.034816484	-1.446440273	-0.050911945	-2.156063321	-1.060246308	0.659627263	-0.091281224	0.511099949	-0.728587675	2.012971645	0.468767722	0.13402698	1.125518295			chr14	97543552	97544052	chr14:97543552-97544052	.	.	97543552	97544052	0	1	500	97543543	dist_batch_1_peaks_c1.bed
											501	BRCA_basal	tIMEC_rank	400	tIMEC_rank			peak_15127	-0.557884611	-2.336757521	-0.456931415	-1.532996688	1.030083656	0.407364805	0.74034803	-0.235163106	0.907568417	-1.001585302	0.413009209	0.145422048	1.691805682	0.127813704	-0.273331527	0.931234617			chr10	129789221	129789721	chr10:129789221-129789721	.	.	129789221	129789721	0	1	500	129789220	dist_batch_1_peaks_c1.bed
											502	BRCA_LumB	tIMEC_rank	17	tIMEC_rank			peak_15154	0.547450484	-0.588061874	0.24762635	0.599039453	-1.894936678	-2.331892949	-0.47438657	0.033006345	0.204601053	-0.942672794	0.338181404	0.272108427	0.653487955	1.246630978	1.489860495	0.59995792			chr16	86985450	86985950	chr16:86985450-86985950	.	.	86985450	86985950	0	1	500	86985442	dist_batch_1_peaks_c1.bed
											503	BRCA_LumB	tIMEC_rank	328	tIMEC_rank			peak_1521	-0.431621076	-2.195095452	-1.412976989	-1.105056128	-1.245534877	0.914812511	0.584670149	0.382065996	1.522989035	1.011066335	0.576475075	-0.076119221	0.846023991	0.652638621	-0.211787622	0.187449652			chr2	45358724	45359224	chr2:45358724-45359224	.	.	45358724	45359224	0	1	500	45358720	dist_batch_1_peaks_c1.bed
											504	BRCA_HER2	tIMEC_rank	256	tIMEC_rank			peak_1522	-0.810718345	-1.02018497	-0.415516429	-1.13301776	0.669935506	-1.514882551	1.363579239	1.114389277	-0.294575974	0.205972123	-1.143740254	-1.049692049	0.557829714	1.31844415	0.856907385	1.295270937			chr11	75265333	75265833	chr11:75265333-75265833	.	.	75265333	75265833	0	1	500	75265326	dist_batch_1_peaks_c1.bed
											505	BRCA_LumB	tIMEC_rank	131	tIMEC_rank			peak_15253	-1.769613997	-1.124675086	-0.732223569	-1.502886025	-1.043237258	-0.122098294	1.000333452	-0.123627528	1.404841582	0.306639474	-0.118671185	-0.072007482	0.204974475	1.16359468	1.33381419	1.19484257			chr11	123068403	123068903	chr11:123068403-123068903	.	.	123068403	123068903	0	1	500	123068402	dist_batch_1_peaks_c1.bed
											506	BRCA_LumA	tIMEC_rank	216	tIMEC_rank			peak_15257	0.600229625	-0.861933609	-2.294482078	-1.418833625	0.705999319	-0.918864624	-0.640302162	0.521314142	-0.483559337	0.526605452	0.763695781	-0.406533841	0.438459513	1.179256442	0.887204943	1.40174406			chr9	35924309	35924809	chr9:35924309-35924809	.	.	35924309	35924809	0	1	500	35924306	dist_batch_1_peaks_c1.bed
											507	BRCA_LumA	tIMEC_rank	85	tIMEC_rank			peak_1526	0.346048966	-1.686330487	-1.081715856	-1.052203818	0.45286767	-0.647645397	1.960908163	0.22010575	-0.262277623	-0.645717656	-0.991995893	-0.648173064	1.342497046	0.747929421	0.753016126	1.192686651			chr22	24603731	24604231	chr22:24603731-24604231	.	.	24603731	24604231	0	1	500	24603729	dist_batch_1_peaks_c1.bed
											508	BRCA_basal	tIMEC_rank	228	tIMEC_rank			peak_15279	-1.263510185	-1.121065714	-0.016555939	-0.620773862	-1.828396933	-0.496951784	1.231704143	-0.162942145	-0.321298427	-0.712684398	0.150760602	0.310093513	1.947785559	0.542288947	1.28334559	1.078201033			chr2	46771045	46771545	chr2:46771045-46771545	.	.	46771045	46771545	0	1	500	46771041	dist_batch_1_peaks_c1.bed
											509	BRCA_basal	tIMEC_rank	200	tIMEC_rank			peak_15297	0.730073265	-0.642987755	-1.279049396	0.246942729	-1.191609855	0.182826958	-0.280217841	-1.419202999	-1.155991706	-0.12321609	0.187252633	0.212053697	2.590761855	0.193695015	1.09858481	0.65008468			chr6	119468317	119468817	chr6:119468317-119468817	.	.	119468317	119468817	0	1	500	119468316	dist_batch_1_peaks_c1.bed
											510	BRCA_LumB	tIMEC_rank	152	tIMEC_rank			peak_15314	0.869039105	0.675065788	1.952082346	1.096244562	-0.682168987	-2.296833603	-0.536947585	-0.632975477	0.851380997	0.66774682	0.703058178	-0.291468596	-0.857813437	-0.272163686	-0.70255359	-0.541692836			chr2	33516426	33516926	chr2:33516426-33516926	.	.	33516426	33516926	0	1	500	33516423	dist_batch_1_peaks_c1.bed
											511	BRCA_LumB	tIMEC_rank	374	tIMEC_rank			peak_15332	-0.727770996	-2.0401126	-0.650813051	-0.650646816	0.751266984	0.041739304	0.136080953	-1.001611807	1.320164046	1.176535344	-1.250961812	-0.699048635	0.602457522	1.328928541	1.131687977	0.532105046			chr4	148419247	148419747	chr4:148419247-148419747	.	.	148419247	148419747	0	1	500	148419246	dist_batch_1_peaks_c1.bed
											512	BRCA_HER2	tIMEC_rank	221	tIMEC_rank			peak_15343	-0.977769093	-0.922700535	-1.300476724	-0.440113295	0.146097696	0.350574765	0.605572569	0.505293882	-1.20120532	0.320392912	-1.642922572	-0.496919374	1.776464913	1.540888616	0.943429099	0.79339246			chr5	149522691	149523191	chr5:149522691-149523191	.	.	149522691	149523191	0	1	500	149522690	dist_batch_1_peaks_c1.bed
											513	BRCA_LumB	tIMEC_rank	237	tIMEC_rank			peak_15348	-0.28665086	-1.733146428	-2.229699517	-1.327921082	1.107280906	-0.076346071	-0.685885277	0.802814745	-0.182745152	0.317159905	0.807716263	0.236407568	0.704343322	1.297821602	0.502530462	0.746319614			chr5	139076489	139076989	chr5:139076489-139076989	.	.	139076489	139076989	0	1	500	139076488	dist_batch_1_peaks_c1.bed
											514	BRCA_LumB	tIMEC_rank	344	tIMEC_rank			peak_15350	-0.293249682	-1.750044853	-0.498561443	-1.333031022	-0.492781285	0.572318472	0.684463787	0.57029638	1.053427238	0.690534207	-1.769222822	-0.248700672	-0.376786536	1.818755975	0.304635734	1.067946523			chr5	150521036	150521536	chr5:150521036-150521536	.	.	150521036	150521536	0	1	500	150521035	dist_batch_1_peaks_c1.bed
											515	BRCA_LumA	tIMEC_rank	285	tIMEC_rank			peak_15357	-0.878328187	-0.904803904	-1.366652399	-0.758501754	0.660696016	-1.420627537	0.334428989	-1.422022545	0.199332433	0.496210305	0.091774766	-0.240934778	1.275936563	1.710041095	1.139664274	1.083786663			chr7	61624298	61624798	chr7:61624298-61624798	.	.	61624298	61624798	0	1	500	61624292	dist_batch_1_peaks_c1.bed
											516	BRCA_LumA	tIMEC_rank	313	tIMEC_rank			peak_15358	-0.96227487	0.782720301	-1.575600173	-0.75131911	-0.086933921	-0.565648707	0.346957992	-0.245105758	-0.487402119	-0.496561313	-0.561129437	-0.918996365	0.498108305	2.288662598	1.229498298	1.50502428			chr1	40733373	40733873	chr1:40733373-40733873	.	.	40733373	40733873	0	1	500	40733369	dist_batch_1_peaks_c1.bed
											517	BRCA_LumA	tIMEC_rank	182	tIMEC_rank			peak_15376	-1.3587228	-0.596752692	-1.293599303	-1.377519306	-0.330844675	1.006250878	1.801347027	-1.016943367	-0.032248687	0.388445857	0.742014231	-0.889918777	-0.181258646	1.063911588	1.115345627	0.960493043			chr3	16490093	16490593	chr3:16490093-16490593	.	.	16490093	16490593	0	1	500	16490092	dist_batch_1_peaks_c1.bed
											518	BRCA_LumB	tIMEC_rank	247	tIMEC_rank			peak_15386	-1.600792853	-0.502945203	-1.113990215	-1.177630196	-0.098752766	-0.567670263	-0.83339554	0.646742786	0.737874354	0.679064804	1.049248822	1.514194579	-1.357031695	1.453430932	0.775850144	0.39580231			chr3	55194464	55194964	chr3:55194464-55194964	.	.	55194464	55194964	0	1	500	55194459	dist_batch_1_peaks_c1.bed
											519	BRCA_HER2	tIMEC_rank	192	tIMEC_rank			peak_15393	1.199531361	0.075695309	-0.685151749	0.533322822	-0.598429	-1.496820286	-1.815106817	-0.80157921	-0.671543453	0.228649928	0.230483675	0.490818284	-0.530523021	1.120780364	2.144813933	0.575057859			chr1	27853665	27854165	chr1:27853665-27854165	.	.	27853665	27854165	0	1	500	27853663	dist_batch_1_peaks_c1.bed
											520	BRCA_LumA	tIMEC_rank	283	tIMEC_rank			peak_15401	1.031969609	1.80380382	1.603924685	0.556501213	0.436685208	-1.51659437	0.6163028	-1.245571746	-1.050341169	-1.485872369	-0.162942961	-0.142872565	-0.732857065	0.077998164	-0.371433331	0.581300078			chr15	75079944	75080444	chr15:75079944-75080444	.	.	75079944	75080444	0	1	500	75079937	dist_batch_1_peaks_c1.bed
											521	BRCA_LumB	tIMEC_rank	137	tIMEC_rank			peak_15418	-0.662948138	-0.52684206	-1.438626285	-0.661347239	1.494873441	1.269837926	1.460135201	0.783692234	-0.527943688	-1.027752163	-1.025983729	-1.312782748	1.008367739	0.940192561	-0.155701348	0.382828296			chr9	116534486	116534986	chr9:116534486-116534986	.	.	116534486	116534986	0	1	500	116534485	dist_batch_1_peaks_c1.bed
											522	BRCA_LumA	tIMEC_rank	251	tIMEC_rank			peak_15432	-2.084174786	-1.245937922	-1.050620682	-1.783686598	0.757176571	0.878552669	-0.621205147	0.484088116	0.730295659	0.88069751	-0.217453181	0.362962526	0.969468287	0.400863702	0.569066083	0.969907193			chr15	67342120	67342620	chr15:67342120-67342620	.	.	67342120	67342620	0	1	500	67342114	dist_batch_1_peaks_c1.bed
											523	BRCA_LumA	tIMEC_rank	342	tIMEC_rank			peak_15439	-1.13492242	-2.255514869	-1.330964258	-0.513887924	-0.509107517	1.542579821	0.422076932	0.88699052	0.788277742	0.453110131	0.256724811	1.349979964	0.772057668	0.199080874	-0.142710932	-0.783770543			chr20	36701685	36702185	chr20:36701685-36702185	.	.	36701685	36702185	0	1	500	36701682	dist_batch_1_peaks_c1.bed
											524	BRCA_basal	tIMEC_rank	205	tIMEC_rank			peak_15443	1.475488298	1.088479182	1.568179135	1.113231579	-0.259694709	0.472578575	1.007675135	-1.475985515	-1.320260311	-0.235856158	0.20440381	-0.724196605	-1.378360976	-0.05347233	-0.951812279	-0.530396831			chr12	19635564	19636064	chr12:19635564-19636064	.	.	19635564	19636064	0	1	500	19635563	dist_batch_1_peaks_c1.bed
											525	BRCA_LumB	tIMEC_rank	261	tIMEC_rank			peak_15468	-0.769986242	0.332495851	0.408890165	0.785888654	-1.061324148	-1.265829506	-1.435757225	-0.700486811	-0.639152642	-0.498214338	-0.010659806	-0.52120062	2.141782689	1.061493543	1.424792264	0.747268171			chr9	16030517	16031017	chr9:16030517-16031017	.	.	16030517	16031017	0	1	500	16030516	dist_batch_1_peaks_c1.bed
											526	BRCA_LumB	tIMEC_rank	218	tIMEC_rank			peak_15474	-0.139073883	-1.396624711	-1.674100758	-0.852336437	0.045380381	-2.101112014	0.074516855	0.477965042	1.337611648	1.309626201	-0.168292256	0.123014928	0.698862586	1.013115048	0.673790123	0.577657247			chr1	15068606	15069106	chr1:15068606-15069106	.	.	15068606	15069106	0	1	500	15068605	dist_batch_1_peaks_c1.bed
											527	BRCA_basal	tIMEC_rank	172	tIMEC_rank			peak_15475	-2.286998206	-0.651982449	-1.275447714	-0.737678418	-0.224428998	1.884867624	1.531151804	0.81960488	0.660466397	0.259484589	0.660877722	-0.414560775	-0.123560985	0.145134007	0.309757509	-0.556686988			chr2	56037108	56037608	chr2:56037108-56037608	.	.	56037108	56037608	0	1	500	56037103	dist_batch_1_peaks_c1.bed
											528	BRCA_basal	tIMEC_rank	119	tIMEC_rank			peak_15488	-2.203407139	-0.633998079	-1.408239779	-0.145721704	0.649206418	-0.435937532	-1.030305214	-0.177621806	0.406069839	0.650056974	-0.169212969	0.03530156	1.820617757	1.21110791	1.268251591	0.163832174			chr2	58208399	58208899	chr2:58208399-58208899	.	.	58208399	58208899	0	1	500	58208394	dist_batch_1_peaks_c1.bed
											529	BRCA_LumB	tIMEC_rank	116	tIMEC_rank			peak_15506	-1.599528518	0.310156691	0.09383371	0.701591785	-0.888765358	-0.364491175	-0.910344937	-0.578103983	-0.525296571	-0.28279077	-1.347852129	-0.090006872	1.943817948	1.385180379	1.607278335	0.545321466			chr9	109561376	109561876	chr9:109561376-109561876	.	.	109561376	109561876	0	1	500	109561375	dist_batch_1_peaks_c1.bed
											530	BRCA_LumB	tIMEC_rank	170	tIMEC_rank			peak_15509	0.030141166	-1.044577017	-0.646597121	-0.467850272	0.257566502	-1.860813177	0.656107325	0.267953312	-0.207745389	-1.699444693	0.084904353	-0.374680216	1.491648964	0.52260275	1.803895379	1.186888134			chr16	75078837	75079337	chr16:75078837-75079337	.	.	75078837	75079337	0	1	500	75078830	dist_batch_1_peaks_c1.bed
											531	BRCA_basal	tIMEC_rank	18	tIMEC_rank			peak_15513	-0.206366526	-0.440325226	-0.976067507	-0.356057427	-1.383356228	0.889838777	-0.408691455	0.411988737	-0.294047969	-0.887546302	-0.655400614	-1.370690263	1.562206148	1.843174241	0.990807339	1.280534275			chr2	42374868	42375368	chr2:42374868-42375368	.	.	42374868	42375368	0	1	500	42374864	dist_batch_1_peaks_c1.bed
											532	BRCA_LumA	tIMEC_rank	316	tIMEC_rank			peak_15541	-2.045013598	-0.913341164	-0.629972859	-0.275978782	-0.709897716	-0.034669067	0.408685562	-1.316563727	1.699525672	0.667744642	-0.246367108	0.920773082	0.980496934	-0.130800346	1.696707271	-0.071328796			chr1	59972685	59973185	chr1:59972685-59973185	.	.	59972685	59973185	0	1	500	59972680	dist_batch_1_peaks_c1.bed
											533	BRCA_LumB	tIMEC_rank	280	tIMEC_rank			peak_1565	0.273313379	2.327503525	1.76181124	0.935061228	-1.104245626	0.432232102	-0.394442799	0.429740502	-1.271133582	-1.317580416	0.238236993	-0.40475885	-0.747278671	-0.724025469	-0.347358821	-0.087074733			chr1	208357594	208358094	chr1:208357594-208358094	.	.	208357594	208358094	0	1	500	208357592	dist_batch_1_peaks_c1.bed
											534	BRCA_basal	tIMEC_rank	252	tIMEC_rank			peak_15663	0.535477841	-0.562017056	-0.698714801	0.058553653	-1.057598352	-1.533040568	-1.265892334	-1.535043795	1.166976691	-0.14679931	0.493371249	0.226991483	0.349623393	1.333611877	1.780295144	0.854204885			chr6	118709325	118709825	chr6:118709325-118709825	.	.	118709325	118709825	0	1	500	118709324	dist_batch_1_peaks_c1.bed
											535	BRCA_HER2	tIMEC_rank	201	tIMEC_rank			peak_15682	0.879787992	-0.15814759	1.209200701	0.543323697	-1.918669135	-0.952260428	-0.808727451	-0.658882571	-0.741833401	-0.245498402	0.068532541	-1.442217609	1.018091694	0.489790999	1.585943769	1.131565194			chr6	123412223	123412723	chr6:123412223-123412723	.	.	123412223	123412723	0	1	500	123412222	dist_batch_1_peaks_c1.bed
											536	BRCA_LumA	tIMEC_rank	38	tIMEC_rank			peak_15688	0.557145685	-0.540097131	1.239097875	1.040785233	-1.433689832	-0.497105508	-0.600428775	-1.049294455	-0.373544894	-1.173329464	-1.374402735	-0.104991546	1.607223606	0.568943014	1.522777752	0.610911174			chr7	90812228	90812728	chr7:90812228-90812728	.	.	90812228	90812728	0	1	500	90812219	dist_batch_1_peaks_c1.bed
											537	BRCA_basal	tIMEC_rank	190	tIMEC_rank			peak_15722	-1.589809983	-1.760299908	-0.475919539	-0.547018741	-1.321803528	1.043817074	0.030772679	0.351272205	1.550770946	1.375583174	0.828125942	1.107698162	0.388831131	-0.177323867	-0.110154993	-0.694540753			chr1	98519505	98520005	chr1:98519505-98520005	.	.	98519505	98520005	0	1	500	98519496	dist_batch_1_peaks_c1.bed
											538	BRCA_LumB	tIMEC_rank	353	tIMEC_rank			peak_15723	-1.109147481	-0.976733591	-1.560189038	-0.796474526	0.300439284	1.124989611	-0.201865499	0.347082991	1.876360323	1.229368256	1.007728366	1.22240968	-0.664705947	-0.476796613	-0.392311915	-0.930153901			chr4	7208857	7209357	chr4:7208857-7209357	.	.	7208857	7209357	0	1	500	7208850	dist_batch_1_peaks_c1.bed
											539	BRCA_basal	tIMEC_rank	154	tIMEC_rank			peak_15732	-0.701130301	-0.896146545	-0.64240746	-0.994251339	-0.369101195	-0.609791945	-1.306380996	-0.104734621	2.178577351	1.092106792	0.326226003	0.127650303	0.051641538	-0.798035874	1.985164781	0.660613508			chr7	26195080	26195580	chr7:26195080-26195580	.	.	26195080	26195580	0	1	500	26195078	dist_batch_1_peaks_c1.bed
											540	BRCA_LumA	tIMEC_rank	282	tIMEC_rank			peak_15736	-0.185869234	1.663289375	1.643500919	1.470966686	0.46375712	-0.760844031	-1.514363827	-0.294884808	0.656259224	-1.113349438	-0.171137475	0.989911949	-0.999075939	-0.607538901	-0.205817405	-1.034804217			chr9	99061965	99062465	chr9:99061965-99062465	.	.	99061965	99062465	0	1	500	99061956	dist_batch_1_peaks_c1.bed
											541	BRCA_LumB	tIMEC_rank	171	tIMEC_rank			peak_15841	-0.157407841	-0.320545313	-0.634291245	-0.200646065	-1.033967254	-1.145171354	0.553322286	-0.025396553	-0.998729638	-0.808528104	-0.727585956	-0.676430218	1.136591304	1.460915529	2.161603223	1.4162672			chr2	54715267	54715767	chr2:54715267-54715767	.	.	54715267	54715767	0	1	500	54715262	dist_batch_1_peaks_c1.bed
											542	CESC	tIMEC_rank	4	tIMEC_rank			peak_15863	1.770598985	0.979319017	0.880761669	1.128973283	-1.134773451	-0.907674373	-2.385258925	-0.908928981	-0.407298002	-0.056529881	-0.626043043	0.31813777	0.127998919	0.574012072	0.248585907	0.398119032			chr9	129895474	129895974	chr9:129895474-129895974	.	.	129895474	129895974	0	1	500	129895473	dist_batch_1_peaks_c1.bed
											543	CESC	tIMEC_rank	157	tIMEC_rank			peak_15878	0.857770293	0.524115165	0.929945074	0.387370001	-0.734174698	-1.668999522	-2.237668971	-0.855321133	-0.95090395	-0.140948106	0.307111292	-0.034428681	0.71444167	0.355448125	1.354779649	1.191463792			chr5	8829297	8829797	chr5:8829297-8829797	.	.	8829297	8829797	0	1	500	8829289	dist_batch_1_peaks_c1.bed
											544	CESC	tIMEC_rank	255	tIMEC_rank			peak_1589	-1.331653305	-2.37830029	-0.300823611	-0.750286254	-0.641557214	2.061040297	-0.057863224	1.368726423	0.781935846	0.515723296	-0.024011431	0.098291264	0.527914308	0.035541833	0.370606979	-0.275284917			chr10	22535514	22536014	chr10:22535514-22536014	.	.	22535514	22536014	0	1	500	22535512	dist_batch_1_peaks_c1.bed
											545	CESC	tIMEC_rank	317	tIMEC_rank			peak_15897	0.804282159	0.638978103	0.877543118	0.534313345	-2.468981957	-1.081451882	-1.636359232	-0.792096176	0.095611304	0.813587169	0.687252932	-0.157288488	1.017122397	0.647082227	-0.580213942	0.600618923			chr9	93219907	93220407	chr9:93219907-93220407	.	.	93219907	93220407	0	1	500	93219898	dist_batch_1_peaks_c1.bed
											546	CHOL	tIMEC_rank	11	tIMEC_rank			peak_15899	1.09814589	-0.746588506	-0.298484676	0.219938067	-1.912584275	-0.839044706	-1.70786271	-0.840500788	-0.004556413	0.39409197	0.679323011	-0.188326905	1.860534136	0.35723073	1.043758492	0.884926684			chr4	148024586	148025086	chr4:148024586-148025086	.	.	148024586	148025086	0	1	500	148024585	dist_batch_1_peaks_c1.bed
											547	CHOL	tIMEC_rank	242	tIMEC_rank			peak_15937	0.984408762	0.949260931	2.385372518	0.327144621	-1.456147868	-1.372096814	-0.299138389	-0.906102782	-0.992475628	-0.260577397	0.889568363	0.09855429	-0.346774158	-0.924818714	0.176362465	0.747459798			chr2	172917052	172917552	chr2:172917052-172917552	.	.	172917052	172917552	0	1	500	172917051	dist_batch_1_peaks_c1.bed
											548	CHOL	tIMEC_rank	387	tIMEC_rank			peak_15951	0.986926694	-0.465799891	1.337144956	0.503561816	-1.664216985	-1.748372706	-0.034771908	-1.436465072	-0.675881603	0.207577326	0.273705631	-0.731566204	0.139935687	1.00184619	1.35743972	0.948936349			chr7	102613637	102614137	chr7:102613637-102614137	.	.	102613637	102614137	0	1	500	102613636	dist_batch_1_peaks_c1.bed
											549	CHOL	tIMEC_rank	309	tIMEC_rank			peak_15958	0.564826332	1.210091437	0.621217518	0.502236699	-2.670786808	-0.425230215	-2.074499871	-0.426505463	-0.216941465	0.112476448	0.417671703	-0.031596596	0.480589231	0.471768325	0.638065609	0.826617118			chr14	99220783	99221283	chr14:99220783-99221283	.	.	99220783	99221283	0	1	500	99220774	dist_batch_1_peaks_c1.bed
											550	CHOL	tIMEC_rank	244	tIMEC_rank			peak_15966	0.693828407	-0.099338313	0.868550456	0.442099517	-2.066705399	-1.170037597	-0.344740161	-0.696419177	-1.748273855	-0.35280498	0.698328454	0.282627329	1.866713205	0.361158618	0.357606257	0.907407239			chr6	154809991	154810491	chr6:154809991-154810491	.	.	154809991	154810491	0	1	500	154809990	dist_batch_1_peaks_c1.bed
											551	COAD	tIMEC_rank	47	tIMEC_rank			peak_1597	0.13033211	0.556150974	-1.043847009	-0.597773606	0.888793841	1.422740563	1.61862743	1.76870316	-1.748767568	-0.729023068	-0.436792918	-0.04929038	-1.281416396	0.064863989	-0.477327995	-0.085973128			chr15	89663093	89663593	chr15:89663093-89663593	.	.	89663093	89663593	0	1	500	89663085	dist_batch_1_peaks_c1.bed
											552	COAD	tIMEC_rank	115	tIMEC_rank			peak_15974	-0.181040235	-0.143269684	-0.26563497	0.0525043	-1.006713557	-0.535443064	-1.887412132	-1.361220455	-1.229420286	0.326014501	0.975045443	0.991716427	1.801856848	1.199288184	0.384374617	0.879354064			chr12	13500130	13500630	chr12:13500130-13500630	.	.	13500130	13500630	0	1	500	13500129	dist_batch_1_peaks_c1.bed
											553	COAD	tIMEC_rank	53	tIMEC_rank			peak_15983	-1.14730909	-0.876721473	1.103757749	-0.415592219	-0.802386532	-1.070728973	-1.178253915	-1.072050956	-0.60891258	-0.273896849	0.858600112	0.763737316	1.786974117	1.188165177	0.483052711	1.261565404			chr7	43204251	43204751	chr7:43204251-43204751	.	.	43204251	43204751	0	1	500	43204247	dist_batch_1_peaks_c1.bed
											554	COAD	tIMEC_rank	88	tIMEC_rank			peak_16008	1.128949021	-0.656203434	0.132398731	0.04187926	-1.214210394	-1.526791611	-1.132102441	-0.94349495	-1.182140989	0.354220706	0.4765657	0.51368914	2.119903051	0.728621802	0.037030743	1.121685665			chr8	74705830	74706330	chr8:74705830-74706330	.	.	74705830	74706330	0	1	500	74705823	dist_batch_1_peaks_c1.bed
											555	COAD	tIMEC_rank	32	tIMEC_rank			peak_1603	1.220256887	1.435719506	0.909457132	0.743238298	1.09033264	-0.438649561	1.225274274	0.586680723	-1.198374836	-1.668809154	-0.631588374	-0.25093205	-0.710901547	-0.357073824	-1.53290843	-0.421721682			chr5	155628843	155629343	chr5:155628843-155629343	.	.	155628843	155629343	0	1	500	155628842	dist_batch_1_peaks_c1.bed
											556	COAD	tIMEC_rank	107	tIMEC_rank			peak_16036	-0.462368375	-0.492069427	-1.751190088	-0.403178054	-0.499916911	-0.373764925	-1.016058177	0.099804028	-1.313396684	-0.528388258	1.229392359	0.963645731	2.108721932	0.89130185	0.784615709	0.762849291			chr8	91243228	91243728	chr8:91243228-91243728	.	.	91243228	91243728	0	1	500	91243219	dist_batch_1_peaks_c1.bed
											557	COAD	tIMEC_rank	134	tIMEC_rank			peak_16042	0.258253046	-1.47084831	0.326307915	-0.386580622	-0.844300757	-1.061486278	-0.241160196	-1.81212695	-1.162019993	0.437419499	0.675446571	0.670493217	0.777189356	1.740826378	0.871573419	1.221013705			chr1	205343691	205344191	chr1:205343691-205344191	.	.	205343691	205344191	0	1	500	205343689	dist_batch_1_peaks_c1.bed
											558	COAD	tIMEC_rank	109	tIMEC_rank			peak_16067	-0.179424331	-0.141260835	0.845323522	0.258508025	-2.488955589	-1.399768986	-1.022897266	-0.024602848	-0.736906454	0.459335518	1.29939538	0.447721313	1.611022304	0.585239477	-0.120891219	0.608161991			chr5	166721807	166722307	chr5:166721807-166722307	.	.	166721807	166722307	0	1	500	166721806	dist_batch_1_peaks_c1.bed
											559	COAD	tIMEC_rank	240	tIMEC_rank			peak_1607	-0.507642064	0.019876676	0.050410556	0.026567404	1.266111264	0.515551115	1.12161622	0.480866283	-2.239343162	-1.468657836	-1.368490662	-0.955543645	0.629239495	0.98118242	0.812850835	0.635405099			chr10	134479599	134480099	chr10:134479599-134480099	.	.	134479599	134480099	0	1	500	134479598	dist_batch_1_peaks_c1.bed
											560	COAD	tIMEC_rank	41	tIMEC_rank			peak_16101	-0.742210602	-0.757324544	-0.055435513	-0.601862875	-0.70528894	-1.169850582	-0.741978309	-0.072789023	-1.035151836	0.682809633	1.580896927	0.497023098	2.159376587	1.160305554	-1.041465021	0.842945447			chr5	178078222	178078722	chr5:178078222-178078722	.	.	178078222	178078722	0	1	500	178078221	dist_batch_1_peaks_c1.bed
											561	COAD	tIMEC_rank	139	tIMEC_rank			peak_1611	-2.00112571	-0.174106946	-1.238375019	-1.970706963	1.010708321	-0.268417664	0.637990276	-0.78582693	1.085137803	1.236298565	0.640850457	0.425983268	0.135914663	0.390572332	-0.099922522	0.97502607			chr4	186682817	186683317	chr4:186682817-186683317	.	.	186682817	186683317	0	1	500	186682816	dist_batch_1_peaks_c1.bed
											562	COAD	tIMEC_rank	111	tIMEC_rank			peak_16119	-0.025490206	-0.77907811	1.069358068	-0.492198934	0.573274694	1.30543132	1.603734034	1.738951459	-0.068141066	-0.40480724	0.621834272	-1.390687145	-0.900887185	-0.992037268	-1.356557588	-0.502699105			chr1	238811188	238811688	chr1:238811188-238811688	.	.	238811188	238811688	0	1	500	238811186	dist_batch_1_peaks_c1.bed
											563	COAD	tIMEC_rank	380	tIMEC_rank			peak_16120	-0.83902579	-1.646039114	-1.267442925	-0.663235854	0.381091862	1.940643606	0.422249852	1.549449842	0.695729275	0.260055131	0.47956646	1.187857928	-0.615969399	-0.465280106	-0.353726478	-1.065924289			chr15	77748011	77748511	chr15:77748011-77748511	.	.	77748011	77748511	0	1	500	77748004	dist_batch_1_peaks_c1.bed
											564	COAD	tIMEC_rank	292	tIMEC_rank			peak_16122	-0.524418998	0.072613542	-2.601287769	-0.525401948	-0.56434066	0.355243898	-0.928673721	-1.381459867	1.290765502	0.625999986	0.358866598	0.611399298	1.037912005	0.621574407	1.117756747	0.43345098			chr17	3791605	3792105	chr17:3791605-3792105	.	.	3791605	3792105	0	1	500	3791602	dist_batch_1_peaks_c1.bed
											565	COAD	tIMEC_rank	36	tIMEC_rank			peak_1614	0.278723126	-0.486519715	-2.45519617	-0.062613231	-0.132400879	1.119166002	0.014489421	0.86521909	0.558473583	-0.846953421	-1.37727158	-0.939045573	0.878375367	0.808410657	1.529949117	0.247194204			chr6	109018784	109019284	chr6:109018784-109019284	.	.	109018784	109019284	0	1	500	109018783	dist_batch_1_peaks_c1.bed
											566	COAD	tIMEC_rank	51	tIMEC_rank			peak_16140	-0.909060528	-0.929091379	-0.521754543	-0.965073409	0.254852628	0.505965449	-0.614315878	-0.247151817	-0.464549407	-1.035804453	-1.034910183	-0.246364986	1.11146976	1.838580526	1.571565189	1.685643032			chr6	113443175	113443675	chr6:113443175-113443675	.	.	113443175	113443675	0	1	500	113443174	dist_batch_1_peaks_c1.bed
											567	COAD	tIMEC_rank	208	tIMEC_rank			peak_16148	-1.515054833	-0.637456971	-2.388373047	-0.792997307	0.444408161	0.925816568	0.060190735	0.390461324	1.734973082	1.196895335	0.806913822	0.281469125	-0.102230787	0.344713746	-0.082444619	-0.667284334			chr1	210566927	210567427	chr1:210566927-210567427	.	.	210566927	210567427	0	1	500	210566925	dist_batch_1_peaks_c1.bed
											568	COAD	tIMEC_rank	74	tIMEC_rank			peak_16153	-2.060831824	0.995673328	-1.166589913	-0.74411385	-1.228309653	0.630095611	0.667943349	-0.340101206	-0.37456114	-0.280350668	-0.334608424	-0.142945151	0.316552969	1.079465588	1.887858972	1.094822014			chr1	223908589	223909089	chr1:223908589-223909089	.	.	223908589	223909089	0	1	500	223908587	dist_batch_1_peaks_c1.bed
											569	COAD	tIMEC_rank	112	tIMEC_rank			peak_16157	0.131365773	0.098102071	-0.927388669	-1.11323237	1.079832775	-1.750916608	-0.068182021	-1.388898955	-0.7371194	-0.465075325	0.341974375	-0.149539743	0.753688275	1.162573001	1.135103759	1.897713061			chr5	32534775	32535275	chr5:32534775-32535275	.	.	32534775	32535275	0	1	500	32534772	dist_batch_1_peaks_c1.bed
											570	COAD	tIMEC_rank	106	tIMEC_rank			peak_16170	0.70824302	0.046872411	0.840166202	-0.171228722	-0.445194073	-0.364502115	0.407407054	1.302044308	0.6679809	0.843416242	0.877383462	1.14396288	-2.12478619	-1.528767681	-1.266101683	-0.936896014			chr2	216764838	216765338	chr2:216764838-216765338	.	.	216764838	216765338	0	1	500	216764836	dist_batch_1_peaks_c1.bed
											571	COAD	tIMEC_rank	135	tIMEC_rank			peak_16191	-2.289942628	-0.290460224	-1.102340088	-1.059957008	0.567351529	1.090520102	1.851980606	1.088115568	0.091755614	0.721718544	-0.17386412	-0.408259283	0.986366378	-0.291099523	-0.634512493	-0.147372976			chr4	42050328	42050828	chr4:42050328-42050828	.	.	42050328	42050828	0	1	500	42050324	dist_batch_1_peaks_c1.bed
											572	COAD	tIMEC_rank	60	tIMEC_rank			peak_16201	-1.535480798	-1.126788238	-1.501183807	-1.414101653	1.192258373	0.387827332	1.123514739	-0.049330513	-0.282265237	-0.699653383	-0.045362353	-0.048487448	1.654185054	0.496543746	0.828848377	1.01947581			chr14	90909875	90910375	chr14:90909875-90910375	.	.	90909875	90910375	0	1	500	90909866	dist_batch_1_peaks_c1.bed
											573	COAD	tIMEC_rank	155	tIMEC_rank			peak_16203	0.416528912	-0.429947524	-0.683106635	-0.560005416	-1.288140663	-1.222314104	-1.082853486	-1.656523012	0.848222496	1.889522121	0.063463685	0.440897563	1.209350695	0.828134238	0.16483396	1.06193717			chr8	82770953	82771453	chr8:82770953-82771453	.	.	82770953	82771453	0	1	500	82770945	dist_batch_1_peaks_c1.bed
											574	COAD	tIMEC_rank	418	tIMEC_rank			peak_1622	-0.745365886	1.536172438	0.581065522	0.925606831	-1.974886108	-0.301005938	-1.471786738	-0.302000041	-0.750484772	-0.494512222	-0.545073065	-0.268361268	1.47179788	0.406110716	1.331301982	0.60142067			chr3	172073577	172074077	chr3:172073577-172074077	.	.	172073577	172074077	0	1	500	172073576	dist_batch_1_peaks_c1.bed
											575	COAD	tIMEC_rank	26	tIMEC_rank			peak_16248	-0.35701817	-1.388507999	-1.936267657	-1.372631959	-0.727182853	0.025288777	0.582370616	0.564153752	-0.438326062	0.142550393	-0.275129715	1.035367414	0.458342383	0.559314085	1.982317374	1.145359622			chr6	113441445	113441945	chr6:113441445-113441945	.	.	113441445	113441945	0	1	500	113441444	dist_batch_1_peaks_c1.bed
											576	COAD	tIMEC_rank	96	tIMEC_rank			peak_16306	0.409042596	0.304871827	-1.441734823	-1.207120302	-1.302781863	-1.028736596	0.246092367	-0.612837539	-0.799195469	1.206878671	0.363475679	-0.783258674	1.144409699	0.850610499	0.765572819	1.884711109			chr11	19617427	19617927	chr11:19617427-19617927	.	.	19617427	19617927	0	1	500	19617426	dist_batch_1_peaks_c1.bed
											577	COAD	tIMEC_rank	127	tIMEC_rank			peak_16308	-0.769202596	-1.343377027	-0.056665096	-0.553741852	1.592147749	0.60896119	0.327973468	-1.007226682	-0.31538421	-0.793391185	-1.507220948	-0.79488555	0.754725293	1.45505867	1.376231273	1.025997502			chr13	52094535	52095035	chr13:52094535-52095035	.	.	52094535	52095035	0	1	500	52094530	dist_batch_1_peaks_c1.bed
											578	COAD	tIMEC_rank	43	tIMEC_rank			peak_16309	-1.509241104	-1.265127286	-1.489326043	-0.847294759	1.033174759	0.926976297	-0.809762753	-0.624334984	1.899632617	1.315995446	-0.124217489	0.056533622	0.406831812	0.74720358	0.354160035	-0.071203749			chr5	141320752	141321252	chr5:141320752-141321252	.	.	141320752	141321252	0	1	500	141320751	dist_batch_1_peaks_c1.bed
											579	COAD	tIMEC_rank	144	tIMEC_rank			peak_16310	-1.34748762	-1.99317162	-1.314970777	-1.109104392	1.464279999	1.311387022	-0.752785333	-0.16400661	1.190102114	0.691351735	0.388382627	0.139962437	0.366234669	0.57907592	0.508813654	0.041936175			chr1	17887866	17888366	chr1:17887866-17888366	.	.	17887866	17888366	0	1	500	17887865	dist_batch_1_peaks_c1.bed
											580	COAD	tIMEC_rank	86	tIMEC_rank			peak_16311	-0.582796835	-1.102718295	-1.378816026	-1.284150055	0.38657079	-0.400790673	0.111523237	-0.634610119	2.364730917	1.52987049	1.129868964	0.510865592	-0.071145591	-0.808882016	0.195837113	0.034642505			chr15	93842064	93842564	chr15:93842064-93842564	.	.	93842064	93842564	0	1	500	93842055	dist_batch_1_peaks_c1.bed
											581	COAD	tIMEC_rank	260	tIMEC_rank			peak_16312	1.162537567	1.721483969	0.777981039	0.856520819	1.128658736	0.637359572	0.490730254	-0.130393596	-0.026372262	-1.273472122	-0.499418935	0.103340932	-1.767149257	-1.02438082	-1.193297696	-0.9641282			chr8	49804026	49804526	chr8:49804026-49804526	.	.	49804026	49804526	0	1	500	49804022	dist_batch_1_peaks_c1.bed
											582	COAD	tIMEC_rank	59	tIMEC_rank			peak_16313	-1.964777388	-1.410223235	-0.450470184	-1.523481419	0.247963724	0.025385748	0.384895936	-0.451255497	1.168509697	1.338181459	0.898790229	0.790281229	-0.129222818	1.378969778	-0.726340811	0.422793553			chr2	26980904	26981404	chr2:26980904-26981404	.	.	26980904	26981404	0	1	500	26980902	dist_batch_1_peaks_c1.bed
											583	COAD	tIMEC_rank	25	tIMEC_rank			peak_16331	-0.759049892	-0.794718496	-0.373515389	-0.371069441	-2.903210836	0.07844003	0.706465573	0.076584353	0.695600484	-0.782794002	0.27393867	0.105937401	1.451313247	1.025581456	0.762167142	0.8083297			chr10	74544302	74544802	chr10:74544302-74544802	.	.	74544302	74544802	0	1	500	74544295	dist_batch_1_peaks_c1.bed
											584	COAD	tIMEC_rank	45	tIMEC_rank			peak_16427	1.659176669	0.192526168	-1.533496726	0.871102456	-0.46734763	-0.884376821	-1.067992196	-1.176498146	-0.210946799	-0.144281647	0.503080932	-1.31333156	1.226346829	1.673439443	0.353278524	0.319320504			chr15	51424841	51425341	chr15:51424841-51425341	.	.	51424841	51425341	0	1	500	51424836	dist_batch_1_peaks_c1.bed
											585	COAD	tIMEC_rank	151	tIMEC_rank			peak_16436	0.453655746	1.323810616	0.986003347	0.602408517	-1.216271938	0.320273703	0.726943746	-0.766955738	1.228709285	-0.279340512	0.169528899	1.344578428	-0.738258638	-1.731747038	-1.439062381	-0.984276042			chr9	117681776	117682276	chr9:117681776-117682276	.	.	117681776	117682276	0	1	500	117681775	dist_batch_1_peaks_c1.bed
											586	COAD	tIMEC_rank	209	tIMEC_rank			peak_16470	-0.531921876	0.052608364	-1.957144324	-0.363505997	-0.250894949	0.902945828	1.183159129	0.321306862	-1.027041671	0.014621694	-0.955849494	-1.241992869	0.203914651	0.857322483	2.165528464	0.626943706			chr3	30535329	30535829	chr3:30535329-30535829	.	.	30535329	30535829	0	1	500	30535326	dist_batch_1_peaks_c1.bed
											587	COAD	tIMEC_rank	223	tIMEC_rank			peak_16492	-1.957187216	-0.425904306	-1.957187216	-0.63173592	0.999827914	-0.551250956	1.480178964	-0.552424793	1.077267072	1.070131505	-0.130234696	-0.363255172	0.498648155	0.850911328	0.71804043	-0.125825094			chr9	128311690	128312190	chr9:128311690-128312190	.	.	128311690	128312190	0	1	500	128311689	dist_batch_1_peaks_c1.bed
											588	COAD	tIMEC_rank	30	tIMEC_rank			peak_16525	-1.182235742	-1.502962491	-1.103448691	-1.333716592	0.470202596	1.208737661	-0.106902666	0.699833568	1.320442298	1.453053504	-0.905284113	-0.474303458	0.318854805	1.289997942	-0.569540654	0.417272032			chr2	45186031	45186531	chr2:45186031-45186531	.	.	45186031	45186531	0	1	500	45186027	dist_batch_1_peaks_c1.bed
											589	COAD	tIMEC_rank	185	tIMEC_rank			peak_16538	-0.439647968	-1.70589928	-0.070830763	-1.015763107	0.770062267	0.145453109	0.414466773	0.733535842	-0.786744605	-1.158884877	-0.073063591	-1.448437827	0.2580846	1.466324492	1.544678317	1.366666619			chr3	194930642	194931142	chr3:194930642-194931142	.	.	194930642	194931142	0	1	500	194930641	dist_batch_1_peaks_c1.bed
											590	COAD	tIMEC_rank	161	tIMEC_rank			peak_16546	-0.42427095	0.255326365	0.969707072	0.381615421	1.318336346	1.373637397	0.692502415	1.751559256	-0.869840281	-1.551040358	-0.780844597	0.382336278	-0.397160705	-1.390877539	-0.750209387	-0.960776734			chr5	134791985	134792485	chr5:134791985-134792485	.	.	134791985	134792485	0	1	500	134791984	dist_batch_1_peaks_c1.bed
											591	COAD	tIMEC_rank	90	tIMEC_rank			peak_16562	-1.33439523	-0.323975622	-0.822449229	-0.492974206	-1.038261729	1.1800743	-0.224544631	-1.579926626	0.666214608	0.191771571	-0.624396019	-0.715287651	1.256358217	1.146065943	1.6866631	1.029063204			chr5	153555730	153556230	chr5:153555730-153556230	.	.	153555730	153556230	0	1	500	153555729	dist_batch_1_peaks_c1.bed
											592	ESCA	tIMEC_rank	56	tIMEC_rank			peak_16570	-0.34515125	-0.597568776	-0.283144427	-0.775536372	-0.039483592	-0.647063526	0.364900606	0.619319962	-0.763519946	-0.599260985	-0.643936461	-1.959579852	1.324397915	1.860434656	0.792499137	1.69269291			chr1	45731865	45732365	chr1:45731865-45732365	.	.	45731865	45732365	0	1	500	45731861	dist_batch_1_peaks_c1.bed
											593	ESCA	tIMEC_rank	269	tIMEC_rank			peak_16575	-1.467168737	-1.327892406	-0.784498654	-0.247474441	-0.783963076	0.202049369	-0.695708762	-0.893938447	-0.075308072	-0.563987911	1.504138129	1.307354235	0.513158218	1.259948405	1.805976331	0.247315819			chr9	101691318	101691818	chr9:101691318-101691818	.	.	101691318	101691818	0	1	500	101691317	dist_batch_1_peaks_c1.bed
											594	ESCA	tIMEC_rank	336	tIMEC_rank			peak_166	-0.573409815	-1.200979288	-2.010877683	-1.184972269	0.415500489	-0.111122932	-0.353459939	-0.112337502	1.397780835	0.940921395	1.710483081	1.269337715	-0.206044802	-0.652913418	0.77639829	-0.104304157			chr3	158429543	158430043	chr3:158429543-158430043	.	.	158429543	158430043	0	1	500	158429542	dist_batch_1_peaks_c1.bed
											595	ESCA	tIMEC_rank	20	tIMEC_rank			peak_16607	-0.390136094	-1.162601482	-1.069316515	-0.42221477	1.190262892	2.199428935	0.862942686	0.925127813	-0.784198103	-1.429430419	-0.481370602	-1.210726318	0.630020008	0.425791019	0.612215401	0.104205549			chr10	120782598	120783098	chr10:120782598-120783098	.	.	120782598	120783098	0	1	500	120782597	dist_batch_1_peaks_c1.bed
											596	ESCA	tIMEC_rank	204	tIMEC_rank			peak_1661	-1.637869816	-1.555223179	-1.608509809	-0.991176223	0.488203324	0.683909168	0.398605835	0.347048693	1.762596279	1.337264351	0.226387359	0.798335995	-0.462741605	0.428163949	0.304417244	-0.519411565			chr5	150484342	150484842	chr5:150484342-150484842	.	.	150484342	150484842	0	1	500	150484341	dist_batch_1_peaks_c1.bed
											597	ESCA	tIMEC_rank	21	tIMEC_rank			peak_16617	-2.270165987	-0.653026149	-0.210984553	-0.209395465	-0.203787023	-0.124399534	-1.258361027	-0.663255769	-0.003820601	-0.122990137	0.694974823	-0.124783604	2.086024489	1.377416434	1.025552277	0.661001826			chr1	186677845	186678345	chr1:186677845-186678345	.	.	186677845	186678345	0	1	500	186677844	dist_batch_1_peaks_c1.bed
											598	ESCA	tIMEC_rank	37	tIMEC_rank			peak_16622	0.084334466	-0.430166705	-0.761883566	-0.977041823	0.639712264	-1.562791719	0.386753741	0.518274241	-1.600864006	-1.356342971	-0.205769006	0.651963053	0.519424483	1.547253007	0.937837423	1.60930712			chr4	119888531	119889031	chr4:119888531-119889031	.	.	119888531	119889031	0	1	500	119888530	dist_batch_1_peaks_c1.bed
											599	ESCA	tIMEC_rank	298	tIMEC_rank			peak_16623	-0.783897949	-1.3066063	-1.168557459	-1.219211892	0.613469127	-0.146001095	0.817399201	-0.628807638	-0.35614725	-0.322991787	-0.818654079	-0.086603999	0.498656137	1.980376756	1.476281695	1.451296532			chr12	125313317	125313817	chr12:125313317-125313817	.	.	125313317	125313817	0	1	500	125313316	dist_batch_1_peaks_c1.bed
											600	ESCA	tIMEC_rank	314	tIMEC_rank			peak_16626	-0.946760973	-0.849407354	-2.344170375	-1.48607382	1.485303958	0.725415105	1.513888693	0.173044031	-0.184342663	0.095335769	-0.266272451	-0.268473845	0.387167185	0.629759398	0.667988052	0.66759929			chr16	19142175	19142675	chr16:19142175-19142675	.	.	19142175	19142675	0	1	500	19142174	dist_batch_1_peaks_c1.bed
											601	ESCA	tIMEC_rank	268	tIMEC_rank			peak_16627	-2.445289951	-1.201537143	-0.610187545	-1.333014701	1.018533316	-0.778596142	0.845133942	-0.391106063	0.629820796	0.209928776	0.295109313	0.133236754	0.714012303	0.980504453	1.090952728	0.842499166			chr2	55392678	55393178	chr2:55392678-55393178	.	.	55392678	55393178	0	1	500	55392673	dist_batch_1_peaks_c1.bed
											602	ESCA	tIMEC_rank	93	tIMEC_rank			peak_16630	-1.723886444	-0.810045123	0.30005237	-1.202854639	0.72716818	0.992972631	1.375316859	1.786488503	0.470323287	0.103981138	-0.192035137	1.056524411	-0.340809456	-1.435205001	-0.730661198	-0.377330382			chr5	169694798	169695298	chr5:169694798-169695298	.	.	169694798	169695298	0	1	500	169694797	dist_batch_1_peaks_c1.bed
											603	ESCA	tIMEC_rank	288	tIMEC_rank			peak_16631	-1.746223933	-0.371690481	0.767480986	-1.179253839	-1.420273389	-0.414386312	-0.895976952	-0.416302231	-0.015115388	0.336284981	0.179179669	0.507063323	0.032628103	1.628094855	1.294356314	1.714134292			chr12	132268453	132268953	chr12:132268453-132268953	.	.	132268453	132268953	0	1	500	132268452	dist_batch_1_peaks_c1.bed
											604	ESCA	tIMEC_rank	271	tIMEC_rank			peak_16632	-0.446038083	-2.134747041	-1.929076961	-0.697774945	0.306599419	1.011131532	0.920680578	0.507403441	0.344640119	-1.140662308	-0.099824932	0.534655844	0.71089631	1.53520891	0.475290207	0.101617909			chr3	55364238	55364738	chr3:55364238-55364738	.	.	55364238	55364738	0	1	500	55364233	dist_batch_1_peaks_c1.bed
											605	ESCA	tIMEC_rank	188	tIMEC_rank			peak_16636	-1.482344445	0.690571806	-0.821691673	-0.50718586	-0.499452655	-1.5728272	-1.409616865	0.21667712	-0.001653572	0.330479552	-0.068085397	-0.116354116	0.850558869	1.156819317	1.946712335	1.287392784			chr14	81051571	81052071	chr14:81051571-81052071	.	.	81051571	81052071	0	1	500	81051563	dist_batch_1_peaks_c1.bed
											606	ESCA	tIMEC_rank	104	tIMEC_rank			peak_16637	-0.681452498	-0.774207121	0.607168821	-0.590154674	0.699568595	1.061295216	-0.001749668	-0.399346976	-1.29460822	-1.583001344	-0.544143766	-1.192342391	1.565733007	0.297324175	1.42617866	1.403738184			chr9	136579997	136580497	chr9:136579997-136580497	.	.	136579997	136580497	0	1	500	136579996	dist_batch_1_peaks_c1.bed
											607	ESCA	tIMEC_rank	141	tIMEC_rank			peak_1666	-1.320995653	-0.493936595	-0.750000673	0.070844278	0.790970685	0.011748875	-0.67632139	0.539534351	-0.919311147	0.201219808	-0.882287152	-1.701159873	1.924131674	1.445567174	1.171938913	0.588056722			chr10	81915032	81915532	chr10:81915032-81915532	.	.	81915032	81915532	0	1	500	81915024	dist_batch_1_peaks_c1.bed
											608	ESCA	tIMEC_rank	168	tIMEC_rank			peak_16683	-1.987401808	-0.152537626	-0.658642102	0.270180023	-0.219538122	-0.460928274	-0.071034114	0.481545673	-1.201693295	-0.459576234	-0.974660757	0.070522185	1.895562529	1.377438383	1.652103196	0.438660342			chr3	17673887	17674387	chr3:17673887-17674387	.	.	17673887	17674387	0	1	500	17673886	dist_batch_1_peaks_c1.bed
											609	ESCA	tIMEC_rank	347	tIMEC_rank			peak_1669	-1.78579983	-1.250201625	-0.323255014	-0.443062144	0.383016787	0.006936186	0.829482043	0.005666213	-1.933933374	-0.145596857	-0.310371155	0.284344096	1.071874132	1.127046936	1.820676568	0.663177038			chr9	86500446	86500946	chr9:86500446-86500946	.	.	86500446	86500946	0	1	500	86500438	dist_batch_1_peaks_c1.bed
											610	GBMx	tIMEC_rank	153	tIMEC_rank			peak_1670	0.463521282	-0.264046728	-2.184976154	0.053876989	-0.01780092	-1.112560209	0.457912099	-0.569324875	-1.010996398	-0.566641271	-0.565254337	-0.007208843	1.379233518	1.507794799	1.642379434	0.794091612			chr9	108200354	108200854	chr9:108200354-108200854	.	.	108200354	108200854	0	1	500	108200353	dist_batch_1_peaks_c1.bed
											611	GBMx	tIMEC_rank	321	tIMEC_rank			peak_16702	0.698508442	1.436715184	0.776871342	0.593496609	0.559554738	0.960112694	-0.968719258	-0.013422308	-0.082552107	-0.736861528	-0.007948435	1.801746496	-1.105397592	-1.341470853	-1.599158804	-0.971474622			chr1	48115933	48116433	chr1:48115933-48116433	.	.	48115933	48116433	0	1	500	48115929	dist_batch_1_peaks_c1.bed
											612	GBMx	tIMEC_rank	248	tIMEC_rank			peak_16706	-0.31360131	-0.540087339	-1.81448866	-0.792084825	1.575679684	2.261267833	1.255460343	0.595343068	0.173750588	0.461784433	-0.159729923	-0.422112526	-0.202575596	-0.377498014	-1.057830887	-0.643276869			chr20	23205972	23206472	chr20:23205972-23206472	.	.	23205972	23206472	0	1	500	23205970	dist_batch_1_peaks_c1.bed
											613	GBMx	tIMEC_rank	57	tIMEC_rank			peak_1671	-0.675765716	-0.138464891	0.534903926	0.52950034	1.240702582	1.525346223	0.851889321	1.522233676	0.816722104	-0.515893856	-1.48559327	0.045524778	-0.910357505	-0.684398401	-1.126616418	-1.529732894			chr9	102119984	102120484	chr9:102119984-102120484	.	.	102119984	102120484	0	1	500	102119983	dist_batch_1_peaks_c1.bed
											614	GBMx	tIMEC_rank	82	tIMEC_rank			peak_16720	1.474573392	1.560981583	1.149929452	1.356110617	-0.606960271	0.721432661	-0.395857355	0.303004067	-1.25618339	-1.729929294	-1.243648481	-0.898831655	-0.06757622	0.093604031	-0.381282606	-0.07936653			chr4	4475420	4475920	chr4:4475420-4475920	.	.	4475420	4475920	0	1	500	4475416	dist_batch_1_peaks_c1.bed
											615	GBMx	tIMEC_rank	375	tIMEC_rank			peak_16731	-1.949389623	-0.400401969	-0.672543495	-0.424982641	0.799344322	0.013820074	0.000998396	-0.792855817	-0.638615763	0.015891168	0.017903646	-1.365858472	1.038570868	1.81558496	1.630209027	0.912325318			chrX	109529226	109529726	chrX:109529226-109529726	.	.	109529226	109529726	0	1	500	109529225	dist_batch_1_peaks_c1.bed
											616	GBMx	tIMEC_rank	122	tIMEC_rank			peak_1674	-1.229497267	-1.074270164	-1.174049129	-1.102447726	-2.021755622	0.576107134	-0.314266619	0.419619	1.542848238	0.890690116	0.261303585	1.119565897	0.791461808	-4.30081E-05	0.830813915	0.483919841			chr9	99519484	99519984	chr9:99519484-99519984	.	.	99519484	99519984	0	1	500	99519475	dist_batch_1_peaks_c1.bed
											617	GBMx	tIMEC_rank	339	tIMEC_rank			peak_16746	0.128452409	-1.31542804	-1.980080663	-0.055581608	-1.182662987	1.097497104	0.021625391	-0.762383421	0.910811397	-0.203981017	0.258641636	-1.038817347	1.462948839	1.388795256	0.989765357	0.280397696			chr11	102491780	102492280	chr11:102491780-102492280	.	.	102491780	102492280	0	1	500	102491779	dist_batch_1_peaks_c1.bed
											618	GBMx	tIMEC_rank	335	tIMEC_rank			peak_16748	-0.571383997	-1.439585736	-1.539583876	-1.187333132	1.339432218	-1.08471885	0.176491061	1.381017894	2.009222105	0.59223669	-0.13639678	0.489727002	0.063164129	0.3152015	-0.403070689	-0.00441954			chr5	124287593	124288093	chr5:124287593-124288093	.	.	124287593	124288093	0	1	500	124287592	dist_batch_1_peaks_c1.bed
											619	HNSC	tIMEC_rank	7	tIMEC_rank			peak_16749	-1.073115861	-1.414214278	-1.028366985	-0.598277297	-1.073239334	0.296645011	-0.757398304	0.867350453	-0.31992211	1.041990612	1.646623492	-0.257286671	2.184819558	-0.019995611	0.26730087	0.237086455			chr8	130279734	130280234	chr8:130279734-130280234	.	.	130279734	130280234	0	1	500	130279733	dist_batch_1_peaks_c1.bed
											620	HNSC	tIMEC_rank	130	tIMEC_rank			peak_16761	0.683268339	0.614610139	-0.819888329	0.082253737	-0.404698346	-0.83846352	-0.502421329	-1.981085053	1.103809416	0.025486682	-1.743009264	-0.576619667	0.846258578	1.086759067	1.276743927	1.146995625			chr11	66654213	66654713	chr11:66654213-66654713	.	.	66654213	66654713	0	1	500	66654207	dist_batch_1_peaks_c1.bed
											621	HNSC	tIMEC_rank	306	tIMEC_rank			peak_16775	-0.743211809	-1.045691468	-2.117747474	-0.110357322	-0.519382918	-0.208072877	-0.195362627	-0.878384308	0.563560145	0.059022574	-0.20426705	0.824847938	0.845077783	1.08468039	2.395422705	0.24986632			chr4	17029057	17029557	chr4:17029057-17029557	.	.	17029057	17029557	0	1	500	17029056	dist_batch_1_peaks_c1.bed
											622	HNSC	tIMEC_rank	77	tIMEC_rank			peak_16776	-0.796811275	-0.820574344	-1.235102781	-0.990389034	-0.391970329	-0.667049049	0.016996478	-0.946326356	0.180385268	-0.511393908	0.031592193	-0.248746007	1.260254523	1.76424999	1.730368887	1.624515744			chr17	41656118	41656618	chr17:41656118-41656618	.	.	41656118	41656618	0	1	500	41656114	dist_batch_1_peaks_c1.bed
											623	HNSC	tIMEC_rank	6	tIMEC_rank			peak_1678	-1.086749399	-1.508368625	-1.261433271	-0.497122619	0.363039674	1.214002067	1.106508919	1.301250969	-0.55431459	0.429230666	-0.614631362	-1.691585842	1.025046986	0.816667412	0.849711166	0.108747849			chr2	61239401	61239901	chr2:61239401-61239901	.	.	61239401	61239901	0	1	500	61239395	dist_batch_1_peaks_c1.bed
											624	HNSC	tIMEC_rank	58	tIMEC_rank			peak_16780	-1.021295399	0.014962933	-0.997596176	0.220323794	0.113763672	-0.770324937	-1.583078306	-1.362416466	0.411663278	-0.069845819	-0.068099364	0.179840706	1.419776557	0.458386127	2.487139307	0.566800091			chr18	32289088	32289588	chr18:32289088-32289588	.	.	32289088	32289588	0	1	500	32289085	dist_batch_1_peaks_c1.bed
											625	HNSC	tIMEC_rank	22	tIMEC_rank			peak_16797	-0.128301412	-1.21657714	-1.463363255	-0.373735919	-1.136975738	-0.667771474	-0.770250344	-0.434739479	0.799039481	-0.019839989	-0.664946622	0.621002354	1.046277642	2.079713425	1.388112621	0.942355849			chr8	133959400	133959900	chr8:133959400-133959900	.	.	133959400	133959900	0	1	500	133959399	dist_batch_1_peaks_c1.bed
											626	HNSC	tIMEC_rank	262	tIMEC_rank			peak_16808	0.342480131	-2.002522398	0.048545695	-1.131867819	-1.37953201	0.52821701	-1.287017632	-1.071684959	0.561439444	0.261625991	0.533188727	0.376216121	0.780440741	1.126865957	0.812349843	1.501255158			chr1	17099141	17099641	chr1:17099141-17099641	.	.	17099141	17099641	0	1	500	17099140	dist_batch_1_peaks_c1.bed
											627	HNSC	tIMEC_rank	143	tIMEC_rank			peak_16821	-1.728340755	-1.415819386	0.226355367	-1.775344307	1.459288808	1.598048758	1.200434622	0.774725459	-0.263020829	0.481747946	-0.129817399	-0.074344451	0.106462635	-0.425134941	-0.548820995	0.51357947			chr1	241767022	241767522	chr1:241767022-241767522	.	.	241767022	241767522	0	1	500	241767020	dist_batch_1_peaks_c1.bed
											628	KIRC	tIMEC_rank	117	tIMEC_rank			peak_16822	-1.053153784	-0.061488591	0.186822205	-0.258353424	0.579374892	-1.004218699	0.835348282	0.29233951	-0.887261249	-2.106704617	-0.067626215	-1.21332319	1.257781307	0.794357093	1.5547351	1.151371381			chr5	86490764	86491264	chr5:86490764-86491264	.	.	86490764	86491264	0	1	500	86490756	dist_batch_1_peaks_c1.bed
											629	KIRC	tIMEC_rank	388	tIMEC_rank			peak_16830	-1.736668117	-0.65321958	-1.237269076	-0.011919248	-0.676978014	-1.353952364	-0.357427157	-0.269230271	1.945171823	1.311726483	0.125636129	0.962048802	0.87999876	0.896765917	0.58514613	-0.409830218			chr13	50796729	50797229	chr13:50796729-50797229	.	.	50796729	50797229	0	1	500	50796724	dist_batch_1_peaks_c1.bed
											630	KIRC	tIMEC_rank	123	tIMEC_rank			peak_16834	-1.5603072	-1.346130096	-1.103490619	-0.813094841	1.758618319	0.480141557	0.780362507	0.175617449	-0.083262351	-0.300913511	-0.87449054	-0.99865428	1.221372276	1.201846941	0.883643848	0.57874054			chr15	100076766	100077266	chr15:100076766-100077266	.	.	100076766	100077266	0	1	500	100076765	dist_batch_1_peaks_c1.bed
											631	KIRC	tIMEC_rank	97	tIMEC_rank			peak_16836	-1.128905591	-1.243024987	-1.077849527	0.050628263	-1.451815018	-0.365980097	0.819898187	0.086388674	0.429560818	0.849940435	-0.916737711	-0.641420182	1.570584953	1.918258444	0.853561122	0.246912217			chr9	80744860	80745360	chr9:80744860-80745360	.	.	80744860	80745360	0	1	500	80744852	dist_batch_1_peaks_c1.bed
											632	KIRC	tIMEC_rank	273	tIMEC_rank			peak_16838	-1.850343929	-0.912731184	-2.037201784	-0.978131878	0.865032262	1.124893427	-0.477290742	0.98399964	0.500474768	-0.552858935	0.096353367	0.183219022	1.246126809	0.606688277	0.904593999	0.297176881			chr18	45853358	45853858	chr18:45853358-45853858	.	.	45853358	45853858	0	1	500	45853354	dist_batch_1_peaks_c1.bed
											633	KIRC	tIMEC_rank	179	tIMEC_rank			peak_16846	-1.958888462	-0.440700964	0.366168074	-1.214268129	-0.754397565	0.167185883	-1.084052821	-0.935626075	0.492034167	0.596130532	0.170612881	-0.468356232	0.732642198	1.335772543	1.327358576	1.668385392			chr10	105541129	105541629	chr10:105541129-105541629	.	.	105541129	105541629	0	1	500	105541128	dist_batch_1_peaks_c1.bed
											634	KIRC	tIMEC_rank	113	tIMEC_rank			peak_16858	-2.112662763	-0.84407228	-0.249461898	-0.498133587	-0.490587109	0.210109879	-0.921437523	-0.727445514	0.74382719	0.621300702	-1.104160555	0.970216933	1.061683389	1.887169425	0.780976069	0.672677644			chr2	32283936	32284436	chr2:32283936-32284436	.	.	32283936	32284436	0	1	500	32283933	dist_batch_1_peaks_c1.bed
											635	KIRC	tIMEC_rank	83	tIMEC_rank			peak_16861	-3.070847667	-0.688602825	-0.356463999	-1.063092999	1.374229624	0.1111895	0.560392728	-0.17042199	0.954126848	0.391265365	1.025249039	0.008318823	0.523088074	-0.049400085	0.451464784	-0.000495221			chr12	52596954	52597454	chr12:52596954-52597454	.	.	52596954	52597454	0	1	500	52596949	dist_batch_1_peaks_c1.bed
											636	KIRC	tIMEC_rank	165	tIMEC_rank			peak_16880	-1.575508233	-1.067932687	-1.286725643	-1.0067902	-0.652739423	1.121066324	-0.076304243	1.28083778	1.614635273	1.358809154	0.262160741	0.969292747	-0.360251938	0.473185069	-0.59108542	-0.4626493			chr2	109830335	109830835	chr2:109830335-109830835	.	.	109830335	109830835	0	1	500	109830334	dist_batch_1_peaks_c1.bed
											637	KIRC	tIMEC_rank	92	tIMEC_rank			peak_16881	-0.80457106	-0.983322333	-1.94084643	-0.967911573	-0.006939806	0.562126583	0.0731508	1.184347186	1.670765658	1.291407764	0.675424638	1.315694169	-0.336098364	-0.792289784	-0.217355276	-0.723582171			chr4	53583918	53584418	chr4:53583918-53584418	.	.	53583918	53584418	0	1	500	53583913	dist_batch_1_peaks_c1.bed
											638	KIRC	tIMEC_rank	150	tIMEC_rank			peak_16900	0.661837108	-0.405357814	-0.927459267	-0.493080167	-1.521024189	0.74154032	-1.117345102	-0.294752019	0.610086945	-1.742824304	-0.087831934	-0.384734287	0.730984073	1.271065674	1.516592886	1.442302077			chr7	114429883	114430383	chr7:114429883-114430383	.	.	114429883	114430383	0	1	500	114429882	dist_batch_1_peaks_c1.bed
											639	KIRC	tIMEC_rank	133	tIMEC_rank			peak_1697	-1.776744683	-1.482639224	0.44880972	-0.741251757	-1.16025063	0.447920502	0.480672045	-1.602233377	-0.164951635	0.624839106	0.62676174	1.487703305	0.173746734	0.941793396	1.139687407	0.556137352			chr12	125033377	125033877	chr12:125033377-125033877	.	.	125033377	125033877	0	1	500	125033376	dist_batch_1_peaks_c1.bed
											640	KIRC	tIMEC_rank	169	tIMEC_rank			peak_16982	-0.448462018	0.783850458	0.175909717	0.054473457	-1.539771412	-0.938368581	-0.722398656	-1.640355157	0.153701373	0.171887796	0.745644673	-1.529534569	1.146335681	1.409732814	0.907028522	1.270325902			chr2	40420001	40420501	chr2:40420001-40420501	.	.	40420001	40420501	0	1	500	40419997	dist_batch_1_peaks_c1.bed
											641	KIRC	tIMEC_rank	23	tIMEC_rank			peak_17048	0.237873538	-1.953264837	-1.733678591	-0.909593236	-0.831772122	0.70837206	0.214626617	-0.583245963	-0.337772463	0.625396354	0.006231458	-0.275760281	1.67158428	1.002518633	1.130409975	1.02807458			chr16	4103641	4104141	chr16:4103641-4104141	.	.	4103641	4104141	0	1	500	4103637	dist_batch_1_peaks_c1.bed
											642	KIRC	tIMEC_rank	235	tIMEC_rank			peak_17049	0.447979707	-1.358696289	-0.821226556	0.357785793	0.276441198	0.021804407	0.447661158	-0.724823443	-0.772678723	-1.713512913	-0.323347764	-1.04163353	1.874305144	1.251648633	1.478556254	0.599736922			chr11	91590244	91590744	chr11:91590244-91590744	.	.	91590244	91590744	0	1	500	91590235	dist_batch_1_peaks_c1.bed
											643	KIRC	tIMEC_rank	129	tIMEC_rank			peak_17057	-2.619540802	0.118902843	-1.042155699	-0.595154666	0.362302854	0.076015955	-1.092256998	0.488394493	0.682900924	0.92731749	-0.666191133	-0.053697965	0.685122793	1.872501203	0.441580119	0.413958589			chr12	54833339	54833839	chr12:54833339-54833839	.	.	54833339	54833839	0	1	500	54833334	dist_batch_1_peaks_c1.bed
											644	KIRP	tIMEC_rank	300	tIMEC_rank			peak_17058	-0.478238391	-1.443120379	-2.26791415	-1.456000061	0.678881983	0.12727536	-0.185311694	-0.139393922	0.726556479	-0.363352855	0.820613624	-0.217724651	1.265737551	1.032245121	0.805632414	1.094113572			chr1	22236146	22236646	chr1:22236146-22236646	.	.	22236146	22236646	0	1	500	22236144	dist_batch_1_peaks_c1.bed
											645	KIRP	tIMEC_rank	367	tIMEC_rank			peak_17091	0.338374817	0.293582319	-0.914706279	-0.090347295	-0.711059892	-2.115280879	-0.747892472	-0.57753861	-0.371571362	-0.573031992	-0.570700026	0.473539811	1.523905688	0.944590124	1.709405765	1.388730283			chr20	16439920	16440420	chr20:16439920-16440420	.	.	16439920	16440420	0	1	500	16439919	dist_batch_1_peaks_c1.bed
											646	KIRP	tIMEC_rank	396	tIMEC_rank			peak_17103	0.072364973	0.020749857	0.358861705	1.10491708	0.931451472	-0.575878009	0.428100339	-0.734202278	1.135264975	-0.512871345	1.273780504	1.454746129	-1.554506299	-0.453788603	-0.993976776	-1.955013722			chr9	126095224	126095724	chr9:126095224-126095724	.	.	126095224	126095724	0	1	500	126095223	dist_batch_1_peaks_c1.bed
											647	KIRP	tIMEC_rank	246	tIMEC_rank			peak_17123	-0.303930566	-1.570841171	-0.690472896	-0.576935174	-0.773192497	-1.242252367	1.177056325	-0.864547298	0.45412582	0.099308647	-0.524852124	-0.227427133	1.063450641	2.266519797	0.661610019	1.052379975			chr2	238609246	238609746	chr2:238609246-238609746	.	.	238609246	238609746	0	1	500	238609244	dist_batch_1_peaks_c1.bed
											648	KIRP	tIMEC_rank	394	tIMEC_rank			peak_17126	0.163301788	0.332052373	-1.420307173	0.435010801	-1.585662356	-0.790407489	-0.605351288	-0.791788305	-0.655904033	-0.854162736	0.286678515	-0.022483683	1.398692133	1.99122545	1.299345737	0.819760266			chr17	36608128	36608628	chr17:36608128-36608628	.	.	36608128	36608628	0	1	500	36608125	dist_batch_1_peaks_c1.bed
											649	KIRP	tIMEC_rank	345	tIMEC_rank			peak_17138	-0.494274765	-0.759355215	-2.014904556	-1.518551684	-1.00899251	0.644581785	1.229494952	0.324694803	-0.707386608	-0.179235126	1.402276217	1.536514632	0.573926543	-0.005264808	0.268411931	0.708064408			chr19	18590627	18591127	chr19:18590627-18591127	.	.	18590627	18591127	0	1	500	18590626	dist_batch_1_peaks_c1.bed
											650	KIRP	tIMEC_rank	419	tIMEC_rank			peak_17149	0.359535116	-0.509144674	-2.523316996	-0.786808674	-0.087989951	-1.33424251	-0.120679034	0.030510799	1.16157443	0.346043298	-0.151836426	-0.47894695	0.433546806	1.764005426	0.952048925	0.945700414			chr4	13893595	13894095	chr4:13893595-13894095	.	.	13893595	13894095	0	1	500	13893594	dist_batch_1_peaks_c1.bed
											651	KIRP	tIMEC_rank	108	tIMEC_rank			peak_17172	-1.796559609	-0.469554546	-1.124210291	-0.734585336	1.165374651	-0.216028272	0.508460337	0.405441648	-0.334099282	-0.863138613	-1.268759967	-0.184307271	1.751171675	1.090562831	1.138882757	0.931349288			chr9	132366705	132367205	chr9:132366705-132367205	.	.	132366705	132367205	0	1	500	132366704	dist_batch_1_peaks_c1.bed
											652	KIRP	tIMEC_rank	407	tIMEC_rank			peak_1720	-1.818012233	-0.565954547	-1.762484621	-1.14440936	-0.691798249	1.548517155	0.590632897	0.967859191	1.21758399	1.466402171	-0.160999098	0.264561084	0.152112585	-0.042846892	0.135116091	-0.156280165			chr12	113478444	113478944	chr12:113478444-113478944	.	.	113478444	113478944	0	1	500	113478443	dist_batch_1_peaks_c1.bed
											653	KIRP	tIMEC_rank	381	tIMEC_rank			peak_1721	-1.085682211	-1.951413981	-1.024994095	-0.461704356	-0.455761331	2.493158859	-0.633612299	0.974483053	0.887281075	0.633962819	0.279041957	-0.165671139	0.421493227	0.243259574	0.387675668	-0.541516821			chr1	120674432	120674932	chr1:120674432-120674932	.	.	120674432	120674932	0	1	500	120674431	dist_batch_1_peaks_c1.bed
											654	KIRP	tIMEC_rank	424	tIMEC_rank			peak_1722	-0.601183017	-1.472800119	-0.530909578	-1.340624129	1.980656902	0.901732225	1.451084733	1.261269268	0.313285169	-0.21639431	-1.421014766	-0.751080494	0.08841942	-0.090452053	-0.032729077	0.460739824			chr10	112295790	112296290	chr10:112295790-112296290	.	.	112295790	112296290	0	1	500	112295789	dist_batch_1_peaks_c1.bed
											655	KIRP	tIMEC_rank	175	tIMEC_rank			peak_17241	0.513694914	0.63357218	-0.155836092	0.888505021	-1.961407963	-0.715913171	-0.764297534	-1.677086286	0.079706118	0.251478527	-1.002705731	-0.56080562	1.408780564	1.415401109	0.947661956	0.699252008			chr6	119451184	119451684	chr6:119451184-119451684	.	.	119451184	119451684	0	1	500	119451183	dist_batch_1_peaks_c1.bed
											656	KIRP	tIMEC_rank	253	tIMEC_rank			peak_17257	0.533768936	1.099177482	0.490166326	0.740020345	0.244024304	-1.980698532	0.259977602	-0.695557695	1.107088963	0.220759846	0.71640357	0.869385287	-2.361905898	-0.438117339	0.120872122	-0.925365318			chr5	155960987	155961487	chr5:155960987-155961487	.	.	155960987	155961487	0	1	500	155960986	dist_batch_1_peaks_c1.bed
											657	KIRP	tIMEC_rank	166	tIMEC_rank			peak_1728	-2.486687703	-0.120233183	-0.555247672	-1.054499754	0.608963725	1.534031741	0.986501732	1.838494459	-0.554361254	0.131057686	-0.355452652	-0.780771166	0.038035917	0.141971141	0.425812014	0.202384969			chr15	92080014	92080514	chr15:92080014-92080514	.	.	92080014	92080514	0	1	500	92080005	dist_batch_1_peaks_c1.bed
											658	KIRP	tIMEC_rank	363	tIMEC_rank			peak_17305	-2.130757613	-1.60425476	-0.626270674	-0.403079856	0.865518634	0.655127295	-0.188649492	1.725375191	-0.52849028	0.099473454	-0.171666831	-0.07607366	1.87971088	0.304560846	0.391550369	-0.192073504			chr1	45390500	45391000	chr1:45390500-45391000	.	.	45390500	45391000	0	1	500	45390496	dist_batch_1_peaks_c1.bed
											659	KIRP	tIMEC_rank	444	tIMEC_rank			peak_17307	-1.178159509	-0.569033837	-1.157203928	-0.092051782	-1.624401448	-0.445274585	-1.299916709	-0.721720396	1.107295511	0.629864834	0.59791829	0.495773306	1.889630195	1.048223472	0.911889672	0.407166915			chr10	134388800	134389300	chr10:134388800-134389300	.	.	134388800	134389300	0	1	500	134388799	dist_batch_1_peaks_c1.bed
											660	KIRP	tIMEC_rank	450	tIMEC_rank			peak_17312	-2.486914411	-1.086853468	-0.67630435	-0.615486912	0.221583409	1.178941638	1.565478935	0.197529887	-0.202840584	-0.379813691	0.638543725	-0.819753644	1.418056086	0.342923059	0.689341014	0.015569309			chr5	17127843	17128343	chr5:17127843-17128343	.	.	17127843	17128343	0	1	500	17127842	dist_batch_1_peaks_c1.bed
											661	KIRP	tIMEC_rank	355	tIMEC_rank			peak_17317	-0.828668629	-1.126442147	-0.970210457	-1.688662526	0.990010673	-0.175565465	0.698383837	0.861323107	0.622477884	-0.956944942	-1.468408808	0.319864994	0.194442084	0.770858459	1.29166337	1.465878564			chr14	94840007	94840507	chr14:94840007-94840507	.	.	94840007	94840507	0	1	500	94839998	dist_batch_1_peaks_c1.bed
											662	KIRP	tIMEC_rank	136	tIMEC_rank			peak_17318	-1.099981971	-2.519891772	-0.157338292	-0.400459121	-0.638425145	0.018789317	-0.025477244	-0.53982859	1.576058063	-0.725104362	1.268770731	0.552744024	0.825280927	1.280177542	0.556110039	0.028575854			chr2	179735328	179735828	chr2:179735328-179735828	.	.	179735328	179735828	0	1	500	179735327	dist_batch_1_peaks_c1.bed
											663	KIRP	tIMEC_rank	403	tIMEC_rank			peak_17325	-1.161816957	0.886373155	0.784317186	0.594235814	-1.71075078	-1.475453064	-1.002325756	-0.059753868	-0.708384578	-0.924716571	0.338893242	0.089435032	1.712321111	1.067271388	0.801325958	0.769028689			chr3	9252885	9253385	chr3:9252885-9253385	.	.	9252885	9253385	0	1	500	9252876	dist_batch_1_peaks_c1.bed
											664	KIRP	tIMEC_rank	448	tIMEC_rank			peak_17340	-1.672518869	-0.992241622	-1.614377666	0.040873416	-0.825604398	0.557500994	-0.058326211	0.358299421	0.347624683	0.709580573	0.365056278	-1.16157976	1.118169294	0.842491341	2.099063379	-0.114010854			chr4	148708402	148708902	chr4:148708402-148708902	.	.	148708402	148708902	0	1	500	148708401	dist_batch_1_peaks_c1.bed
											665	KIRP	tIMEC_rank	426	tIMEC_rank			peak_17347	-0.82847862	-1.061975731	-1.529392614	-1.888309009	0.949052717	1.623660396	0.251758607	1.358925307	0.628206005	0.349493191	-1.181813505	0.313914774	-0.067637414	0.376086907	-0.108500817	0.815009807			chr10	97168256	97168756	chr10:97168256-97168756	.	.	97168256	97168756	0	1	500	97168247	dist_batch_1_peaks_c1.bed
											666	KIRP	tIMEC_rank	370	tIMEC_rank			peak_17355	1.46310492	-1.153322797	0.143794359	0.441134295	-1.312136626	-0.734155314	-0.77308514	-0.969650039	0.48343336	-0.278421609	-0.730715685	-1.00376096	0.970325384	2.18861416	0.376352081	0.888489612			chr20	17816758	17817258	chr20:17816758-17817258	.	.	17816758	17817258	0	1	500	17816757	dist_batch_1_peaks_c1.bed
											667	KIRP	tIMEC_rank	361	tIMEC_rank			peak_17375	-0.446372662	-0.750630003	-2.191739197	-1.234717382	-0.059040802	1.131838926	-1.345737556	0.605944445	1.184625856	0.491053413	0.752732961	1.231235533	0.681423434	-0.904435893	0.617263912	0.236555012			chr10	125756859	125757359	chr10:125756859-125757359	.	.	125756859	125757359	0	1	500	125756858	dist_batch_1_peaks_c1.bed
											668	KIRP	tIMEC_rank	357	tIMEC_rank			peak_17384	-0.912750508	-0.932431303	-1.766761711	-1.391850163	0.352860342	0.599584759	-0.501118727	-1.249912291	1.030809936	0.895626427	0.897191217	1.842974359	0.790929919	0.141472529	-0.221471641	0.424846856			chr9	71991450	71991950	chr9:71991450-71991950	.	.	71991450	71991950	0	1	500	71991443	dist_batch_1_peaks_c1.bed
											669	KIRP	tIMEC_rank	290	tIMEC_rank			peak_1741	-0.040026956	0.277289784	-0.480651584	-0.515927796	1.194405953	1.86609139	1.306904419	1.161523919	-0.080899059	-1.54598771	-1.609105061	-1.45408233	-0.401737649	0.234682496	-0.218694731	0.306214916			chr1	27744845	27745345	chr1:27744845-27745345	.	.	27744845	27745345	0	1	500	27744843	dist_batch_1_peaks_c1.bed
											670	KIRP	tIMEC_rank	393	tIMEC_rank			peak_1746	-0.383021021	0.492059546	-0.790491244	-0.09625207	1.651756446	0.869317874	0.753253942	1.239848097	-0.267435503	0.180306731	0.874591362	0.811995084	-1.990648938	-0.866149031	-1.046975271	-1.432156003			chr6	6712695	6713195	chr6:6712695-6713195	.	.	6712695	6713195	0	1	500	6712689	dist_batch_1_peaks_c1.bed
											671	KIRP	tIMEC_rank	446	tIMEC_rank			peak_17493	0.88507231	0.062820056	0.957703851	0.653808367	-0.993505622	-1.278725334	-0.818035582	-1.280130463	-1.238060176	-1.277127802	0.018832148	-0.137762916	0.483997711	1.760322787	1.103470873	1.097319792			chr7	23355910	23356410	chr7:23355910-23356410	.	.	23355910	23356410	0	1	500	23355908	dist_batch_1_peaks_c1.bed
											672	KIRP	tIMEC_rank	373	tIMEC_rank			peak_1750	-0.9244405	-1.162694959	-1.172121369	-1.252122061	0.487687859	1.689011306	-1.088851838	1.457083683	0.177338703	-0.1518225	-0.685461779	-0.811936785	0.721793635	1.239791526	0.492886454	0.983858625			chr16	14458290	14458790	chr16:14458290-14458790	.	.	14458290	14458790	0	1	500	14458289	dist_batch_1_peaks_c1.bed
											673	KIRP	tIMEC_rank	410	tIMEC_rank			peak_17557	1.135903734	0.614297343	-0.121820931	-0.041515567	-2.447848119	-0.64870271	-0.660458084	-1.120689123	-1.151807226	0.515290266	0.275805877	-0.383012556	0.685587932	0.842728974	1.059369404	1.446870787			chr1	55894768	55895268	chr1:55894768-55895268	.	.	55894768	55895268	0	1	500	55894763	dist_batch_1_peaks_c1.bed
											674	KIRP	tIMEC_rank	327	tIMEC_rank			peak_1758	-0.981988274	-0.795476867	-1.123524454	-1.474550815	0.578746439	2.093322389	-0.577958997	1.270839808	1.213887933	1.404191405	-0.695234652	-0.124840128	-0.251999261	-0.368119037	-0.351107047	0.183811556			chr1	36669243	36669743	chr1:36669243-36669743	.	.	36669243	36669743	0	1	500	36669240	dist_batch_1_peaks_c1.bed
											675	KIRP	tIMEC_rank	372	tIMEC_rank			peak_17596	0.463398462	0.254156092	1.669887085	0.396418264	-1.163970541	-1.690901192	-0.882171348	-1.69208167	-0.574971188	-0.471936554	0.413076994	-0.435962524	0.573974753	1.367541664	0.545229427	1.228312277			chr2	48358941	48359441	chr2:48358941-48359441	.	.	48358941	48359441	0	1	500	48358937	dist_batch_1_peaks_c1.bed
											676	KIRP	tIMEC_rank	226	tIMEC_rank			peak_1763	-0.086817988	-0.559987395	-1.225932614	-1.98725644	1.175635037	-1.483339245	1.475809886	-0.818032671	0.322836423	0.956480113	0.259009661	-0.024909954	0.194184193	0.539598069	-0.258661079	1.521384005			chr10	106069574	106070074	chr10:106069574-106070074	.	.	106069574	106070074	0	1	500	106069573	dist_batch_1_peaks_c1.bed
											677	KIRP	tIMEC_rank	385	tIMEC_rank			peak_1766	-0.619807733	-0.567794443	-1.844821503	-1.74376554	0.129351138	-1.155507464	1.145165344	0.475218153	0.44518344	1.055564571	0.716512187	-0.912726391	1.271484817	0.261620684	0.075247157	1.269075584			chr9	121181304	121181804	chr9:121181304-121181804	.	.	121181304	121181804	0	1	500	121181303	dist_batch_1_peaks_c1.bed
											678	LGGx	tIMEC_rank	409	tIMEC_rank			peak_1768	-1.182386049	-0.811275659	-1.119786311	-1.741927908	-0.206445355	-0.986622508	-0.088455881	0.423570985	0.868358469	0.085897426	1.610221407	1.482535247	-0.306176018	-0.318486379	1.346316496	0.944662037			chr7	155754706	155755206	chr7:155754706-155755206	.	.	155754706	155755206	0	1	500	155754705	dist_batch_1_peaks_c1.bed
											679	LGGx	tIMEC_rank	391	tIMEC_rank			peak_17699	-0.059274566	-0.748354408	-2.308917748	-0.66719581	1.72526036	-0.830601738	0.716155375	1.15540953	-0.029671451	0.768914255	0.03155572	-1.55924048	0.86520922	0.228679281	0.539322291	0.172750169			chr9	71994340	71994840	chr9:71994340-71994840	.	.	71994340	71994840	0	1	500	71994333	dist_batch_1_peaks_c1.bed
											680	LGGx	tIMEC_rank	296	tIMEC_rank			peak_1775	-1.874097879	-0.15407677	0.174961554	-1.38930365	0.328484971	-1.352482362	2.312862396	0.017106274	-0.121317765	0.57996663	0.02170132	-0.950211011	0.366929831	0.610228136	0.248972556	1.18027577			chr3	185050004	185050504	chr3:185050004-185050504	.	.	185050004	185050504	0	1	500	185050003	dist_batch_1_peaks_c1.bed
											681	LGGx	tIMEC_rank	399	tIMEC_rank			peak_17760	1.03657232	0.849140103	0.944777895	0.91300948	1.520921547	-0.701984241	-0.060466895	-0.205461687	-1.605504997	-1.596655747	1.349409849	0.418068352	-1.13793037	-0.201466066	-0.829838518	-0.692591026			chr1	15682596	15683096	chr1:15682596-15683096	.	.	15682596	15683096	0	1	500	15682595	dist_batch_1_peaks_c1.bed
											682	LGGx	tIMEC_rank	443	tIMEC_rank			peak_17789	-0.862525833	-0.160449481	-0.838372489	-0.870955013	-1.056704177	-0.539728577	-0.987318013	-1.501632373	0.600793183	0.740281704	0.175951011	-0.317397925	1.625320599	1.327384623	1.072957805	1.592394957			chr6	42306365	42306865	chr6:42306365-42306865	.	.	42306365	42306865	0	1	500	42306361	dist_batch_1_peaks_c1.bed
											683	LGGx	tIMEC_rank	358	tIMEC_rank			peak_17790	0.726647333	-0.856912596	-2.365429357	-0.566003964	-0.909927023	-1.337575256	0.271057441	0.080592947	0.167587348	0.548589909	1.339853339	-0.029220471	-0.101071503	1.789631235	0.708916412	0.533264206			chr17	79844019	79844519	chr17:79844019-79844519	.	.	79844019	79844519	0	1	500	79844012	dist_batch_1_peaks_c1.bed
											684	LGGx	tIMEC_rank	453	tIMEC_rank			peak_1787	-0.545494348	-2.003838547	-1.927863641	-1.195670075	-0.67619911	1.230541077	0.143574624	0.363095649	1.259243763	1.047423166	0.918959762	0.742338278	0.570630477	0.065254705	0.069578347	-0.061574128			chr17	64536225	64536725	chr17:64536225-64536725	.	.	64536225	64536725	0	1	500	64536219	dist_batch_1_peaks_c1.bed
											685	LGGx	tIMEC_rank	447	tIMEC_rank			peak_17877	0.018314947	-0.826739191	-2.730696034	-1.075725011	0.743670899	-0.128704299	-0.102621964	0.380737432	0.672553967	-0.537363498	-0.274535099	-0.509636112	0.98424934	0.973854988	1.397939387	1.014700249			chr4	41993800	41994300	chr4:41993800-41994300	.	.	41993800	41994300	0	1	500	41993796	dist_batch_1_peaks_c1.bed
											686	LGGx	tIMEC_rank	276	tIMEC_rank			peak_17885	0.270801731	0.869977339	-0.230647429	0.595160139	0.365090324	-0.902201093	-1.200623518	-0.538587871	-1.599768549	-0.639190056	-1.592033838	-0.331212716	1.451253653	0.851741022	1.615769866	1.014470996			chr10	125755075	125755575	chr10:125755075-125755575	.	.	125755075	125755575	0	1	500	125755074	dist_batch_1_peaks_c1.bed
											687	LGGx	tIMEC_rank	337	tIMEC_rank			peak_17940	-0.404783341	-0.005873372	0.31574166	-0.048460679	-0.270981808	-0.06538548	0.352156064	-1.473422373	-0.800196965	-0.389260493	-1.470342605	-1.318659853	1.671744767	0.63067365	1.869566491	1.407484335			chr7	44299042	44299542	chr7:44299042-44299542	.	.	44299042	44299542	0	1	500	44299038	dist_batch_1_peaks_c1.bed
											688	LGGx	tIMEC_rank	435	tIMEC_rank			peak_17953	0.061635385	0.901178272	0.698037625	0.612875611	-0.632737196	-0.44307818	-1.05370799	-0.278463029	-0.732278178	-1.988031802	-0.439458014	-1.27351391	1.319154316	0.377118842	1.77382692	1.097441327			chr20	52873594	52874094	chr20:52873594-52874094	.	.	52873594	52874094	0	1	500	52873589	dist_batch_1_peaks_c1.bed
											689	LGGx	tIMEC_rank	302	tIMEC_rank			peak_17960	0.690813432	1.275805145	0.879467354	1.442007609	0.723570276	-0.696942438	1.150712187	-0.401133149	-1.596717626	-1.66560433	-0.61515212	-1.367966673	-0.344645637	-0.015527623	0.866013155	-0.324699562			chr5	171023321	171023821	chr5:171023321-171023821	.	.	171023321	171023821	0	1	500	171023320	dist_batch_1_peaks_c1.bed
											690	LGGx	tIMEC_rank	65	tIMEC_rank			peak_17977	0.711850331	0.970748842	1.050376717	0.686255547	1.175087236	-0.617501311	0.439583228	-0.479624987	1.590696407	-1.473244962	-0.470032517	0.547473268	-1.593063882	-0.172542548	-1.501697012	-0.864364357			chr5	171961196	171961696	chr5:171961196-171961696	.	.	171961196	171961696	0	1	500	171961195	dist_batch_1_peaks_c1.bed
											691	LIHC	tIMEC_rank	287	tIMEC_rank			peak_1800	-0.504347161	0.246466888	0.263024641	-0.452835356	1.074104387	2.295359929	-0.481203603	1.622188847	0.573555254	0.502112338	-0.296430037	-1.127632444	-1.092398305	-0.480093866	-1.554193503	-0.58767801			chr5	167836504	167837004	chr5:167836504-167837004	.	.	167836504	167837004	0	1	500	167836503	dist_batch_1_peaks_c1.bed
											692	LIHC	tIMEC_rank	156	tIMEC_rank			peak_18002	-0.527858403	-1.881806918	-2.18883912	-0.786116326	-0.955107553	1.444832371	0.714528801	0.199028051	0.135058763	0.01333825	0.495920996	1.103745223	0.593061953	0.681448192	0.960484805	-0.001719087			chr6	116768659	116769159	chr6:116768659-116769159	.	.	116768659	116769159	0	1	500	116768658	dist_batch_1_peaks_c1.bed
											693	LIHC	tIMEC_rank	40	tIMEC_rank			peak_18005	1.033927876	1.595460928	1.094640589	1.173745263	-0.405734144	-0.933063618	-0.516683648	-2.160840286	-0.726709428	-1.504062351	0.625891652	0.778658033	-0.198611354	0.094016926	0.012473326	0.036890235			chr9	119050904	119051404	chr9:119050904-119051404	.	.	119050904	119051404	0	1	500	119050903	dist_batch_1_peaks_c1.bed
											694	LIHC	tIMEC_rank	318	tIMEC_rank			peak_18006	1.175051434	1.228335194	0.766157955	0.999754783	0.800888308	-2.261757698	0.119449055	-0.452376399	-1.034684404	-1.947018637	0.477836391	0.540660959	-0.306666768	-0.20591811	0.160791604	-0.060503666			chr3	189809896	189810396	chr3:189809896-189810396	.	.	189809896	189810396	0	1	500	189809895	dist_batch_1_peaks_c1.bed
											695	LIHC	tIMEC_rank	89	tIMEC_rank			peak_1802	-0.015755392	-1.367608818	0.047370677	-0.939487729	-0.054529568	-1.037655984	1.325179363	-2.048698732	-0.253723518	-0.141270223	0.852565102	-0.527223923	1.27798829	1.191680581	0.280343044	1.41082683			chr2	33336059	33336559	chr2:33336059-33336559	.	.	33336059	33336559	0	1	500	33336056	dist_batch_1_peaks_c1.bed
											696	LIHC	tIMEC_rank	138	tIMEC_rank			peak_18036	-0.437406063	-1.197015331	-0.390110383	-0.327258599	1.141513095	0.073612162	0.633682848	0.242460624	-1.704379421	-0.694432928	-0.740204441	-1.485605499	1.075455297	1.608460248	1.240631402	0.960596989			chr17	76320466	76320966	chr17:76320466-76320966	.	.	76320466	76320966	0	1	500	76320459	dist_batch_1_peaks_c1.bed
											697	LIHC	tIMEC_rank	349	tIMEC_rank			peak_1804	-0.786744729	0.236907314	-0.109344604	-0.016418811	0.675544912	2.017188854	0.27335532	1.913165709	0.068930647	0.252128616	-0.190399539	-0.555494376	-1.375140245	0.506690338	-1.813183853	-1.097185554			chr5	171007671	171008171	chr5:171007671-171008171	.	.	171007671	171008171	0	1	500	171007670	dist_batch_1_peaks_c1.bed
											698	LIHC	tIMEC_rank	341	tIMEC_rank			peak_18094	-1.822458801	-0.660944578	-0.370103956	-0.913165263	-1.931051651	-0.525650055	-0.040466548	0.943389308	1.459531673	1.203163702	0.596822742	-0.128555603	0.738900844	-0.300381998	1.232099338	0.518870845			chr8	131687767	131688267	chr8:131687767-131688267	.	.	131687767	131688267	0	1	500	131687766	dist_batch_1_peaks_c1.bed
											699	LIHC	tIMEC_rank	231	tIMEC_rank			peak_18095	-0.095838907	0.310370288	-1.195291869	-0.768744241	-1.261925278	-1.217338223	-1.437431068	-0.736588379	1.95294012	1.153524692	1.401802477	0.667430585	0.441156339	0.182949194	-0.035156138	0.638140407			chr2	239860211	239860711	chr2:239860211-239860711	.	.	239860211	239860711	0	1	500	239860209	dist_batch_1_peaks_c1.bed
											700	LIHC	tIMEC_rank	217	tIMEC_rank			peak_18099	1.236952807	1.80647342	1.157683433	0.752577265	0.070473784	-1.274061803	0.188742052	1.436622903	-0.616172825	-1.389854005	-0.98819988	-0.735085213	-1.216110596	-0.509474225	0.005126219	0.074306665			chr9	3875368	3875868	chr9:3875368-3875868	.	.	3875368	3875868	0	1	500	3875365	dist_batch_1_peaks_c1.bed
											701	LIHC	tIMEC_rank	73	tIMEC_rank			peak_18150	1.037492603	0.779664097	1.259891022	1.279771366	0.87652884	-1.620540661	-0.061682911	-1.08462007	0.648706017	-0.430877788	0.377206314	0.812515819	-1.585409959	-0.011591022	-1.117971663	-1.159082003			chr10	97151493	97151993	chr10:97151493-97151993	.	.	97151493	97151993	0	1	500	97151484	dist_batch_1_peaks_c1.bed
											702	LIHC	tIMEC_rank	421	tIMEC_rank			peak_18174	0.419466902	-0.660850731	0.018456605	0.164496081	-1.90358169	-1.584614038	-1.353579538	-1.205798056	1.048559922	0.461608386	1.125519242	1.484143612	0.796175819	0.580837432	0.291720692	0.317439358			chr9	126102476	126102976	chr9:126102476-126102976	.	.	126102476	126102976	0	1	500	126102475	dist_batch_1_peaks_c1.bed
											703	LIHC	tIMEC_rank	264	tIMEC_rank			peak_18203	-1.3425949	-0.309502502	-2.081066986	-1.252315824	-0.210432108	-0.840349963	0.215390832	0.380212615	1.712160708	1.662340732	0.576045366	0.661774547	0.845499301	-0.184731475	-0.045459982	0.213029639			chr8	97534969	97535469	chr8:97534969-97535469	.	.	97534969	97535469	0	1	500	97534960	dist_batch_1_peaks_c1.bed
											704	LIHC	tIMEC_rank	160	tIMEC_rank			peak_18224	2.319984607	0.111825119	1.000279426	0.64996533	-1.317941485	0.138741227	-0.221499638	1.531540813	0.451317917	0.1412823	-0.32498228	-0.554120334	-1.54950185	-1.05828814	-0.707552772	-0.61105024			chr4	155385982	155386482	chr4:155385982-155386482	.	.	155385982	155386482	0	1	500	155385981	dist_batch_1_peaks_c1.bed
											705	LIHC	tIMEC_rank	183	tIMEC_rank			peak_18237	-0.05017039	-2.15013492	-1.341848802	-0.855502232	-0.335006867	0.088642405	-0.825383926	0.086763038	1.849877876	0.614600788	-0.415028058	-0.135784609	0.884780806	1.669179214	0.291683001	0.623332675			chr16	447502	448002	chr16:447502-448002	.	.	447502	448002	0	1	500	447498	dist_batch_1_peaks_c1.bed
											706	LIHC	tIMEC_rank	13	tIMEC_rank			peak_18247	1.686518483	0.901923098	1.379381151	0.740558957	1.089084851	-0.99078398	0.112740034	0.057454653	0.155107977	-0.895697395	-0.986268111	-1.840565115	-1.07366704	-1.007643645	0.587683059	0.084173024			chr5	171856344	171856844	chr5:171856344-171856844	.	.	171856344	171856844	0	1	500	171856343	dist_batch_1_peaks_c1.bed
											707	LIHC	tIMEC_rank	330	tIMEC_rank			peak_18280	-0.153162052	-0.902472121	-0.106507449	0.10765493	-1.527270136	0.130683439	-0.372189123	-2.324157416	-0.332938859	0.861973862	-0.546563815	0.670803307	1.191280618	1.727460602	0.823143632	0.75226058			chr2	47761371	47761871	chr2:47761371-47761871	.	.	47761371	47761871	0	1	500	47761367	dist_batch_1_peaks_c1.bed
											708	LUAD	tIMEC_rank	48	tIMEC_rank			peak_18285	-1.769077355	-0.955158846	-0.831273748	-0.437303069	-0.726924428	0.73508282	0.34659742	0.066350953	1.28003711	-0.183161329	0.073138085	-0.80174477	-0.72624789	1.553107435	2.136619595	0.239958017			chr9	129893302	129893802	chr9:129893302-129893802	.	.	129893302	129893802	0	1	500	129893301	dist_batch_1_peaks_c1.bed
											709	LUAD	tIMEC_rank	382	tIMEC_rank			peak_1829	-1.709239079	0.146975813	-0.864961018	-1.04161973	-0.661227895	-0.945573359	-0.010863064	-0.228666597	1.614611136	0.545435534	-0.223396563	-1.19046138	1.270875101	1.270611599	0.710842916	1.316656584			chr2	28032649	28033149	chr2:28032649-28033149	.	.	28032649	28033149	0	1	500	28032647	dist_batch_1_peaks_c1.bed
											710	LUAD	tIMEC_rank	69	tIMEC_rank			peak_18321	-0.146979665	-0.27091011	-1.168664627	-0.412501348	0.08450419	2.462682089	0.739171721	1.749469467	-0.33588985	-1.488044069	-1.432272058	-0.309293809	0.442086598	-0.072990521	0.114713168	0.044918824			chr17	13574826	13575326	chr17:13574826-13575326	.	.	13574826	13575326	0	1	500	13574825	dist_batch_1_peaks_c1.bed
											711	LUAD	tIMEC_rank	9	tIMEC_rank			peak_18337	-0.419506913	-1.555081681	-0.785959694	-0.700261618	0.119831564	1.488171291	0.014727644	1.336456754	1.690888045	1.275650009	0.460116676	0.577680327	-0.765469162	-0.581493926	-1.115130291	-1.040619026			chr10	28620724	28621224	chr10:28620724-28621224	.	.	28620724	28621224	0	1	500	28620722	dist_batch_1_peaks_c1.bed
											712	LUAD	tIMEC_rank	118	tIMEC_rank			peak_18347	1.153996773	1.214856525	1.323551856	0.730726671	0.411153083	0.296729211	0.123822098	0.803892211	-1.406783248	-0.786921263	-2.414433299	-0.757765887	-0.035177317	-0.965782429	0.10628575	0.201849264			chr5	118679394	118679894	chr5:118679394-118679894	.	.	118679394	118679894	0	1	500	118679393	dist_batch_1_peaks_c1.bed
											713	LUAD	tIMEC_rank	324	tIMEC_rank			peak_18352	-1.465641145	-0.153533892	-0.54579133	-1.121761069	0.107860231	-0.393996123	-1.556732631	1.796519959	0.852942418	-0.281793103	-0.38971125	-1.004808664	0.91593101	0.798992825	1.102332497	1.339190267			chr2	40447341	40447841	chr2:40447341-40447841	.	.	40447341	40447841	0	1	500	40447337	dist_batch_1_peaks_c1.bed
											714	LUAD	tIMEC_rank	232	tIMEC_rank			peak_1836	-1.668885619	-0.412988224	-0.033742375	-0.965711717	0.293701911	2.344291855	0.730952875	1.691973246	0.185946338	0.348244953	0.310611942	0.190285212	-0.307590282	-1.327366975	-0.82143189	-0.558291249			chr9	27539884	27540384	chr9:27539884-27540384	.	.	27539884	27540384	0	1	500	27539882	dist_batch_1_peaks_c1.bed
											715	LUAD	tIMEC_rank	46	tIMEC_rank			peak_18371	-0.78508652	-1.073652498	-0.747229214	-1.203435413	1.673486611	-0.281787457	1.205844906	-1.032578331	-0.537202295	-0.41482143	-0.628668407	-0.47598757	1.352785285	1.457879377	0.164088348	1.326364607			chr16	57411566	57412066	chr16:57411566-57412066	.	.	57411566	57412066	0	1	500	57411561	dist_batch_1_peaks_c1.bed
											716	LUAD	tIMEC_rank	14	tIMEC_rank			peak_18373	0.756113966	-1.764068741	-1.314136953	-0.832112272	-0.507049394	-0.387793133	-0.539258191	-0.043368917	-1.045020022	-0.849286863	0.84307231	0.911214329	1.383760274	1.28106817	0.870379601	1.236485837			chr15	94626734	94627234	chr15:94626734-94627234	.	.	94626734	94627234	0	1	500	94626725	dist_batch_1_peaks_c1.bed
											717	LUAD	tIMEC_rank	70	tIMEC_rank			peak_18378	-1.458999618	-0.543270099	-0.532859587	-1.359174791	1.733466909	-0.706899321	-0.501398936	0.889066038	-0.45591591	-0.365075256	1.232273723	-0.232581503	1.601368475	-0.985708143	0.724766048	0.960941971			chr5	171022627	171023127	chr5:171022627-171023127	.	.	171022627	171023127	0	1	500	171022626	dist_batch_1_peaks_c1.bed
											718	LUAD	tIMEC_rank	203	tIMEC_rank			peak_18386	-1.33199659	-1.21505054	-0.758779525	-0.524787354	-0.122182737	1.736096056	-1.307785971	1.734072062	-0.946389217	0.202013129	-0.724233822	0.239447791	1.162844336	0.775750854	0.758953959	0.32202757			chr2	180839464	180839964	chr2:180839464-180839964	.	.	180839464	180839964	0	1	500	180839463	dist_batch_1_peaks_c1.bed
											719	LUAD	tIMEC_rank	67	tIMEC_rank			peak_18392	0.458783194	-1.353079236	-1.17150234	-0.556227943	-1.17241873	-0.031556477	-0.096161769	-1.484165496	-0.059588221	0.374025365	-0.512351649	-0.063513896	1.752032892	1.520990615	1.0770732	1.31766049			chr7	135665390	135665890	chr7:135665390-135665890	.	.	135665390	135665890	0	1	500	135665389	dist_batch_1_peaks_c1.bed
											720	LUAD	tIMEC_rank	331	tIMEC_rank			peak_18403	-0.543053905	-0.196278368	-0.440911245	-0.317015037	1.99505057	0.957063048	1.646620602	0.259989453	0.593515535	1.429284531	-0.41185579	-0.815459573	-1.198086814	-0.713371041	-1.148954793	-1.096537176			chr15	100573253	100573753	chr15:100573253-100573753	.	.	100573253	100573753	0	1	500	100573252	dist_batch_1_peaks_c1.bed
											721	LUAD	tIMEC_rank	176	tIMEC_rank			peak_18487	0.609739649	-0.2214017	0.293118555	0.220027693	-0.536488082	-1.125402807	-0.356301985	-0.562502367	-0.24113863	-1.384905033	-0.557529019	-1.662797871	1.427661312	0.739636849	1.971544481	1.386738955			chr5	159701531	159702031	chr5:159701531-159702031	.	.	159701531	159702031	0	1	500	159701530	dist_batch_1_peaks_c1.bed
											722	LUAD	tIMEC_rank	274	tIMEC_rank			peak_18488	-0.254250081	-1.59789803	-0.191507175	-0.478250897	0.983930005	-0.551916989	-1.76948378	0.588861756	-0.118935597	-1.027119005	0.39777917	-0.592149545	1.352002271	0.289883455	1.968544295	1.000510147			chr1	59314534	59315034	chr1:59314534-59315034	.	.	59314534	59315034	0	1	500	59314529	dist_batch_1_peaks_c1.bed
											723	LUAD	tIMEC_rank	238	tIMEC_rank			peak_18491	-0.180440715	0.867216492	-0.803736776	-0.10379909	1.228982072	0.454982718	-0.551216858	0.287569634	1.303853062	0.505385386	0.539363175	1.563507568	-0.601368622	-2.144707983	-1.136283448	-1.229306614			chr1	146745156	146745656	chr1:146745156-146745656	.	.	146745156	146745656	0	1	500	146745155	dist_batch_1_peaks_c1.bed
											724	LUAD	tIMEC_rank	110	tIMEC_rank			peak_1850	-1.368926655	-1.160156288	-1.35189495	-0.847942746	-0.596294096	0.786203576	-0.547366514	-0.910034755	1.227024345	0.74175485	-0.229554537	-0.402880061	0.878873124	1.323499838	1.626965393	0.830729477			chr9	123128834	123129334	chr9:123128834-123129334	.	.	123128834	123129334	0	1	500	123128833	dist_batch_1_peaks_c1.bed
											725	LUAD	tIMEC_rank	147	tIMEC_rank			peak_18556	-1.612487118	-2.348814466	0.484019912	-1.147566393	0.256438379	1.038239056	1.069668201	0.66507767	0.74623775	-0.716633293	-0.583866157	-0.496610972	0.614345528	0.996925956	0.382096389	0.652929558			chr1	45412836	45413336	chr1:45412836-45413336	.	.	45412836	45413336	0	1	500	45412832	dist_batch_1_peaks_c1.bed
											726	LUAD	tIMEC_rank	224	tIMEC_rank			peak_18564	-0.423265946	-1.016581102	-1.399112089	-1.055708663	0.961712522	2.09661325	-1.883369218	0.469584074	0.08625269	0.473818801	-0.635521146	0.119996628	0.844750838	0.910267589	-0.182874938	0.633436712			chr2	55727083	55727583	chr2:55727083-55727583	.	.	55727083	55727583	0	1	500	55727078	dist_batch_1_peaks_c1.bed
											727	LUAD	tIMEC_rank	95	tIMEC_rank			peak_18569	-0.967781306	-1.473965184	-1.340280505	-0.740063607	-0.581263452	-0.35377803	-0.596998137	-1.15335924	1.357144064	1.200993829	0.528072745	0.001148904	1.163746476	1.59821001	0.718600216	0.639573216			chr9	126208233	126208733	chr9:126208233-126208733	.	.	126208233	126208733	0	1	500	126208232	dist_batch_1_peaks_c1.bed
											728	LUAD	tIMEC_rank	164	tIMEC_rank			peak_1857	0.133557883	0.042700336	0.891620698	-0.750584133	1.48626815	0.941919806	-0.366404194	2.334221725	-0.311003199	0.164739193	-0.61497448	-0.316939469	-0.90549189	-2.032847536	-0.617911239	-0.078871652			chr14	99681602	99682102	chr14:99681602-99682102	.	.	99681602	99682102	0	1	500	99681593	dist_batch_1_peaks_c1.bed
											729	LUAD	tIMEC_rank	272	tIMEC_rank			peak_18609	1.096169779	0.534960881	-0.760010958	0.421766649	-0.62223428	-1.490800503	0.090693258	-1.491570056	0.132383548	-0.847499004	-1.070455068	-0.911270594	0.957170973	1.376031853	1.45374112	1.130922403			chr12	111883848	111884348	chr12:111883848-111884348	.	.	111883848	111884348	0	1	500	111883847	dist_batch_1_peaks_c1.bed
											730	LUSC	tIMEC_rank	366	tIMEC_rank			peak_18622	-0.230605439	-0.170161901	-0.365992408	-0.465301168	2.578731904	1.18535686	1.536896345	0.824257681	-1.194877391	-1.101283908	-0.942750804	-0.543593014	0.10757966	-0.642400548	-0.455473024	-0.120382845			chr3	34053474	34053974	chr3:34053474-34053974	.	.	34053474	34053974	0	1	500	34053471	dist_batch_1_peaks_c1.bed
											731	LUSC	tIMEC_rank	162	tIMEC_rank			peak_18625	0.199690149	-0.71594815	-0.737167251	0.523314685	-0.270481827	0.547946766	-1.026022589	0.546300703	-0.929728909	0.280701933	-1.580814346	-0.998949863	2.647027741	1.160452734	0.019231073	0.334447152			chr9	4167052	4167552	chr9:4167052-4167552	.	.	4167052	4167552	0	1	500	4167048	dist_batch_1_peaks_c1.bed
											732	LUSC	tIMEC_rank	284	tIMEC_rank			peak_1863	0.767467388	1.474825794	1.055595226	-0.56471257	1.03231147	0.872177452	0.6942131	0.166524494	0.450372718	-0.922975999	0.173017801	-1.713707987	-0.819491309	-1.564724791	-1.477623765	0.376730979			chr17	75871944	75872444	chr17:75871944-75872444	.	.	75871944	75872444	0	1	500	75871937	dist_batch_1_peaks_c1.bed
											733	LUSC	tIMEC_rank	167	tIMEC_rank			peak_18641	0.727044872	0.224702769	-0.655147062	-0.033894209	-0.764565198	-0.838689331	-0.413488643	-0.839690309	-1.185857064	-0.779768395	-0.56034388	-1.012068831	1.618342727	1.581912112	1.298998862	1.632511579			chr2	112463407	112463907	chr2:112463407-112463907	.	.	112463407	112463907	0	1	500	112463406	dist_batch_1_peaks_c1.bed
											734	LUSC	tIMEC_rank	338	tIMEC_rank			peak_18642	0.472584945	0.313411553	0.100858845	0.31098998	0.152487359	-1.360547458	0.554874237	-0.248393405	-0.765990099	-0.982648688	-1.359531174	-1.999213627	1.409054531	0.903236666	1.307576001	1.191250332			chr11	19979258	19979758	chr11:19979258-19979758	.	.	19979258	19979758	0	1	500	19979257	dist_batch_1_peaks_c1.bed
											735	LUSC	tIMEC_rank	148	tIMEC_rank			peak_18643	0.462439965	-1.86070373	0.108475961	-0.383439676	-1.195145492	-0.223559995	-1.195145492	0.149193136	-0.456874992	0.871024738	0.15207978	-0.003550024	1.939109105	1.701154237	-0.923990737	0.858933217			chr3	98231918	98232418	chr3:98231918-98232418	.	.	98231918	98232418	0	1	500	98231909	dist_batch_1_peaks_c1.bed
											736	LUSC	tIMEC_rank	350	tIMEC_rank			peak_18651	1.163089657	1.280684796	0.756301242	1.13849504	-0.390174347	-0.606553428	0.338477266	0.639718984	-0.131189757	1.223048007	-0.599960026	0.076734672	-2.368640229	-0.302950471	-0.941062153	-1.276019254			chr6	157187288	157187788	chr6:157187288-157187788	.	.	157187288	157187788	0	1	500	157187287	dist_batch_1_peaks_c1.bed
											737	LUSC	tIMEC_rank	408	tIMEC_rank			peak_18656	1.102014286	2.154265313	0.3539591	0.461608833	-0.31226862	0.129750814	0.257959259	0.127616706	-1.789701665	-1.637819315	1.022693316	0.390349519	-0.503735638	-1.483859019	-0.264078402	-0.008754484			chr20	50065403	50065903	chr20:50065403-50065903	.	.	50065403	50065903	0	1	500	50065398	dist_batch_1_peaks_c1.bed
											738	LUSC	tIMEC_rank	114	tIMEC_rank			peak_1869	-0.481206253	-0.941547931	-1.757624217	-0.608245181	1.303865252	2.138958944	1.047776493	1.090670917	0.048083266	-0.73283739	-0.801776104	-1.138784165	0.498696186	0.171921152	0.292794091	-0.130745062			chr18	9782224	9782724	chr18:9782224-9782724	.	.	9782224	9782724	0	1	500	9782215	dist_batch_1_peaks_c1.bed
											739	LUSC	tIMEC_rank	198	tIMEC_rank			peak_18723	-1.618260108	-0.866738391	-0.409430213	-0.487217234	-1.58859783	-0.505955523	-0.836486855	-0.058791343	0.809467427	0.546446963	-0.502239517	0.629865953	0.682648447	2.085730498	1.255768376	0.86378935			chr12	47167770	47168270	chr12:47167770-47168270	.	.	47167770	47168270	0	1	500	47167766	dist_batch_1_peaks_c1.bed
											740	LUSC	tIMEC_rank	229	tIMEC_rank			peak_18725	-0.729280496	-0.026749173	-0.244258471	-0.438403247	-0.219419947	-0.683354646	-0.241117869	-0.684393995	-1.312316742	-0.288945258	-0.393855271	-1.160556223	1.615871962	2.082430192	1.039956556	1.684392627			chr3	40341212	40341712	chr3:40341212-40341712	.	.	40341212	40341712	0	1	500	40341208	dist_batch_1_peaks_c1.bed
											741	LUSC	tIMEC_rank	308	tIMEC_rank			peak_18726	-1.04052665	0.686183663	-0.531466227	0.632678119	-0.937970785	-0.313040064	0.393664411	-0.75184301	-1.11299417	-1.116941228	-0.748491881	-0.71685505	1.529214411	1.417511123	1.917437745	0.693439593			chr6	153439702	153440202	chr6:153439702-153440202	.	.	153439702	153440202	0	1	500	153439701	dist_batch_1_peaks_c1.bed
											742	LUSC	tIMEC_rank	325	tIMEC_rank			peak_1876	-1.361027753	-1.255011069	-0.739837729	-1.304556883	1.35999703	1.691106136	0.889694669	1.501638949	-0.16209528	-0.252900765	-0.65786918	-0.991015006	-0.190193225	0.117261496	0.894891022	0.459917588			chr2	45355634	45356134	chr2:45355634-45356134	.	.	45355634	45356134	0	1	500	45355630	dist_batch_1_peaks_c1.bed
											743	LUSC	tIMEC_rank	16	tIMEC_rank			peak_18784	-0.856008532	-1.997428546	-1.382552262	-0.389496516	-1.254262494	0.713083836	-0.117785247	1.173637781	0.420723816	-0.896819663	0.465135766	0.496061915	1.006621101	0.930838081	1.548697822	0.139553141			chr18	55460036	55460536	chr18:55460036-55460536	.	.	55460036	55460536	0	1	500	55460031	dist_batch_1_peaks_c1.bed
											744	LUSC	tIMEC_rank	293	tIMEC_rank			peak_18810	-1.025471444	-1.376416125	-1.727161189	-0.580165563	-0.963850685	1.145414895	-0.139443274	0.796994617	1.574745214	0.774281556	0.924460955	1.46925352	0.095661708	-0.250203109	0.097197819	-0.815298895			chr5	169878981	169879481	chr5:169878981-169879481	.	.	169878981	169879481	0	1	500	169878980	dist_batch_1_peaks_c1.bed
											745	LUSC	tIMEC_rank	397	tIMEC_rank			peak_18821	-0.56381505	0.785851597	-0.01301311	0.634259545	-2.521665491	-1.126948148	-0.115554821	-0.571173153	-0.601979372	0.260571093	-0.100210826	-0.606505525	1.212878118	1.80137265	0.814324393	0.711608099			chr9	136581306	136581778	chr9:136581306-136581778	.	.	136581306	136581778	0	1	472	136581305	dist_batch_1_peaks_c1.bed
											746	MESO	tIMEC_rank	319	tIMEC_rank			peak_18835	-1.675738002	-0.038990945	-0.749016709	-1.219935043	-1.474855196	-0.014969123	-0.529958193	-0.016985244	0.605491974	0.053910742	-0.183583154	-0.372018117	1.595381641	1.230110789	1.087978544	1.703176036			chr12	77005229	77005729	chr12:77005229-77005729	.	.	77005229	77005729	0	1	500	77005222	dist_batch_1_peaks_c1.bed
											747	MESO	tIMEC_rank	270	tIMEC_rank			peak_18845	-0.827297891	0.047215745	-0.770540913	0.075220639	-2.665842068	-0.16503791	-0.918056155	-1.128736605	0.82171874	0.627210193	0.910085181	0.549616586	1.128556717	1.032521808	0.866326256	0.417039676			chr5	14926024	14926524	chr5:14926024-14926524	.	.	14926024	14926524	0	1	500	14926023	dist_batch_1_peaks_c1.bed
											748	MESO	tIMEC_rank	398	tIMEC_rank			peak_18848	-1.153067623	-1.568595717	-1.648664797	-0.920470192	-0.620902536	0.959935194	-0.2879816	0.542571365	1.860699567	1.19521932	0.866509696	0.945880706	-0.251976415	0.15293658	0.372919609	-0.445013156			chr2	47859059	47859559	chr2:47859059-47859559	.	.	47859059	47859559	0	1	500	47859055	dist_batch_1_peaks_c1.bed
											749	MESO	tIMEC_rank	348	tIMEC_rank			peak_18871	-1.551386671	-0.546446202	-2.551426862	-1.19729894	-0.030677668	-0.209572248	1.002236211	0.481300181	1.074839649	0.931654181	0.163133883	0.325717231	-0.072380108	0.932397666	0.985268748	0.262640949			chr5	149593064	149593564	chr5:149593064-149593564	.	.	149593064	149593564	0	1	500	149593063	dist_batch_1_peaks_c1.bed
											750	MESO	tIMEC_rank	78	tIMEC_rank			peak_18881	-0.579377716	-0.59599823	0.410208407	0.735510935	-0.702274528	-0.303987334	-1.207135481	0.987424229	-1.325611658	-0.754805626	-1.577852697	0.019602657	1.308331948	1.573263305	1.532052548	0.48064924			chr19	18130828	18131328	chr19:18130828-18131328	.	.	18130828	18131328	0	1	500	18130827	dist_batch_1_peaks_c1.bed
											751	MESO	tIMEC_rank	258	tIMEC_rank			peak_18885	-0.633434293	-1.62974506	-0.571400827	-0.501816242	1.39921876	1.318512845	-0.224520746	-0.444484118	-0.70341275	-1.019736917	-0.439204041	-1.09956729	1.154189046	1.022791953	1.56749591	0.805113769			chr3	185080652	185081152	chr3:185080652-185081152	.	.	185080652	185081152	0	1	500	185080651	dist_batch_1_peaks_c1.bed
											752	MESO	tIMEC_rank	213	tIMEC_rank			peak_1891	-1.012898066	-1.219608214	-0.456255227	-0.625330393	1.862741911	1.980233717	0.71039759	0.052888096	0.650489267	0.195944296	0.394936018	0.832284693	-0.536586088	-0.297738066	-1.486850697	-1.044648836			chr3	151693869	151694369	chr3:151693869-151694369	.	.	151693869	151694369	0	1	500	151693868	dist_batch_1_peaks_c1.bed
											753	PCPG	tIMEC_rank	5	tIMEC_rank			peak_1895	-1.331033933	-1.473029228	-0.157111217	-0.827378673	0.239012409	1.186299081	1.261772757	-0.453153851	-1.432686485	-0.841904823	0.113337683	-0.452066786	0.445735558	1.664291766	1.135688475	0.922227266			chr18	18850372	18850872	chr18:18850372-18850872	.	.	18850372	18850872	0	1	500	18850371	dist_batch_1_peaks_c1.bed
											754	PCPG	tIMEC_rank	249	tIMEC_rank			peak_18964	0.747658987	-0.805221171	-0.489650792	0.992136771	-1.636402642	-1.530635339	-0.989145853	-0.445408576	-0.022915016	-0.007797243	-0.005494627	-0.378555033	0.713650394	1.494394972	2.101433642	0.261951526			chr3	105684187	105684687	chr3:105684187-105684687	.	.	105684187	105684687	0	1	500	105684186	dist_batch_1_peaks_c1.bed
											755	PCPG	tIMEC_rank	365	tIMEC_rank			peak_1898	-0.842145814	-0.928944968	-0.462221663	-1.097740661	0.549871426	1.879301787	0.507252626	-0.03491616	0.309639892	-0.599003122	-1.505376655	-1.537565689	1.097581865	0.963615324	0.495211394	1.205440418			chr18	48869202	48869702	chr18:48869202-48869702	.	.	48869202	48869702	0	1	500	48869198	dist_batch_1_peaks_c1.bed
											756	PCPG	tIMEC_rank	197	tIMEC_rank			peak_19048	-0.053189208	-0.084063845	-2.074687066	-0.547048039	1.284893409	-0.826742615	0.639792713	0.144995388	0.576121332	0.381678077	-1.761059988	-1.093280232	1.121620778	0.143838514	1.436682127	0.710448653			chr5	156503461	156503961	chr5:156503461-156503961	.	.	156503461	156503961	0	1	500	156503460	dist_batch_1_peaks_c1.bed
											757	PCPG	tIMEC_rank	295	tIMEC_rank			peak_1907	-1.872163634	-0.649513084	-1.015027017	-0.825881777	0.255139348	-1.137640133	1.083445202	1.724536155	0.205989778	0.376162656	-0.441344249	-1.029398893	0.347038621	1.385990222	1.026007604	0.5666592			chr13	49887975	49888475	chr13:49887975-49888475	.	.	49887975	49888475	0	1	500	49887971	dist_batch_1_peaks_c1.bed
											758	PCPG	tIMEC_rank	334	tIMEC_rank			peak_19078	0.386065406	-0.945832591	-0.404735606	0.011854345	1.987198646	0.493282203	2.530398207	-0.310739399	-0.939461031	-0.526064944	-0.686741602	-1.525268383	0.230877046	-0.111096601	0.077769664	-0.26750536			chr21	30590069	30590569	chr21:30590069-30590569	.	.	30590069	30590569	0	1	500	30590066	dist_batch_1_peaks_c1.bed
											759	PCPG	tIMEC_rank	405	tIMEC_rank			peak_1908	-1.232138347	0.417119237	-1.213540666	-0.700917759	0.451500398	-0.247041072	0.971309387	-0.06636297	-1.011114188	-1.014884198	-0.662960411	-1.063277822	0.915584203	1.43222934	1.662869686	1.361625183			chr10	30971250	30971750	chr10:30971250-30971750	.	.	30971250	30971750	0	1	500	30971247	dist_batch_1_peaks_c1.bed
											760	PCPG	tIMEC_rank	406	tIMEC_rank			peak_19117	0.390092901	-1.203703071	-1.267681435	-0.853014132	-1.550807283	0.386930122	-0.163452871	-1.744588158	1.403433643	1.189943909	0.390076023	-0.061520814	0.554875634	1.295801382	0.34310327	0.890510881			chr8	129047295	129047795	chr8:129047295-129047795	.	.	129047295	129047795	0	1	500	129047294	dist_batch_1_peaks_c1.bed
											761	PCPG	tIMEC_rank	263	tIMEC_rank			peak_19146	0.321846702	-1.935185512	-0.841936374	-0.566112598	0.211464203	-1.002665144	0.787950872	-0.656683622	0.069395559	-1.226130247	-0.33173685	0.302208577	0.952940407	2.211237553	0.675744844	1.027661632			chr12	111875616	111876116	chr12:111875616-111876116	.	.	111875616	111876116	0	1	500	111875615	dist_batch_1_peaks_c1.bed
											762	PRAD	tIMEC_rank	310	tIMEC_rank			peak_19151	-0.9293379	-1.356501305	-1.436203769	-1.872395788	-1.111425344	0.503858039	0.517923791	-0.237939716	0.832143473	1.636915222	0.280147758	0.375159328	0.474354423	0.747863841	0.402237365	1.173200584			chr20	49277689	49278189	chr20:49277689-49278189	.	.	49277689	49278189	0	1	500	49277685	dist_batch_1_peaks_c1.bed
											763	PRAD	tIMEC_rank	291	tIMEC_rank			peak_19153	-1.235158625	-1.267026684	-1.171221664	-0.392201594	0.77932204	0.610707559	0.677251949	1.748721456	-0.321507134	-1.060340154	-0.720009322	-0.501433132	0.392619021	0.217275444	2.153977875	0.089022965			chr1	3456703	3457203	chr1:3456703-3457203	.	.	3456703	3457203	0	1	500	3456700	dist_batch_1_peaks_c1.bed
											764	PRAD	tIMEC_rank	423	tIMEC_rank			peak_19156	1.7003831	0.74502435	0.465392526	0.956586114	1.037253527	-1.028272405	0.691077127	-0.326051147	-1.461508006	-0.080351333	0.790816676	0.922785615	-1.428968935	-0.771500512	-1.11964441	-1.093022285			chr3	98503678	98504178	chr3:98503678-98504178	.	.	98503678	98504178	0	1	500	98503669	dist_batch_1_peaks_c1.bed
											765	PRAD	tIMEC_rank	383	tIMEC_rank			peak_19157	1.313038562	0.71638617	0.903441885	0.548365669	1.292845929	-0.545533828	0.470711333	-0.58597536	-2.165555684	-0.029330634	1.053913399	0.574443864	-1.649952519	-0.504564797	-0.827488236	-0.564745754			chr10	52257351	52257851	chr10:52257351-52257851	.	.	52257351	52257851	0	1	500	52257346	dist_batch_1_peaks_c1.bed
											766	PRAD	tIMEC_rank	356	tIMEC_rank			peak_19170	-0.844862382	-1.250870462	0.968185811	-1.260907833	0.101150291	0.079368058	-0.925473514	-1.429875956	-0.213121505	-0.312809804	0.082429326	-0.383877736	1.417136693	0.972487567	0.989580237	2.011461208			chr9	101670872	101671372	chr9:101670872-101671372	.	.	101670872	101671372	0	1	500	101670871	dist_batch_1_peaks_c1.bed
											767	PRAD	tIMEC_rank	362	tIMEC_rank			peak_19179	0.095607512	-2.42145418	-1.281414874	-0.515838616	-0.138879302	-0.290137417	0.281675052	-0.004112966	0.733171514	-0.169775648	0.519266501	-0.650416823	0.400854661	2.480430659	0.515384437	0.44563949			chr1	233679300	233679800	chr1:233679300-233679800	.	.	233679300	233679800	0	1	500	233679298	dist_batch_1_peaks_c1.bed
											768	PRAD	tIMEC_rank	279	tIMEC_rank			peak_1918	-0.186099601	-0.261035553	-0.627752451	-1.732029749	1.327383242	1.578738499	0.562792219	2.056451329	-0.041523792	-0.42097105	0.627137537	-0.389478108	-1.043071819	-0.946046644	-0.911391468	0.40689741			chr2	175480655	175481155	chr2:175480655-175481155	.	.	175480655	175481155	0	1	500	175480654	dist_batch_1_peaks_c1.bed
											769	PRAD	tIMEC_rank	81	tIMEC_rank			peak_19181	-1.434558851	-1.076651863	-0.525619666	-1.521211606	-0.542948067	1.856742549	-0.122834637	1.690975979	1.249560289	0.204335481	0.561752618	0.979841033	-0.528373234	-0.248455366	-0.594408729	0.051854069			chr11	91525930	91526430	chr11:91525930-91526430	.	.	91525930	91526430	0	1	500	91525921	dist_batch_1_peaks_c1.bed
											770	PRAD	tIMEC_rank	395	tIMEC_rank			peak_19184	0.732532997	1.084811864	1.128978916	0.245914816	1.439975939	0.574120758	0.859112392	0.302181751	-2.431389332	-1.324454858	-0.495319586	-0.926832575	-0.771794787	-0.512422461	-0.160151831	0.254735995			chr9	117047675	117048175	chr9:117047675-117048175	.	.	117047675	117048175	0	1	500	117047674	dist_batch_1_peaks_c1.bed
											771	PRAD	tIMEC_rank	94	tIMEC_rank			peak_19188	-0.712346744	-0.232120272	-2.424456173	-1.342177079	0.002888185	-0.656580798	0.204661272	-0.658073659	1.002383013	1.043289185	1.166988785	-0.325592571	1.533432453	0.322673252	0.17784565	0.897185499			chr2	127824465	127824965	chr2:127824465-127824965	.	.	127824465	127824965	0	1	500	127824464	dist_batch_1_peaks_c1.bed
											772	PRAD	tIMEC_rank	44	tIMEC_rank			peak_19195	-0.000443672	1.279669691	0.219432747	0.481880563	0.997615645	-1.749097779	-0.009701151	0.05732434	0.217951898	-0.796597239	1.29791934	1.603806766	-1.952580892	-0.066157732	-0.694335833	-0.886686691			chr17	55536687	55537187	chr17:55536687-55537187	.	.	55536687	55537187	0	1	500	55536682	dist_batch_1_peaks_c1.bed
											773	PRAD	tIMEC_rank	145	tIMEC_rank			peak_19202	-0.858245123	-0.588598287	-0.573648545	-0.422128124	0.133326677	2.155463597	-0.412390824	2.010432142	0.914972361	-0.615635891	0.712547233	0.793858579	-0.4008867	-0.530647305	-1.317404083	-1.001015709			chr5	154461929	154462429	chr5:154461929-154462429	.	.	154461929	154462429	0	1	500	154461928	dist_batch_1_peaks_c1.bed
											774	PRAD	tIMEC_rank	225	tIMEC_rank			peak_19204	-1.003248909	0.273536888	-1.215558023	0.130340689	0.702705357	2.124513589	0.031604519	1.726410539	0.744171035	-0.220344222	-0.768645705	0.8211	-0.303238594	-1.07686454	-0.54576399	-1.420718635			chr16	4000245	4000745	chr16:4000245-4000745	.	.	4000245	4000745	0	1	500	4000241	dist_batch_1_peaks_c1.bed
											775	PRAD	tIMEC_rank	219	tIMEC_rank			peak_19235	0.139699616	1.365877427	1.827577984	0.474835802	0.119281798	-0.572025625	0.663450756	0.508145354	0.943550666	-0.207541196	-0.167071557	0.23362845	-1.433965472	-2.256502177	-0.783750408	-0.855191417			chr1	60216213	60216713	chr1:60216213-60216713	.	.	60216213	60216713	0	1	500	60216207	dist_batch_1_peaks_c1.bed
											776	PRAD	tIMEC_rank	187	tIMEC_rank			peak_19256	-0.456180574	-0.256185099	-1.558124357	-0.801654695	-1.684929986	-0.742427844	-0.523110149	-0.051448733	-0.089749221	0.982637483	1.031766175	-0.379594787	1.372714989	1.884771488	0.105645981	1.165869328			chr9	102128072	102128572	chr9:102128072-102128572	.	.	102128072	102128572	0	1	500	102128071	dist_batch_1_peaks_c1.bed
											777	PRAD	tIMEC_rank	377	tIMEC_rank			peak_19260	-1.269915375	-1.698029424	-1.777909223	-0.814699538	-0.248562587	1.662133871	0.062076491	1.660076558	0.209008189	0.20141981	0.147942703	-0.148464635	0.136900124	1.120369673	0.829360881	-0.07170752			chr21	27885561	27886061	chr21:27885561-27886061	.	.	27885561	27886061	0	1	500	27885559	dist_batch_1_peaks_c1.bed
											778	PRAD	tIMEC_rank	438	tIMEC_rank			peak_19268	-0.978159188	-1.171412261	-1.666809145	-0.781310582	1.380657894	1.415524771	1.306748704	1.089999258	-0.530557011	0.840264973	-0.861765047	-1.024466828	0.284458985	0.773878482	0.045738455	-0.122791461			chr1	92366024	92366524	chr1:92366024-92366524	.	.	92366024	92366524	0	1	500	92366015	dist_batch_1_peaks_c1.bed
											779	PRAD	tIMEC_rank	178	tIMEC_rank			peak_19270	-0.485285554	0.866268949	-2.398532028	-1.121207956	0.16599264	-0.469779552	0.790237784	-0.197674285	0.853398168	0.733392785	-0.325577165	-1.556899337	1.155446002	0.836132087	0.031152306	1.122935156			chr10	123914363	123914863	chr10:123914363-123914863	.	.	123914363	123914863	0	1	500	123914362	dist_batch_1_peaks_c1.bed
											780	PRAD	tIMEC_rank	257	tIMEC_rank			peak_19276	-0.441667141	-0.275719851	-1.015023364	-0.97661402	1.196058598	0.863442215	-0.43032957	1.500668319	1.917424685	1.400852314	-0.660797271	0.286940242	-1.053663249	-0.840116997	-0.929504138	-0.541950772			chr16	14109709	14110209	chr16:14109709-14110209	.	.	14109709	14110209	0	1	500	14109708	dist_batch_1_peaks_c1.bed
											781	PRAD	tIMEC_rank	413	tIMEC_rank			peak_19303	-0.399222374	-2.445943922	-0.326443944	-1.47979576	1.812982169	0.333322337	0.557506434	1.027227813	-0.652384681	-0.136585992	-0.879458712	0.702127767	0.315343988	0.21925563	0.563457673	0.788611573			chr4	86932224	86932724	chr4:86932224-86932724	.	.	86932224	86932724	0	1	500	86932216	dist_batch_1_peaks_c1.bed
											782	PRAD	tIMEC_rank	71	tIMEC_rank			peak_19321	-0.095419898	-0.447570585	0.342628238	0.144856366	-2.6066265	-1.225902073	0.091997497	-0.893200342	-0.898681009	0.66165993	0.131797116	0.412799728	0.726398643	1.445965472	1.272615898	0.93668152			chr2	145310896	145311396	chr2:145310896-145311396	.	.	145310896	145311396	0	1	500	145310895	dist_batch_1_peaks_c1.bed
											783	PRAD	tIMEC_rank	211	tIMEC_rank			peak_19330	0.640405128	-0.762693219	-0.829956579	0.085323167	-2.136286305	-0.841466539	-0.677695787	-0.571444653	-0.927863957	0.227085252	1.48160854	0.191914556	1.831186151	0.840110137	0.721560418	0.728213691			chr4	159235912	159236412	chr4:159235912-159236412	.	.	159235912	159236412	0	1	500	159235911	dist_batch_1_peaks_c1.bed
											784	PRAD	tIMEC_rank	103	tIMEC_rank			peak_19336	-0.311774816	-0.76690336	0.254369558	-0.160917136	-1.482266565	-0.780610241	-0.827870331	-1.377002412	-1.102601503	0.164302862	0.900812433	0.94177903	2.22287551	0.771099503	0.502925111	1.051782357			chr8	59770717	59771217	chr8:59770717-59771217	.	.	59770717	59771217	0	1	500	59770712	dist_batch_1_peaks_c1.bed
											785	PRAD	tIMEC_rank	27	tIMEC_rank			peak_19345	-1.231064813	-1.508070485	-0.729651537	-0.404565787	0.746629202	2.437627733	1.315653395	0.568594897	-0.780925618	-0.416524908	-0.358514113	-0.844215503	1.075131024	0.065771891	0.326639297	-0.262514678			chr9	101570171	101570671	chr9:101570171-101570671	.	.	101570171	101570671	0	1	500	101570170	dist_batch_1_peaks_c1.bed
											786	PRAD	tIMEC_rank	29	tIMEC_rank			peak_19360	1.357854445	1.703479529	1.595340272	0.982311505	-0.033625152	-0.68624719	-0.662954956	-0.820288425	-1.304531122	-1.986788325	0.304454745	0.198567392	-0.171438777	-0.413841597	-0.327833556	0.265541211			chr13	78676332	78676832	chr13:78676332-78676832	.	.	78676332	78676832	0	1	500	78676325	dist_batch_1_peaks_c1.bed
											787	PRAD	tIMEC_rank	206	tIMEC_rank			peak_19366	-0.010388052	-1.340082654	-0.751683244	-0.891447877	-0.054810979	-0.77830797	0.322732096	0.066170873	-1.969144692	-0.411245165	0.745462209	-0.268969558	1.475240059	0.848416261	1.539582347	1.478476345			chr17	1493327	1493827	chr17:1493327-1493827	.	.	1493327	1493827	0	1	500	1493326	dist_batch_1_peaks_c1.bed
											788	SKCM	tIMEC_rank	352	tIMEC_rank			peak_19389	-0.805087871	-0.970263089	-0.487684801	-0.999393728	1.40527376	1.912156049	1.369153789	1.535689578	0.146486891	0.078493592	-0.022113456	-0.697000621	-1.576943056	-0.322581079	-0.133544742	-0.432641216			chr2	86113711	86114211	chr2:86113711-86114211	.	.	86113711	86114211	0	1	500	86113703	dist_batch_1_peaks_c1.bed
											789	SKCM	tIMEC_rank	64	tIMEC_rank			peak_19402	-1.928050645	-1.000322731	-0.704224831	-0.705514416	0.828818818	1.129772833	-0.249218634	0.558139879	-0.46434948	-0.015391518	0.718582015	-1.740075836	1.440683502	0.287130407	1.330075485	0.51394515			chr2	40781842	40782342	chr2:40781842-40782342	.	.	40781842	40782342	0	1	500	40781838	dist_batch_1_peaks_c1.bed
											790	SKCM	tIMEC_rank	72	tIMEC_rank			peak_19409	-0.889009161	-1.367189126	-1.405921904	-0.573676845	0.65544391	1.298829156	0.605385717	0.868340411	1.68661842	0.773381257	0.525718405	0.969280782	-0.261075254	-0.533104947	-1.080948255	-1.272072565			chr5	154460282	154460782	chr5:154460282-154460782	.	.	154460282	154460782	0	1	500	154460281	dist_batch_1_peaks_c1.bed
											791	SKCM	tIMEC_rank	430	tIMEC_rank			peak_19414	-0.779216557	-0.770141061	-0.425697205	-1.648517552	1.06023556	1.267948397	1.275766722	2.07700099	0.483003438	-0.423386629	-1.124098116	-0.659480733	-0.789796894	-0.238396437	0.035506017	0.65927006			chr3	72367695	72368195	chr3:72367695-72368195	.	.	72367695	72368195	0	1	500	72367688	dist_batch_1_peaks_c1.bed
											792	SKCM	tIMEC_rank	432	tIMEC_rank			peak_19416	-1.500914215	-1.137253055	-0.649570448	-1.793121692	1.568895365	0.994555275	0.960091198	0.287719771	1.377638721	0.956031938	0.291626061	0.206359352	-0.060027671	-0.636605291	-0.99781824	0.132392932			chr1	115794270	115794770	chr1:115794270-115794770	.	.	115794270	115794770	0	1	500	115794269	dist_batch_1_peaks_c1.bed
											793	SKCM	tIMEC_rank	384	tIMEC_rank			peak_19421	-0.793642462	-1.537457648	-1.260084754	-1.146264315	0.511813585	0.56813079	-0.569367975	1.450501295	0.104054085	0.90258825	-0.2373302	-1.642999413	0.849072939	1.254086405	0.672482999	0.874416417			chr9	119139612	119140112	chr9:119139612-119140112	.	.	119139612	119140112	0	1	500	119139611	dist_batch_1_peaks_c1.bed
											794	SKCM	tIMEC_rank	259	tIMEC_rank			peak_19433	-1.02042463	0.46952621	-0.397056624	-0.71368324	0.435797722	2.500624791	0.626048106	1.017087353	0.560214935	0.657739266	0.135371662	0.277160928	-1.391911729	-1.288039563	-1.029627052	-0.838828136			chr5	1794442	1794942	chr5:1794442-1794942	.	.	1794442	1794942	0	1	500	1794441	dist_batch_1_peaks_c1.bed
											795	SKCM	tIMEC_rank	401	tIMEC_rank			peak_19436	-1.658797005	-0.961481873	-0.799000923	-0.497704205	1.292726091	0.030854591	0.43910516	2.170892622	-1.133671527	0.173875937	0.853888247	-1.317419073	0.180077783	0.913452488	0.443061183	-0.129859496			chr5	78203273	78203773	chr5:78203273-78203773	.	.	78203273	78203773	0	1	500	78203266	dist_batch_1_peaks_c1.bed
											796	SKCM	tIMEC_rank	140	tIMEC_rank			peak_19438	0.891167026	0.796453432	1.180295365	-0.363058069	-0.946954683	0.986437248	0.165237111	0.984774729	1.146766849	-0.329141281	0.178893266	0.091860053	-0.888990998	-2.580125172	-1.107205367	-0.206409509			chr10	11581358	11581858	chr10:11581358-11581858	.	.	11581358	11581858	0	1	500	11581357	dist_batch_1_peaks_c1.bed
											797	SKCM	tIMEC_rank	278	tIMEC_rank			peak_19440	-0.398100971	-1.174833469	-1.389017332	-1.400011206	-0.258612476	2.270058877	0.6002777	1.434673423	0.540341388	0.281611975	0.214992696	-1.322742721	-0.425337216	-0.042948225	0.609787161	0.459860396			chr13	24132958	24133458	chr13:24132958-24133458	.	.	24132958	24133458	0	1	500	24132956	dist_batch_1_peaks_c1.bed
											798	SKCM	tIMEC_rank	49	tIMEC_rank			peak_1945	-0.958527021	-0.421508578	-1.59444277	-1.401149799	1.355543093	1.194645091	1.316206232	1.907786266	-0.748541037	-0.03505626	-0.707834258	-0.288120553	0.16875611	0.356098022	-0.546347866	0.402493329			chr5	149998850	149999350	chr5:149998850-149999350	.	.	149998850	149999350	0	1	500	149998849	dist_batch_1_peaks_c1.bed
											799	SKCM	tIMEC_rank	307	tIMEC_rank			peak_19464	0.620892197	-0.712111254	-1.754214915	-1.954657627	-1.26626378	-0.474577816	-0.273482126	0.193265848	-0.160330627	0.866441186	0.89969993	0.982247737	0.449480342	0.221549801	0.599153516	1.762907588			chr9	4904895	4905395	chr9:4904895-4905395	.	.	4904895	4905395	0	1	500	4904891	dist_batch_1_peaks_c1.bed
											800	SKCM	tIMEC_rank	212	tIMEC_rank			peak_19488	0.302249725	1.099351023	1.032281531	0.450896019	0.305493846	-0.97489918	0.485005801	2.001376498	0.484710478	0.197595557	-1.284633716	0.585132881	-0.927982937	-1.173181007	-1.682555855	-0.900840664			chr9	5843759	5844259	chr9:5843759-5844259	.	.	5843759	5844259	0	1	500	5843754	dist_batch_1_peaks_c1.bed
											801	STAD	tIMEC_rank	24	tIMEC_rank			peak_1949	-0.640844989	0.743132767	0.383483055	-0.299232455	1.016702172	1.709801088	0.787871296	1.953047543	-0.172871382	-1.119980707	-0.793239927	-1.764494468	-0.189707785	-0.441102741	-1.067586368	-0.104977098			chr16	29478957	29479457	chr16:29478957-29479457	.	.	29478957	29479457	0	1	500	29478955	dist_batch_1_peaks_c1.bed
											802	STAD	tIMEC_rank	371	tIMEC_rank			peak_19492	-0.651488106	-1.28613601	-0.860355092	-1.815472568	-0.212372257	1.469863369	1.542884276	1.955765923	-0.406317643	-0.492427303	0.670821364	0.12926948	-0.277099406	-0.132301128	-0.285734611	0.651099712			chr17	73074834	73075334	chr17:73074834-73075334	.	.	73074834	73075334	0	1	500	73074827	dist_batch_1_peaks_c1.bed
											803	STAD	tIMEC_rank	159	tIMEC_rank			peak_19496	-1.294327159	-1.207196498	-0.531588201	-1.35241722	-0.399192333	2.578861017	-0.14645221	0.72370088	1.072082352	1.107401463	-0.675410795	-0.112977203	0.336969059	-0.565882895	0.151015472	0.315414271			chr10	111725167	111725667	chr10:111725167-111725667	.	.	111725167	111725667	0	1	500	111725166	dist_batch_1_peaks_c1.bed
											804	STAD	tIMEC_rank	286	tIMEC_rank			peak_195	0.63118019	0.210353867	-0.353153047	0.531292571	-2.41444481	-0.393140265	-0.623049234	-0.244575636	-1.576153273	-0.887531741	1.123094478	0.085693978	0.697474628	1.10581438	1.405909097	0.701234817			chr12	78684341	78684841	chr12:78684341-78684841	.	.	78684341	78684841	0	1	500	78684334	dist_batch_1_peaks_c1.bed
											805	STAD	tIMEC_rank	10	tIMEC_rank			peak_19509	0.436831308	1.276842429	1.006575273	-0.162747408	-1.019874477	-0.074862986	-1.732547944	-1.790093954	-0.222472223	0.910526445	-0.071989231	-1.118527059	1.004225743	0.630368147	-0.514962315	1.442708253			chr10	6213719	6214219	chr10:6213719-6214219	.	.	6213719	6214219	0	1	500	6213713	dist_batch_1_peaks_c1.bed
											806	STAD	tIMEC_rank	214	tIMEC_rank			peak_19515	-0.90118343	-1.127682408	-2.171192862	-1.837833819	0.629270794	1.649727431	0.267686179	1.123503697	0.473272033	0.055554234	0.02415832	0.643968849	0.36789343	0.401600675	-0.219791608	0.621048485			chr15	39655182	39655682	chr15:39655182-39655682	.	.	39655182	39655682	0	1	500	39655179	dist_batch_1_peaks_c1.bed
											807	STAD	tIMEC_rank	241	tIMEC_rank			peak_19517	-0.781489342	-0.645478728	-0.827629318	-0.783310805	2.153310791	2.211565078	0.872199061	1.120172545	0.220190017	-0.896998979	-0.643865488	-0.543405307	-0.227953152	-0.386067079	-0.501258394	-0.339980902			chr5	86270841	86271341	chr5:86270841-86271341	.	.	86270841	86271341	0	1	500	86270833	dist_batch_1_peaks_c1.bed
											808	STAD	tIMEC_rank	304	tIMEC_rank			peak_19522	-1.064168621	-0.155629868	0.056068387	-1.100311843	1.190345309	-1.836215833	-0.496250838	-1.418435918	0.383882714	0.660749618	-0.70958044	0.604146106	0.053742313	1.441550458	0.884457466	1.50565099			chr10	79699170	79699670	chr10:79699170-79699670	.	.	79699170	79699670	0	1	500	79699163	dist_batch_1_peaks_c1.bed
											809	STAD	tIMEC_rank	340	tIMEC_rank			peak_19526	-1.550602969	-1.587820578	-1.716086176	-1.113525678	0.667859483	1.249814953	0.431568862	1.80746397	0.684257928	-0.108395747	-0.151637972	0.658873112	0.577795861	0.002170257	0.344690356	-0.196425661			chr2	49475513	49476013	chr2:49475513-49476013	.	.	49475513	49476013	0	1	500	49475509	dist_batch_1_peaks_c1.bed
											810	STAD	tIMEC_rank	68	tIMEC_rank			peak_19572	-1.59523552	-0.750523177	-2.073028606	-1.414648249	-0.187141384	0.687021243	0.227679754	1.655849172	0.983036188	-0.217616535	0.462032232	0.490095049	0.094941203	1.289502907	-0.04137322	0.389408943			chr14	99621601	99622101	chr14:99621601-99622101	.	.	99621601	99622101	0	1	500	99621592	dist_batch_1_peaks_c1.bed
											811	STAD	tIMEC_rank	177	tIMEC_rank			peak_19580	-0.922569333	-1.489105631	0.473277009	-2.066232768	0.707766431	-0.664709854	1.289646956	-0.666295038	-0.510868339	0.438361857	-0.038548415	0.137353906	-0.178054439	0.688305642	0.908616715	1.893055302			chr12	8119131	8119631	chr12:8119131-8119631	.	.	8119131	8119631	0	1	500	8119123	dist_batch_1_peaks_c1.bed
											812	STAD	tIMEC_rank	66	tIMEC_rank			peak_19609	-0.876399031	-0.843250403	-0.168515966	-0.151781809	-0.882745182	0.634436096	-0.760134083	-0.228048665	0.385687122	0.520277495	-1.345113472	-1.694054604	1.538055496	1.619721209	1.257660163	0.994205632			chr12	108761251	108761751	chr12:108761251-108761751	.	.	108761251	108761751	0	1	500	108761250	dist_batch_1_peaks_c1.bed
											813	STAD	tIMEC_rank	19	tIMEC_rank			peak_19627	-0.645741607	-1.73220836	-1.798695665	-1.049754498	0.078401759	0.542903715	0.165091625	0.707103094	1.967297662	1.600723683	-0.248507023	0.258430329	0.608600102	0.335120717	-0.570658368	-0.218107164			chr4	141134899	141135399	chr4:141134899-141135399	.	.	141134899	141135399	0	1	500	141134898	dist_batch_1_peaks_c1.bed
											814	STAD	tIMEC_rank	142	tIMEC_rank			peak_19637	-0.359481105	-1.325629082	-0.805170711	-1.861423981	-1.040245439	0.191900143	0.443216645	1.144364891	0.07871883	0.13840416	1.151279369	-1.029525191	1.548312192	-0.043578086	0.176962437	1.591894927			chr5	159602432	159602932	chr5:159602432-159602932	.	.	159602432	159602932	0	1	500	159602431	dist_batch_1_peaks_c1.bed
											815	STAD	tIMEC_rank	368	tIMEC_rank			peak_19654	-1.125796382	-1.616744125	-1.034643885	-0.708799658	0.896877925	2.351571508	1.343845099	0.858960626	0.132504589	-0.387175999	-0.785624245	-0.580169569	0.416239302	-0.066199731	0.554051011	-0.248896467			chr22	47225329	47225829	chr22:47225329-47225829	.	.	47225329	47225829	0	1	500	47225325	dist_batch_1_peaks_c1.bed
											816	STAD	tIMEC_rank	120	tIMEC_rank			peak_19657	0.471146659	0.599122447	-0.006271383	0.682695791	0.527315282	1.382814324	1.283359617	1.312754053	-1.200435511	-1.479969509	-0.939433821	1.022864035	-1.209918177	-0.330144242	-0.955886886	-1.16001268			chr1	27855391	27855891	chr1:27855391-27855891	.	.	27855391	27855891	0	1	500	27855389	dist_batch_1_peaks_c1.bed
											817	STAD	tIMEC_rank	442	tIMEC_rank			peak_19670	-1.573262587	-0.545691055	-0.586190145	-1.191237429	2.174939645	1.125554365	1.649134533	0.921157134	-0.255047612	-0.411172633	-0.803167259	-0.734965876	-0.023258232	0.438418748	-0.459840079	0.274628483			chr13	102358937	102359437	chr13:102358937-102359437	.	.	102358937	102359437	0	1	500	102358936	dist_batch_1_peaks_c1.bed
											818	STAD	tIMEC_rank	99	tIMEC_rank			peak_19671	-1.096510834	-0.154183487	0.198333256	0.442929089	1.405255114	2.250382635	0.853395934	1.006861106	-0.259847783	-1.429208283	0.361224343	-0.426881052	-0.201773437	-0.506695655	-1.06005491	-1.383226038			chr1	198650904	198651404	chr1:198650904-198651404	.	.	198650904	198651404	0	1	500	198650903	dist_batch_1_peaks_c1.bed
											819	STAD	tIMEC_rank	329	tIMEC_rank			peak_1968	-1.113950453	-0.597777273	-0.474764078	-0.516307107	1.458800515	1.664384287	0.681252069	1.736941635	1.027861395	0.579856476	-0.237214809	-0.263777614	-0.82423765	-0.802153694	-1.173194447	-1.14571925			chr2	85536099	85536599	chr2:85536099-85536599	.	.	85536099	85536599	0	1	500	85536091	dist_batch_1_peaks_c1.bed
											820	STAD	tIMEC_rank	102	tIMEC_rank			peak_19680	1.017604182	1.397950412	0.730453176	0.407745263	0.723532513	0.431247713	0.904060762	0.301207866	0.30087049	-0.001677832	-0.077510021	-0.387143222	-1.878199332	-2.394737019	-0.519012213	-0.956392736			chr2	54243205	54243705	chr2:54243205-54243705	.	.	54243205	54243705	0	1	500	54243200	dist_batch_1_peaks_c1.bed
											821	STAD	tIMEC_rank	239	tIMEC_rank			peak_1969	0.618031564	0.748948205	-0.160143206	0.812214114	1.841855269	0.764517923	1.318021091	1.070434488	-1.546972689	-0.675436123	-0.674407506	-1.434374455	-0.180925918	-0.756546297	-0.767092525	-0.978123936			chr6	79010432	79010932	chr6:79010432-79010932	.	.	79010432	79010932	0	1	500	79010425	dist_batch_1_peaks_c1.bed
											822	TGCT	tIMEC_rank	39	tIMEC_rank			peak_19690	-1.358748936	-1.208954582	-0.772718256	-0.500454377	2.270998497	0.350633077	0.645174464	0.026317918	-0.324800408	0.13101144	-1.184810965	-1.296836194	1.140671884	0.940982196	0.79550154	0.346032702			chr20	48210757	48211257	chr20:48210757-48211257	.	.	48210757	48211257	0	1	500	48210753	dist_batch_1_peaks_c1.bed
											823	TGCT	tIMEC_rank	125	tIMEC_rank			peak_19692	-0.414805032	-1.05301547	0.946690242	-0.072532772	0.789354516	-0.173595227	-0.85799855	-0.968364024	-1.246302828	0.310039614	-1.7073036	-0.593473291	1.279081375	1.614911801	0.96286915	1.184444096			chr1	175524293	175524793	chr1:175524293-175524793	.	.	175524293	175524793	0	1	500	175524292	dist_batch_1_peaks_c1.bed
											824	TGCT	tIMEC_rank	364	tIMEC_rank			peak_19693	-0.133801474	0.590139437	-1.149474361	-0.457155805	-1.078213214	-0.575982829	-1.809632787	-0.853913052	-0.269466446	-0.138305869	-0.092273292	0.665063156	0.463197301	1.770684424	1.573798996	1.495335816			chr1	48580510	48581010	chr1:48580510-48581010	.	.	48580510	48581010	0	1	500	48580506	dist_batch_1_peaks_c1.bed
											825	TGCT	tIMEC_rank	63	tIMEC_rank			peak_19695	-0.944786408	-1.31210681	-1.380643442	-0.44521238	2.179725667	-0.123668374	0.55657765	-0.125016016	0.182622861	0.44456307	-0.397357113	-1.58287193	0.571767047	1.602049545	0.612789043	0.161567587			chr6	160560347	160560847	chr6:160560347-160560847	.	.	160560347	160560847	0	1	500	160560346	dist_batch_1_peaks_c1.bed
											826	TGCT	tIMEC_rank	42	tIMEC_rank			peak_197	1.10901446	-0.151284669	0.301366009	0.55601893	-2.045023916	-0.981220266	-0.307625528	-1.52979696	-1.361296657	-0.253233418	1.157410028	0.357464682	0.232907588	1.546525232	0.683961912	0.684812574			chr2	149539408	149539908	chr2:149539408-149539908	.	.	149539408	149539908	0	1	500	149539407	dist_batch_1_peaks_c1.bed
											827	TGCT	tIMEC_rank	12	tIMEC_rank			peak_19702	-1.704475756	-0.855509559	-0.657481416	-1.636299345	0.944101474	2.030502134	0.435487854	1.571669339	0.142538548	0.132125295	0.134686844	0.718759424	0.010349635	-0.531343697	-0.843943145	0.108832371			chr6	155510082	155510582	chr6:155510082-155510582	.	.	155510082	155510582	0	1	500	155510081	dist_batch_1_peaks_c1.bed
											828	TGCT	tIMEC_rank	189	tIMEC_rank			peak_19707	-0.978237371	-0.510398969	-1.158131673	-0.653352645	0.744561975	1.115573065	2.45093298	1.550423973	0.524529727	0.375001078	-0.244598934	-1.05058213	-0.46947282	-0.572578589	-0.410562402	-0.713107267			chr1	210468280	210468780	chr1:210468280-210468780	.	.	210468280	210468780	0	1	500	210468278	dist_batch_1_peaks_c1.bed
											829	TGCT	tIMEC_rank	254	tIMEC_rank			peak_19717	0.76797633	1.594905244	0.362085573	0.884837051	1.119680501	-0.071396456	-0.488989292	-0.314912387	0.277866934	-0.892133911	0.781838393	0.774296204	-1.674929631	0.076346405	-2.016070892	-1.181400065			chr5	170948238	170948738	chr5:170948238-170948738	.	.	170948238	170948738	0	1	500	170948237	dist_batch_1_peaks_c1.bed
											830	TGCT	tIMEC_rank	193	tIMEC_rank			peak_19722	-1.666749158	-1.870137852	-1.298591385	0.252943572	0.125530781	1.235991077	0.607490671	0.967477246	-0.520863259	-0.026753451	0.482280011	-0.550922615	1.03600673	1.493353325	0.565945198	-0.833000891			chr9	136266831	136267331	chr9:136266831-136267331	.	.	136266831	136267331	0	1	500	136266830	dist_batch_1_peaks_c1.bed
											831	THCA	tIMEC_rank	34	tIMEC_rank			peak_19723	-2.39931806	-0.174110293	-0.783104908	-0.520808321	1.17947079	0.759550305	0.930274115	1.597734637	-0.473452836	-0.530043112	0.642933198	1.268156361	0.374627003	-0.679213999	-0.369846437	-0.822848443			chr7	157094994	157095494	chr7:157094994-157095494	.	.	157094994	157095494	0	1	500	157094993	dist_batch_1_peaks_c1.bed
											832	THCA	tIMEC_rank	79	tIMEC_rank			peak_19727	-0.430745857	-1.583194139	-0.841304433	-0.332686221	0.012023685	-0.796391539	1.13523931	-0.797445	-0.916914469	-0.73438133	-0.503452204	0.485745659	1.912414156	1.74542483	0.784087491	0.861580062			chr5	175236774	175237274	chr5:175236774-175237274	.	.	175236774	175237274	0	1	500	175236773	dist_batch_1_peaks_c1.bed
											833	THCA	tIMEC_rank	191	tIMEC_rank			peak_19728	-1.195030292	-2.340429067	0.451768859	-1.263607751	0.514804952	-0.763123699	0.713598786	0.524283216	-0.38703555	0.35573267	-0.248489987	-0.683122377	1.307030878	0.764150076	0.992522887	1.256946401			chr5	1792866	1793366	chr5:1792866-1793366	.	.	1792866	1793366	0	1	500	1792865	dist_batch_1_peaks_c1.bed
											834	THCA	tIMEC_rank	303	tIMEC_rank			peak_19729	-0.563411236	-0.733190548	-1.0597098	-1.038881452	1.299880283	0.585074862	-0.292316337	0.821604232	-1.574402054	-0.490834616	-0.23430599	-1.238980814	0.783270153	1.739962911	0.676287935	1.319952473			chr16	10672206	10672706	chr16:10672206-10672706	.	.	10672206	10672706	0	1	500	10672205	dist_batch_1_peaks_c1.bed
											835	THCA	tIMEC_rank	62	tIMEC_rank			peak_19737	-1.086662879	-0.595509848	-1.66826709	-1.038861413	-1.264805536	1.384594906	1.26101618	0.007207458	0.673763571	0.967266638	0.201623252	-1.429311524	0.78476999	1.008621125	0.20603311	0.588522061			chr1	235116465	235116965	chr1:235116465-235116965	.	.	235116465	235116965	0	1	500	235116463	dist_batch_1_peaks_c1.bed
											836	THCA	tIMEC_rank	8	tIMEC_rank			peak_19740	-0.821630875	-1.527588122	-0.732418076	-1.994945104	1.045437461	0.111271538	-0.914493286	0.452288114	0.55845868	1.286988892	0.459585108	-1.002542751	0.321991426	0.692028552	0.569871569	1.495696874			chr3	194247796	194248296	chr3:194247796-194248296	.	.	194247796	194248296	0	1	500	194247795	dist_batch_1_peaks_c1.bed
											837	THCA	tIMEC_rank	132	tIMEC_rank			peak_19749	0.284584278	0.718840986	-0.899586303	-0.448825394	-1.232936403	-1.628777116	-0.201552717	-0.757146367	-1.208407041	0.436621742	-0.070137185	-0.074151832	2.064119611	0.522001496	0.862404849	1.632947395			chr6	13461807	13462307	chr6:13461807-13462307	.	.	13461807	13462307	0	1	500	13461806	dist_batch_1_peaks_c1.bed
											838	THCA	tIMEC_rank	184	tIMEC_rank			peak_19759	-0.647456489	-0.517745381	-1.15869779	-1.098285316	1.077717966	2.023517219	0.305314666	1.710406138	-0.0190248	-0.846756088	1.184882254	0.569596239	-0.405820665	-1.153453115	-0.62106708	-0.403127758			chr8	52370396	52370896	chr8:52370396-52370896	.	.	52370396	52370896	0	1	500	52370391	dist_batch_1_peaks_c1.bed
											839	THCA	tIMEC_rank	320	tIMEC_rank			peak_19772	-0.940403574	-0.434511253	-0.863469904	-0.58347414	0.662289789	1.355424118	1.12036018	1.409270989	-0.382193245	-1.101187539	-0.672563043	-2.178601029	0.791269219	0.520691725	0.766822989	0.530274719			chr9	101623113	101623613	chr9:101623113-101623613	.	.	101623113	101623613	0	1	500	101623112	dist_batch_1_peaks_c1.bed
											840	THCA	tIMEC_rank	100	tIMEC_rank			peak_19789	-0.394070929	1.358721321	0.765905994	-0.188138483	1.653775639	1.418555748	0.632647579	0.60114372	0.356568668	-0.482919995	-1.003692346	-0.283411855	-2.136899611	-0.961124433	-0.802032647	-0.535028371			chr2	26968530	26969030	chr2:26968530-26969030	.	.	26968530	26969030	0	1	500	26968528	dist_batch_1_peaks_c1.bed
											841	THCA	tIMEC_rank	311	tIMEC_rank			peak_19808	-0.597496349	-0.392646179	-0.248392746	-0.554109473	0.695363501	1.914488566	-0.2070412	1.278171001	1.415367373	0.912882	0.664681478	-0.147570083	-1.151835734	-0.821580301	-1.682806043	-1.077475811			chr14	101155129	101155629	chr14:101155129-101155629	.	.	101155129	101155629	0	1	500	101155128	dist_batch_1_peaks_c1.bed
											842	THCA	tIMEC_rank	202	tIMEC_rank			peak_19809	-0.553563331	0.244611513	-2.606496279	-1.177528725	1.844155481	0.994804828	0.782344093	0.498708128	0.876161745	0.445116084	-0.279844765	-0.940189455	0.309702165	-0.224424219	-0.335771953	0.12221469			chr2	29970910	29971410	chr2:29970910-29971410	.	.	29970910	29971410	0	1	500	29970908	dist_batch_1_peaks_c1.bed
											843	THCA	tIMEC_rank	98	tIMEC_rank			peak_19812	-0.679032767	0.189499932	-0.809543248	-0.459805034	0.062160468	2.549471905	0.911980037	1.787960752	0.393467257	0.40496128	-0.750035193	-0.753239555	-0.073254684	-1.07599443	-1.006719408	-0.691877312			chr4	182984098	182984598	chr4:182984098-182984598	.	.	182984098	182984598	0	1	500	182984097	dist_batch_1_peaks_c1.bed
											844	THCA	tIMEC_rank	76	tIMEC_rank			peak_19816	-0.798871477	-0.799942888	0.429783548	-0.87413924	0.649795941	2.335522972	-1.328490951	1.215828611	0.614744542	1.152565196	0.215236408	0.246043152	-1.136422071	-0.420001152	-1.100479712	-0.401172878			chr20	49962088	49962588	chr20:49962088-49962588	.	.	49962088	49962588	0	1	500	49962084	dist_batch_1_peaks_c1.bed
											845	UCEC	tIMEC_rank	266	tIMEC_rank			peak_19818	-0.379403415	-0.705586215	-0.93551616	-0.952059598	2.033118109	2.11910133	-0.389161247	1.466270277	0.441543776	0.12149043	-0.587185233	-0.036590961	-0.351777665	-1.353967964	-0.15018913	-0.340086335			chr1	178653836	178654336	chr1:178653836-178654336	.	.	178653836	178654336	0	1	500	178653835	dist_batch_1_peaks_c1.bed
											846	UCEC	tIMEC_rank	196	tIMEC_rank			peak_1982	0.899899319	1.191846964	1.130504604	-0.76869302	0.715813877	0.818195259	0.76009361	1.16225682	-0.415052012	-0.8295326	-0.684051969	-0.895704198	-0.583811661	-2.298612188	-0.813840756	0.610687952			chr6	32075878	32076378	chr6:32075878-32076378	.	.	32075878	32076378	0	1	500	32075875	dist_batch_1_peaks_c1.bed
											847	UCEC	tIMEC_rank	414	tIMEC_rank			peak_19820	-0.057025181	-0.987896382	-0.9027048	-0.578381692	-1.322587893	-0.720770369	-0.190930619	-1.423240994	1.223588445	0.769305019	0.566440885	-0.721273288	2.023421964	0.088457678	1.200346879	1.033250348			chr5	53942318	53942818	chr5:53942318-53942818	.	.	53942318	53942818	0	1	500	53942313	dist_batch_1_peaks_c1.bed
											848	UCEC	tIMEC_rank	416	tIMEC_rank			peak_19834	-1.433122692	-0.044053534	0.329869445	-0.281458156	0.185405076	1.136829074	-0.507255614	1.891337134	0.933996756	1.280807231	-0.147810626	0.827393166	-0.199565131	-1.506497235	-1.347156764	-1.11871813			chr10	115718408	115718908	chr10:115718408-115718908	.	.	115718408	115718908	0	1	500	115718407	dist_batch_1_peaks_c1.bed
											849	UCEC	tIMEC_rank	227	tIMEC_rank			peak_19835	-1.297191487	-1.253632485	-1.245751457	-1.240992785	0.401465083	1.699615904	1.440986194	0.835927213	-0.176788557	0.429280854	-1.465971012	-0.293197107	0.200379972	0.61288457	0.829822803	0.523162298			chr8	136527718	136528218	chr8:136527718-136528218	.	.	136527718	136528218	0	1	500	136527717	dist_batch_1_peaks_c1.bed
											850	UCEC	tIMEC_rank	124	tIMEC_rank			peak_19842	-1.19493666	0.061142911	-0.445973423	-0.304205193	0.641358236	-0.279978185	1.150773772	0.453408369	-1.372968409	-1.532743162	-0.732752115	-1.239498918	1.166876869	1.024930338	1.572260032	1.032305537			chr11	102866862	102867362	chr11:102866862-102867362	.	.	102866862	102867362	0	1	500	102866861	dist_batch_1_peaks_c1.bed
											851	UCEC	tIMEC_rank	439	tIMEC_rank			peak_19845	-1.654057961	-0.350054165	-0.409713446	-0.708371345	-0.407307424	1.982356731	0.204454678	1.70333611	1.362499093	0.668396647	0.215680925	0.40372451	-0.073868616	-1.012015136	-1.100145963	-0.824914639			chr7	21657468	21657968	chr7:21657468-21657968	.	.	21657468	21657968	0	1	500	21657466	dist_batch_1_peaks_c1.bed
											852	UCEC	tIMEC_rank	146	tIMEC_rank			peak_19851	-1.33445653	-1.07924253	-0.897077336	-0.932956783	1.050670467	1.669410848	0.019990811	1.876283316	0.976210218	0.943900789	-1.19538737	-0.405872594	-0.63203211	0.194512762	0.046891908	-0.300845865			chr19	14656123	14656623	chr19:14656123-14656623	.	.	14656123	14656623	0	1	500	14656122	dist_batch_1_peaks_c1.bed
											853	UCEC	tIMEC_rank	301	tIMEC_rank			peak_19858	-1.655692237	-1.517332385	0.017976334	-0.198850846	-1.261438945	0.291531133	-0.750883577	-0.609965841	-0.321710791	-0.218012533	0.296094711	1.357290203	1.776295019	0.838000715	1.453574164	0.503124877			chr16	86958129	86958629	chr16:86958129-86958629	.	.	86958129	86958629	0	1	500	86958121	dist_batch_1_peaks_c1.bed
											854	UCEC	tIMEC_rank	404	tIMEC_rank			peak_19869	-0.969200149	-0.585507377	-2.084516747	-0.924589589	-0.724006171	-0.436665119	0.449535167	0.260271071	-0.389251748	0.139579311	-0.433926676	0.011649668	1.375035213	1.606259633	1.500040458	1.205293054			chr13	20998865	20999365	chr13:20998865-20999365	.	.	20998865	20999365	0	1	500	20998863	dist_batch_1_peaks_c1.bed
											855	UCEC	tIMEC_rank	415	tIMEC_rank			peak_19873	-0.795129651	-1.338343914	-1.44301734	-1.509467999	-0.963231556	0.613705699	-0.017247929	0.366790941	2.049643127	0.568086758	0.37176175	1.427176976	-0.640274592	0.669699108	0.234551866	0.405296757			chr2	106484393	106484893	chr2:106484393-106484893	.	.	106484393	106484893	0	1	500	106484392	dist_batch_1_peaks_c1.bed
											856	UCEC	tIMEC_rank	386	tIMEC_rank			peak_19876	0.288230505	0.918972499	0.036029692	-0.388746543	1.454766486	0.668105548	1.047521559	1.035503537	-0.173468451	-0.916613104	-0.192687114	1.422098391	-1.590167304	-1.417938654	-1.49404674	-0.697560306			chr5	39399540	39400040	chr5:39399540-39400040	.	.	39399540	39400040	0	1	500	39399537	dist_batch_1_peaks_c1.bed
											857	UCEC	tIMEC_rank	128	tIMEC_rank			peak_19887	-1.002944042	-0.28529307	-0.649940195	0.165233493	0.862060483	2.402931136	-0.009624482	2.035647256	-0.261222083	-1.291302049	-0.845882992	-0.490325566	0.366801821	0.310652658	-0.540988231	-0.765804137			chr10	114571446	114571946	chr10:114571446-114571946	.	.	114571446	114571946	0	1	500	114571445	dist_batch_1_peaks_c1.bed
											858	Healthy	tIMEC_rank	343	tIMEC_rank			peak_19893	-1.268409195	-1.079213211	-0.90152807	-1.36258248	1.013987995	0.388990861	2.015904066	1.316963637	0.348835646	-0.277984921	-0.99395332	-0.09937973	-0.944903163	0.311811419	1.097219093	0.434241372			chr11	76820747	76821247	chr11:76820747-76821247	.	.	76820747	76821247	0	1	500	76820740	dist_batch_1_peaks_c1.bed
											859	Healthy	tIMEC_rank	54	tIMEC_rank			peak_19899	-0.484482151	-0.614135935	-2.008376541	-0.666315751	-0.858745521	1.487411778	1.053466138	-0.619556948	0.003683571	-0.321543427	0.418243016	-0.849629275	-0.205896596	1.125395566	1.952497464	0.587984612			chr5	141151838	141152338	chr5:141151838-141152338	.	.	141151838	141152338	0	1	500	141151837	dist_batch_1_peaks_c1.bed
											860	Healthy	tIMEC_rank	50	tIMEC_rank			peak_19904	-0.307599518	-1.341374893	-1.575802071	-1.338105501	-1.467134756	-0.584724959	0.019404102	-0.15978508	1.353695225	0.428869409	0.798077324	-0.049859008	0.681738277	1.156258696	1.132873023	1.25346973			chr5	110245498	110245998	chr5:110245498-110245998	.	.	110245498	110245998	0	1	500	110245497	dist_batch_1_peaks_c1.bed
											861	Healthy	tIMEC_rank	412	tIMEC_rank			peak_19905	-0.489121716	-1.220100381	-0.421141453	-0.742783745	0.147839869	0.632902372	1.251658492	0.90314427	1.107413096	1.128257449	0.776222535	1.263200733	-0.370050386	-1.979861694	-0.927703353	-1.059876087			chr8	81170221	81170721	chr8:81170221-81170721	.	.	81170221	81170721	0	1	500	81170213	dist_batch_1_peaks_c1.bed
											862	Healthy	tIMEC_rank	323	tIMEC_rank			peak_19906	-2.364564324	-1.078870555	-0.329594835	-1.127902259	-1.064101688	0.020504637	-0.444048516	0.518399192	1.63110603	1.084276185	0.201856655	1.288235358	0.352307257	0.5661111	0.427440212	0.31884555			chr15	101610708	101611208	chr15:101610708-101611208	.	.	101610708	101611208	0	1	500	101610707	dist_batch_1_peaks_c1.bed
											863	Healthy	tIMEC_rank	441	tIMEC_rank			peak_19907	-0.827426606	0.639593893	-0.286887492	-1.483474596	-1.050550601	-1.374164209	-0.310370305	-1.375758485	1.00164541	1.422708263	-0.104292045	0.256594086	0.400321412	0.878753915	0.346285847	1.867021513			chr5	133265719	133266219	chr5:133265719-133266219	.	.	133265719	133266219	0	1	500	133265718	dist_batch_1_peaks_c1.bed
											864	Healthy	tIMEC_rank	402	tIMEC_rank			peak_19908	-0.503601458	-0.873872252	-1.839202541	-1.249439933	0.571676655	0.517999401	1.215333309	1.427682906	1.471585955	1.630516737	-0.67463965	-0.188136312	-0.296059759	-0.485341338	-0.480936717	-0.243565003			chr1	210466486	210466986	chr1:210466486-210466986	.	.	210466486	210466986	0	1	500	210466484	dist_batch_1_peaks_c1.bed
											865	Healthy	tIMEC_rank	389	tIMEC_rank			peak_19914	-0.320591731	0.400958449	-1.96159217	-0.746206214	-0.102457221	-0.088161494	-0.900513963	-1.780804339	1.148024811	0.08296312	0.681663649	-0.629593432	1.702572233	0.671442011	0.698870359	1.143425931			chr7	123712862	123713362	chr7:123712862-123713362	.	.	123712862	123713362	0	1	500	123712861	dist_batch_1_peaks_c1.bed
											866	Healthy	tIMEC_rank	299	tIMEC_rank			peak_19928	1.799252913	0.963117721	0.853923283	1.324379689	-0.276922465	-0.998215727	-1.076084502	-1.170988595	-1.213734214	-0.204637587	1.445014025	0.416513356	-1.251580627	-0.248471179	0.193048895	-0.554614986			chr14	75050003	75050503	chr14:75050003-75050503	.	.	75050003	75050503	0	1	500	75049996	dist_batch_1_peaks_c1.bed
											867	Healthy	tIMEC_rank	359	tIMEC_rank			peak_19939	1.011797957	0.302723484	-0.142180915	1.47876366	0.926519205	-0.027551058	0.62182917	-0.532259873	0.876835707	0.019304591	-0.023644378	1.145491108	-1.279308753	-0.801480843	-1.346444815	-2.230394247			chr9	102016177	102016677	chr9:102016177-102016677	.	.	102016177	102016677	0	1	500	102016176	dist_batch_1_peaks_c1.bed
											868	Healthy	tIMEC_rank	452	tIMEC_rank			peak_19941	0.69046736	1.066365076	-0.120226852	1.012801554	1.071135796	-0.028165523	0.322893709	-0.03030801	1.36139421	-0.477916925	0.707553497	0.307938998	-0.95678402	-1.976856031	-1.128860236	-1.821432604			chr7	92786023	92786523	chr7:92786023-92786523	.	.	92786023	92786523	0	1	500	92786014	dist_batch_1_peaks_c1.bed
											869	Healthy	tIMEC_rank	390	tIMEC_rank			peak_19943	0.589257847	-0.134448029	1.202307882	0.891819353	1.311745577	0.98167209	0.62479476	1.15805412	0.136292797	-1.447426151	0.129757912	-0.341711639	-1.488583954	-1.082503806	-1.000914299	-1.530114461			chr2	47029021	47029521	chr2:47029021-47029521	.	.	47029021	47029521	0	1	500	47029017	dist_batch_1_peaks_c1.bed
											870	Healthy	tIMEC_rank	411	tIMEC_rank			peak_19944	1.138881684	0.216265266	1.419440045	1.022594932	-1.257357682	0.02399246	-0.442399741	0.021312291	-0.907961645	-0.222181763	0.884912008	1.70210847	-1.935442806	-0.753031761	0.062070031	-0.973201789			chr4	26090016	26090516	chr4:26090016-26090516	.	.	26090016	26090516	0	1	500	26090014	dist_batch_1_peaks_c1.bed
											871	Healthy	tIMEC_rank	433	tIMEC_rank			peak_19952	0.493446809	-0.457985857	-0.028739901	0.500074228	0.308660148	0.774863927	-0.198290277	1.265239669	1.068707243	0.121093796	0.779208197	1.317618234	-1.342147287	-1.84078677	-0.901612649	-1.859349509			chr9	101661654	101662154	chr9:101661654-101662154	.	.	101661654	101662154	0	1	500	101661653	dist_batch_1_peaks_c1.bed
											872	Healthy	tIMEC_rank	431	tIMEC_rank			peak_19955	1.150708147	1.046027429	1.028467617	1.182283469	0.806833543	-1.024275309	-1.291759764	-1.27954858	-0.074892505	-0.085216704	1.107025752	0.525528061	-1.602984694	-1.061292042	0.426301046	-0.853205466			chr10	81026354	81026854	chr10:81026354-81026854	.	.	81026354	81026854	0	1	500	81026346	dist_batch_1_peaks_c1.bed
											873	Healthy	tIMEC_rank	422	tIMEC_rank			peak_19956	0.18787134	0.766805505	0.36827947	1.133854441	1.07096131	-0.351290414	-0.194839893	-0.792733596	0.770381024	-0.270705573	1.325204283	1.370321859	-1.101855197	-1.43547435	-0.981101334	-1.865678875			chr7	157092561	157093061	chr7:157092561-157093061	.	.	157092561	157093061	0	1	500	157092560	dist_batch_1_peaks_c1.bed
											874	Healthy	tIMEC_rank	451	tIMEC_rank			peak_19957	0.807498325	1.026202376	-1.209981897	0.723385308	1.227460387	-0.341462508	0.469416628	-0.170141739	0.88450313	-1.157654474	1.07002594	1.255834649	-1.248325125	-0.73559587	-1.068285282	-1.532879847			chr6	127423391	127423891	chr6:127423391-127423891	.	.	127423391	127423891	0	1	500	127423390	dist_batch_1_peaks_c1.bed
											875	Healthy	tIMEC_rank	434	tIMEC_rank			peak_19959	0.860189036	1.0682983	1.410377607	1.67334874	0.719177188	-1.695385245	0.76023834	-0.95366984	-0.570428788	-1.625639027	-0.369270178	0.358538472	-0.314954121	-0.639425106	0.147843594	-0.82923897			chr2	121954926	121955426	chr2:121954926-121955426	.	.	121954926	121955426	0	1	500	121954925	dist_batch_1_peaks_c1.bed
											876	Healthy	tIMEC_rank	427	tIMEC_rank			peak_19960	0.5725441	0.492680613	-0.201582317	1.107253136	1.541172	-1.852549399	-0.228010144	0.492699234	0.849974538	-0.346016646	0.002635988	1.58729809	-0.475115598	-0.935565	-0.988365378	-1.619053219			chr1	117424627	117425127	chr1:117424627-117425127	.	.	117424627	117425127	0	1	500	117424626	dist_batch_1_peaks_c1.bed
											877	Healthy	tIMEC_rank	454	tIMEC_rank			peak_19974	1.622644661	-0.644566092	0.228093875	0.519958387	-0.242326976	-1.975410704	-1.006217073	-1.169441556	-0.598236304	0.210234461	0.212098608	-1.069672481	0.423782873	0.882833633	1.716439214	0.889785474			chr2	238368410	238368910	chr2:238368410-238368910	.	.	238368410	238368910	0	1	500	238368408	dist_batch_1_peaks_c1.bed
											878	Healthy	tIMEC_rank	322	tIMEC_rank			peak_19977	1.289943908	0.282957866	1.361024257	1.280131926	-2.220852363	-0.847886134	-1.052383638	-0.500113986	-0.336080427	-0.306925457	0.341665777	-0.108157981	-1.096795959	0.553722863	1.382198275	-0.022448927			chr11	78808394	78808894	chr11:78808394-78808894	.	.	78808394	78808894	0	1	500	78808387	dist_batch_1_peaks_c1.bed
											879	Healthy	tIMEC_rank	220	tIMEC_rank			peak_2	1.951712724	1.147321118	0.653256122	1.4900192	-0.569842828	-1.458123747	-1.82152353	-0.817828959	-0.724341833	-0.559841189	-0.140535626	-0.460155678	0.186869536	0.794262315	0.180721912	0.148030464			chr16	10208204	10208704	chr16:10208204-10208704	.	.	10208204	10208704	0	1	500	10208203	dist_batch_1_peaks_c1.bed
											880	Healthy	tIMEC_rank	376	tIMEC_rank			peak_20025	0.824419804	-1.988432913	-0.553691119	-0.209325407	0.425538184	-0.910429321	0.167978793	0.780743666	-0.710061412	-0.952435494	-0.905783938	-0.879751649	1.390570572	1.618673536	0.946611988	0.955374711			chr18	72942892	72943392	chr18:72942892-72943392	.	.	72942892	72943392	0	1	500	72942885	dist_batch_1_peaks_c1.bed
											881	Healthy	tIMEC_rank	392	tIMEC_rank			peak_20032	-0.201145042	-1.28775077	-0.702402359	-0.759068956	-0.242569201	0.623431439	-0.005044557	-1.946589576	0.254570691	-1.100019828	1.127782282	-0.629245547	0.934291524	1.266239889	1.429029521	1.238490491			chr1	55909093	55909593	chr1:55909093-55909593	.	.	55909093	55909593	0	1	500	55909088	dist_batch_1_peaks_c1.bed
											882	Healthy	tIMEC_rank	360	tIMEC_rank			peak_20065	-1.27801872	0.296970533	-0.552051399	-0.018967803	0.225982973	-0.512997193	-1.324437475	-1.503607727	-0.763687209	-0.291934901	0.245001932	-0.317247158	1.193150918	1.868138555	1.654005292	1.079699382			chr2	48758302	48758802	chr2:48758302-48758802	.	.	48758302	48758802	0	1	500	48758298	dist_batch_1_peaks_c1.bed
											883	Healthy	tIMEC_rank	333	tIMEC_rank			peak_20075	-1.156518625	-1.931992632	-1.108235156	-1.103312029	-0.821846228	-0.160110404	0.237549542	-0.335907889	1.970456019	1.298856857	0.825953841	0.592941023	0.801665656	0.132596869	0.556564744	0.201338412			chr1	180279088	180279588	chr1:180279088-180279588	.	.	180279088	180279588	0	1	500	180279087	dist_batch_1_peaks_c1.bed
											884	Healthy	tIMEC_rank	440	tIMEC_rank			peak_20078	-1.157642015	-1.046295467	-0.18291949	-0.251133154	-1.416278431	-0.112922053	-0.186729139	-1.772427594	-0.238205882	-0.213372479	1.405900566	1.463176131	0.602824327	1.486705288	1.10047059	0.518848802			chr4	167342729	167343229	chr4:167342729-167343229	.	.	167342729	167343229	0	1	500	167342728	dist_batch_1_peaks_c1.bed
											885	Healthy	tIMEC_rank	417	tIMEC_rank			peak_20086	0.389724947	-0.155460872	-0.506961196	-0.213471113	-2.15315172	-0.532809536	-0.973992385	0.366317129	-0.493208536	-0.375639518	-0.275007479	-0.533233481	2.114143723	0.493502506	1.393094753	1.456152779			chr5	166659608	166660108	chr5:166659608-166660108	.	.	166659608	166660108	0	1	500	166659607	dist_batch_1_peaks_c1.bed
											886	Healthy	tIMEC_rank	181	tIMEC_rank			peak_20087	-0.466688964	-0.858178702	-1.778400063	-0.426077411	-0.079119435	-2.106909637	-0.056583714	-0.443069091	1.043545359	0.165780597	0.260551502	0.122590842	0.929762402	1.604863203	1.388553162	0.699379949			chr2	28561141	28561641	chr2:28561141-28561641	.	.	28561141	28561641	0	1	500	28561139	dist_batch_1_peaks_c1.bed
											887	Healthy	tIMEC_rank	312	tIMEC_rank			peak_2010	-1.69535835	-0.127065059	0.97698443	-0.671132977	0.738611693	1.798976917	0.698167148	1.680608214	0.311153377	0.704932921	-0.155830448	-0.532940328	-0.987489447	-0.805185343	-1.294646313	-0.639786434			chr6	149178704	149179204	chr6:149178704-149179204	.	.	149178704	149179204	0	1	500	149178703	dist_batch_1_peaks_c1.bed
											888	Healthy	tIMEC_rank	52	tIMEC_rank			peak_20151	-0.870398667	-1.015719273	-1.295199812	-1.504285781	0.533208514	0.241054362	-0.291562902	1.370164167	0.927101605	0.545069473	-0.51636375	-1.751100749	0.794020305	0.934010836	0.66010963	1.239892042			chr1	201665370	201665870	chr1:201665370-201665870	.	.	201665370	201665870	0	1	500	201665368	dist_batch_1_peaks_c1.bed
											889	Healthy	tIMEC_rank	215	tIMEC_rank			peak_20166	0.175569288	-0.883753558	-1.2005695	-2.087729201	-0.13633477	0.265345451	-0.693145635	-0.002363015	0.011699103	0.163877814	-0.282134475	-0.12091547	-0.102551819	1.126584503	1.480199776	2.286221508			chr14	96551653	96552153	chr14:96551653-96552153	.	.	96551653	96552153	0	1	500	96551644	dist_batch_1_peaks_c1.bed
											890	Healthy	tIMEC_rank	234	tIMEC_rank			peak_20181	-0.2363553	0.022758389	1.300710921	1.509044004	1.24989868	0.812728018	0.184771868	-1.037684916	0.489922844	-0.876803369	-0.309322348	0.989184921	-1.684464943	-0.146489562	-0.383179683	-1.884719524			chr2	181089356	181089856	chr2:181089356-181089856	.	.	181089356	181089856	0	1	500	181089355	dist_batch_1_peaks_c1.bed
											891	Healthy	tIMEC_rank	354	tIMEC_rank			peak_20196	1.958868025	0.514464406	0.451779223	1.44150704	1.396705798	-1.158970683	-0.403922286	-0.493171558	0.662860062	-0.766434932	-0.027634334	0.411325464	-0.39024331	-0.792898737	-1.457536952	-1.346697226			chr8	95429834	95430334	chr8:95429834-95430334	.	.	95429834	95430334	0	1	500	95429825	dist_batch_1_peaks_c1.bed
											892	Healthy	tIMEC_rank	436	tIMEC_rank			peak_20198	-0.516176251	-0.683555401	0.048206934	-0.807747703	-1.090229727	-0.625969426	-1.12234163	-0.312145876	-1.473515649	0.601005696	0.743142914	-0.398248402	1.747445553	0.916154295	1.246651382	1.727323292			chr10	125847697	125848197	chr10:125847697-125848197	.	.	125847697	125848197	0	1	500	125847696	dist_batch_1_peaks_c1.bed
											893	Healthy	tIMEC_rank	445	tIMEC_rank			peak_20199	-1.130933717	0.161262668	0.58647102	-0.303000937	0.014096177	0.210996545	1.28312625	0.979023605	-1.383680558	-1.488535242	-1.059336819	-1.623028075	0.564808003	0.974395255	1.14450132	1.069834505			chr17	53654871	53655371	chr17:53654871-53655371	.	.	53654871	53655371	0	1	500	53654866	dist_batch_1_peaks_c1.bed
											894	Healthy	tIMEC_rank	425	tIMEC_rank			peak_202	0.059979075	0.403901696	0.605840539	1.25263493	-1.678226701	-1.101864708	-0.394684431	-0.526974383	-1.224772772	-0.939555882	0.68093322	-1.14194394	0.779849526	1.015791233	1.879955427	0.329137173			chr9	101751762	101752262	chr9:101751762-101752262	.	.	101751762	101752262	0	1	500	101751761	dist_batch_1_peaks_c1.bed
											895	Healthy	tIMEC_rank	429	tIMEC_rank			peak_20209	-0.268602634	-0.568691054	-2.070752106	-1.465034707	1.375271352	0.297102222	0.038604033	0.017813157	-0.491851584	-0.870352356	0.025752468	-0.411701007	0.163826944	1.26455344	1.494185777	1.469876054			chr10	120766315	120766815	chr10:120766315-120766815	.	.	120766315	120766815	0	1	500	120766314	dist_batch_1_peaks_c1.bed
											896	Healthy	tIMEC_rank	267	tIMEC_rank			peak_20218	-0.384042234	-0.291950372	-0.862098224	0.580379195	-0.945887257	-0.095268805	0.078228919	-0.751706744	-1.353677961	-0.960603236	-0.50848212	-0.324114951	1.340135804	1.419173836	2.42491482	0.634999328			chr3	12189666	12190166	chr3:12189666-12190166	.	.	12189666	12190166	0	1	500	12189665	dist_batch_1_peaks_c1.bed
											897	Healthy	tIMEC_rank	351	tIMEC_rank			peak_20226	-0.343334042	-0.631389522	-1.652322995	-0.387417261	-0.567867672	-0.342320979	-0.500460148	-0.343567022	-0.430420639	-0.399853433	-0.339526711	-0.559320718	1.497889333	2.183005483	1.558654408	1.258251918			chr16	84869765	84870265	chr16:84869765-84870265	.	.	84869765	84870265	0	1	500	84869757	dist_batch_1_peaks_c1.bed
											898	Healthy	tIMEC_rank	420	tIMEC_rank			peak_2023	0.354179705	-0.053550967	-0.612944993	-1.219831649	0.950008039	1.190976955	1.859987207	1.548548218	-0.099772652	-0.075554707	-0.184709251	0.402634053	-1.896083554	-0.894755533	-1.090932156	-0.178198715			chr4	77674295	77674795	chr4:77674295-77674795	.	.	77674295	77674795	0	1	500	77674288	dist_batch_1_peaks_c1.bed
											899	Healthy	tIMEC_rank	449	tIMEC_rank			peak_2024	0.813910731	1.375959277	1.059138667	0.046507956	0.442939879	1.230372816	0.40430147	0.582654475	-0.649389277	-1.70109031	-0.041619644	0.820526863	-0.82593345	-1.826870285	-1.412727254	-0.318681914			chr9	129614405	129614905	chr9:129614405-129614905	.	.	129614405	129614905	0	1	500	129614404	dist_batch_1_peaks_c1.bed
											900	Healthy	tIMEC_rank	428	tIMEC_rank			peak_2025	-0.974714588	-0.939785187	-0.529428655	-1.003764071	1.003858288	0.830463642	0.765626305	0.992320237	1.175954305	1.177325422	0.143197749	1.365748375	-0.741240644	-0.581006563	-1.824694603	-0.85986001			chr3	9130049	9130549	chr3:9130049-9130549	.	.	9130049	9130549	0	1	500	9130040	dist_batch_1_peaks_c1.bed
											901	Healthy	tIMEC_rank	378	tIMEC_rank			peak_20252	-0.345839594	-0.302148799	-0.956425909	-0.780233847	-1.743294337	-0.467467867	-0.500491594	-1.691516336	1.37755673	0.659218465	1.312275845	0.922874098	-0.255288449	1.395844609	0.561991889	0.812945097			chr1	26132554	26133054	chr1:26132554-26133054	.	.	26132554	26133054	0	1	500	26132552	dist_batch_1_peaks_c1.bed
											902	Healthy	tIMEC_rank	437	tIMEC_rank			peak_20254	-0.426103888	-0.96540942	0.878927521	1.037688994	-1.890479153	-1.316523901	-1.441881428	-0.527760174	0.654528468	-0.256938803	0.106714415	0.410449439	1.186981396	1.49353028	1.028492783	0.027783471			chr2	137067546	137068046	chr2:137067546-137068046	.	.	137067546	137068046	0	1	500	137067545	dist_batch_1_peaks_c1.bed
											903	ACCx	MD_rank	52	MD_rank			peak_20274	-0.937385039	-0.889261247	-2.070793602	-1.155303013	0.011762235	-1.330852254	0.777014934	0.114354678	1.920445613	1.059351682	0.684684402	0.60680018	0.178549834	0.773660659	0.06255807	0.194412868			chr2	31541307	31541807	chr2:31541307-31541807	.	.	31541307	31541807	0	1	500	31541304	dist_batch_1_peaks_c1.bed
											904	ACCx	MD_rank	333	MD_rank			peak_203	0.427626378	0.823055427	1.016274052	0.508784375	-1.893440826	-1.248591348	-1.426613982	-0.62740998	-1.294843745	0.197951683	0.883030001	-0.111908346	1.160583755	-0.481374034	1.195203577	0.871673014			chr8	65669343	65669843	chr8:65669343-65669843	.	.	65669343	65669843	0	1	500	65669337	dist_batch_1_peaks_c1.bed
											905	ACCx	MD_rank	141	MD_rank			peak_2030	-0.786138454	-2.341401684	-0.716860415	-1.453215069	0.786546735	0.493005999	1.315700327	0.491053306	0.295783951	-0.344800919	-0.383686489	-0.900170891	0.873063429	1.065315537	0.590946862	1.014857774			chr1	11218656	11219156	chr1:11218656-11219156	.	.	11218656	11219156	0	1	500	11218655	dist_batch_1_peaks_c1.bed
											906	ACCx	MD_rank	264	MD_rank			peak_20328	1.670697312	0.605508367	0.390860237	1.715591943	0.814962169	-1.04462166	-0.191279461	-1.213318671	1.498621074	-0.327150589	-1.203939035	-0.114988915	-0.123993365	-0.209987571	-0.99679973	-1.270162105			chr12	108726711	108727211	chr12:108726711-108727211	.	.	108726711	108727211	0	1	500	108726710	dist_batch_1_peaks_c1.bed
											907	ACCx	MD_rank	125	MD_rank			peak_20333	-0.300810213	-1.08837277	-1.361383874	-0.646329767	1.357829237	-0.659396715	1.084794035	-1.020467055	-0.014337146	-1.259290682	-0.337746993	-0.564905217	1.112267784	1.52337154	1.175067404	0.999710431			chr5	139126503	139127003	chr5:139126503-139127003	.	.	139126503	139127003	0	1	500	139126502	dist_batch_1_peaks_c1.bed
											908	ACCx	MD_rank	25	MD_rank			peak_2034	-0.137027877	-0.132993346	-0.610012099	-0.390010329	0.640800582	1.173253227	-0.071118672	0.778071375	1.688955442	0.832783051	0.86810044	0.779560169	-2.067155626	-1.225577413	-0.845037699	-1.282591224			chr7	17729586	17730086	chr7:17729586-17730086	.	.	17729586	17730086	0	1	500	17729585	dist_batch_1_peaks_c1.bed
											909	ACCx	MD_rank	307	MD_rank			peak_20341	-1.354247595	-1.372478095	-1.317671701	0.012808814	-1.163464585	1.351630877	-0.677337094	0.859532915	-0.836262062	-0.051566439	0.218115657	0.833750028	1.113998362	1.626176203	0.90342278	-0.146408063			chr1	15294954	15295454	chr1:15294954-15295454	.	.	15294954	15295454	0	1	500	15294953	dist_batch_1_peaks_c1.bed
											910	ACCx	MD_rank	174	MD_rank			peak_2037	-1.209472659	-1.112252246	-1.140579252	-0.81093729	1.543158073	1.862177744	0.373668568	1.131706784	1.588393994	-0.298820257	-0.419739575	-0.008721662	-0.609929873	0.361152465	-0.617786235	-0.632018579			chr6	6856930	6857430	chr6:6856930-6857430	.	.	6856930	6857430	0	1	500	6856924	dist_batch_1_peaks_c1.bed
											911	ACCx	MD_rank	280	MD_rank			peak_20394	1.091294914	0.073995333	0.324471737	0.991342622	-1.371460753	-1.003408231	-0.3149254	-0.046471001	-0.709204114	-0.777747555	-1.675340308	-0.921176235	2.037276434	0.940670305	0.647090302	0.713591951			chr2	65839880	65840380	chr2:65839880-65840380	.	.	65839880	65840380	0	1	500	65839874	dist_batch_1_peaks_c1.bed
											912	BLCA	MD_rank	355	MD_rank			peak_2042	-1.287748279	-0.311605091	-1.811541323	-1.087189216	-1.225099658	0.374208527	-1.045243705	0.172235946	0.828103651	1.249577568	0.176862745	-0.077078603	1.215119862	1.469554853	0.386043577	0.973799146			chr16	9948433	9948933	chr16:9948433-9948933	.	.	9948433	9948933	0	1	500	9948424	dist_batch_1_peaks_c1.bed
											913	BLCA	MD_rank	260	MD_rank			peak_20439	0.875689127	0.472403807	1.720668705	1.369323375	1.384477164	-1.098103633	0.551153333	-0.914124977	-0.147157136	-1.604180191	-0.553834258	0.806864408	-0.851424284	-0.788185387	-0.247972159	-0.975597893			chr14	101947215	101947715	chr14:101947215-101947715	.	.	101947215	101947715	0	1	500	101947214	dist_batch_1_peaks_c1.bed
											914	BLCA	MD_rank	235	MD_rank			peak_20455	-0.91692429	-1.648711116	-1.335795146	-1.06415897	0.318940904	0.943395322	-0.66648511	0.210917406	-0.705999741	-0.938338752	1.516499887	0.654513434	0.540524855	0.778067638	1.582755278	0.730798401			chr16	1772009	1772509	chr16:1772009-1772509	.	.	1772009	1772509	0	1	500	1772008	dist_batch_1_peaks_c1.bed
											915	BLCA	MD_rank	29	MD_rank			peak_20461	1.061317697	-0.365691264	-0.434100879	0.255739573	0.231945588	-0.880996722	-1.240626557	-2.063272573	-0.582836078	-0.320426877	-0.437744676	0.106618319	1.920189213	0.153153245	1.555636484	1.041095507			chr9	67277924	67278424	chr9:67277924-67278424	.	.	67277924	67278424	0	1	500	67277918	dist_batch_1_peaks_c1.bed
											916	BLCA	MD_rank	208	MD_rank			peak_2047	-1.667971263	-0.470413044	-0.909452581	-0.630174764	-0.714481289	2.11779146	0.198541595	1.327232236	0.330257172	0.036872883	-1.336107686	-1.028249181	0.782922652	0.897039709	0.668982768	0.397209332			chr9	116925763	116926263	chr9:116925763-116926263	.	.	116925763	116926263	0	1	500	116925762	dist_batch_1_peaks_c1.bed
											917	BLCA	MD_rank	48	MD_rank			peak_20498	-1.124338755	-2.111994164	-0.531693095	-0.090737165	-1.068914912	-0.060383601	-0.074662227	0.650020348	0.396455064	-1.390152567	0.657166914	0.651541048	1.027335335	1.708014308	1.211874366	0.150469105			chr16	10652583	10653083	chr16:10652583-10653083	.	.	10652583	10653083	0	1	500	10652582	dist_batch_1_peaks_c1.bed
											918	BLCA	MD_rank	258	MD_rank			peak_205	0.627863332	0.179149063	-0.515425718	0.454467596	-1.735609495	-0.656266544	-1.107781468	-1.126111563	-1.091626454	-0.403948694	1.051394623	0.082501209	0.787643275	0.354354467	2.30700187	0.7923945			chr16	78539482	78539982	chr16:78539482-78539982	.	.	78539482	78539982	0	1	500	78539475	dist_batch_1_peaks_c1.bed
											919	BLCA	MD_rank	283	MD_rank			peak_20533	-2.287861885	-0.697210077	-1.070192665	-0.509501711	0.174483166	-1.145959015	0.379888431	-0.39141388	-0.339806636	0.221356373	0.189014147	0.630311741	1.480935735	1.728905171	1.057017639	0.580033467			chr5	35198139	35198639	chr5:35198139-35198639	.	.	35198139	35198639	0	1	500	35198136	dist_batch_1_peaks_c1.bed
[truncated: 22,983 more rows]

## Sheet: Supplementary Fig 2
Supplementary Fig. 2																D																E
[truncated: 9,009 more rows]

## Sheet: Fig 3
Figure 3. Long-range interactions affect chromatin looping during tumour progression
[truncated: 39,407 more rows]

[truncated: 11 more sheets: Supplementary Fig 3, Fig 4, Supplementary Fig 4, Fig 5, Supplementary Fig 5, Fig 6, Supplementary Fig 6, Fig 7, Supplementary Fig 7, Supplementary Fig 8, Supplementary Fig 9]
